# Supplementary material for: Post-translational buffering leads to convergent protein expression levels between primates
Source: Genome Biol. 2018 Jun 27;19:83. doi: 10.1186/s13059-018-1451-z (PMC6020354; doi:10.1186/s13059-018-1451-z)
Supplement: Supplementary file 3 — Genome coordinates of primate orthologous exons. A .txt file listing genome coordinates for human (hg19), chimpanzee (Pantro3), and rhesus macaque (rheMac2) for orthologous exons used in this study. (TXT 20206 kb) [file 13059_2018_1451_MOESM3_ESM.txt]

1	ENSG00000000003	1	chrX	99883667	99884983	-1	chrX	100975877	100977193	+	chrX	99312660	99313930	+	TSPAN6
2	ENSG00000000003	2	chrX	99885756	99885863	-1	chrX	100977966	100978073	+	chrX	99314701	99314808	+	TSPAN6
3	ENSG00000000003	3	chrX	99887482	99887565	-1	chrX	100979690	100979773	+	chrX	99316445	99316528	+	TSPAN6
4	ENSG00000000003	4	chrX	99888928	99889026	-1	chrX	100981136	100981234	+	chrX	99318034	99318132	+	TSPAN6
5	ENSG00000000003	5	chrX	99890175	99890249	-1	chrX	100982358	100982432	+	chrX	99319286	99319360	+	TSPAN6
6	ENSG00000000003	6	chrX	99890555	99890743	-1	chrX	100982738	100982926	+	chrX	99319667	99319855	+	TSPAN6
7	ENSG00000000003	7	chrX	99891188	99892101	-1	chrX	100983371	100984284	+	chrX	99320303	99321216	+	TSPAN6
8	ENSG00000000003	8	chrX	99894942	99894988	-1	chrX	100987124	100987170	+	chrX	99324066	99324112	+	TSPAN6
9	ENSG00000000005	1	chrX	99839799	99840063	1	chrX	100932294	100932558	+	chrX	99268635	99268899	+	TNMD
10	ENSG00000000005	2	chrX	99840228	99840359	1	chrX	100932723	100932854	+	chrX	99269064	99269195	+	TNMD
11	ENSG00000000005	3	chrX	99848892	99849032	1	chrX	100941376	100941516	+	chrX	99277964	99278104	+	TNMD
12	ENSG00000000005	4	chrX	99849258	99849359	1	chrX	100941742	100941843	+	chrX	99278331	99278432	+	TNMD
13	ENSG00000000005	5	chrX	99852501	99852654	1	chrX	100945026	100945179	+	chrX	99282017	99282170	+	TNMD
14	ENSG00000000005	6	chrX	99854013	99854179	1	chrX	100946551	100946717	+	chrX	99283533	99283699	+	TNMD
15	ENSG00000000005	7	chrX	99854505	99854882	1	chrX	100947042	100947419	+	chrX	99284030	99284407	+	TNMD
16	ENSG00000000419	1	chr20	49551404	49551773	-1	chr20	48001961	48002330	+	chr10	13525134	13525512	-	DPM1
17	ENSG00000000419	2	chr20	49552685	49552799	-1	chr20	48003245	48003359	+	chr10	13524111	13524225	-	DPM1
18	ENSG00000000419	3	chr20	49557402	49557492	-1	chr20	48008179	48008269	+	chr10	13519717	13519807	-	DPM1
19	ENSG00000000419	4	chr20	49557642	49557746	-1	chr20	48008419	48008523	+	chr10	13519463	13519567	-	DPM1
20	ENSG00000000419	5	chr20	49558568	49558663	-1	chr20	48009309	48009404	+	chr10	13518665	13518760	-	DPM1
21	ENSG00000000419	6	chr20	49562384	49562460	-1	chr20	48013097	48013173	+	chr10	13515450	13515526	-	DPM1
22	ENSG00000000419	7	chr20	49571723	49571822	-1	chr20	48026957	48027056	+	chr10	13509827	13509926	-	DPM1
23	ENSG00000000419	8	chr20	49574900	49575092	-1	chr20	48030130	48030322	+	chr10	13506622	13506814	-	DPM1
24	ENSG00000000457	1	chr1	169822215	169822913	-1	chr1	148250756	148251461	+	chr1	199563254	199563958	+	SCYL3
25	ENSG00000000457	2	chr1	169823411	169824105	-1	chr1	148251964	148252658	+	chr1	199564463	199565139	+	SCYL3
26	ENSG00000000457	3	chr1	169824937	169825098	-1	chr1	148253483	148253644	+	chr1	199566279	199566440	+	SCYL3
27	ENSG00000000457	4	chr1	169828182	169828353	-1	chr1	148256750	148256921	+	chr1	199570135	199570306	+	SCYL3
28	ENSG00000000457	5	chr1	169831754	169831938	-1	chr1	148260325	148260509	+	chr1	199574656	199574840	+	SCYL3
29	ENSG00000000457	6	chr1	169833510	169833649	-1	chr1	148262082	148262221	+	chr1	199576430	199576569	+	SCYL3
30	ENSG00000000457	7	chr1	169836037	169836114	-1	chr1	148264605	148264682	+	chr1	199578982	199579059	+	SCYL3
31	ENSG00000000457	8	chr1	169838069	169838269	-1	chr1	148266639	148266839	+	chr1	199581005	199581205	+	SCYL3
32	ENSG00000000457	9	chr1	169839396	169839498	-1	chr1	148267963	148268065	+	chr1	199582337	199582439	+	SCYL3
33	ENSG00000000457	10	chr1	169842837	169842893	-1	chr1	148271413	148271469	+	chr1	199585842	199585898	+	SCYL3
34	ENSG00000000457	11	chr1	169845119	169845232	-1	chr1	148273696	148273809	+	chr1	199588106	199588219	+	SCYL3
35	ENSG00000000457	12	chr1	169847775	169847960	-1	chr1	148276324	148276509	+	chr1	199590417	199590602	+	SCYL3
36	ENSG00000000457	13	chr1	169857817	169858031	-1	chr1	148289411	148289625	+	chr1	199601297	199601511	+	SCYL3
37	ENSG00000000460	1	chr1	169764550	169765124	1	chr1	148193584	148194159	+	chr1	199506217	199506815	+	C1orf112
38	ENSG00000000460	2	chr1	169768059	169768099	1	chr1	148197091	148197131	+	chr1	199509649	199509689	+	C1orf112
39	ENSG00000000460	3	chr1	169770024	169770112	1	chr1	148199065	148199153	+	chr1	199511578	199511666	+	C1orf112
40	ENSG00000000460	4	chr1	169771762	169771866	1	chr1	148200799	148200903	+	chr1	199513296	199513399	+	C1orf112
41	ENSG00000000460	5	chr1	169772310	169772450	1	chr1	148201348	148201488	+	chr1	199514133	199514273	+	C1orf112
42	ENSG00000000460	6	chr1	169773216	169773521	1	chr1	148202244	148202549	+	chr1	199515036	199515340	+	C1orf112
43	ENSG00000000460	7	chr1	169775145	169775229	1	chr1	148204173	148204257	+	chr1	199516937	199517021	+	C1orf112
44	ENSG00000000460	8	chr1	169776932	169777070	1	chr1	148205952	148206090	+	chr1	199518690	199518828	+	C1orf112
45	ENSG00000000460	9	chr1	169790820	169790860	1	chr1	148219393	148219433	+	chr1	199531978	199532018	+	C1orf112
46	ENSG00000000460	10	chr1	169792549	169792613	1	chr1	148221119	148221183	+	chr1	199533594	199533658	+	C1orf112
47	ENSG00000000460	11	chr1	169796192	169796340	1	chr1	148224767	148224915	+	chr1	199537049	199537197	+	C1orf112
48	ENSG00000000460	12	chr1	169796852	169796981	1	chr1	148225427	148225556	+	chr1	199537711	199537840	+	C1orf112
49	ENSG00000000460	13	chr1	169798404	169798955	1	chr1	148226973	148227520	+	chr1	199539672	199540221	+	C1orf112
50	ENSG00000000460	14	chr1	169799400	169799482	1	chr1	148227965	148228047	+	chr1	199540658	199540740	+	C1orf112
51	ENSG00000000460	15	chr1	169799837	169799888	1	chr1	148228404	148228455	+	chr1	199541097	199541148	+	C1orf112
52	ENSG00000000460	16	chr1	169801558	169801647	1	chr1	148230134	148230223	+	chr1	199542807	199542896	+	C1orf112
53	ENSG00000000460	17	chr1	169806068	169806253	1	chr1	148234633	148234818	+	chr1	199547308	199547493	+	C1orf112
54	ENSG00000000460	18	chr1	169811558	169811680	1	chr1	148240124	148240246	+	chr1	199552704	199552826	+	C1orf112
55	ENSG00000000460	19	chr1	169812815	169812910	1	chr1	148241395	148241490	+	chr1	199553981	199554076	+	C1orf112
56	ENSG00000000460	20	chr1	169816831	169816944	1	chr1	148245386	148245499	+	chr1	199557975	199558085	+	C1orf112
57	ENSG00000000460	21	chr1	169818641	169818745	1	chr1	148247199	148247303	+	chr1	199559795	199559899	+	C1orf112
58	ENSG00000000460	22	chr1	169819406	169819486	1	chr1	148247964	148248044	+	chr1	199560550	199560630	+	C1orf112
59	ENSG00000000460	23	chr1	169820958	169821077	1	chr1	148249490	148249609	+	chr1	199562064	199562183	+	C1orf112
60	ENSG00000000938	1	chr1	27938803	27939633	-1	chr1	27618984	27619814	+	chr1	30296750	30297578	+	FGR
61	ENSG00000000938	2	chr1	27939730	27939861	-1	chr1	27619911	27620042	+	chr1	30297675	30297806	+	FGR
62	ENSG00000000938	3	chr1	27940941	27941094	-1	chr1	27621114	27621267	+	chr1	30298889	30299042	+	FGR
63	ENSG00000000938	4	chr1	27941361	27941437	-1	chr1	27621534	27621610	+	chr1	30299309	30299385	+	FGR
64	ENSG00000000938	5	chr1	27941945	27942174	-1	chr1	27622118	27622347	+	chr1	30299889	30300117	+	FGR
65	ENSG00000000938	6	chr1	27942200	27942355	-1	chr1	27622373	27622528	+	chr1	30300143	30300298	+	FGR
66	ENSG00000000938	7	chr1	27943368	27943517	-1	chr1	27623541	27623690	+	chr1	30301292	30301441	+	FGR
67	ENSG00000000938	8	chr1	27943704	27943807	-1	chr1	27623878	27623981	+	chr1	30301629	30301732	+	FGR
68	ENSG00000000938	9	chr1	27948070	27948168	-1	chr1	27628265	27628363	+	chr1	30306578	30306676	+	FGR
69	ENSG00000000938	10	chr1	27949553	27949655	-1	chr1	27629744	27629846	+	chr1	30308068	30308170	+	FGR
70	ENSG00000000938	11	chr1	27949895	27950573	-1	chr1	27630086	27630764	+	chr1	30308411	30309089	+	FGR
71	ENSG00000000938	12	chr1	27951600	27951662	-1	chr1	27631789	27631851	+	chr1	30310122	30310184	+	FGR
72	ENSG00000000938	13	chr1	27952557	27952751	-1	chr1	27632762	27632956	+	chr1	30311079	30311273	+	FGR
73	ENSG00000000938	14	chr1	27952971	27953080	-1	chr1	27633179	27633288	+	chr1	30311496	30311605	+	FGR
74	ENSG00000000971	1	chr1	196621008	196621305	1	chr1	175366304	175366600	+	chr1	173878547	173878844	-	CFH
75	ENSG00000000971	2	chr1	196642108	196642293	1	chr1	175387473	175387658	+	chr1	173858024	173858209	-	CFH
76	ENSG00000000971	3	chr1	196642987	196643092	1	chr1	175388357	175388462	+	chr1	173857202	173857307	-	CFH
77	ENSG00000000971	4	chr1	196645119	196645195	1	chr1	175390483	175390559	+	chr1	173855147	173855223	-	CFH
78	ENSG00000000971	5	chr1	196646118	196648923	1	chr1	175391485	175394292	+	chr1	173851409	173854194	-	CFH
79	ENSG00000000971	6	chr1	196670448	196670695	1	chr1	175415483	175415730	+	chr1	173818981	173819226	-	CFH
80	ENSG00000000971	7	chr1	196682865	196683047	1	chr1	175427908	175428090	+	chr1	173807269	173807451	-	CFH
81	ENSG00000000971	8	chr1	196684723	196684899	1	chr1	175429744	175429920	+	chr1	173805175	173805351	-	CFH
82	ENSG00000000971	9	chr1	196694251	196694427	1	chr1	175439265	175439441	+	chr1	173792769	173792945	-	CFH
83	ENSG00000000971	10	chr1	196695600	196695782	1	chr1	175440643	175440825	+	chr1	173791419	173791601	-	CFH
84	ENSG00000000971	11	chr1	196695891	196696070	1	chr1	175440934	175441113	+	chr1	173791131	173791310	-	CFH
85	ENSG00000000971	12	chr1	196705954	196706136	1	chr1	175450971	175451153	+	chr1	173775061	173775239	-	CFH
86	ENSG00000000971	13	chr1	196706605	196706790	1	chr1	175451622	175451807	+	chr1	173774410	173774595	-	CFH
87	ENSG00000000971	14	chr1	196709749	196711181	1	chr1	175454786	175456219	+	chr1	173769996	173771435	-	CFH
88	ENSG00000001036	1	chr6	143816614	143816984	-1	chr6	144961275	144961645	+	chr4	120192462	120192823	-	FUCA2
89	ENSG00000001036	2	chr6	143818526	143818634	-1	chr6	144963429	144963537	+	chr4	120190799	120190907	-	FUCA2
90	ENSG00000001036	3	chr6	143823069	143823259	-1	chr6	144968757	144968947	+	chr4	120186210	120186400	-	FUCA2
91	ENSG00000001036	4	chr6	143823492	143823702	-1	chr6	144969176	144969386	+	chr4	120185766	120185976	-	FUCA2
92	ENSG00000001036	5	chr6	143825050	143825389	-1	chr6	144970738	144971077	+	chr4	120184321	120184660	-	FUCA2
93	ENSG00000001036	6	chr6	143828374	143828561	-1	chr6	144974048	144974235	+	chr4	120181166	120181353	-	FUCA2
94	ENSG00000001036	7	chr6	143832548	143832827	-1	chr6	144978211	144978484	+	chr4	120176892	120177165	-	FUCA2
95	ENSG00000001084	1	chr6	53362139	53363765	-1	chr6	54228912	54230545	+	chr4	53116425	53118054	+	GCLC
96	ENSG00000001084	2	chr6	53364843	53366148	-1	chr6	54231622	54232927	+	chr4	53119095	53120388	+	GCLC
97	ENSG00000001084	3	chr6	53370059	53370462	-1	chr6	54236845	54237248	+	chr4	53124299	53124696	+	GCLC
98	ENSG00000001084	4	chr6	53370601	53370693	-1	chr6	54237387	54237479	+	chr4	53124841	53124933	+	GCLC
99	ENSG00000001084	5	chr6	53371711	53371876	-1	chr6	54238496	54238661	+	chr4	53125954	53126117	+	GCLC
100	ENSG00000001084	6	chr6	53372278	53372416	-1	chr6	54239063	54239201	+	chr4	53126519	53126657	+	GCLC
101	ENSG00000001084	7	chr6	53373393	53373509	-1	chr6	54240178	54240294	+	chr4	53127641	53127757	+	GCLC
102	ENSG00000001084	8	chr6	53373974	53374048	-1	chr6	54240765	54240839	+	chr4	53128027	53128101	+	GCLC
103	ENSG00000001084	9	chr6	53379002	53379135	-1	chr6	54245792	54245925	+	chr4	53132999	53133132	+	GCLC
104	ENSG00000001084	10	chr6	53379237	53379330	-1	chr6	54246027	54246120	+	chr4	53133234	53133327	+	GCLC
105	ENSG00000001084	11	chr6	53380907	53381020	-1	chr6	54247698	54247811	+	chr4	53134888	53135001	+	GCLC
106	ENSG00000001084	12	chr6	53385576	53385758	-1	chr6	54252350	54252532	+	chr4	53139547	53139729	+	GCLC
107	ENSG00000001084	13	chr6	53387213	53387577	-1	chr6	54254368	54254726	+	chr4	53141181	53141548	+	GCLC
108	ENSG00000001084	14	chr6	53409294	53409927	-1	chr6	54276580	54277213	+	chr4	53163515	53164144	+	GCLC
109	ENSG00000001084	15	chr6	53429548	53429687	-1	chr6	54296500	54296639	+	chr4	53183813	53183952	+	GCLC
110	ENSG00000001167	1	chr6	41040684	41040823	1	chr6	41646317	41646456	+	chr4	40896524	40896663	+	NFYA
111	ENSG00000001167	2	chr6	41046768	41046903	1	chr6	41652401	41652536	+	chr4	40902578	40902713	+	NFYA
112	ENSG00000001167	3	chr6	41048550	41048636	1	chr6	41654181	41654267	+	chr4	40904367	40904453	+	NFYA
113	ENSG00000001167	4	chr6	41051785	41051931	1	chr6	41657423	41657568	+	chr4	40907269	40907414	+	NFYA
114	ENSG00000001167	5	chr6	41057318	41057449	1	chr6	41662956	41663087	+	chr4	40912869	40913000	+	NFYA
115	ENSG00000001167	6	chr6	41057943	41058048	1	chr6	41663579	41663684	+	chr4	40913491	40913596	+	NFYA
116	ENSG00000001167	7	chr6	41059267	41059433	1	chr6	41664910	41665076	+	chr4	40914821	40914987	+	NFYA
117	ENSG00000001167	8	chr6	41060651	41060824	1	chr6	41666300	41666473	+	chr4	40916197	40916370	+	NFYA
118	ENSG00000001167	9	chr6	41062135	41062236	1	chr6	41667783	41667884	+	chr4	40917683	40917784	+	NFYA
119	ENSG00000001167	10	chr6	41065096	41065689	1	chr6	41670732	41671325	+	chr4	40920748	40921352	+	NFYA
120	ENSG00000001460	1	chr1	24684285	24685109	-1	chr1	24397469	24398293	+	chr1	26994551	26995394	+	C1orf201
121	ENSG00000001460	2	chr1	24687341	24687531	-1	chr1	24400522	24400712	+	chr1	26997609	26997799	+	C1orf201
122	ENSG00000001460	3	chr1	24695194	24696329	-1	chr1	24408378	24409514	+	chr1	27004860	27005983	+	C1orf201
123	ENSG00000001460	4	chr1	24700192	24700300	-1	chr1	24413378	24413486	+	chr1	27009530	27009638	+	C1orf201
124	ENSG00000001460	5	chr1	24705763	24706313	-1	chr1	24418954	24419503	+	chr1	27014919	27015465	+	C1orf201
125	ENSG00000001460	6	chr1	24710357	24710493	-1	chr1	24423557	24423693	+	chr1	27019535	27019671	+	C1orf201
126	ENSG00000001460	7	chr1	24717693	24718169	-1	chr1	24430894	24431370	+	chr1	27026880	27027358	+	C1orf201
127	ENSG00000001460	8	chr1	24718414	24718561	-1	chr1	24431616	24431763	+	chr1	27027605	27027755	+	C1orf201
128	ENSG00000001460	9	chr1	24727569	24727949	-1	chr1	24440816	24441196	+	chr1	27037047	27037428	+	C1orf201
129	ENSG00000001460	10	chr1	24737193	24737307	-1	chr1	24450438	24450552	+	chr1	27047702	27047820	+	C1orf201
130	ENSG00000001460	11	chr1	24738131	24738517	-1	chr1	24451375	24451761	+	chr1	27048639	27049018	+	C1orf201
131	ENSG00000001460	12	chr1	24740164	24740230	-1	chr1	24453387	24453453	+	chr1	27051129	27051195	+	C1orf201
132	ENSG00000001460	13	chr1	24742493	24742643	-1	chr1	24455709	24455859	+	chr1	27053492	27053642	+	C1orf201
133	ENSG00000001460	14	chr1	24742967	24743085	-1	chr1	24456182	24456300	+	chr1	27053979	27054097	+	C1orf201
134	ENSG00000001461	1	chr1	24742284	24742394	1	chr1	24455500	24455610	+	chr1	27053284	27053394	+	NIPAL3
135	ENSG00000001461	2	chr1	24745781	24746618	1	chr1	24458999	24459836	+	chr1	27056674	27057513	+	NIPAL3
136	ENSG00000001461	3	chr1	24748304	24748600	1	chr1	24461521	24461817	+	chr1	27059228	27059527	+	NIPAL3
137	ENSG00000001461	4	chr1	24759594	24759703	1	chr1	24472901	24473010	+	chr1	27070353	27070462	+	NIPAL3
138	ENSG00000001461	5	chr1	24766662	24766730	1	chr1	24479650	24479718	+	chr1	27077364	27077432	+	NIPAL3
139	ENSG00000001461	6	chr1	24768545	24768716	1	chr1	24481534	24481705	+	chr1	27079245	27079416	+	NIPAL3
140	ENSG00000001461	7	chr1	24771675	24771734	1	chr1	24484664	24484723	+	chr1	27082322	27082381	+	NIPAL3
141	ENSG00000001461	8	chr1	24775971	24776116	1	chr1	24488979	24489124	+	chr1	27086607	27086752	+	NIPAL3
142	ENSG00000001461	9	chr1	24779898	24779994	1	chr1	24492919	24493015	+	chr1	27090227	27090323	+	NIPAL3
143	ENSG00000001461	10	chr1	24780544	24781314	1	chr1	24493566	24494336	+	chr1	27090838	27091616	+	NIPAL3
144	ENSG00000001461	11	chr1	24782628	24782763	1	chr1	24495649	24495784	+	chr1	27092935	27093070	+	NIPAL3
145	ENSG00000001461	12	chr1	24784224	24784323	1	chr1	24497231	24497332	+	chr1	27094478	27094585	+	NIPAL3
146	ENSG00000001461	13	chr1	24785378	24785466	1	chr1	24498387	24498475	+	chr1	27095644	27095732	+	NIPAL3
147	ENSG00000001461	14	chr1	24786971	24787034	1	chr1	24499980	24500043	+	chr1	27097196	27097259	+	NIPAL3
148	ENSG00000001461	15	chr1	24790516	24790610	1	chr1	24503956	24504050	+	chr1	27099257	27099351	+	NIPAL3
149	ENSG00000001461	16	chr1	24792494	24792800	1	chr1	24505930	24506236	+	chr1	27101282	27101588	+	NIPAL3
150	ENSG00000001461	17	chr1	24795476	24799466	1	chr1	24508915	24512908	+	chr1	27103932	27107914	+	NIPAL3
151	ENSG00000001497	1	chrX	64732462	64732781	-1	chrX	65106111	65106429	+	chrX	64075160	64075479	+	LAS1L
152	ENSG00000001497	2	chrX	64737867	64738345	-1	chrX	65109911	65110392	+	chrX	64080479	64080972	+	LAS1L
153	ENSG00000001497	3	chrX	64740309	64740697	-1	chrX	65112857	65113245	+	chrX	64082938	64083326	+	LAS1L
154	ENSG00000001497	4	chrX	64744444	64744494	-1	chrX	65116143	65116193	+	chrX	64087173	64087223	+	LAS1L
155	ENSG00000001497	5	chrX	64744845	64744930	-1	chrX	65116544	65116629	+	chrX	64087574	64087659	+	LAS1L
156	ENSG00000001497	6	chrX	64748140	64748249	-1	chrX	65119997	65120106	+	chrX	64090724	64090833	+	LAS1L
157	ENSG00000001497	7	chrX	64749092	64749138	-1	chrX	65123938	65123984	+	chrX	64091676	64091722	+	LAS1L
158	ENSG00000001497	8	chrX	64749474	64749758	-1	chrX	65124320	65124604	+	chrX	64092059	64092343	+	LAS1L
159	ENSG00000001497	9	chrX	64751237	64751318	-1	chrX	65126256	65126337	+	chrX	64093817	64093898	+	LAS1L
160	ENSG00000001497	10	chrX	64752441	64752510	-1	chrX	65127460	65127529	+	chrX	64094982	64095051	+	LAS1L
161	ENSG00000001497	11	chrX	64753490	64753615	-1	chrX	65128509	65128634	+	chrX	64096032	64096157	+	LAS1L
162	ENSG00000001561	1	chr6	46097701	46097926	1	chr6	46783556	46783781	+	chr4	45985959	45986181	+	ENPP4
163	ENSG00000001561	2	chr6	46107287	46108146	1	chr6	46793135	46793994	+	chr4	45993524	45994383	+	ENPP4
164	ENSG00000001561	3	chr6	46108789	46108959	1	chr6	46794645	46794815	+	chr4	45995038	45995208	+	ENPP4
165	ENSG00000001561	4	chr6	46111013	46114435	1	chr6	46797021	46800438	+	chr4	45997078	46000483	+	ENPP4
166	ENSG00000001617	1	chr3	50196452	50196721	1	chr3	50948147	50948416	+	chr2	86263311	86263580	-	SEMA3F
167	ENSG00000001617	2	chr3	50197008	50197167	1	chr3	50948703	50948862	+	chr2	86262838	86262997	-	SEMA3F
168	ENSG00000001617	3	chr3	50211226	50211389	1	chr3	50963269	50963432	+	chr2	86248601	86248764	-	SEMA3F
169	ENSG00000001617	4	chr3	50211485	50211547	1	chr3	50963528	50963590	+	chr2	86248443	86248505	-	SEMA3F
170	ENSG00000001617	5	chr3	50211646	50211783	1	chr3	50963689	50963826	+	chr2	86248223	86248360	-	SEMA3F
171	ENSG00000001617	6	chr3	50212529	50212621	1	chr3	50964572	50964664	+	chr2	86247386	86247478	-	SEMA3F
172	ENSG00000001617	7	chr3	50214201	50214294	1	chr3	50966247	50966340	+	chr2	86245704	86245797	-	SEMA3F
173	ENSG00000001617	8	chr3	50219717	50219836	1	chr3	50972208	50972327	+	chr2	86238808	86238927	-	SEMA3F
174	ENSG00000001617	9	chr3	50220071	50220216	1	chr3	50972562	50972707	+	chr2	86238431	86238576	-	SEMA3F
175	ENSG00000001617	10	chr3	50220619	50220688	1	chr3	50973437	50973506	+	chr2	86237959	86238028	-	SEMA3F
176	ENSG00000001617	11	chr3	50220853	50221041	1	chr3	50973671	50973859	+	chr2	86237622	86237810	-	SEMA3F
177	ENSG00000001617	12	chr3	50222025	50222247	1	chr3	50974980	50975202	+	chr2	86236437	86236659	-	SEMA3F
178	ENSG00000001617	13	chr3	50222876	50222964	1	chr3	50975831	50975919	+	chr2	86235725	86235813	-	SEMA3F
179	ENSG00000001617	14	chr3	50223322	50223479	1	chr3	50976277	50976434	+	chr2	86235210	86235367	-	SEMA3F
180	ENSG00000001617	15	chr3	50223714	50223781	1	chr3	50976669	50976736	+	chr2	86234928	86234995	-	SEMA3F
181	ENSG00000001617	16	chr3	50224046	50224179	1	chr3	50977001	50977134	+	chr2	86234510	86234643	-	SEMA3F
182	ENSG00000001617	17	chr3	50225138	50226508	1	chr3	50978094	50979467	+	chr2	86232157	86233535	-	SEMA3F
183	ENSG00000001626	1	chr7	117105838	117105885	1	chr7	118953747	118953794	+	chr3	154798416	154798463	+	CFTR
184	ENSG00000001626	2	chr7	117120017	117120201	1	chr7	118968220	118968404	+	chr3	154812652	154812836	+	CFTR
185	ENSG00000001626	3	chr7	117144307	117144417	1	chr7	118992429	118992539	+	chr3	154841061	154841171	+	CFTR
186	ENSG00000001626	4	chr7	117149088	117149196	1	chr7	118997229	118997337	+	chr3	154845820	154845928	+	CFTR
187	ENSG00000001626	5	chr7	117170953	117171168	1	chr7	119014772	119014987	+	chr3	154860770	154860985	+	CFTR
188	ENSG00000001626	6	chr7	117174330	117174419	1	chr7	119018153	119018242	+	chr3	154864113	154864202	+	CFTR
189	ENSG00000001626	7	chr7	117175302	117175465	1	chr7	119019125	119019288	+	chr3	154865082	154865245	+	CFTR
190	ENSG00000001626	8	chr7	117176602	117176727	1	chr7	119020418	119020543	+	chr3	154866374	154866499	+	CFTR
191	ENSG00000001626	9	chr7	117180154	117180400	1	chr7	119023955	119024201	+	chr3	154869894	154870140	+	CFTR
192	ENSG00000001626	10	chr7	117182070	117182162	1	chr7	119025869	119025961	+	chr3	154871794	154871886	+	CFTR
193	ENSG00000001626	11	chr7	117199518	117199709	1	chr7	119043013	119043204	+	chr3	154889151	154889342	+	CFTR
194	ENSG00000001626	12	chr7	117204723	117204841	1	chr7	119048216	119048334	+	chr3	154894419	154894537	+	CFTR
195	ENSG00000001626	13	chr7	117227793	117227887	1	chr7	119071258	119071352	+	chr3	154915258	154915352	+	CFTR
196	ENSG00000001626	14	chr7	117230407	117230493	1	chr7	119073872	119073958	+	chr3	154917878	154917964	+	CFTR
197	ENSG00000001626	15	chr7	117231988	117232711	1	chr7	119075461	119076184	+	chr3	154919459	154920182	+	CFTR
198	ENSG00000001626	16	chr7	117234984	117235112	1	chr7	119078453	119078581	+	chr3	154922457	154922585	+	CFTR
199	ENSG00000001626	17	chr7	117242880	117242917	1	chr7	119086363	119086400	+	chr3	154926111	154926148	+	CFTR
200	ENSG00000001626	18	chr7	117243586	117243836	1	chr7	119087054	119087304	+	chr3	154926820	154927070	+	CFTR
201	ENSG00000001626	19	chr7	117246728	117246807	1	chr7	119090195	119090274	+	chr3	154929951	154930030	+	CFTR
202	ENSG00000001626	20	chr7	117250573	117250723	1	chr7	119094039	119094189	+	chr3	154933203	154933353	+	CFTR
203	ENSG00000001626	21	chr7	117251635	117251862	1	chr7	119095100	119095327	+	chr3	154934264	154934491	+	CFTR
204	ENSG00000001626	22	chr7	117254667	117254767	1	chr7	119098084	119098184	+	chr3	154937506	154937606	+	CFTR
205	ENSG00000001626	23	chr7	117267576	117267964	1	chr7	119111002	119111390	+	chr3	154950356	154950748	+	CFTR
206	ENSG00000001626	24	chr7	117282492	117282647	1	chr7	119125084	119125239	+	chr3	154966221	154966376	+	CFTR
207	ENSG00000001626	25	chr7	117292896	117292985	1	chr7	119135468	119135557	+	chr3	154977076	154977165	+	CFTR
208	ENSG00000001626	26	chr7	117304742	117304914	1	chr7	119147313	119147485	+	chr3	154989465	154989637	+	CFTR
209	ENSG00000001626	27	chr7	117305513	117305618	1	chr7	119148090	119148194	+	chr3	154990250	154990355	+	CFTR
210	ENSG00000001626	28	chr7	117306962	117308719	1	chr7	119149539	119151300	+	chr3	154991698	154993463	+	CFTR
211	ENSG00000001629	1	chr7	91875548	91875833	1	chr7	92773054	92773339	+	chr3	125015178	125015463	-	ANKIB1
212	ENSG00000001629	2	chr7	91923776	91923830	1	chr7	92820964	92821018	+	chr3	124958837	124958891	-	ANKIB1
213	ENSG00000001629	3	chr7	91936673	91936970	1	chr7	92833894	92834191	+	chr3	124945496	124945793	-	ANKIB1
214	ENSG00000001629	4	chr7	91948644	91948826	1	chr7	92845820	92846002	+	chr3	124934156	124934338	-	ANKIB1
215	ENSG00000001629	5	chr7	91948934	91949280	1	chr7	92846110	92846456	+	chr3	124933700	124934044	-	ANKIB1
216	ENSG00000001629	6	chr7	91955242	91955322	1	chr7	92852417	92852497	+	chr3	124927620	124927700	-	ANKIB1
217	ENSG00000001629	7	chr7	91957097	91957214	1	chr7	92854274	92854391	+	chr3	124925725	124925842	-	ANKIB1
218	ENSG00000001629	8	chr7	91972338	91972546	1	chr7	92869506	92869714	+	chr3	124909091	124909299	-	ANKIB1
219	ENSG00000001629	9	chr7	91974292	91974380	1	chr7	92871439	92871527	+	chr3	124907287	124907375	-	ANKIB1
220	ENSG00000001629	10	chr7	91977261	91977330	1	chr7	92874422	92874491	+	chr3	124904299	124904368	-	ANKIB1
221	ENSG00000001629	11	chr7	91980264	91980408	1	chr7	92877424	92877568	+	chr3	124900944	124901088	-	ANKIB1
222	ENSG00000001629	12	chr7	91981790	91981956	1	chr7	92878942	92879108	+	chr3	124899369	124899535	-	ANKIB1
223	ENSG00000001629	13	chr7	91991499	91991587	1	chr7	92888690	92888778	+	chr3	124889031	124889119	-	ANKIB1
224	ENSG00000001629	14	chr7	92000791	92000921	1	chr7	92897937	92898067	+	chr3	124880281	124880411	-	ANKIB1
225	ENSG00000001629	15	chr7	92015823	92015957	1	chr7	92912985	92913119	+	chr3	124875469	124875603	-	ANKIB1
226	ENSG00000001629	16	chr7	92017112	92017198	1	chr7	92914275	92914361	+	chr3	124874226	124874312	-	ANKIB1
227	ENSG00000001629	17	chr7	92017289	92017355	1	chr7	92914452	92914518	+	chr3	124874069	124874135	-	ANKIB1
228	ENSG00000001629	18	chr7	92019285	92019430	1	chr7	92916460	92916605	+	chr3	124871994	124872139	-	ANKIB1
229	ENSG00000001629	19	chr7	92020480	92020658	1	chr7	92917658	92917836	+	chr3	124870765	124870943	-	ANKIB1
230	ENSG00000001629	20	chr7	92021555	92021606	1	chr7	92918734	92918785	+	chr3	124869819	124869870	-	ANKIB1
231	ENSG00000001629	21	chr7	92025183	92025790	1	chr7	92922371	92922978	+	chr3	124865630	124866220	-	ANKIB1
232	ENSG00000001629	22	chr7	92027037	92027173	1	chr7	92924227	92924363	+	chr3	124864256	124864392	-	ANKIB1
233	ENSG00000001629	23	chr7	92027526	92030698	1	chr7	92924714	92927886	+	chr3	124860736	124863906	-	ANKIB1
234	ENSG00000001630	1	chr7	91746358	91746762	-1	chr7	92643350	92643746	+	chr3	125129043	125129447	-	CYP51A1
235	ENSG00000001630	2	chr7	91763487	91763844	-1	chr7	92660437	92660794	+	chr3	125111868	125112227	-	CYP51A1
236	ENSG00000001631	1	chr7	91828283	91830118	-1	chr7	92725810	92727644	+	chr3	125061448	125063275	-	KRIT1
237	ENSG00000001631	2	chr7	91830621	91830869	-1	chr7	92728148	92728396	+	chr3	125060695	125060944	-	KRIT1
238	ENSG00000001631	3	chr7	91842509	91842715	-1	chr7	92740045	92740251	+	chr3	125048998	125049204	-	KRIT1
239	ENSG00000001631	4	chr7	91843206	91843293	-1	chr7	92740742	92740829	+	chr3	125048431	125048518	-	KRIT1
240	ENSG00000001631	5	chr7	91843925	91844091	-1	chr7	92741465	92741631	+	chr3	125047635	125047801	-	KRIT1
241	ENSG00000001631	6	chr7	91851216	91851367	-1	chr7	92748759	92748910	+	chr3	125040361	125040512	-	KRIT1
242	ENSG00000001631	7	chr7	91852136	91852292	-1	chr7	92749668	92749824	+	chr3	125039131	125039287	-	KRIT1
243	ENSG00000001631	8	chr7	91855034	91855141	-1	chr7	92752561	92752668	+	chr3	125036364	125036471	-	KRIT1
244	ENSG00000001631	9	chr7	91864122	91864237	-1	chr7	92761625	92761740	+	chr3	125026969	125027084	-	KRIT1
245	ENSG00000001631	10	chr7	91864717	91865856	-1	chr7	92762220	92763357	+	chr3	125025330	125026474	-	KRIT1
246	ENSG00000001631	11	chr7	91866981	91867073	-1	chr7	92764487	92764579	+	chr3	125024110	125024202	-	KRIT1
247	ENSG00000001631	12	chr7	91870163	91870466	-1	chr7	92767668	92767971	+	chr3	125020723	125021027	-	KRIT1
248	ENSG00000001631	13	chr7	91871348	91871475	-1	chr7	92768854	92768981	+	chr3	125019944	125020068	-	KRIT1
249	ENSG00000001631	14	chr7	91873316	91873463	-1	chr7	92770827	92770974	+	chr3	125017638	125017785	-	KRIT1
250	ENSG00000002016	1	chr12	1025510	1025649	-1	chr12	925016	925155	+	chr11	906068	906207	+	RAD52
251	ENSG00000002016	2	chr12	1038930	1039052	-1	chr12	938666	938789	+	chr11	923711	923831	+	RAD52
252	ENSG00000002016	3	chr12	1099453	1099774	-1	chr12	1001566	1001880	+	chr11	996155	996475	+	RAD52
253	ENSG00000002079	1	chr7	98836417	98836661	1	chr7	99785604	99785848	+	chr3	46445941	46446179	+	MYH16
254	ENSG00000002079	2	chr7	98845217	98845373	1	chr7	99794361	99794517	+	chr3	46455442	46455598	+	MYH16
255	ENSG00000002079	3	chr7	98847602	98847698	1	chr7	99796742	99796838	+	chr3	46457868	46457964	+	MYH16
256	ENSG00000002079	4	chr7	98848717	98848809	1	chr7	99797857	99797949	+	chr3	46458984	46459076	+	MYH16
257	ENSG00000002079	5	chr7	98850436	98850499	1	chr7	99799581	99799644	+	chr3	46460716	46460779	+	MYH16
258	ENSG00000002079	6	chr7	98851350	98851448	1	chr7	99800495	99800593	+	chr3	46461615	46461713	+	MYH16
259	ENSG00000002079	7	chr7	98853205	98853308	1	chr7	99802341	99802444	+	chr3	46463470	46463572	+	MYH16
260	ENSG00000002079	8	chr7	98854925	98855063	1	chr7	99804065	99804203	+	chr3	46465245	46465383	+	MYH16
261	ENSG00000002079	9	chr7	98855745	98856013	1	chr7	99804888	99805156	+	chr3	46466050	46466318	+	MYH16
262	ENSG00000002079	10	chr7	98857787	98857957	1	chr7	99806945	99807115	+	chr3	46467907	46468077	+	MYH16
263	ENSG00000002079	11	chr7	98859077	98859259	1	chr7	99808237	99808419	+	chr3	46469195	46469377	+	MYH16
264	ENSG00000002079	12	chr7	98860957	98861083	1	chr7	99810117	99810243	+	chr3	46471077	46471203	+	MYH16
265	ENSG00000002079	13	chr7	98861873	98861931	1	chr7	99811033	99811091	+	chr3	46471980	46472038	+	MYH16
266	ENSG00000002079	14	chr7	98862727	98862812	1	chr7	99811886	99811973	+	chr3	46472862	46472949	+	MYH16
267	ENSG00000002079	15	chr7	98864477	98864597	1	chr7	99813625	99813745	+	chr3	46474640	46474760	+	MYH16
268	ENSG00000002079	16	chr7	98868580	98868716	1	chr7	99817743	99817879	+	chr3	46478598	46478734	+	MYH16
269	ENSG00000002079	17	chr7	98870924	98871046	1	chr7	99820103	99820225	+	chr3	46480963	46481085	+	MYH16
270	ENSG00000002079	18	chr7	98875162	98875335	1	chr7	99824318	99824491	+	chr3	46484236	46484409	+	MYH16
271	ENSG00000002079	19	chr7	98877133	98877360	1	chr7	99826263	99826490	+	chr3	46486165	46486392	+	MYH16
272	ENSG00000002079	20	chr7	98881188	98881274	1	chr7	99829034	99829120	+	chr3	46492097	46492183	+	MYH16
273	ENSG00000002079	21	chr7	98881496	98881641	1	chr7	99829342	99829487	+	chr3	46492405	46492550	+	MYH16
274	ENSG00000002079	22	chr7	98882468	98882558	1	chr7	99830314	99830404	+	chr3	46493379	46493469	+	MYH16
275	ENSG00000002079	23	chr7	98883005	98883061	1	chr7	99830852	99830907	+	chr3	46493924	46493979	+	MYH16
276	ENSG00000002079	24	chr7	98884061	98884147	1	chr7	99831899	99831985	+	chr3	46494969	46495055	+	MYH16
277	ENSG00000002079	25	chr7	98885515	98885760	1	chr7	99833362	99833607	+	chr3	46496434	46496679	+	MYH16
278	ENSG00000002079	26	chr7	98886910	98887027	1	chr7	99834760	99834877	+	chr3	46497877	46497994	+	MYH16
279	ENSG00000002079	27	chr7	98888946	98889073	1	chr7	99836798	99836925	+	chr3	46500637	46500764	+	MYH16
280	ENSG00000002079	28	chr7	98889935	98890131	1	chr7	99837789	99837985	+	chr3	46501624	46501820	+	MYH16
281	ENSG00000002079	29	chr7	98891641	98891773	1	chr7	99839491	99839623	+	chr3	46503334	46503466	+	MYH16
282	ENSG00000002079	30	chr7	98894324	98894540	1	chr7	99842176	99842392	+	chr3	46505763	46505979	+	MYH16
283	ENSG00000002079	31	chr7	98895283	98895419	1	chr7	99843135	99843271	+	chr3	46507027	46507163	+	MYH16
284	ENSG00000002079	32	chr7	98895515	98895618	1	chr7	99843367	99843470	+	chr3	46507259	46507362	+	MYH16
285	ENSG00000002079	33	chr7	98899224	98899427	1	chr7	99847068	99847271	+	chr3	46510925	46511128	+	MYH16
286	ENSG00000002079	34	chr7	98902209	98902379	1	chr7	99850045	99850215	+	chr3	46513909	46514076	+	MYH16
287	ENSG00000002079	35	chr7	98903459	98903659	1	chr7	99851283	99851483	+	chr3	46515171	46515371	+	MYH16
288	ENSG00000002079	36	chr7	98904232	98904463	1	chr7	99852056	99852287	+	chr3	46515947	46516170	+	MYH16
289	ENSG00000002330	1	chr11	64037473	64037809	-1	chr11	62193036	62193372	+	chr14	10158318	10158654	-	BAD
290	ENSG00000002330	2	chr11	64039085	64039340	-1	chr11	62194571	62194825	+	chr14	10157237	10157491	-	BAD
291	ENSG00000002330	3	chr11	64040191	64040328	-1	chr11	62195675	62195812	+	chr14	10156255	10156392	-	BAD
292	ENSG00000002330	4	chr11	64051654	64052176	-1	chr11	62207220	62207742	+	chr14	10142434	10142968	-	BAD
293	ENSG00000002549	1	chr4	17579049	17579190	1	chr4	17413063	17413204	+	chr5	12393211	12393352	+	LAP3
294	ENSG00000002549	2	chr4	17583383	17583775	1	chr4	17417410	17417801	+	chr5	12397538	12397932	+	LAP3
295	ENSG00000002549	3	chr4	17583911	17584312	1	chr4	17417937	17418338	+	chr5	12398068	12398464	+	LAP3
296	ENSG00000002549	4	chr4	17585054	17585265	1	chr4	17419080	17419291	+	chr5	12399537	12399748	+	LAP3
297	ENSG00000002549	5	chr4	17586424	17586515	1	chr4	17420449	17420540	+	chr5	12400901	12400992	+	LAP3
298	ENSG00000002549	6	chr4	17586595	17587079	1	chr4	17420620	17421102	+	chr5	12401072	12401556	+	LAP3
299	ENSG00000002549	7	chr4	17587574	17587690	1	chr4	17421606	17421722	+	chr5	12402057	12402173	+	LAP3
300	ENSG00000002549	8	chr4	17606211	17606290	1	chr4	17441241	17441320	+	chr5	12420944	12421023	+	LAP3
301	ENSG00000002549	9	chr4	17609023	17609595	1	chr4	17444053	17444621	+	chr5	12423760	12424314	+	LAP3
302	ENSG00000002587	1	chr4	11394774	11401737	-1	chr4	11099275	11106226	+	chr5	6250408	6257369	+	HS3ST1
303	ENSG00000002587	2	chr4	11430087	11430221	-1	chr4	11134552	11134685	+	chr5	6286431	6286565	+	HS3ST1
304	ENSG00000002587	3	chr4	11431049	11431188	-1	chr4	11135512	11135651	+	chr5	6287391	6287530	+	HS3ST1
305	ENSG00000002726	1	chr7	150523481	150523539	1	chr7	151986434	151986492	+	chr3	187783599	187783657	+	ABP1
306	ENSG00000002726	2	chr7	150549097	150549278	1	chr7	152012011	152012192	+	chr3	187804894	187805075	+	ABP1
307	ENSG00000002726	3	chr7	150549565	150549646	1	chr7	152012479	152012560	+	chr3	187805351	187805432	+	ABP1
308	ENSG00000002726	4	chr7	150553543	150555128	1	chr7	152016442	152018027	+	chr3	187809311	187810892	+	ABP1
309	ENSG00000002726	5	chr7	150555851	150556136	1	chr7	152018744	152019029	+	chr3	187811616	187811901	+	ABP1
310	ENSG00000002726	6	chr7	150557532	150557721	1	chr7	152019953	152020142	+	chr3	187813293	187813478	+	ABP1
311	ENSG00000002726	7	chr7	150558031	150558377	1	chr7	152020452	152020798	+	chr3	187813788	187814128	+	ABP1
312	ENSG00000002745	1	chr7	120965421	120965534	1	chr7	122865753	122865866	+	chr3	158846905	158847018	+	WNT16
313	ENSG00000002745	2	chr7	120969057	120969441	1	chr7	122869390	122869774	+	chr3	158850605	158850989	+	WNT16
314	ENSG00000002745	3	chr7	120969621	120969871	1	chr7	122869954	122870204	+	chr3	158851168	158851418	+	WNT16
315	ENSG00000002745	4	chr7	120971732	120972018	1	chr7	122872067	122872353	+	chr3	158853298	158853584	+	WNT16
316	ENSG00000002745	5	chr7	120978935	120979512	1	chr7	122879258	122879835	+	chr3	158860399	158860974	+	WNT16
317	ENSG00000002746	1	chr7	43152244	43152536	1	chr7	39076580	39076872	-	chr3	83156588	83156868	-	HECW1
318	ENSG00000002746	2	chr7	43153340	43153990	1	chr7	39075122	39075773	-	chr3	83155141	83155792	-	HECW1
319	ENSG00000002746	3	chr7	43283474	43283531	1	chr7	38946080	38946137	-	chr3	83026877	83026934	-	HECW1
320	ENSG00000002746	4	chr7	43288186	43288246	1	chr7	38941373	38941433	-	chr3	83021812	83021872	-	HECW1
321	ENSG00000002746	5	chr7	43288535	43289078	1	chr7	38940570	38941111	-	chr3	83021016	83021559	-	HECW1
322	ENSG00000002746	6	chr7	43298134	43298339	1	chr7	38931315	38931520	-	chr3	83011795	83012002	-	HECW1
323	ENSG00000002746	7	chr7	43351360	43351686	1	chr7	38877726	38878052	-	chr3	82949667	82949993	-	HECW1
324	ENSG00000002746	8	chr7	43360234	43360341	1	chr7	38869246	38869353	-	chr3	82941419	82941526	-	HECW1
325	ENSG00000002746	9	chr7	43400485	43400579	1	chr7	38829074	38829168	-	chr3	82898741	82898835	-	HECW1
326	ENSG00000002746	10	chr7	43417377	43417542	1	chr7	38812385	38812550	-	chr3	82883140	82883305	-	HECW1
327	ENSG00000002746	11	chr7	43436272	43436318	1	chr7	38793674	38793720	-	chr3	82863045	82863091	-	HECW1
328	ENSG00000002746	12	chr7	43436413	43436488	1	chr7	38793504	38793579	-	chr3	82862875	82862950	-	HECW1
329	ENSG00000002746	13	chr7	43447161	43447330	1	chr7	38782667	38782836	-	chr3	82851684	82851853	-	HECW1
330	ENSG00000002746	14	chr7	43477602	43480196	1	chr7	38748640	38751232	-	chr3	82820231	82822819	-	HECW1
331	ENSG00000002746	15	chr7	43482128	43482228	1	chr7	38746611	38746711	-	chr3	82818221	82818321	-	HECW1
332	ENSG00000002746	16	chr7	43483814	43485169	1	chr7	38743662	38745017	-	chr3	82815272	82816627	-	HECW1
333	ENSG00000002746	17	chr7	43490427	43490528	1	chr7	38738294	38738395	-	chr3	82809931	82810032	-	HECW1
334	ENSG00000002746	18	chr7	43495896	43496046	1	chr7	38732777	38732927	-	chr3	82804480	82804630	-	HECW1
335	ENSG00000002746	19	chr7	43503259	43503398	1	chr7	38725438	38725577	-	chr3	82797290	82797429	-	HECW1
336	ENSG00000002746	20	chr7	43506046	43506167	1	chr7	38722675	38722796	-	chr3	82794610	82794731	-	HECW1
337	ENSG00000002746	21	chr7	43508519	43508704	1	chr7	38720138	38720323	-	chr3	82792063	82792248	-	HECW1
338	ENSG00000002746	22	chr7	43519207	43519343	1	chr7	38709485	38709621	-	chr3	82781571	82781707	-	HECW1
339	ENSG00000002746	23	chr7	43531674	43531779	1	chr7	38697456	38697561	-	chr3	82769173	82769278	-	HECW1
340	ENSG00000002746	24	chr7	43532683	43532779	1	chr7	38696456	38696552	-	chr3	82768166	82768262	-	HECW1
341	ENSG00000002746	25	chr7	43540298	43540381	1	chr7	38688841	38688924	-	chr3	82760207	82760290	-	HECW1
342	ENSG00000002746	26	chr7	43540812	43540921	1	chr7	38688301	38688410	-	chr3	82759663	82759772	-	HECW1
343	ENSG00000002746	27	chr7	43546736	43546856	1	chr7	38682377	38682497	-	chr3	82753622	82753742	-	HECW1
344	ENSG00000002746	28	chr7	43547617	43547730	1	chr7	38681501	38681614	-	chr3	82752747	82752860	-	HECW1
345	ENSG00000002746	29	chr7	43548568	43548720	1	chr7	38680511	38680663	-	chr3	82751801	82751953	-	HECW1
346	ENSG00000002746	30	chr7	43580762	43580860	1	chr7	38648428	38648526	-	chr3	82720534	82720632	-	HECW1
347	ENSG00000002746	31	chr7	43581468	43581597	1	chr7	38647686	38647815	-	chr3	82719782	82719911	-	HECW1
348	ENSG00000002746	32	chr7	43590044	43590190	1	chr7	38639087	38639233	-	chr3	82711198	82711344	-	HECW1
349	ENSG00000002746	33	chr7	43591821	43591935	1	chr7	38637343	38637457	-	chr3	82709459	82709573	-	HECW1
350	ENSG00000002746	34	chr7	43594191	43594389	1	chr7	38634888	38635086	-	chr3	82706692	82706890	-	HECW1
351	ENSG00000002746	35	chr7	43601414	43602938	1	chr7	38626331	38627861	-	chr3	82698151	82699664	-	HECW1
352	ENSG00000002822	1	chr7	1937836	1938026	-1	chr7	583899	584089	+	chr3	39844613	39844803	+	MAD1L1
353	ENSG00000002822	2	chr7	1976323	1976533	-1	chr7	623361	623571	+	chr3	39884758	39884968	+	MAD1L1
354	ENSG00000002822	3	chr7	1979724	1980185	-1	chr7	627485	627945	+	chr3	39887760	39888218	+	MAD1L1
355	ENSG00000002822	4	chr7	2020088	2020176	-1	chr7	667889	667977	+	chr3	39925589	39925677	+	MAD1L1
356	ENSG00000002822	5	chr7	2041700	2041756	-1	chr7	688159	688215	+	chr3	39947036	39947092	+	MAD1L1
357	ENSG00000002822	6	chr7	2054137	2054277	-1	chr7	713922	714062	+	chr3	39960034	39960174	+	MAD1L1
358	ENSG00000002822	7	chr7	2108829	2108973	-1	chr7	769798	769942	+	chr3	40014394	40014538	+	MAD1L1
359	ENSG00000002822	8	chr7	2188787	2188873	-1	chr7	852686	852772	+	chr3	40093338	40093424	+	MAD1L1
360	ENSG00000002822	9	chr7	2241486	2241733	-1	chr7	908468	908715	+	chr3	40148275	40148530	+	MAD1L1
361	ENSG00000002822	10	chr7	2252847	2252908	-1	chr7	919802	919863	+	chr3	40160041	40160102	+	MAD1L1
362	ENSG00000002822	11	chr7	2255520	2255634	-1	chr7	922454	922568	+	chr3	40162859	40162973	+	MAD1L1
363	ENSG00000002822	12	chr7	2255792	2255922	-1	chr7	922726	922856	+	chr3	40163131	40163261	+	MAD1L1
364	ENSG00000002822	13	chr7	2257597	2257678	-1	chr7	924531	924612	+	chr3	40165260	40165341	+	MAD1L1
365	ENSG00000002822	14	chr7	2258967	2259091	-1	chr7	925896	926020	+	chr3	40166564	40166688	+	MAD1L1
366	ENSG00000002822	15	chr7	2265045	2265233	-1	chr7	932033	932221	+	chr3	40172586	40172774	+	MAD1L1
367	ENSG00000002822	16	chr7	2269619	2269778	-1	chr7	936674	936833	+	chr3	40177045	40177204	+	MAD1L1
368	ENSG00000002822	17	chr7	2270184	2270399	-1	chr7	937241	937457	+	chr3	40177600	40177816	+	MAD1L1
369	ENSG00000002834	1	chr17	37026314	37026511	1	chr17	18520649	18520846	-	chr16	48911356	48911553	+	LASP1
370	ENSG00000002834	2	chr17	37030143	37030366	1	chr17	18516798	18517021	-	chr16	48915191	48915427	+	LASP1
371	ENSG00000002834	3	chr17	37034339	37034433	1	chr17	18512784	18512878	-	chr16	48919060	48919154	+	LASP1
372	ENSG00000002834	4	chr17	37046673	37046757	1	chr17	18500449	18500533	-	chr16	48932247	48932331	+	LASP1
373	ENSG00000002834	5	chr17	37054665	37054772	1	chr17	18492465	18492572	-	chr16	48940767	48940874	+	LASP1
374	ENSG00000002834	6	chr17	37070578	37070728	1	chr17	18475062	18475212	-	chr16	48956497	48956647	+	LASP1
375	ENSG00000002834	7	chr17	37071296	37071399	1	chr17	18474403	18474506	-	chr16	48957221	48957324	+	LASP1
376	ENSG00000002834	8	chr17	37074858	37076235	1	chr17	18469542	18470935	-	chr16	48961358	48962754	+	LASP1
377	ENSG00000002834	9	chr17	37076560	37078014	1	chr17	18467763	18469217	-	chr16	48963082	48964553	+	LASP1
378	ENSG00000002919	1	chr17	46184911	46185200	1	chr17	9500250	9500539	-	chr16	32330459	32330748	+	SNX11
379	ENSG00000002919	2	chr17	46188070	46188129	1	chr17	9497322	9497381	-	chr16	32333889	32333948	+	SNX11
380	ENSG00000002919	3	chr17	46189393	46189447	1	chr17	9495709	9495763	-	chr16	32334888	32334942	+	SNX11
381	ENSG00000002919	4	chr17	46189936	46190022	1	chr17	9495134	9495220	-	chr16	32335430	32335516	+	SNX11
382	ENSG00000002919	5	chr17	46190663	46190763	1	chr17	9494392	9494492	-	chr16	32336153	32336253	+	SNX11
383	ENSG00000002919	6	chr17	46196066	46196161	1	chr17	9488965	9489060	-	chr16	32340484	32340579	+	SNX11
384	ENSG00000002919	7	chr17	46196336	46196548	1	chr17	9488578	9488790	-	chr16	32340753	32340965	+	SNX11
385	ENSG00000002919	8	chr17	46198597	46200105	1	chr17	9485020	9486528	-	chr16	32342716	32344223	+	SNX11
386	ENSG00000002933	1	chr7	150499303	150499413	1	chr7	151962202	151962312	+	chr3	187761057	187761167	+	TMEM176A
387	ENSG00000002933	2	chr7	150501450	150501769	1	chr7	151964353	151964672	+	chr3	187763198	187763506	+	TMEM176A
388	ENSG00000002933	3	chr7	150501915	150502208	1	chr7	151964818	151965110	+	chr3	187763651	187763941	+	TMEM176A
389	ENSG00000003056	1	chr12	9092959	9094536	-1	chr12	9167147	9168727	+	chr11	9088531	9090112	+	M6PR
390	ENSG00000003056	2	chr12	9094775	9095138	-1	chr12	9168966	9169330	+	chr11	9090348	9090714	+	M6PR
391	ENSG00000003056	3	chr12	9095892	9096180	-1	chr12	9170084	9170374	+	chr11	9091454	9091739	+	M6PR
392	ENSG00000003056	4	chr12	9096397	9096506	-1	chr12	9170591	9170700	+	chr11	9091956	9092065	+	M6PR
393	ENSG00000003056	5	chr12	9097833	9098180	-1	chr12	9172030	9172381	+	chr11	9093646	9093992	+	M6PR
394	ENSG00000003056	6	chr12	9098825	9099444	-1	chr12	9173026	9173645	+	chr11	9094624	9095247	+	M6PR
395	ENSG00000003096	1	chrX	117032535	117033358	-1	chrX	118328206	118329030	+	chrX	116189447	116190222	+	KLHL13
396	ENSG00000003096	2	chrX	117035796	117035909	-1	chrX	118331768	118331881	+	chrX	116192684	116192797	+	KLHL13
397	ENSG00000003096	3	chrX	117043264	117044059	-1	chrX	118339238	118340033	+	chrX	116200273	116201068	+	KLHL13
398	ENSG00000003096	4	chrX	117053484	117053680	-1	chrX	118349454	118349650	+	chrX	116211210	116211406	+	KLHL13
399	ENSG00000003096	5	chrX	117079397	117079538	-1	chrX	118373750	118373891	+	chrX	116235875	116236016	+	KLHL13
400	ENSG00000003096	6	chrX	117106694	117107701	-1	chrX	118403612	118404621	+	chrX	116258632	116259644	+	KLHL13
401	ENSG00000003096	7	chrX	117117443	117117508	-1	chrX	118415013	118415078	+	chrX	116270361	116270426	+	KLHL13
402	ENSG00000003096	8	chrX	117119203	117119283	-1	chrX	118416774	118416854	+	chrX	116272126	116272206	+	KLHL13
403	ENSG00000003096	9	chrX	117162387	117162460	-1	chrX	118457705	118457778	+	chrX	116292244	116292317	+	KLHL13
404	ENSG00000003096	10	chrX	117251240	117251303	-1	chrX	118551552	118551615	+	chrX	116365010	116365072	+	KLHL13
405	ENSG00000003137	1	chr2	72356367	72359748	-1	chr2A	73075304	73078670	+	chr13	72382288	72385691	+	CYP26B1
406	ENSG00000003137	2	chr2	72360152	72360436	-1	chr2A	73079074	73079358	+	chr13	72386087	72386371	+	CYP26B1
407	ENSG00000003137	3	chr2	72361890	72362045	-1	chr2A	73080812	73080967	+	chr13	72387818	72387973	+	CYP26B1
408	ENSG00000003137	4	chr2	72362273	72362548	-1	chr2A	73081195	73081470	+	chr13	72388200	72388475	+	CYP26B1
409	ENSG00000003137	5	chr2	72374760	72374991	-1	chr2A	73093681	73093912	+	chr13	72400665	72400896	+	CYP26B1
410	ENSG00000003147	1	chr7	8152814	8153674	-1	chr7	6724412	6725275	+	chr3	118253030	118253884	-	ICA1
411	ENSG00000003147	2	chr7	8167503	8167772	-1	chr7	6739787	6740056	+	chr3	118238095	118238367	-	ICA1
412	ENSG00000003147	3	chr7	8178615	8178677	-1	chr7	6750931	6750993	+	chr3	118227581	118227643	-	ICA1
413	ENSG00000003147	4	chr7	8181395	8181447	-1	chr7	6753711	6753763	+	chr3	118224795	118224847	-	ICA1
414	ENSG00000003147	5	chr7	8183505	8183602	-1	chr7	6755825	6755922	+	chr3	118222632	118222729	-	ICA1
415	ENSG00000003147	6	chr7	8196746	8197394	-1	chr7	6769052	6769701	+	chr3	118207004	118207646	-	ICA1
416	ENSG00000003147	7	chr7	8197961	8198282	-1	chr7	6770268	6770589	+	chr3	118206111	118206433	-	ICA1
417	ENSG00000003147	8	chr7	8257935	8258133	-1	chr7	6834355	6834553	+	chr3	118141739	118141937	-	ICA1
418	ENSG00000003147	9	chr7	8258234	8258581	-1	chr7	6834654	6835001	+	chr3	118141293	118141637	-	ICA1
419	ENSG00000003147	10	chr7	8260905	8261028	-1	chr7	6837329	6837452	+	chr3	118138839	118138962	-	ICA1
420	ENSG00000003147	11	chr7	8263118	8263189	-1	chr7	6839542	6839613	+	chr3	118136670	118136741	-	ICA1
421	ENSG00000003147	12	chr7	8267268	8267481	-1	chr7	6843686	6843899	+	chr3	118132394	118132612	-	ICA1
422	ENSG00000003147	13	chr7	8268231	8268303	-1	chr7	6844647	6844719	+	chr3	118131517	118131589	-	ICA1
423	ENSG00000003147	14	chr7	8272220	8272385	-1	chr7	6848646	6848811	+	chr3	118126792	118126957	-	ICA1
424	ENSG00000003147	15	chr7	8275540	8275635	-1	chr7	6851954	6852049	+	chr3	118123393	118123491	-	ICA1
425	ENSG00000003147	16	chr7	8301630	8301699	-1	chr7	6878037	6878106	+	chr3	118097396	118097465	-	ICA1
426	ENSG00000003147	17	chr7	8301724	8301911	-1	chr7	6878131	6878318	+	chr3	118097185	118097371	-	ICA1
427	ENSG00000003147	18	chr7	8302070	8302317	-1	chr7	6878477	6878724	+	chr3	118096780	118097020	-	ICA1
428	ENSG00000003249	1	chr16	90075692	90075838	-1	chr16	89745271	89745417	+	chr20	88139772	88139918	+	DBNDD1
429	ENSG00000003393	1	chr2	202565277	202566612	-1	chr2B	206456719	206458054	+	chr12	65501706	65503026	+	ALS2
430	ENSG00000003393	2	chr2	202568845	202568941	-1	chr2B	206460288	206460384	+	chr12	65505259	65505355	+	ALS2
431	ENSG00000003393	3	chr2	202569177	202569326	-1	chr2B	206460620	206460769	+	chr12	65505591	65505740	+	ALS2
432	ENSG00000003393	4	chr2	202569862	202569923	-1	chr2B	206461305	206461366	+	chr12	65506278	65506339	+	ALS2
433	ENSG00000003393	5	chr2	202570139	202570184	-1	chr2B	206461582	206461627	+	chr12	65506555	65506600	+	ALS2
434	ENSG00000003393	6	chr2	202571569	202571745	-1	chr2B	206463006	206463182	+	chr12	65507946	65508122	+	ALS2
435	ENSG00000003393	7	chr2	202572592	202572714	-1	chr2B	206464040	206464162	+	chr12	65509272	65509394	+	ALS2
436	ENSG00000003393	8	chr2	202574604	202574761	-1	chr2B	206466051	206466208	+	chr12	65511298	65511455	+	ALS2
437	ENSG00000003393	9	chr2	202575714	202575831	-1	chr2B	206467161	206467278	+	chr12	65512729	65512846	+	ALS2
438	ENSG00000003393	10	chr2	202580395	202580562	-1	chr2B	206471852	206472019	+	chr12	65517309	65517476	+	ALS2
439	ENSG00000003393	11	chr2	202582800	202582933	-1	chr2B	206474289	206474422	+	chr12	65519738	65519871	+	ALS2
440	ENSG00000003393	12	chr2	202584709	202584851	-1	chr2B	206476187	206476329	+	chr12	65521625	65521767	+	ALS2
441	ENSG00000003393	13	chr2	202586713	202587843	-1	chr2B	206478174	206479309	+	chr12	65523626	65524779	+	ALS2
442	ENSG00000003393	14	chr2	202589018	202589182	-1	chr2B	206480479	206480643	+	chr12	65525830	65525994	+	ALS2
443	ENSG00000003393	15	chr2	202590079	202590177	-1	chr2B	206481549	206481647	+	chr12	65526616	65526714	+	ALS2
444	ENSG00000003393	16	chr2	202591207	202591275	-1	chr2B	206482677	206482745	+	chr12	65527746	65527814	+	ALS2
445	ENSG00000003393	17	chr2	202591387	202591589	-1	chr2B	206482857	206483059	+	chr12	65527926	65528128	+	ALS2
446	ENSG00000003393	18	chr2	202591935	202592001	-1	chr2B	206483403	206483469	+	chr12	65528473	65528539	+	ALS2
447	ENSG00000003393	19	chr2	202592428	202592498	-1	chr2B	206483896	206483966	+	chr12	65528963	65529033	+	ALS2
448	ENSG00000003393	20	chr2	202593235	202593363	-1	chr2B	206484702	206484830	+	chr12	65529464	65529592	+	ALS2
449	ENSG00000003393	21	chr2	202593775	202593906	-1	chr2B	206485242	206485373	+	chr12	65530315	65530446	+	ALS2
450	ENSG00000003393	22	chr2	202597999	202598176	-1	chr2B	206489454	206489631	+	chr12	65534532	65534709	+	ALS2
451	ENSG00000003393	23	chr2	202605907	202606577	-1	chr2B	206500672	206501341	+	chr12	65542779	65543448	+	ALS2
452	ENSG00000003393	24	chr2	202608981	202609152	-1	chr2B	206503738	206503909	+	chr12	65545881	65546052	+	ALS2
453	ENSG00000003393	25	chr2	202611289	202611471	-1	chr2B	206506067	206506249	+	chr12	65548168	65548350	+	ALS2
454	ENSG00000003393	26	chr2	202614435	202614512	-1	chr2B	206509255	206509332	+	chr12	65551348	65551425	+	ALS2
455	ENSG00000003393	27	chr2	202617869	202617965	-1	chr2B	206512690	206512786	+	chr12	65555088	65555184	+	ALS2
456	ENSG00000003393	28	chr2	202619226	202619394	-1	chr2B	206514052	206514220	+	chr12	65556734	65556902	+	ALS2
457	ENSG00000003393	29	chr2	202622125	202622482	-1	chr2B	206516952	206517309	+	chr12	65559642	65559999	+	ALS2
458	ENSG00000003393	30	chr2	202625604	202626541	-1	chr2B	206520426	206521363	+	chr12	65563402	65564339	+	ALS2
459	ENSG00000003393	31	chr2	202631952	202632106	-1	chr2B	206526751	206526905	+	chr12	65569318	65569472	+	ALS2
460	ENSG00000003393	32	chr2	202633589	202633668	-1	chr2B	206528381	206528460	+	chr12	65570955	65571034	+	ALS2
461	ENSG00000003393	33	chr2	202643164	202643210	-1	chr2B	206537993	206538039	+	chr12	65580652	65580698	+	ALS2
462	ENSG00000003393	34	chr2	202644702	202644806	-1	chr2B	206539539	206539643	+	chr12	65582187	65582291	+	ALS2
463	ENSG00000003400	1	chr2	202047604	202048031	1	chr2B	205937236	205937661	+	chr12	64934436	64934856	+	CASP10
464	ENSG00000003400	2	chr2	202052403	202052522	1	chr2B	205942017	205942136	+	chr12	64938981	64939100	+	CASP10
465	ENSG00000003400	3	chr2	202060565	202060671	1	chr2B	205950212	205950318	+	chr12	64949648	64949754	+	CASP10
466	ENSG00000003400	4	chr2	202065166	202065451	1	chr2B	205955148	205955433	+	chr12	64954623	64954906	+	CASP10
467	ENSG00000003400	5	chr2	202070605	202070973	1	chr2B	205960854	205961222	+	chr12	64960130	64960501	+	CASP10
468	ENSG00000003400	6	chr2	202073793	202074285	1	chr2B	205964047	205964539	+	chr12	64963532	64964024	+	CASP10
469	ENSG00000003400	7	chr2	202082311	202084803	1	chr2B	205973898	205976403	+	chr12	64971790	64974273	+	CASP10
470	ENSG00000003400	8	chr2	202093656	202094129	1	chr2B	205984809	205985288	+	chr12	64984725	64985206	+	CASP10
471	ENSG00000003402	1	chr2	201981130	201981204	1	chr2B	205869220	205869294	+	chr12	64864238	64864311	+	CFLAR
472	ENSG00000003402	2	chr2	201981762	201981865	1	chr2B	205869852	205869955	+	chr12	64864872	64864974	+	CFLAR
473	ENSG00000003402	3	chr2	201983214	201983624	1	chr2B	205871303	205871712	+	chr12	64868180	64868584	+	CFLAR
474	ENSG00000003402	4	chr2	201983751	201983900	1	chr2B	205871839	205871988	+	chr12	64868714	64868862	+	CFLAR
475	ENSG00000003402	5	chr2	201987200	201987470	1	chr2B	205875293	205875563	+	chr12	64872094	64872365	+	CFLAR
476	ENSG00000003402	6	chr2	201994052	201994869	1	chr2B	205882143	205882960	+	chr12	64878152	64878975	+	CFLAR
477	ENSG00000003402	7	chr2	201997595	201997857	1	chr2B	205885713	205885975	+	chr12	64881685	64881947	+	CFLAR
478	ENSG00000003402	8	chr2	202000695	202000830	1	chr2B	205888805	205888940	+	chr12	64884735	64884870	+	CFLAR
479	ENSG00000003402	9	chr2	202000921	202001004	1	chr2B	205889031	205889114	+	chr12	64884958	64885041	+	CFLAR
480	ENSG00000003402	10	chr2	202004909	202005458	1	chr2B	205893038	205893587	+	chr12	64887981	64888525	+	CFLAR
481	ENSG00000003402	11	chr2	202013674	202013775	1	chr2B	205902246	205902347	+	chr12	64897603	64897704	+	CFLAR
482	ENSG00000003402	12	chr2	202025155	202025760	1	chr2B	205913752	205914357	+	chr12	64910638	64911242	+	CFLAR
483	ENSG00000003402	13	chr2	202027719	202028282	1	chr2B	205916395	205916958	+	chr12	64913521	64914087	+	CFLAR
484	ENSG00000003402	14	chr2	202028558	202028696	1	chr2B	205917234	205917372	+	chr12	64914367	64914505	+	CFLAR
485	ENSG00000003436	1	chr2	188331712	188331769	-1	chr2B	192072677	192072734	+	chr12	51105144	51105201	+	TFPI
486	ENSG00000003436	2	chr2	188332480	188332659	-1	chr2B	192073442	192073621	+	chr12	51105911	51106090	+	TFPI
487	ENSG00000003436	3	chr2	188343305	188343530	-1	chr2B	192084297	192084522	+	chr12	51116887	51117112	+	TFPI
488	ENSG00000003436	4	chr2	188348657	188349714	-1	chr2B	192089768	192090819	+	chr12	51122450	51123500	+	TFPI
489	ENSG00000003436	5	chr2	188361608	188361805	-1	chr2B	192102799	192102996	+	chr12	51141028	51141225	+	TFPI
490	ENSG00000003436	6	chr2	188368375	188368497	-1	chr2B	192109537	192109659	+	chr12	51154781	51154903	+	TFPI
491	ENSG00000003436	7	chr2	188418927	188419219	-1	chr2B	192161251	192161543	+	chr12	51208200	51208491	+	TFPI
492	ENSG00000003509	1	chr2	37458910	37459022	1	chr2A	37760949	37761061	+	chr13	37213879	37213990	+	C2orf56
493	ENSG00000003509	2	chr2	37459249	37459409	1	chr2A	37761288	37761448	+	chr13	37214217	37214380	+	C2orf56
494	ENSG00000003509	3	chr2	37463239	37463319	1	chr2A	37765276	37765356	+	chr13	37217900	37217980	+	C2orf56
495	ENSG00000003509	4	chr2	37464900	37465010	1	chr2A	37767573	37767683	+	chr13	37219254	37219364	+	C2orf56
496	ENSG00000003509	5	chr2	37468721	37469836	1	chr2A	37771426	37772543	+	chr13	37223080	37224187	+	C2orf56
497	ENSG00000003509	6	chr2	37471006	37471116	1	chr2A	37773716	37773826	+	chr13	37225350	37225460	+	C2orf56
498	ENSG00000003509	7	chr2	37473195	37473331	1	chr2A	37775911	37776047	+	chr13	37227510	37227641	+	C2orf56
499	ENSG00000003509	8	chr2	37475278	37476303	1	chr2A	37778001	37779022	+	chr13	37229667	37230691	+	C2orf56
500	ENSG00000003509	9	chr2	37480229	37480546	1	chr2A	37782947	37783264	+	chr13	37234498	37234816	+	C2orf56
501	ENSG00000003756	1	chr3	50126341	50126490	1	chr3	50878113	50878262	+	chr2	86333436	86333582	-	RBM5
502	ENSG00000003756	2	chr3	50127314	50127527	1	chr3	50879086	50879299	+	chr2	86332397	86332612	-	RBM5
503	ENSG00000003756	3	chr3	50127803	50127884	1	chr3	50879575	50879656	+	chr2	86332036	86332117	-	RBM5
504	ENSG00000003756	4	chr3	50129472	50129641	1	chr3	50881245	50881414	+	chr2	86330324	86330493	-	RBM5
505	ENSG00000003756	5	chr3	50131151	50131308	1	chr3	50882932	50883089	+	chr2	86328675	86328832	-	RBM5
506	ENSG00000003756	6	chr3	50137415	50137605	1	chr3	50889200	50889390	+	chr2	86319893	86320082	-	RBM5
507	ENSG00000003756	7	chr3	50137965	50138038	1	chr3	50889755	50889828	+	chr2	86319461	86319534	-	RBM5
508	ENSG00000003756	8	chr3	50139770	50140599	1	chr3	50891744	50892574	+	chr2	86316910	86317752	-	RBM5
509	ENSG00000003756	9	chr3	50141681	50141741	1	chr3	50893655	50893715	+	chr2	86315746	86315806	-	RBM5
510	ENSG00000003756	10	chr3	50142407	50142575	1	chr3	50894381	50894549	+	chr2	86314586	86314754	-	RBM5
511	ENSG00000003756	11	chr3	50142982	50143142	1	chr3	50894963	50895123	+	chr2	86313917	86314077	-	RBM5
512	ENSG00000003756	12	chr3	50144173	50144297	1	chr3	50896492	50896616	+	chr2	86313103	86313226	-	RBM5
513	ENSG00000003756	13	chr3	50144914	50145002	1	chr3	50897230	50897318	+	chr2	86312389	86312477	-	RBM5
514	ENSG00000003756	14	chr3	50145503	50145580	1	chr3	50897813	50897890	+	chr2	86311824	86311901	-	RBM5
515	ENSG00000003756	15	chr3	50145665	50145738	1	chr3	50897975	50898048	+	chr2	86311666	86311739	-	RBM5
516	ENSG00000003756	16	chr3	50147036	50147256	1	chr3	50899345	50899565	+	chr2	86309679	86309908	-	RBM5
517	ENSG00000003756	17	chr3	50147812	50147896	1	chr3	50900121	50900205	+	chr2	86308728	86308812	-	RBM5
518	ENSG00000003756	18	chr3	50148112	50148325	1	chr3	50900421	50900634	+	chr2	86308297	86308515	-	RBM5
519	ENSG00000003756	19	chr3	50151383	50151675	1	chr3	50903682	50903974	+	chr2	86305308	86305600	-	RBM5
520	ENSG00000003756	20	chr3	50151684	50153040	1	chr3	50903983	50905335	+	chr2	86303958	86305299	-	RBM5
521	ENSG00000003756	21	chr3	50153339	50153664	1	chr3	50905634	50905959	+	chr2	86303329	86303656	-	RBM5
522	ENSG00000003756	22	chr3	50154507	50154812	1	chr3	50906825	50907130	+	chr2	86302181	86302486	-	RBM5
523	ENSG00000003756	23	chr3	50155764	50156454	1	chr3	50908086	50908774	+	chr2	86300540	86301233	-	RBM5
524	ENSG00000003987	1	chr8	17156911	17157733	-1	chr8	13377978	13378800	+	chr8	17169400	17170222	+	MTMR7
525	ENSG00000003987	2	chr8	17159160	17159789	-1	chr8	13380218	13380849	+	chr8	17171632	17172259	+	MTMR7
526	ENSG00000003987	3	chr8	17163266	17163466	-1	chr8	13384769	13384969	+	chr8	17175781	17175980	+	MTMR7
527	ENSG00000003987	4	chr8	17166786	17166835	-1	chr8	13388287	13388336	+	chr8	17177981	17178030	+	MTMR7
528	ENSG00000003987	5	chr8	17169020	17169182	-1	chr8	13390494	13390656	+	chr8	17180484	17180646	+	MTMR7
529	ENSG00000003987	6	chr8	17170801	17170910	-1	chr8	13392290	13392399	+	chr8	17182254	17182363	+	MTMR7
530	ENSG00000003987	7	chr8	17188659	17188791	-1	chr8	13410738	13410870	+	chr8	17200244	17200376	+	MTMR7
531	ENSG00000003987	8	chr8	17198872	17199006	-1	chr8	13420963	13421097	+	chr8	17210740	17210874	+	MTMR7
532	ENSG00000003987	9	chr8	17206462	17206590	-1	chr8	13428739	13428867	+	chr8	17219281	17219409	+	MTMR7
533	ENSG00000003987	10	chr8	17206678	17206746	-1	chr8	13428955	13429023	+	chr8	17219497	17219564	+	MTMR7
534	ENSG00000003987	11	chr8	17218626	17218783	-1	chr8	13439889	13440046	+	chr8	17232090	17232247	+	MTMR7
535	ENSG00000003987	12	chr8	17228546	17228708	-1	chr8	13449904	13450066	+	chr8	17241007	17241169	+	MTMR7
536	ENSG00000003987	13	chr8	17230627	17230749	-1	chr8	13451975	13452097	+	chr8	17243041	17243163	+	MTMR7
537	ENSG00000003987	14	chr8	17270778	17270836	-1	chr8	13491520	13491578	+	chr8	17283111	17283169	+	MTMR7
538	ENSG00000003989	1	chr8	17359766	17359811	1	chr8	13595227	13595272	+	chr8	17386949	17386992	+	SLC7A2
539	ENSG00000003989	2	chr8	17400827	17401224	1	chr8	13637457	13637854	+	chr8	17427953	17428350	+	SLC7A2
540	ENSG00000003989	3	chr8	17401960	17402115	1	chr8	13638590	13638745	+	chr8	17429070	17429225	+	SLC7A2
541	ENSG00000003989	4	chr8	17407810	17407943	1	chr8	13644431	13644564	+	chr8	17435057	17435190	+	SLC7A2
542	ENSG00000003989	5	chr8	17409273	17409495	1	chr8	13645891	13646113	+	chr8	17436549	17436771	+	SLC7A2
543	ENSG00000003989	6	chr8	17412069	17412208	1	chr8	13648630	13648769	+	chr8	17439366	17439505	+	SLC7A2
544	ENSG00000003989	7	chr8	17412455	17412591	1	chr8	13649016	13649152	+	chr8	17439754	17439890	+	SLC7A2
545	ENSG00000003989	8	chr8	17415804	17415906	1	chr8	13652689	13652791	+	chr8	17443464	17443566	+	SLC7A2
546	ENSG00000003989	9	chr8	17417837	17418042	1	chr8	13654721	13654926	+	chr8	17445499	17445704	+	SLC7A2
547	ENSG00000003989	10	chr8	17419453	17419619	1	chr8	13656332	13656498	+	chr8	17447114	17447280	+	SLC7A2
548	ENSG00000003989	11	chr8	17421112	17421220	1	chr8	13657967	13658075	+	chr8	17448695	17448803	+	SLC7A2
549	ENSG00000004059	1	chr7	127229099	127229217	1	chr7	129127766	129127884	+	chr3	165138104	165138222	+	ARF5
550	ENSG00000004059	2	chr7	127229539	127230191	1	chr7	129128206	129128858	+	chr3	165138548	165139194	+	ARF5
551	ENSG00000004059	3	chr7	127231017	127231166	1	chr7	129129684	129129833	+	chr3	165140017	165140166	+	ARF5
552	ENSG00000004059	4	chr7	127231267	127231759	1	chr7	129129934	129130426	+	chr3	165140264	165140752	+	ARF5
553	ENSG00000004139	1	chr17	26698987	26699521	1	chr17	28711449	28711985	-	chr16	23554205	23554742	+	SARM1
554	ENSG00000004139	2	chr17	26708222	26708840	1	chr17	28701463	28702081	-	chr16	23564188	23564806	+	SARM1
555	ENSG00000004139	3	chr17	26711376	26711588	1	chr17	28698715	28698927	-	chr16	23567342	23567554	+	SARM1
556	ENSG00000004139	4	chr17	26711858	26711949	1	chr17	28698354	28698445	-	chr16	23567824	23567915	+	SARM1
557	ENSG00000004139	5	chr17	26712059	26712294	1	chr17	28698009	28698244	-	chr16	23568025	23568260	+	SARM1
558	ENSG00000004139	6	chr17	26715193	26715295	1	chr17	28694997	28695099	-	chr16	23571143	23571245	+	SARM1
559	ENSG00000004139	7	chr17	26715369	26715558	1	chr17	28694734	28694923	-	chr16	23571319	23571508	+	SARM1
560	ENSG00000004139	8	chr17	26722924	26723045	1	chr17	28687216	28687337	-	chr16	23578707	23578822	+	SARM1
561	ENSG00000004139	9	chr17	26723176	26723279	1	chr17	28686982	28687085	-	chr16	23578958	23579061	+	SARM1
562	ENSG00000004142	1	chr17	26673659	26675257	-1	chr17	28737607	28739203	-	chr16	23529411	23530999	+	POLDIP2
563	ENSG00000004142	2	chr17	26676109	26676188	-1	chr17	28735964	28736043	-	chr16	23531847	23531926	+	POLDIP2
564	ENSG00000004142	3	chr17	26677464	26677589	-1	chr17	28734566	28734691	-	chr16	23533188	23533313	+	POLDIP2
565	ENSG00000004142	4	chr17	26678690	26678826	-1	chr17	28733318	28733449	-	chr16	23534397	23534533	+	POLDIP2
566	ENSG00000004142	5	chr17	26680721	26680817	-1	chr17	28731010	28731106	-	chr16	23536155	23536251	+	POLDIP2
567	ENSG00000004142	6	chr17	26681514	26681611	-1	chr17	28730216	28730313	-	chr16	23536950	23537047	+	POLDIP2
568	ENSG00000004142	7	chr17	26682821	26682902	-1	chr17	28728930	28729011	-	chr16	23538257	23538338	+	POLDIP2
569	ENSG00000004142	8	chr17	26684314	26684545	-1	chr17	28727287	28727521	-	chr16	23539760	23539994	+	POLDIP2
570	ENSG00000004399	1	chr3	129274018	129275271	-1	chr3	132992009	132993261	+	chr11	85260905	85262168	-	PLXND1
571	ENSG00000004399	2	chr3	129275460	129275534	-1	chr3	132993449	132993523	+	chr11	85260642	85260716	-	PLXND1
572	ENSG00000004399	3	chr3	129275926	129276066	-1	chr3	132993915	132994055	+	chr11	85260117	85260257	-	PLXND1
573	ENSG00000004399	4	chr3	129277271	129277540	-1	chr3	132995262	132995531	+	chr11	85258642	85258911	-	PLXND1
574	ENSG00000004399	5	chr3	129279173	129279277	-1	chr3	132997164	132997268	+	chr11	85256928	85257032	-	PLXND1
575	ENSG00000004399	6	chr3	129279532	129279566	-1	chr3	132997523	132997557	+	chr11	85256641	85256675	-	PLXND1
576	ENSG00000004399	7	chr3	129280489	129280552	-1	chr3	132998480	132998543	+	chr11	85255591	85255654	-	PLXND1
577	ENSG00000004399	8	chr3	129280643	129280746	-1	chr3	132998634	132998737	+	chr11	85255397	85255500	-	PLXND1
578	ENSG00000004399	9	chr3	129281316	129281786	-1	chr3	132999307	132999789	+	chr11	85254356	85254825	-	PLXND1
579	ENSG00000004399	10	chr3	129281937	129282083	-1	chr3	132999940	133000086	+	chr11	85254059	85254205	-	PLXND1
580	ENSG00000004399	11	chr3	129284183	129284381	-1	chr3	133002178	133002376	+	chr11	85251776	85251974	-	PLXND1
581	ENSG00000004399	12	chr3	129284730	129285009	-1	chr3	133002725	133003004	+	chr11	85251149	85251428	-	PLXND1
582	ENSG00000004399	13	chr3	129285370	129285474	-1	chr3	133003364	133003468	+	chr11	85250698	85250802	-	PLXND1
583	ENSG00000004399	14	chr3	129288032	129288800	-1	chr3	133006024	133006794	+	chr11	85247303	85248072	-	PLXND1
584	ENSG00000004399	15	chr3	129289527	129289778	-1	chr3	133007521	133007772	+	chr11	85246297	85246549	-	PLXND1
585	ENSG00000004399	16	chr3	129289883	129290146	-1	chr3	133007877	133008140	+	chr11	85245927	85246190	-	PLXND1
586	ENSG00000004399	17	chr3	129290352	129290442	-1	chr3	133008345	133008435	+	chr11	85245632	85245722	-	PLXND1
587	ENSG00000004399	18	chr3	129290520	129290701	-1	chr3	133008513	133008694	+	chr11	85245373	85245554	-	PLXND1
588	ENSG00000004399	19	chr3	129291452	129291591	-1	chr3	133009445	133009584	+	chr11	85244500	85244639	-	PLXND1
589	ENSG00000004399	20	chr3	129292437	129292588	-1	chr3	133010429	133010580	+	chr11	85243497	85243648	-	PLXND1
590	ENSG00000004399	21	chr3	129293179	129293333	-1	chr3	133011171	133011325	+	chr11	85242760	85242914	-	PLXND1
591	ENSG00000004399	22	chr3	129294312	129294405	-1	chr3	133012304	133012397	+	chr11	85241389	85241482	-	PLXND1
592	ENSG00000004399	23	chr3	129294609	129294698	-1	chr3	133012601	133012690	+	chr11	85241097	85241186	-	PLXND1
593	ENSG00000004399	24	chr3	129297172	129297391	-1	chr3	133015163	133015382	+	chr11	85238390	85238609	-	PLXND1
594	ENSG00000004399	25	chr3	129302410	129302512	-1	chr3	133020366	133020468	+	chr11	85233055	85233157	-	PLXND1
595	ENSG00000004399	26	chr3	129303228	129303405	-1	chr3	133021184	133021361	+	chr11	85232168	85232345	-	PLXND1
596	ENSG00000004399	27	chr3	129304795	129304924	-1	chr3	133022753	133022882	+	chr11	85230648	85230777	-	PLXND1
597	ENSG00000004399	28	chr3	129305015	129305115	-1	chr3	133022973	133023073	+	chr11	85230458	85230557	-	PLXND1
598	ENSG00000004399	29	chr3	129305431	129305562	-1	chr3	133023389	133023520	+	chr11	85230011	85230142	-	PLXND1
599	ENSG00000004455	1	chr1	33473585	33476434	-1	chr1	33193546	33196394	+	chr1	35802261	35805109	+	AK2
600	ENSG00000004455	2	chr1	33477049	33477311	-1	chr1	33197009	33197271	+	chr1	35805725	35805990	+	AK2
601	ENSG00000004455	3	chr1	33477675	33477958	-1	chr1	33197635	33197918	+	chr1	35806356	35806634	+	AK2
602	ENSG00000004455	4	chr1	33478645	33479003	-1	chr1	33198603	33198961	+	chr1	35807317	35807675	+	AK2
603	ENSG00000004455	5	chr1	33479966	33480195	-1	chr1	33199926	33200154	+	chr1	35808641	35808866	+	AK2
604	ENSG00000004455	6	chr1	33489721	33490168	-1	chr1	33209632	33210072	+	chr1	35819051	35819502	+	AK2
605	ENSG00000004455	7	chr1	33497145	33497262	-1	chr1	33217044	33217161	+	chr1	35826562	35826679	+	AK2
606	ENSG00000004455	8	chr1	33502337	33502593	-1	chr1	33222239	33222495	+	chr1	35831233	35831489	+	AK2
607	ENSG00000004468	1	chr4	15779898	15780270	1	chr4	15631008	15631380	+	chr5	10578469	10578844	+	CD38
608	ENSG00000004468	2	chr4	15818134	15818377	1	chr4	15666740	15666983	+	chr5	10613810	10614053	+	CD38
609	ENSG00000004468	3	chr4	15826504	15827709	1	chr4	15675122	15676325	+	chr5	10621893	10623108	+	CD38
610	ENSG00000004468	4	chr4	15835840	15835925	1	chr4	15684435	15684520	+	chr5	10632096	10632181	+	CD38
611	ENSG00000004468	5	chr4	15839715	15839788	1	chr4	15688314	15688387	+	chr5	10635030	10635103	+	CD38
612	ENSG00000004468	6	chr4	15841649	15841741	1	chr4	15690256	15690348	+	chr5	10636943	10637035	+	CD38
613	ENSG00000004468	7	chr4	15842075	15842161	1	chr4	15690682	15690768	+	chr5	10637359	10637445	+	CD38
614	ENSG00000004468	8	chr4	15850162	15850708	1	chr4	15692681	15693227	+	chr5	10640565	10641112	+	CD38
615	ENSG00000004478	1	chr12	2904823	2905534	1	chr12	2875832	2876542	+	chr11	2904926	2905636	+	FKBP4
616	ENSG00000004478	2	chr12	2905847	2906130	1	chr12	2876855	2877139	+	chr11	2905958	2906238	+	FKBP4
617	ENSG00000004478	3	chr12	2907933	2908410	1	chr12	2878939	2879416	+	chr11	2908411	2908891	+	FKBP4
618	ENSG00000004478	4	chr12	2912363	2912406	1	chr12	2883387	2883430	+	chr11	2912846	2912889	+	FKBP4
619	ENSG00000004478	5	chr12	2914334	2914576	1	chr12	2885361	2885603	+	chr11	2915102	2915365	+	FKBP4
620	ENSG00000004487	1	chr1	23356962	23357127	1	chr1	23035009	23035174	+	chr1	25607640	25607805	+	KDM1A
621	ENSG00000004487	2	chr1	23370920	23370979	1	chr1	23048965	23049024	+	chr1	25621881	25621940	+	KDM1A
622	ENSG00000004487	3	chr1	23376880	23377013	1	chr1	23054708	23054841	+	chr1	25627797	25627930	+	KDM1A
623	ENSG00000004487	4	chr1	23380254	23380332	1	chr1	23058034	23058112	+	chr1	25631508	25631586	+	KDM1A
624	ENSG00000004487	5	chr1	23381562	23381654	1	chr1	23059349	23059441	+	chr1	25633135	25633227	+	KDM1A
625	ENSG00000004487	6	chr1	23382425	23382531	1	chr1	23060219	23060325	+	chr1	25633987	25634093	+	KDM1A
626	ENSG00000004487	7	chr1	23383977	23384058	1	chr1	23061781	23061862	+	chr1	25635534	25635615	+	KDM1A
627	ENSG00000004487	8	chr1	23385566	23385660	1	chr1	23063367	23063461	+	chr1	25636901	25636995	+	KDM1A
628	ENSG00000004487	9	chr1	23395032	23395174	1	chr1	23072834	23072976	+	chr1	25646770	25646912	+	KDM1A
629	ENSG00000004487	10	chr1	23395554	23395644	1	chr1	23073356	23073446	+	chr1	25647292	25647382	+	KDM1A
630	ENSG00000004487	11	chr1	23397718	23397852	1	chr1	23075517	23075651	+	chr1	25649361	25649495	+	KDM1A
631	ENSG00000004487	12	chr1	23398617	23398690	1	chr1	23076416	23076489	+	chr1	25650254	25650327	+	KDM1A
632	ENSG00000004487	13	chr1	23399767	23399896	1	chr1	23077565	23077694	+	chr1	25651409	25651538	+	KDM1A
633	ENSG00000004487	14	chr1	23403721	23403853	1	chr1	23081536	23081668	+	chr1	25655355	25655487	+	KDM1A
634	ENSG00000004487	15	chr1	23405459	23405670	1	chr1	23083273	23083484	+	chr1	25657084	25657295	+	KDM1A
635	ENSG00000004487	16	chr1	23406046	23406160	1	chr1	23083860	23083974	+	chr1	25657668	25657782	+	KDM1A
636	ENSG00000004487	17	chr1	23407939	23408066	1	chr1	23085755	23085882	+	chr1	25659561	25659688	+	KDM1A
637	ENSG00000004487	18	chr1	23408713	23408859	1	chr1	23086530	23086676	+	chr1	25660338	25660479	+	KDM1A
638	ENSG00000004487	19	chr1	23409672	23409847	1	chr1	23087486	23087661	+	chr1	25661242	25661417	+	KDM1A
639	ENSG00000004534	1	chr3	49977440	49977658	1	chr3	50729522	50729740	+	chr2	86464833	86465051	-	RBM6
640	ENSG00000004534	2	chr3	49977894	49978514	1	chr3	50729976	50730592	+	chr2	86463987	86464619	-	RBM6
641	ENSG00000004534	3	chr3	50004631	50006181	1	chr3	50757155	50758704	+	chr2	86437130	86438683	-	RBM6
642	ENSG00000004534	4	chr3	50012756	50012825	1	chr3	50765385	50765454	+	chr2	86428819	86428888	-	RBM6
643	ENSG00000004534	5	chr3	50036873	50036946	1	chr3	50790802	50790875	+	chr2	86413639	86413712	-	RBM6
644	ENSG00000004534	6	chr3	50084542	50084759	1	chr3	50835822	50836039	+	chr2	86371783	86372000	-	RBM6
645	ENSG00000004534	7	chr3	50085678	50085752	1	chr3	50836955	50837029	+	chr2	86370796	86370870	-	RBM6
646	ENSG00000004534	8	chr3	50091768	50091828	1	chr3	50843047	50843107	+	chr2	86364635	86364695	-	RBM6
647	ENSG00000004534	9	chr3	50102464	50102559	1	chr3	50854658	50854753	+	chr2	86359692	86359787	-	RBM6
648	ENSG00000004534	10	chr3	50103012	50103065	1	chr3	50855206	50855259	+	chr2	86358571	86358624	-	RBM6
649	ENSG00000004534	11	chr3	50103675	50103935	1	chr3	50855869	50856129	+	chr2	86357683	86357943	-	RBM6
650	ENSG00000004534	12	chr3	50106123	50106197	1	chr3	50858601	50858675	+	chr2	86355122	86355196	-	RBM6
651	ENSG00000004534	13	chr3	50107888	50107985	1	chr3	50860364	50860461	+	chr2	86352456	86352553	-	RBM6
652	ENSG00000004534	14	chr3	50112606	50112763	1	chr3	50866402	50866559	+	chr2	86349675	86349835	-	RBM6
653	ENSG00000004534	15	chr3	50114441	50114683	1	chr3	50868067	50868309	+	chr2	86346656	86346898	-	RBM6
654	ENSG00000004534	16	chr3	50127815	50127884	1	chr3	50879587	50879656	+	chr2	86332036	86332105	-	RBM6
655	ENSG00000004534	17	chr3	50129476	50129641	1	chr3	50881249	50881414	+	chr2	86330324	86330489	-	RBM6
656	ENSG00000004534	18	chr3	50131153	50131308	1	chr3	50882934	50883089	+	chr2	86328675	86328830	-	RBM6
657	ENSG00000004534	19	chr3	50137415	50137478	1	chr3	50889200	50889263	+	chr2	86320019	86320082	-	RBM6
658	ENSG00000004660	1	chr17	3768451	3769305	-1	chr17	3875669	3876523	+	chr16	3583515	3584369	+	CAMKK1
659	ENSG00000004660	2	chr17	3772781	3772909	-1	chr17	3879765	3879893	+	chr16	3587659	3587787	+	CAMKK1
660	ENSG00000004660	3	chr17	3773095	3773182	-1	chr17	3880080	3880167	+	chr16	3588009	3588096	+	CAMKK1
661	ENSG00000004660	4	chr17	3776703	3776756	-1	chr17	3883585	3883638	+	chr16	3591240	3591293	+	CAMKK1
662	ENSG00000004660	5	chr17	3779517	3779716	-1	chr17	3886733	3886932	+	chr16	3594404	3594596	+	CAMKK1
663	ENSG00000004660	6	chr17	3783640	3783728	-1	chr17	3890845	3890933	+	chr16	3598727	3598815	+	CAMKK1
664	ENSG00000004660	7	chr17	3786336	3786469	-1	chr17	3893532	3893665	+	chr16	3602050	3602183	+	CAMKK1
665	ENSG00000004660	8	chr17	3786723	3786774	-1	chr17	3893920	3893971	+	chr16	3602435	3602486	+	CAMKK1
666	ENSG00000004660	9	chr17	3787178	3787231	-1	chr17	3894375	3894428	+	chr16	3602891	3602944	+	CAMKK1
667	ENSG00000004660	10	chr17	3787674	3787721	-1	chr17	3894871	3894918	+	chr16	3603386	3603433	+	CAMKK1
668	ENSG00000004660	11	chr17	3788622	3789024	-1	chr17	3895819	3896221	+	chr16	3604333	3604734	+	CAMKK1
669	ENSG00000004660	12	chr17	3793987	3794038	-1	chr17	3901130	3901181	+	chr16	3610081	3610132	+	CAMKK1
670	ENSG00000004700	1	chr12	21624362	21624581	-1	chr12	67042915	67043134	-	chr11	21836184	21836403	+	RECQL
671	ENSG00000004700	2	chr12	21626485	21626576	-1	chr12	67040920	67041011	-	chr11	21838235	21838326	+	RECQL
672	ENSG00000004700	3	chr12	21627775	21627913	-1	chr12	67039008	67039146	-	chr11	21839525	21839663	+	RECQL
673	ENSG00000004700	4	chr12	21628402	21628519	-1	chr12	67038407	67038524	-	chr11	21840173	21840290	+	RECQL
674	ENSG00000004700	5	chr12	21628610	21628758	-1	chr12	67038168	67038316	-	chr11	21840381	21840529	+	RECQL
675	ENSG00000004700	6	chr12	21629845	21629926	-1	chr12	67037000	67037081	-	chr11	21841858	21841939	+	RECQL
676	ENSG00000004700	7	chr12	21630737	21630903	-1	chr12	67036021	67036187	-	chr11	21842744	21842910	+	RECQL
677	ENSG00000004700	8	chr12	21636310	21636508	-1	chr12	67030391	67030589	-	chr11	21848676	21848874	+	RECQL
678	ENSG00000004700	9	chr12	21639413	21639519	-1	chr12	67027001	67027107	-	chr11	21851796	21851902	+	RECQL
679	ENSG00000004700	10	chr12	21643133	21643312	-1	chr12	67023233	67023412	-	chr11	21855469	21855648	+	RECQL
680	ENSG00000004700	11	chr12	21644453	21644650	-1	chr12	67021893	67022090	-	chr11	21856785	21856982	+	RECQL
681	ENSG00000004700	12	chr12	21652489	21652549	-1	chr12	67013931	67013991	-	chr11	21864544	21864604	+	RECQL
682	ENSG00000004700	13	chr12	21654104	21654603	-1	chr12	67011874	67012373	-	chr11	21866171	21866670	+	RECQL
683	ENSG00000004766	1	chr7	92861679	92861813	1	chr7	93759295	93759429	+	chr3	123997185	123997319	-	CCDC132
684	ENSG00000004766	2	chr7	92881966	92882088	1	chr7	93781522	93781644	+	chr3	123977291	123977413	-	CCDC132
685	ENSG00000004766	3	chr7	92883173	92883244	1	chr7	93782728	93782799	+	chr3	123976138	123976209	-	CCDC132
686	ENSG00000004766	4	chr7	92885742	92885874	1	chr7	93785303	93785435	+	chr3	123973468	123973600	-	CCDC132
687	ENSG00000004766	5	chr7	92886706	92886834	1	chr7	93786267	93786395	+	chr3	123972507	123972635	-	CCDC132
688	ENSG00000004766	6	chr7	92887421	92887704	1	chr7	93786982	93787265	+	chr3	123971626	123971910	-	CCDC132
689	ENSG00000004766	7	chr7	92888727	92888944	1	chr7	93788284	93788501	+	chr3	123970400	123970618	-	CCDC132
690	ENSG00000004766	8	chr7	92900378	92900574	1	chr7	93799600	93799794	+	chr3	123959096	123959301	-	CCDC132
691	ENSG00000004766	9	chr7	92901947	92902800	1	chr7	93801161	93802014	+	chr3	123956881	123957730	-	CCDC132
692	ENSG00000004766	10	chr7	92905154	92905740	1	chr7	93804375	93804960	+	chr3	123953959	123954533	-	CCDC132
693	ENSG00000004766	11	chr7	92921015	92921147	1	chr7	93820785	93820917	+	chr3	123938376	123938508	-	CCDC132
694	ENSG00000004766	12	chr7	92923857	92923948	1	chr7	93823624	93823715	+	chr3	123935550	123935641	-	CCDC132
695	ENSG00000004766	13	chr7	92926054	92926271	1	chr7	93825815	93826032	+	chr3	123933133	123933359	-	CCDC132
696	ENSG00000004766	14	chr7	92926457	92926555	1	chr7	93826218	93826316	+	chr3	123932848	123932946	-	CCDC132
697	ENSG00000004766	15	chr7	92932772	92932862	1	chr7	93832529	93832619	+	chr3	123926587	123926677	-	CCDC132
698	ENSG00000004766	16	chr7	92935140	92935316	1	chr7	93834902	93835078	+	chr3	123924110	123924286	-	CCDC132
699	ENSG00000004766	17	chr7	92938136	92938254	1	chr7	93837884	93838002	+	chr3	123921126	123921244	-	CCDC132
700	ENSG00000004766	18	chr7	92940478	92940584	1	chr7	93840218	93840324	+	chr3	123918813	123918919	-	CCDC132
701	ENSG00000004766	19	chr7	92950165	92950482	1	chr7	93849884	93850200	+	chr3	123908930	123909249	-	CCDC132
702	ENSG00000004766	20	chr7	92952562	92953044	1	chr7	93852220	93852702	+	chr3	123906684	123907159	-	CCDC132
703	ENSG00000004766	21	chr7	92963429	92963509	1	chr7	93863114	93863194	+	chr3	123898620	123898700	-	CCDC132
704	ENSG00000004766	22	chr7	92969910	92970182	1	chr7	93869586	93869857	+	chr3	123891688	123891958	-	CCDC132
705	ENSG00000004766	23	chr7	92970739	92970887	1	chr7	93870414	93870562	+	chr3	123890987	123891135	-	CCDC132
706	ENSG00000004766	24	chr7	92978023	92978119	1	chr7	93877707	93877803	+	chr3	123889790	123889886	-	CCDC132
707	ENSG00000004766	25	chr7	92979187	92979345	1	chr7	93878873	93879031	+	chr3	123888562	123888720	-	CCDC132
708	ENSG00000004766	26	chr7	92982952	92983073	1	chr7	93882645	93882766	+	chr3	123884523	123884644	-	CCDC132
709	ENSG00000004766	27	chr7	92985203	92985498	1	chr7	93884880	93885175	+	chr3	123882105	123882400	-	CCDC132
710	ENSG00000004766	28	chr7	92987629	92988338	1	chr7	93887306	93888016	+	chr3	123879250	123879962	-	CCDC132
711	ENSG00000004776	1	chr19	36245470	36246584	-1	chr19	40953342	40954453	+	chr19	42237269	42238391	+	HSPB6
712	ENSG00000004776	2	chr19	36246673	36246795	-1	chr19	40954542	40954664	+	chr19	42238479	42238601	+	HSPB6
713	ENSG00000004776	3	chr19	36247712	36247930	-1	chr19	40955541	40955759	+	chr19	42239527	42239745	+	HSPB6
714	ENSG00000004777	1	chr19	36266417	36266566	1	chr19	40974705	40974854	+	chr19	42257142	42257291	+	ARHGAP33
715	ENSG00000004777	2	chr19	36268487	36268644	1	chr19	40977101	40977258	+	chr19	42259213	42259373	+	ARHGAP33
716	ENSG00000004777	3	chr19	36268726	36268810	1	chr19	40977340	40977425	+	chr19	42259455	42259539	+	ARHGAP33
717	ENSG00000004777	4	chr19	36269182	36269262	1	chr19	40977797	40977877	+	chr19	42259912	42259992	+	ARHGAP33
718	ENSG00000004777	5	chr19	36269366	36269503	1	chr19	40977981	40978118	+	chr19	42260096	42260233	+	ARHGAP33
719	ENSG00000004777	6	chr19	36269934	36270072	1	chr19	40978549	40978687	+	chr19	42260664	42260801	+	ARHGAP33
720	ENSG00000004777	7	chr19	36271113	36271235	1	chr19	40979715	40979837	+	chr19	42261849	42261971	+	ARHGAP33
721	ENSG00000004777	8	chr19	36271323	36271400	1	chr19	40979925	40980001	+	chr19	42262059	42262136	+	ARHGAP33
722	ENSG00000004777	9	chr19	36271484	36271550	1	chr19	40980087	40980153	+	chr19	42262220	42262286	+	ARHGAP33
723	ENSG00000004777	10	chr19	36271659	36271718	1	chr19	40980262	40980321	+	chr19	42262395	42262454	+	ARHGAP33
724	ENSG00000004777	11	chr19	36271822	36271974	1	chr19	40980425	40980577	+	chr19	42262551	42262703	+	ARHGAP33
725	ENSG00000004777	12	chr19	36272052	36272154	1	chr19	40980655	40980757	+	chr19	42262781	42262883	+	ARHGAP33
726	ENSG00000004777	13	chr19	36275855	36276008	1	chr19	40983854	40984007	+	chr19	42266515	42266668	+	ARHGAP33
727	ENSG00000004777	14	chr19	36276091	36276236	1	chr19	40984090	40984235	+	chr19	42266751	42266896	+	ARHGAP33
728	ENSG00000004777	15	chr19	36276311	36276385	1	chr19	40984310	40984384	+	chr19	42266971	42267045	+	ARHGAP33
729	ENSG00000004777	16	chr19	36277315	36277974	1	chr19	40985315	40985974	+	chr19	42267965	42268624	+	ARHGAP33
730	ENSG00000004777	17	chr19	36278070	36278461	1	chr19	40986070	40986461	+	chr19	42268723	42269114	+	ARHGAP33
731	ENSG00000004779	1	chr16	23592323	23592494	-1	chr16	23686027	23686200	+	chr20	22081029	22081201	+	NDUFAB1
732	ENSG00000004779	2	chr16	23606750	23606959	-1	chr16	23701126	23701334	+	chr20	22092173	22092382	+	NDUFAB1
733	ENSG00000004779	3	chr16	23607444	23607677	-1	chr16	23701819	23702052	+	chr20	22092861	22093094	+	NDUFAB1
734	ENSG00000004799	1	chr7	95216322	95216435	-1	chr7	96125316	96125429	+	chr3	121680113	121680226	-	PDK4
735	ENSG00000004799	2	chr7	95216730	95217137	-1	chr7	96125724	96126131	+	chr3	121679411	121679818	-	PDK4
736	ENSG00000004799	3	chr7	95218952	95219029	-1	chr7	96127945	96128022	+	chr3	121677513	121677590	-	PDK4
737	ENSG00000004799	4	chr7	95221300	95221377	-1	chr7	96130295	96130372	+	chr3	121675171	121675248	-	PDK4
738	ENSG00000004799	5	chr7	95221823	95222256	-1	chr7	96130818	96131250	+	chr3	121674288	121674718	-	PDK4
739	ENSG00000004799	6	chr7	95223011	95223082	-1	chr7	96132003	96132074	+	chr3	121673423	121673494	-	PDK4
740	ENSG00000004799	7	chr7	95224083	95224476	-1	chr7	96133073	96133466	+	chr3	121672029	121672426	-	PDK4
741	ENSG00000004799	8	chr7	95225476	95225803	-1	chr7	96134466	96134795	+	chr3	121670721	121671050	-	PDK4
742	ENSG00000004809	1	chr6	110745890	110746585	-1	chr6	111506833	111507528	+	chr4	153538549	153539245	-	SLC22A16
743	ENSG00000004809	2	chr6	110752374	110752473	-1	chr6	111513343	111513442	+	chr4	153532692	153532790	-	SLC22A16
744	ENSG00000004809	3	chr6	110757055	110757164	-1	chr6	111518026	111518135	+	chr4	153528025	153528134	-	SLC22A16
745	ENSG00000004809	4	chr6	110759923	110760050	-1	chr6	111520879	111521006	+	chr4	153525146	153525273	-	SLC22A16
746	ENSG00000004809	5	chr6	110763447	110763978	-1	chr6	111524406	111524937	+	chr4	153521250	153521781	-	SLC22A16
747	ENSG00000004809	6	chr6	110768076	110768193	-1	chr6	111529038	111529155	+	chr4	153516972	153517089	-	SLC22A16
748	ENSG00000004809	7	chr6	110774731	110774898	-1	chr6	111535696	111535863	+	chr4	153509871	153510037	-	SLC22A16
749	ENSG00000004809	8	chr6	110776632	110778220	-1	chr6	111537665	111539253	+	chr4	153506766	153508348	-	SLC22A16
750	ENSG00000004809	9	chr6	110797725	110797844	-1	chr6	111557360	111557479	+	chr4	153487091	153487210	-	SLC22A16
751	ENSG00000004838	1	chr3	50378541	50378916	-1	chr3	51134887	51135265	+	chr2	86073506	86073881	-	ZMYND10
752	ENSG00000004838	2	chr3	50379005	50379130	-1	chr3	51135354	51135479	+	chr2	86073292	86073417	-	ZMYND10
753	ENSG00000004838	3	chr3	50379241	50379362	-1	chr3	51135590	51135711	+	chr2	86073059	86073175	-	ZMYND10
754	ENSG00000004838	4	chr3	50379446	50380875	-1	chr3	51135795	51137224	+	chr2	86071544	86072976	-	ZMYND10
755	ENSG00000004838	5	chr3	50380994	50381047	-1	chr3	51137343	51137396	+	chr2	86071372	86071425	-	ZMYND10
756	ENSG00000004838	6	chr3	50381165	50381281	-1	chr3	51137514	51137630	+	chr2	86071138	86071254	-	ZMYND10
757	ENSG00000004838	7	chr3	50382270	50382389	-1	chr3	51138619	51138738	+	chr2	86070039	86070158	-	ZMYND10
758	ENSG00000004838	8	chr3	50382555	50382667	-1	chr3	51138904	51139016	+	chr2	86069761	86069873	-	ZMYND10
759	ENSG00000004846	1	chr7	20654830	20655460	1	chr7	19228906	19229540	+	chr3	105559247	105559877	-	ABCB5
760	ENSG00000004846	2	chr7	20662888	20662961	1	chr7	19236968	19237041	+	chr3	105551522	105551595	-	ABCB5
761	ENSG00000004846	3	chr7	20668311	20668461	1	chr7	19242395	19242545	+	chr3	105546079	105546229	-	ABCB5
762	ENSG00000004846	4	chr7	20671682	20671736	1	chr7	19245750	19245804	+	chr3	105542725	105542779	-	ABCB5
763	ENSG00000004846	5	chr7	20682807	20682998	1	chr7	19257202	19257393	+	chr3	105531660	105531851	-	ABCB5
764	ENSG00000004846	6	chr7	20683084	20683255	1	chr7	19257478	19257649	+	chr3	105531404	105531574	-	ABCB5
765	ENSG00000004846	7	chr7	20685379	20685503	1	chr7	19259750	19259874	+	chr3	105529191	105529315	-	ABCB5
766	ENSG00000004846	8	chr7	20685584	20685761	1	chr7	19259955	19260132	+	chr3	105528933	105529110	-	ABCB5
767	ENSG00000004846	9	chr7	20687045	20687271	1	chr7	19261420	19261646	+	chr3	105527489	105527715	-	ABCB5
768	ENSG00000004846	10	chr7	20687591	20687701	1	chr7	19261966	19262076	+	chr3	105527058	105527168	-	ABCB5
769	ENSG00000004846	11	chr7	20689645	20689770	1	chr7	19264030	19264155	+	chr3	105524947	105525072	-	ABCB5
770	ENSG00000004846	12	chr7	20691043	20691319	1	chr7	19265430	19265706	+	chr3	105523369	105523637	-	ABCB5
771	ENSG00000004846	13	chr7	20698129	20698299	1	chr7	19272514	19272684	+	chr3	105516345	105516515	-	ABCB5
772	ENSG00000004846	14	chr7	20698689	20700017	1	chr7	19273074	19274399	+	chr3	105514600	105515953	-	ABCB5
773	ENSG00000004846	15	chr7	20706382	20706946	1	chr7	19280752	19281316	+	chr3	105507756	105508317	-	ABCB5
774	ENSG00000004846	16	chr7	20721128	20721289	1	chr7	19293304	19293465	+	chr3	105496014	105496170	-	ABCB5
775	ENSG00000004846	17	chr7	20725319	20725459	1	chr7	19297500	19297640	+	chr3	105491555	105491695	-	ABCB5
776	ENSG00000004846	18	chr7	20738030	20738173	1	chr7	19310180	19310323	+	chr3	105480928	105481071	-	ABCB5
777	ENSG00000004846	19	chr7	20739448	20739552	1	chr7	19311905	19312009	+	chr3	105479537	105479641	-	ABCB5
778	ENSG00000004846	20	chr7	20739681	20739758	1	chr7	19312138	19312215	+	chr3	105479330	105479407	-	ABCB5
779	ENSG00000004846	21	chr7	20744347	20744430	1	chr7	19316813	19316896	+	chr3	105473798	105473881	-	ABCB5
780	ENSG00000004846	22	chr7	20762639	20762842	1	chr7	19334871	19335074	+	chr3	105455801	105456004	-	ABCB5
781	ENSG00000004846	23	chr7	20766663	20766763	1	chr7	19338894	19338994	+	chr3	105451950	105452050	-	ABCB5
782	ENSG00000004846	24	chr7	20767938	20768078	1	chr7	19340170	19340307	+	chr3	105450637	105450776	-	ABCB5
783	ENSG00000004846	25	chr7	20782500	20782697	1	chr7	19354769	19354966	+	chr3	105435708	105435905	-	ABCB5
784	ENSG00000004846	26	chr7	20784855	20785061	1	chr7	19357129	19357335	+	chr3	105433540	105433746	-	ABCB5
785	ENSG00000004846	27	chr7	20792983	20793129	1	chr7	19365297	19365443	+	chr3	105427955	105428101	-	ABCB5
786	ENSG00000004846	28	chr7	20795050	20795247	1	chr7	19367375	19367572	+	chr3	105425492	105425689	-	ABCB5
787	ENSG00000004846	29	chr7	20815598	20816658	1	chr7	19387919	19388980	+	chr3	105403970	105405034	-	ABCB5
788	ENSG00000004864	1	chr7	95749532	95750689	-1	chr7	96649682	96650839	+	chr3	121138630	121139788	-	SLC25A13
789	ENSG00000004864	2	chr7	95750967	95751310	-1	chr7	96651117	96651460	+	chr3	121138014	121138357	-	SLC25A13
790	ENSG00000004864	3	chr7	95761055	95761193	-1	chr7	96661164	96661302	+	chr3	121126084	121126222	-	SLC25A13
791	ENSG00000004864	4	chr7	95775866	95776008	-1	chr7	96675648	96675790	+	chr3	121105769	121105911	-	SLC25A13
792	ENSG00000004864	5	chr7	95796234	95796290	-1	chr7	96695863	96695919	+	chr3	121084761	121084817	-	SLC25A13
793	ENSG00000004864	6	chr7	95799180	95799255	-1	chr7	96698811	96698886	+	chr3	121081822	121081897	-	SLC25A13
794	ENSG00000004864	7	chr7	95799356	95799437	-1	chr7	96698987	96699068	+	chr3	121081640	121081721	-	SLC25A13
795	ENSG00000004864	8	chr7	95800784	95800836	-1	chr7	96700416	96700468	+	chr3	121080245	121080297	-	SLC25A13
796	ENSG00000004864	9	chr7	95813589	95813886	-1	chr7	96713249	96713542	+	chr3	121066947	121067244	-	SLC25A13
797	ENSG00000004864	10	chr7	95814239	95814326	-1	chr7	96713898	96713985	+	chr3	121066508	121066595	-	SLC25A13
798	ENSG00000004864	11	chr7	95818606	95818691	-1	chr7	96718266	96718351	+	chr3	121062230	121062315	-	SLC25A13
799	ENSG00000004864	12	chr7	95818893	95818986	-1	chr7	96718564	96718657	+	chr3	121061926	121062019	-	SLC25A13
800	ENSG00000004864	13	chr7	95820421	95820559	-1	chr7	96720082	96720220	+	chr3	121060064	121060202	-	SLC25A13
801	ENSG00000004864	14	chr7	95838150	95838289	-1	chr7	96737849	96737988	+	chr3	121041987	121042126	-	SLC25A13
802	ENSG00000004864	15	chr7	95864114	95864229	-1	chr7	96763722	96763837	+	chr3	121014552	121014667	-	SLC25A13
803	ENSG00000004864	16	chr7	95926210	95926263	-1	chr7	96825795	96825848	+	chr3	120962198	120962251	-	SLC25A13
804	ENSG00000004864	17	chr7	95938850	95938996	-1	chr7	96838468	96838614	+	chr3	120949471	120949616	-	SLC25A13
805	ENSG00000004866	1	chr7	116594445	116594733	1	chr7	118442952	118443240	+	chr3	154283811	154284100	+	ST7
806	ENSG00000004866	2	chr7	116654942	116655068	1	chr7	118503278	118503404	+	chr3	154342559	154342685	+	ST7
807	ENSG00000004866	3	chr7	116660238	116660683	1	chr7	118508605	118509049	+	chr3	154348161	154348608	+	ST7
808	ENSG00000004866	4	chr7	116662957	116663053	1	chr7	118511332	118511428	+	chr3	154350895	154350988	+	ST7
809	ENSG00000004866	5	chr7	116730803	116730891	1	chr7	118578942	118579030	+	chr3	154418373	154418461	+	ST7
810	ENSG00000004866	6	chr7	116738667	116738869	1	chr7	118586773	118586975	+	chr3	154426102	154426304	+	ST7
811	ENSG00000004866	7	chr7	116739816	116739898	1	chr7	118587916	118587998	+	chr3	154427187	154427269	+	ST7
812	ENSG00000004866	8	chr7	116759615	116759774	1	chr7	118607462	118607621	+	chr3	154445977	154446136	+	ST7
813	ENSG00000004866	9	chr7	116769847	116769901	1	chr7	118617596	118617650	+	chr3	154456137	154456191	+	ST7
814	ENSG00000004866	10	chr7	116770545	116770660	1	chr7	118618294	118618409	+	chr3	154456834	154456949	+	ST7
815	ENSG00000004866	11	chr7	116771939	116772014	1	chr7	118619690	118619765	+	chr3	154458256	154458331	+	ST7
816	ENSG00000004866	12	chr7	116774178	116774246	1	chr7	118621922	118621990	+	chr3	154460405	154460473	+	ST7
817	ENSG00000004866	13	chr7	116776135	116776289	1	chr7	118623877	118624031	+	chr3	154462360	154462514	+	ST7
818	ENSG00000004866	14	chr7	116778489	116778586	1	chr7	118626232	118626329	+	chr3	154464678	154464775	+	ST7
819	ENSG00000004866	15	chr7	116810916	116811030	1	chr7	118658616	118658730	+	chr3	154502111	154502225	+	ST7
820	ENSG00000004866	16	chr7	116813462	116813620	1	chr7	118661167	118661325	+	chr3	154504962	154505113	+	ST7
821	ENSG00000004866	17	chr7	116824179	116824253	1	chr7	118670417	118670491	+	chr3	154515590	154515664	+	ST7
822	ENSG00000004866	18	chr7	116829375	116829447	1	chr7	118675619	118675691	+	chr3	154520813	154520885	+	ST7
823	ENSG00000004866	19	chr7	116830187	116830322	1	chr7	118676430	118676565	+	chr3	154521624	154521759	+	ST7
824	ENSG00000004866	20	chr7	116830888	116830990	1	chr7	118677131	118677233	+	chr3	154522325	154522427	+	ST7
825	ENSG00000004866	21	chr7	116831689	116831815	1	chr7	118677935	118678061	+	chr3	154523129	154523256	+	ST7
826	ENSG00000004866	22	chr7	116838374	116838594	1	chr7	118684642	118684862	+	chr3	154529820	154530039	+	ST7
827	ENSG00000004866	23	chr7	116839126	116839198	1	chr7	118685394	118685466	+	chr3	154530572	154530644	+	ST7
828	ENSG00000004866	24	chr7	116849841	116849991	1	chr7	118695791	118695941	+	chr3	154540952	154541102	+	ST7
829	ENSG00000004866	25	chr7	116859079	116859230	1	chr7	118705031	118705182	+	chr3	154549967	154550118	+	ST7
830	ENSG00000004866	26	chr7	116861977	116862116	1	chr7	118707928	118708067	+	chr3	154552857	154552996	+	ST7
831	ENSG00000004866	27	chr7	116862915	116863961	1	chr7	118708866	118709912	+	chr3	154553786	154554819	+	ST7
832	ENSG00000004866	28	chr7	116869816	116870157	1	chr7	118715769	118716110	+	chr3	154560525	154560869	+	ST7
833	ENSG00000004897	1	chr17	45197352	45198383	-1	chr17	10408881	10409912	-	chr16	57199540	57200569	+	CDC27
834	ENSG00000004897	2	chr17	45199810	45199966	-1	chr17	10407273	10407429	-	chr16	57201985	57202141	+	CDC27
835	ENSG00000004897	3	chr17	45201252	45201326	-1	chr17	10405921	10405995	-	chr16	57203418	57203492	+	CDC27
836	ENSG00000004897	4	chr17	45206681	45206887	-1	chr17	10400341	10400547	-	chr16	57209148	57209354	+	CDC27
837	ENSG00000004897	5	chr17	45209623	45209740	-1	chr17	10396655	10396772	-	chr16	57212572	57212689	+	CDC27
838	ENSG00000004897	6	chr17	45258648	45259003	-1	chr17	10347785	10348140	-	chr16	57256961	57257311	+	CDC27
839	ENSG00000004897	7	chr17	45266112	45266302	-1	chr17	10340475	10340665	-	chr16	57264668	57264854	+	CDC27
840	ENSG00000004897	8	chr17	45266512	45266788	-1	chr17	10339989	10340265	-	chr16	57265061	57265332	+	CDC27
841	ENSG00000004939	1	chr17	42328527	42328700	-1	chr17	13182580	13182753	-	chr16	54342252	54342425	+	SLC4A1
842	ENSG00000004939	2	chr17	42328787	42328956	-1	chr17	13182324	13182493	-	chr16	54342512	54342681	+	SLC4A1
843	ENSG00000004939	3	chr17	42331864	42332030	-1	chr17	13179286	13179452	-	chr16	54345891	54346057	+	SLC4A1
844	ENSG00000004939	4	chr17	42332575	42332664	-1	chr17	13178653	13178742	-	chr16	54346606	54346695	+	SLC4A1
845	ENSG00000004939	5	chr17	42333041	42333214	-1	chr17	13178104	13178277	-	chr16	54347068	54347241	+	SLC4A1
846	ENSG00000004939	6	chr17	42334561	42334912	-1	chr17	13176397	13176748	-	chr16	54348505	54348856	+	SLC4A1
847	ENSG00000004939	7	chr17	42335027	42335175	-1	chr17	13176134	13176282	-	chr16	54348978	54349126	+	SLC4A1
848	ENSG00000004939	8	chr17	42335354	42335548	-1	chr17	13175743	13175955	-	chr16	54349305	54349517	+	SLC4A1
849	ENSG00000004939	9	chr17	42338003	42338183	-1	chr17	13172836	13173016	-	chr16	54353143	54353323	+	SLC4A1
850	ENSG00000004939	10	chr17	42340220	42340302	-1	chr17	13170575	13170657	-	chr16	54355349	54355431	+	SLC4A1
851	ENSG00000004939	11	chr17	42345422	42345509	-1	chr17	13165283	13165370	-	chr16	54361508	54361595	+	SLC4A1
852	ENSG00000004948	1	chr7	93053799	93055901	-1	chr7	93960890	93962999	+	chr3	123803695	123805789	-	CALCR
853	ENSG00000004948	2	chr7	93063565	93063606	-1	chr7	93970622	93970663	+	chr3	123795921	123795962	-	CALCR
854	ENSG00000004948	3	chr7	93065264	93065482	-1	chr7	93972321	93972539	+	chr3	123794070	123794288	-	CALCR
855	ENSG00000004948	4	chr7	93067372	93067438	-1	chr7	93974426	93974492	+	chr3	123792168	123792234	-	CALCR
856	ENSG00000004948	5	chr7	93067522	93067582	-1	chr7	93974576	93974636	+	chr3	123792023	123792083	-	CALCR
857	ENSG00000004948	6	chr7	93072916	93073069	-1	chr7	93979955	93980108	+	chr3	123786589	123786742	-	CALCR
858	ENSG00000004948	7	chr7	93090133	93090259	-1	chr7	93997170	93997296	+	chr3	123769386	123769512	-	CALCR
859	ENSG00000004948	8	chr7	93091375	93091422	-1	chr7	93998412	93998459	+	chr3	123768209	123768256	-	CALCR
860	ENSG00000004948	9	chr7	93098027	93098118	-1	chr7	94005063	94005154	+	chr3	123761488	123761579	-	CALCR
861	ENSG00000004948	10	chr7	93101687	93101799	-1	chr7	94008717	94008829	+	chr3	123758128	123758240	-	CALCR
862	ENSG00000004948	11	chr7	93106870	93106980	-1	chr7	94013906	94014016	+	chr3	123753060	123753170	-	CALCR
863	ENSG00000004948	12	chr7	93108666	93108819	-1	chr7	94015699	94015852	+	chr3	123751214	123751367	-	CALCR
864	ENSG00000004948	13	chr7	93116243	93116325	-1	chr7	94023198	94023280	+	chr3	123743826	123743908	-	CALCR
865	ENSG00000004948	14	chr7	93125216	93125286	-1	chr7	94032171	94032241	+	chr3	123734817	123734887	-	CALCR
866	ENSG00000004948	15	chr7	93188833	93189122	-1	chr7	94095714	94096003	+	chr3	123669131	123669421	-	CALCR
867	ENSG00000004961	1	chrX	11129485	11129638	1	chrX	11035592	11035745	+	chrX	8770916	8771067	+	HCCS
868	ENSG00000004961	2	chrX	11130139	11130280	1	chrX	11036246	11036387	+	chrX	8771553	8771694	+	HCCS
869	ENSG00000004961	3	chrX	11132955	11133106	1	chrX	11039066	11039217	+	chrX	8774348	8774498	+	HCCS
870	ENSG00000004961	4	chrX	11135387	11135535	1	chrX	11041495	11041643	+	chrX	8776804	8776952	+	HCCS
871	ENSG00000004961	5	chrX	11139027	11139113	1	chrX	11045510	11045596	+	chrX	8780446	8780532	+	HCCS
872	ENSG00000004961	6	chrX	11139732	11139999	1	chrX	11046215	11046482	+	chrX	8781151	8781419	+	HCCS
873	ENSG00000004975	1	chr17	7128660	7129632	-1	chr17	7282184	7283156	+	chr16	6954759	6955729	+	DVL2
874	ENSG00000004975	2	chr17	7129740	7129958	-1	chr17	7283264	7283482	+	chr16	6955837	6956055	+	DVL2
875	ENSG00000004975	3	chr17	7130409	7130588	-1	chr17	7283931	7284110	+	chr16	6956498	6956677	+	DVL2
876	ENSG00000004975	4	chr17	7130723	7130854	-1	chr17	7284244	7284375	+	chr16	6956812	6956943	+	DVL2
877	ENSG00000004975	5	chr17	7130974	7131102	-1	chr17	7284495	7284623	+	chr16	6957063	6957191	+	DVL2
878	ENSG00000004975	6	chr17	7131296	7131363	-1	chr17	7284817	7284884	+	chr16	6957390	6957453	+	DVL2
879	ENSG00000004975	7	chr17	7132288	7132364	-1	chr17	7285807	7285883	+	chr16	6958366	6958442	+	DVL2
880	ENSG00000004975	8	chr17	7132454	7132593	-1	chr17	7285973	7286112	+	chr16	6958531	6958670	+	DVL2
881	ENSG00000004975	9	chr17	7132907	7132997	-1	chr17	7286429	7286519	+	chr16	6959043	6959133	+	DVL2
882	ENSG00000004975	10	chr17	7133127	7133262	-1	chr17	7286651	7286786	+	chr16	6959264	6959399	+	DVL2
883	ENSG00000004975	11	chr17	7133365	7133474	-1	chr17	7286889	7286998	+	chr16	6959502	6959611	+	DVL2
884	ENSG00000004975	12	chr17	7133604	7133749	-1	chr17	7287128	7287273	+	chr16	6959742	6959887	+	DVL2
885	ENSG00000004975	13	chr17	7134047	7134116	-1	chr17	7287571	7287640	+	chr16	6960189	6960257	+	DVL2
886	ENSG00000005001	1	chr16	2908024	2908171	-1	chr16	2924269	2924416	+	chr20	2867042	2867189	-	PRSS22
887	ENSG00000005007	1	chr19	18956789	18956928	1	chr19	19155588	19155727	+	chr19	18476665	18476804	+	UPF1
888	ENSG00000005007	2	chr19	18958553	18958642	1	chr19	19157356	19157445	+	chr19	18478430	18478519	+	UPF1
889	ENSG00000005007	3	chr19	18960884	18961051	1	chr19	19159888	19160055	+	chr19	18480756	18480923	+	UPF1
890	ENSG00000005007	4	chr19	18961497	18961677	1	chr19	19160511	19160691	+	chr19	18481379	18481559	+	UPF1
891	ENSG00000005007	5	chr19	18963796	18963880	1	chr19	19162682	19162766	+	chr19	18483905	18483989	+	UPF1
892	ENSG00000005007	6	chr19	18964061	18964159	1	chr19	19162947	19163045	+	chr19	18484171	18484268	+	UPF1
893	ENSG00000005007	7	chr19	18965410	18965518	1	chr19	19164299	19164407	+	chr19	18485483	18485591	+	UPF1
894	ENSG00000005007	8	chr19	18965688	18965847	1	chr19	19164577	19164736	+	chr19	18485761	18485920	+	UPF1
895	ENSG00000005007	9	chr19	18965933	18966051	1	chr19	19164822	19164940	+	chr19	18486006	18486124	+	UPF1
896	ENSG00000005007	10	chr19	18966734	18966898	1	chr19	19165623	19165787	+	chr19	18487137	18487301	+	UPF1
897	ENSG00000005007	11	chr19	18966995	18967109	1	chr19	19165884	19165998	+	chr19	18487398	18487512	+	UPF1
898	ENSG00000005007	12	chr19	18967686	18967829	1	chr19	19166574	19166717	+	chr19	18488086	18488229	+	UPF1
899	ENSG00000005007	13	chr19	18968129	18968342	1	chr19	19167017	19167230	+	chr19	18488531	18488744	+	UPF1
900	ENSG00000005007	14	chr19	18971130	18971247	1	chr19	19170018	19170135	+	chr19	18491505	18491622	+	UPF1
901	ENSG00000005007	15	chr19	18971635	18971791	1	chr19	19170523	19170679	+	chr19	18492003	18492159	+	UPF1
902	ENSG00000005007	16	chr19	18972819	18972961	1	chr19	19171710	19171852	+	chr19	18493187	18493329	+	UPF1
903	ENSG00000005007	17	chr19	18974247	18974421	1	chr19	19173463	19173637	+	chr19	18494618	18494792	+	UPF1
904	ENSG00000005007	18	chr19	18974979	18975060	1	chr19	19174195	19174276	+	chr19	18495333	18495414	+	UPF1
905	ENSG00000005007	19	chr19	18977330	18979038	1	chr19	19176612	19178326	+	chr19	18497724	18499441	+	UPF1
906	ENSG00000005020	1	chr7	26706681	26709275	-1	chr7	25256889	25259472	+	chr3	99558570	99561167	-	SKAP2
907	ENSG00000005020	2	chr7	26709710	26709811	-1	chr7	25259907	25260008	+	chr3	99558032	99558133	-	SKAP2
908	ENSG00000005020	3	chr7	26724355	26724467	-1	chr7	25274643	25274755	+	chr3	99543324	99543436	-	SKAP2
909	ENSG00000005020	4	chr7	26729904	26729981	-1	chr7	25280193	25280270	+	chr3	99537687	99537764	-	SKAP2
910	ENSG00000005020	5	chr7	26765047	26765184	-1	chr7	25315366	25315503	+	chr3	99502963	99503100	-	SKAP2
911	ENSG00000005020	6	chr7	26765542	26765605	-1	chr7	25315861	25315924	+	chr3	99502224	99502287	-	SKAP2
912	ENSG00000005020	7	chr7	26766301	26766625	-1	chr7	25316619	25316943	+	chr3	99501230	99501554	-	SKAP2
913	ENSG00000005020	8	chr7	26778414	26778497	-1	chr7	25328724	25328807	+	chr3	99489393	99489476	-	SKAP2
914	ENSG00000005020	9	chr7	26779506	26779583	-1	chr7	25329816	25329893	+	chr3	99488288	99488365	-	SKAP2
915	ENSG00000005020	10	chr7	26781961	26782094	-1	chr7	25332240	25332373	+	chr3	99485674	99485806	-	SKAP2
916	ENSG00000005020	11	chr7	26883648	26883756	-1	chr7	25432681	25432789	+	chr3	99381220	99381328	-	SKAP2
917	ENSG00000005020	12	chr7	26887615	26887687	-1	chr7	25436642	25436714	+	chr3	99376656	99376728	-	SKAP2
918	ENSG00000005020	13	chr7	26894404	26894509	-1	chr7	25443435	25443540	+	chr3	99370099	99370203	-	SKAP2
919	ENSG00000005020	14	chr7	26897070	26897239	-1	chr7	25446025	25446194	+	chr3	99367584	99367753	-	SKAP2
920	ENSG00000005020	15	chr7	26897539	26897778	-1	chr7	25446494	25446733	+	chr3	99367050	99367289	-	SKAP2
921	ENSG00000005020	16	chr7	26903982	26904362	-1	chr7	25453021	25453400	+	chr3	99360322	99360701	-	SKAP2
922	ENSG00000005020	17	chr7	26904461	26904732	-1	chr7	25453499	25453770	+	chr3	99359967	99360238	-	SKAP2
923	ENSG00000005020	18	chr7	26933458	26933592	-1	chr7	25482413	25482547	+	chr3	99327869	99328003	-	SKAP2
924	ENSG00000005020	19	chr7	27034774	27034858	-1	chr7	25586110	25586194	+	chr3	99227170	99227254	-	SKAP2
925	ENSG00000005022	1	chrX	118603240	118603346	1	chrX	119994581	119994687	+	chrX	117736962	117737068	+	SLC25A5
926	ENSG00000005022	2	chrX	118604225	118604476	1	chrX	119995567	119995818	+	chrX	117737943	117738194	+	SLC25A5
927	ENSG00000005059	1	chr4	110581351	110581521	1	chr4	112280448	112280618	+	chr5	102577957	102578127	+	CCDC109B
928	ENSG00000005059	2	chr4	110585446	110585550	1	chr4	112284788	112284892	+	chr5	102582355	102582459	+	CCDC109B
929	ENSG00000005059	3	chr4	110603738	110604350	1	chr4	112303383	112303995	+	chr5	102595869	102596481	+	CCDC109B
930	ENSG00000005059	4	chr4	110605596	110606523	1	chr4	112305242	112306169	+	chr5	102597416	102598341	+	CCDC109B
931	ENSG00000005059	5	chr4	110608671	110609874	1	chr4	112308329	112309535	+	chr5	102599864	102601069	+	CCDC109B
932	ENSG00000005073	1	chr7	27221129	27222647	-1	chr7	25770359	25771872	+	chr3	99042090	99043610	-	HOXA11
933	ENSG00000005073	2	chr7	27224055	27224842	-1	chr7	25773290	25774080	+	chr3	99039897	99040675	-	HOXA11
934	ENSG00000005075	1	chr7	102113565	102114131	-1	chr7	103081628	103082182	+	chr3	49745818	49746389	+	POLR2J
935	ENSG00000005100	1	chr17	5346810	5347833	-1	chr17	5473774	5474792	+	chr16	5186083	5187111	+	DHX33
936	ENSG00000005100	2	chr17	5352129	5352215	-1	chr17	5479096	5479182	+	chr16	5191783	5191869	+	DHX33
937	ENSG00000005100	3	chr17	5353523	5353726	-1	chr17	5480500	5480703	+	chr16	5193178	5193381	+	DHX33
938	ENSG00000005100	4	chr17	5354127	5354254	-1	chr17	5481104	5481231	+	chr16	5193798	5193925	+	DHX33
939	ENSG00000005100	5	chr17	5356900	5356988	-1	chr17	5483886	5483974	+	chr16	5197128	5197216	+	DHX33
940	ENSG00000005100	6	chr17	5357141	5357300	-1	chr17	5484127	5484286	+	chr16	5197360	5197519	+	DHX33
941	ENSG00000005100	7	chr17	5358480	5358591	-1	chr17	5485453	5485564	+	chr16	5198708	5198819	+	DHX33
942	ENSG00000005100	8	chr17	5359317	5359502	-1	chr17	5486290	5486475	+	chr16	5199537	5199722	+	DHX33
943	ENSG00000005100	9	chr17	5364259	5364429	-1	chr17	5493865	5494035	+	chr16	5204343	5204513	+	DHX33
944	ENSG00000005100	10	chr17	5366849	5367009	-1	chr17	5496033	5496193	+	chr16	5206439	5206599	+	DHX33
945	ENSG00000005100	11	chr17	5371891	5372236	-1	chr17	5501056	5501401	+	chr16	5212080	5212425	+	DHX33
946	ENSG00000005102	1	chr17	41717756	41719400	-1	chr17	13805925	13807570	-	chr16	53661673	53663309	+	MEOX1
947	ENSG00000005102	2	chr17	41720856	41721028	-1	chr17	13804296	13804468	-	chr16	53664774	53664946	+	MEOX1
948	ENSG00000005102	3	chr17	41738434	41739322	-1	chr17	13785581	13786478	-	chr16	53682834	53683725	+	MEOX1
949	ENSG00000005108	1	chr7	11414170	11415505	-1	chr7	9987133	9988470	+	chr3	114918224	114919557	-	THSD7A
950	ENSG00000005108	2	chr7	11416197	11416284	-1	chr7	9989158	9989245	+	chr3	114917445	114917532	-	THSD7A
951	ENSG00000005108	3	chr7	11418697	11418907	-1	chr7	9991659	9991869	+	chr3	114914828	114915038	-	THSD7A
952	ENSG00000005108	4	chr7	11419257	11419382	-1	chr7	9992220	9992345	+	chr3	114914359	114914477	-	THSD7A
953	ENSG00000005108	5	chr7	11422148	11422243	-1	chr7	9995116	9995211	+	chr3	114911471	114911566	-	THSD7A
954	ENSG00000005108	6	chr7	11441422	11441595	-1	chr7	10014529	10014702	+	chr3	114889538	114889711	-	THSD7A
955	ENSG00000005108	7	chr7	11445927	11446101	-1	chr7	10019030	10019204	+	chr3	114885179	114885353	-	THSD7A
956	ENSG00000005108	8	chr7	11450834	11450949	-1	chr7	10023923	10024038	+	chr3	114880420	114880534	-	THSD7A
957	ENSG00000005108	9	chr7	11452283	11452427	-1	chr7	10025371	10025515	+	chr3	114878891	114879035	-	THSD7A
958	ENSG00000005108	10	chr7	11457077	11457230	-1	chr7	10030156	10030309	+	chr3	114874065	114874218	-	THSD7A
959	ENSG00000005108	11	chr7	11464323	11464462	-1	chr7	10037408	10037547	+	chr3	114867089	114867228	-	THSD7A
960	ENSG00000005108	12	chr7	11468574	11468752	-1	chr7	10041534	10041712	+	chr3	114862939	114863117	-	THSD7A
961	ENSG00000005108	13	chr7	11485688	11485951	-1	chr7	10059392	10059655	+	chr3	114839697	114839960	-	THSD7A
962	ENSG00000005108	14	chr7	11486857	11487051	-1	chr7	10060562	10060756	+	chr3	114838619	114838813	-	THSD7A
963	ENSG00000005108	15	chr7	11500289	11500392	-1	chr7	10080069	10080172	+	chr3	114823325	114823428	-	THSD7A
964	ENSG00000005108	16	chr7	11501638	11501770	-1	chr7	10081418	10081550	+	chr3	114821949	114822081	-	THSD7A
965	ENSG00000005108	17	chr7	11509506	11509621	-1	chr7	10089284	10089399	+	chr3	114813986	114814101	-	THSD7A
966	ENSG00000005108	18	chr7	11513961	11514195	-1	chr7	10093742	10093976	+	chr3	114809424	114809658	-	THSD7A
967	ENSG00000005108	19	chr7	11521415	11521609	-1	chr7	10104585	10104779	+	chr3	114799009	114799203	-	THSD7A
968	ENSG00000005108	20	chr7	11581046	11581258	-1	chr7	10127748	10127960	+	chr3	114726867	114727079	-	THSD7A
969	ENSG00000005108	21	chr7	11630087	11630268	-1	chr7	10178891	10179072	+	chr3	114678675	114678856	-	THSD7A
970	ENSG00000005108	22	chr7	11632881	11633129	-1	chr7	10181690	10181938	+	chr3	114675810	114676058	-	THSD7A
971	ENSG00000005108	23	chr7	11675757	11676588	-1	chr7	10226692	10227523	+	chr3	114631067	114631898	-	THSD7A
972	ENSG00000005156	1	chr17	33310021	33310571	1	chr17	21985993	21986543	-	chr16	30281400	30281950	+	LIG3
973	ENSG00000005156	2	chr17	33313007	33313150	1	chr17	21983402	21983545	-	chr16	30284226	30284369	+	LIG3
974	ENSG00000005156	3	chr17	33316485	33316899	1	chr17	21979654	21980068	-	chr16	30287346	30287759	+	LIG3
975	ENSG00000005156	4	chr17	33317982	33318133	1	chr17	21978416	21978567	-	chr16	30288393	30288544	+	LIG3
976	ENSG00000005156	5	chr17	33318690	33318856	1	chr17	21977694	21977860	-	chr16	30289103	30289269	+	LIG3
977	ENSG00000005156	6	chr17	33318977	33319054	1	chr17	21977496	21977573	-	chr16	30289404	30289481	+	LIG3
978	ENSG00000005156	7	chr17	33319543	33319711	1	chr17	21976839	21977007	-	chr16	30289954	30290122	+	LIG3
979	ENSG00000005156	8	chr17	33321295	33321450	1	chr17	21975101	21975256	-	chr16	30292007	30292162	+	LIG3
980	ENSG00000005156	9	chr17	33323083	33323214	1	chr17	21973337	21973468	-	chr16	30293800	30293931	+	LIG3
981	ENSG00000005156	10	chr17	33323593	33323672	1	chr17	21972883	21972962	-	chr16	30294305	30294384	+	LIG3
982	ENSG00000005156	11	chr17	33324053	33325315	1	chr17	21971239	21972502	-	chr16	30294744	30295998	+	LIG3
983	ENSG00000005156	12	chr17	33325623	33326468	1	chr17	21970088	21970931	-	chr16	30296317	30297152	+	LIG3
984	ENSG00000005156	13	chr17	33326801	33326875	1	chr17	21969681	21969755	-	chr16	30297490	30297564	+	LIG3
985	ENSG00000005156	14	chr17	33328276	33328422	1	chr17	21968147	21968293	-	chr16	30298831	30298977	+	LIG3
986	ENSG00000005156	15	chr17	33328928	33329123	1	chr17	21967446	21967641	-	chr16	30299487	30299679	+	LIG3
987	ENSG00000005156	16	chr17	33329687	33332083	1	chr17	21964482	21966882	-	chr16	30300247	30302632	+	LIG3
988	ENSG00000005175	1	chr12	48057070	48057373	-1	chr12	41716910	41717213	-	chr11	44731385	44731681	+	RPAP3
989	ENSG00000005175	2	chr12	48058373	48058626	-1	chr12	41715663	41715916	-	chr11	44732362	44732613	+	RPAP3
990	ENSG00000005175	3	chr12	48060763	48060863	-1	chr12	41711142	41711242	-	chr11	44735021	44735121	+	RPAP3
991	ENSG00000005175	4	chr12	48061537	48061634	-1	chr12	41710371	41710468	-	chr11	44735798	44735895	+	RPAP3
992	ENSG00000005175	5	chr12	48062699	48062885	-1	chr12	41709120	41709306	-	chr11	44736959	44737145	+	RPAP3
993	ENSG00000005175	6	chr12	48063890	48064128	-1	chr12	41707873	41708111	-	chr11	44738164	44738402	+	RPAP3
994	ENSG00000005175	7	chr12	48073276	48073377	-1	chr12	41698626	41698727	-	chr11	44747535	44747636	+	RPAP3
995	ENSG00000005175	8	chr12	48073487	48073557	-1	chr12	41698447	41698516	-	chr11	44747746	44747816	+	RPAP3
996	ENSG00000005175	9	chr12	48075479	48075600	-1	chr12	41696420	41696541	-	chr11	44749711	44749832	+	RPAP3
997	ENSG00000005175	10	chr12	48080563	48080690	-1	chr12	41691305	41691432	-	chr11	44754897	44755024	+	RPAP3
998	ENSG00000005175	11	chr12	48081659	48081784	-1	chr12	41690206	41690331	-	chr11	44755997	44756122	+	RPAP3
999	ENSG00000005175	12	chr12	48082908	48082978	-1	chr12	41689015	41689085	-	chr11	44757250	44757320	+	RPAP3
1000	ENSG00000005175	13	chr12	48084301	48084422	-1	chr12	41687258	41687379	-	chr11	44758626	44758747	+	RPAP3
1001	ENSG00000005175	14	chr12	48089725	48090186	-1	chr12	41679356	41679818	-	chr11	44763791	44764243	+	RPAP3
1002	ENSG00000005175	15	chr12	48094974	48095387	-1	chr12	41674173	41674587	-	chr11	44769060	44769484	+	RPAP3
1003	ENSG00000005175	16	chr12	48096471	48096629	-1	chr12	41672931	41673089	-	chr11	44770570	44770727	+	RPAP3
1004	ENSG00000005187	1	chr16	20775312	20775447	1	chr16	20588369	20588504	+	chr20	19634789	19634924	+	ACSM3
1005	ENSG00000005187	2	chr16	20781306	20781575	1	chr16	20594037	20594306	+	chr20	19640518	19640787	+	ACSM3
1006	ENSG00000005187	3	chr16	20787161	20787371	1	chr16	20599885	20600095	+	chr20	19646713	19646923	+	ACSM3
1007	ENSG00000005187	4	chr16	20788695	20788902	1	chr16	20601427	20601634	+	chr20	19648248	19648455	+	ACSM3
1008	ENSG00000005187	5	chr16	20792036	20792179	1	chr16	20604771	20604914	+	chr20	19651997	19652138	+	ACSM3
1009	ENSG00000005187	6	chr16	20792296	20792452	1	chr16	20605031	20605187	+	chr20	19652255	19652411	+	ACSM3
1010	ENSG00000005187	7	chr16	20796306	20796429	1	chr16	20609081	20609204	+	chr20	19656249	19656372	+	ACSM3
1011	ENSG00000005187	8	chr16	20797400	20797638	1	chr16	20610175	20610413	+	chr20	19657675	19657914	+	ACSM3
1012	ENSG00000005187	9	chr16	20801909	20802010	1	chr16	20614750	20614851	+	chr20	19662161	19662258	+	ACSM3
1013	ENSG00000005187	10	chr16	20803324	20803451	1	chr16	20616171	20616298	+	chr20	19663582	19663709	+	ACSM3
1014	ENSG00000005187	11	chr16	20803558	20803657	1	chr16	20616405	20616504	+	chr20	19663817	19663916	+	ACSM3
1015	ENSG00000005187	12	chr16	20807692	20807811	1	chr16	20620554	20620673	+	chr20	19668232	19668351	+	ACSM3
1016	ENSG00000005187	13	chr16	20808208	20808478	1	chr16	20621070	20621340	+	chr20	19668747	19669020	+	ACSM3
1017	ENSG00000005189	1	chr16	20817767	20818027	1	chr16	20631044	20631307	+	chr20	19678261	19678525	+	AC004381.6
1018	ENSG00000005189	2	chr16	20818274	20818413	1	chr16	20631554	20631693	+	chr20	19678743	19678882	+	AC004381.6
1019	ENSG00000005189	3	chr16	20824512	20824624	1	chr16	20637823	20637935	+	chr20	19684990	19685102	+	AC004381.6
1020	ENSG00000005189	4	chr16	20826249	20826375	1	chr16	20639557	20639683	+	chr20	19687045	19687171	+	AC004381.6
1021	ENSG00000005189	5	chr16	20827438	20827534	1	chr16	20640749	20640845	+	chr20	19688230	19688326	+	AC004381.6
1022	ENSG00000005189	6	chr16	20833084	20833224	1	chr16	20646343	20646483	+	chr20	19693843	19693983	+	AC004381.6
1023	ENSG00000005189	7	chr16	20835761	20835849	1	chr16	20649019	20649107	+	chr20	19696524	19696612	+	AC004381.6
1024	ENSG00000005189	8	chr16	20837155	20837270	1	chr16	20650403	20650518	+	chr20	19697932	19698047	+	AC004381.6
1025	ENSG00000005189	9	chr16	20838380	20838518	1	chr16	20651628	20651766	+	chr20	19699165	19699303	+	AC004381.6
1026	ENSG00000005189	10	chr16	20838675	20838769	1	chr16	20651923	20652017	+	chr20	19699460	19699554	+	AC004381.6
1027	ENSG00000005189	11	chr16	20839757	20839859	1	chr16	20653006	20653108	+	chr20	19700542	19700644	+	AC004381.6
1028	ENSG00000005189	12	chr16	20843478	20843581	1	chr16	20656660	20656763	+	chr20	19704176	19704279	+	AC004381.6
1029	ENSG00000005189	13	chr16	20844325	20844445	1	chr16	20657503	20657623	+	chr20	19705014	19705134	+	AC004381.6
1030	ENSG00000005189	14	chr16	20851077	20851181	1	chr16	20664261	20664365	+	chr20	19712265	19712369	+	AC004381.6
1031	ENSG00000005189	15	chr16	20851653	20851790	1	chr16	20664837	20664974	+	chr20	19712846	19712983	+	AC004381.6
1032	ENSG00000005189	16	chr16	20855256	20855348	1	chr16	20668447	20668539	+	chr20	19716422	19716514	+	AC004381.6
1033	ENSG00000005189	17	chr16	20855951	20856167	1	chr16	20669142	20669358	+	chr20	19717122	19717338	+	AC004381.6
1034	ENSG00000005189	18	chr16	20856376	20856563	1	chr16	20669567	20669754	+	chr20	19717544	19717731	+	AC004381.6
1035	ENSG00000005189	19	chr16	20857543	20857661	1	chr16	20670737	20670855	+	chr20	19718717	19718835	+	AC004381.6
1036	ENSG00000005189	20	chr16	20860721	20860990	1	chr16	20673916	20674185	+	chr20	19721884	19722154	+	AC004381.6
1037	ENSG00000005206	1	chr19	2328629	2328774	1	chr19	2314775	2314920	+	chr19	2132054	2132199	+	AC004410.1
1038	ENSG00000005206	2	chr19	2334601	2334720	1	chr19	2320624	2320743	+	chr19	2138104	2138222	+	AC004410.1
1039	ENSG00000005206	3	chr19	2338751	2338840	1	chr19	2324165	2324254	+	chr19	2143980	2144069	+	AC004410.1
1040	ENSG00000005206	4	chr19	2339068	2339207	1	chr19	2324482	2324621	+	chr19	2144281	2144420	+	AC004410.1
1041	ENSG00000005206	5	chr19	2339823	2339965	1	chr19	2325238	2325380	+	chr19	2145032	2145174	+	AC004410.1
1042	ENSG00000005206	6	chr19	2340075	2340159	1	chr19	2325490	2325571	+	chr19	2145283	2145364	+	AC004410.1
1043	ENSG00000005206	7	chr19	2340896	2341016	1	chr19	2326316	2326436	+	chr19	2146078	2146198	+	AC004410.1
1044	ENSG00000005206	8	chr19	2343209	2343290	1	chr19	2328376	2328457	+	chr19	2148240	2148321	+	AC004410.1
1045	ENSG00000005206	9	chr19	2343963	2344037	1	chr19	2329130	2329203	+	chr19	2149002	2149076	+	AC004410.1
1046	ENSG00000005206	10	chr19	2351432	2351655	1	chr19	2335647	2335870	+	chr19	2153785	2154008	+	AC004410.1
1047	ENSG00000005238	1	chr9	35104109	35105371	-1	chr9	35527197	35528459	+	chr15	42446654	42447917	-	KIAA1539
1048	ENSG00000005238	2	chr9	35105938	35106006	-1	chr9	35529026	35529094	+	chr15	42445988	42446056	-	KIAA1539
1049	ENSG00000005238	3	chr9	35106249	35106407	-1	chr9	35529337	35529495	+	chr15	42445588	42445746	-	KIAA1539
1050	ENSG00000005238	4	chr9	35106535	35106640	-1	chr9	35529623	35529728	+	chr15	42445355	42445460	-	KIAA1539
1051	ENSG00000005238	5	chr9	35106830	35106888	-1	chr9	35529918	35529976	+	chr15	42445107	42445165	-	KIAA1539
1052	ENSG00000005238	6	chr9	35108591	35108734	-1	chr9	35531668	35531811	+	chr15	42443289	42443432	-	KIAA1539
1053	ENSG00000005238	7	chr9	35111266	35111420	-1	chr9	35534334	35534498	+	chr15	42440573	42440721	-	KIAA1539
1054	ENSG00000005238	8	chr9	35115668	35115875	-1	chr9	35538761	35538968	+	chr15	42436149	42436356	-	KIAA1539
1055	ENSG00000005238	9	chr9	35115956	35115999	-1	chr9	35539049	35539092	+	chr15	42436025	42436068	-	KIAA1539
1056	ENSG00000005243	1	chr17	46103535	46103841	-1	chr17	9581766	9582072	-	chr16	32242008	32242314	+	COPZ2
1057	ENSG00000005243	2	chr17	46105838	46105876	-1	chr17	9579731	9579769	-	chr16	32244307	32244345	+	COPZ2
1058	ENSG00000005243	3	chr17	46106491	46106542	-1	chr17	9579065	9579116	-	chr16	32244948	32244999	+	COPZ2
1059	ENSG00000005243	4	chr17	46109522	46109599	-1	chr17	9576025	9576102	-	chr16	32248076	32248153	+	COPZ2
1060	ENSG00000005243	5	chr17	46110052	46110107	-1	chr17	9575517	9575572	-	chr16	32248606	32248661	+	COPZ2
1061	ENSG00000005243	6	chr17	46110577	46110668	-1	chr17	9574956	9575047	-	chr16	32249137	32249228	+	COPZ2
1062	ENSG00000005243	7	chr17	46114217	46114291	-1	chr17	9571162	9571236	-	chr16	32253101	32253175	+	COPZ2
1063	ENSG00000005249	1	chr7	106685348	106685659	1	chr7	108528962	108529273	+	chr3	144467843	144468155	+	PRKAR2B
1064	ENSG00000005249	2	chr7	106710070	106710431	1	chr7	108553629	108553990	+	chr3	144490720	144491081	+	PRKAR2B
1065	ENSG00000005249	3	chr7	106710726	106710761	1	chr7	108554285	108554320	+	chr3	144491359	144491394	+	PRKAR2B
1066	ENSG00000005249	4	chr7	106762397	106762449	1	chr7	108606301	108606353	+	chr3	144543283	144543335	+	PRKAR2B
1067	ENSG00000005249	5	chr7	106768657	106768740	1	chr7	108612548	108612631	+	chr3	144550351	144550434	+	PRKAR2B
1068	ENSG00000005249	6	chr7	106781292	106781398	1	chr7	108626399	108626505	+	chr3	144563101	144563207	+	PRKAR2B
1069	ENSG00000005249	7	chr7	106786753	106786907	1	chr7	108631849	108632003	+	chr3	144568515	144568669	+	PRKAR2B
1070	ENSG00000005249	8	chr7	106791367	106791468	1	chr7	108636514	108636615	+	chr3	144572877	144572978	+	PRKAR2B
1071	ENSG00000005249	9	chr7	106793622	106793696	1	chr7	108638768	108638842	+	chr3	144575118	144575192	+	PRKAR2B
1072	ENSG00000005249	10	chr7	106797429	106797494	1	chr7	108642588	108642653	+	chr3	144578865	144578930	+	PRKAR2B
1073	ENSG00000005249	11	chr7	106797631	106797769	1	chr7	108642790	108642928	+	chr3	144579067	144579205	+	PRKAR2B
1074	ENSG00000005249	12	chr7	106799894	106800129	1	chr7	108646354	108646589	+	chr3	144581251	144581486	+	PRKAR2B
1075	ENSG00000005302	1	chrX	11777671	11777994	1	chrX	11689068	11689391	+	chrX	9441986	9442319	+	MSL3
1076	ENSG00000005302	2	chrX	11778956	11779173	1	chrX	11690360	11690577	+	chrX	9443084	9443300	+	MSL3
1077	ENSG00000005302	3	chrX	11781899	11782370	1	chrX	11693303	11693774	+	chrX	9446014	9446472	+	MSL3
1078	ENSG00000005302	4	chrX	11783586	11783848	1	chrX	11694990	11695252	+	chrX	9447292	9447554	+	MSL3
1079	ENSG00000005302	5	chrX	11786692	11787221	1	chrX	11698387	11698916	+	chrX	9450393	9450927	+	MSL3
1080	ENSG00000005302	6	chrX	11793099	11793870	1	chrX	11704795	11705566	+	chrX	9456773	9457537	+	MSL3
1081	ENSG00000005339	1	chr16	3781193	3781474	-1	chr16	3762808	3763089	+	chr20	3862805	3863086	+	CREBBP
1082	ENSG00000005339	2	chr16	3781777	3781938	-1	chr16	3763392	3763553	+	chr20	3863377	3863538	+	CREBBP
1083	ENSG00000005339	3	chr16	3786037	3786204	-1	chr16	3767937	3768104	+	chr20	3867919	3868086	+	CREBBP
1084	ENSG00000005339	4	chr16	3786651	3786816	-1	chr16	3768551	3768716	+	chr20	3868487	3868652	+	CREBBP
1085	ENSG00000005339	5	chr16	3788560	3788673	-1	chr16	3770467	3770580	+	chr20	3870386	3870499	+	CREBBP
1086	ENSG00000005339	6	chr16	3789579	3789725	-1	chr16	3771486	3771632	+	chr20	3871437	3871583	+	CREBBP
1087	ENSG00000005339	7	chr16	3790400	3790550	-1	chr16	3772307	3772457	+	chr20	3872255	3872405	+	CREBBP
1088	ENSG00000005339	8	chr16	3794895	3794962	-1	chr16	3776797	3776864	+	chr20	3878762	3878829	+	CREBBP
1089	ENSG00000005339	9	chr16	3795278	3795355	-1	chr16	3777180	3777257	+	chr20	3879149	3879226	+	CREBBP
1090	ENSG00000005339	10	chr16	3799628	3799684	-1	chr16	3781539	3781595	+	chr20	3882780	3882836	+	CREBBP
1091	ENSG00000005339	11	chr16	3801727	3801807	-1	chr16	3783640	3783720	+	chr20	3884868	3884948	+	CREBBP
1092	ENSG00000005339	12	chr16	3807289	3807377	-1	chr16	3789194	3789282	+	chr20	3890428	3890516	+	CREBBP
1093	ENSG00000005339	13	chr16	3807810	3808049	-1	chr16	3789715	3789954	+	chr20	3890947	3891186	+	CREBBP
1094	ENSG00000005339	14	chr16	3808855	3808973	-1	chr16	3790757	3790875	+	chr20	3892362	3892480	+	CREBBP
1095	ENSG00000005339	15	chr16	3817721	3817910	-1	chr16	3799622	3799811	+	chr20	3901512	3901701	+	CREBBP
1096	ENSG00000005339	16	chr16	3819175	3819354	-1	chr16	3801070	3801249	+	chr20	3902966	3903145	+	CREBBP
1097	ENSG00000005339	17	chr16	3820571	3820987	-1	chr16	3802466	3802882	+	chr20	3904356	3904772	+	CREBBP
1098	ENSG00000005339	18	chr16	3823752	3823931	-1	chr16	3805639	3805818	+	chr20	3908261	3908440	+	CREBBP
1099	ENSG00000005339	19	chr16	3824570	3824694	-1	chr16	3806457	3806581	+	chr20	3909079	3909203	+	CREBBP
1100	ENSG00000005339	20	chr16	3827614	3827658	-1	chr16	3809640	3809684	+	chr20	3912574	3912618	+	CREBBP
1101	ENSG00000005339	21	chr16	3828012	3828183	-1	chr16	3810038	3810209	+	chr20	3912972	3913143	+	CREBBP
1102	ENSG00000005339	22	chr16	3828701	3828818	-1	chr16	3810727	3810844	+	chr20	3913639	3913756	+	CREBBP
1103	ENSG00000005339	23	chr16	3830733	3830879	-1	chr16	3812756	3812902	+	chr20	3915641	3915787	+	CREBBP
1104	ENSG00000005339	24	chr16	3831205	3831307	-1	chr16	3813227	3813329	+	chr20	3916112	3916214	+	CREBBP
1105	ENSG00000005339	25	chr16	3832685	3832927	-1	chr16	3814701	3814943	+	chr20	3917580	3917822	+	CREBBP
1106	ENSG00000005339	26	chr16	3841982	3842095	-1	chr16	3823996	3824109	+	chr20	3926744	3926857	+	CREBBP
1107	ENSG00000005339	27	chr16	3843387	3843627	-1	chr16	3825401	3825641	+	chr20	3928148	3928388	+	CREBBP
1108	ENSG00000005339	28	chr16	3860604	3860780	-1	chr16	3840674	3840850	+	chr20	3945712	3945888	+	CREBBP
1109	ENSG00000005339	29	chr16	3900298	3901010	-1	chr16	3880649	3881361	+	chr20	3982089	3982801	+	CREBBP
1110	ENSG00000005379	1	chr17	56381699	56381760	-1	chr17	57001768	57001829	+	chr16	42547262	42547323	+	BZRAP1
1111	ENSG00000005379	2	chr17	56382748	56382819	-1	chr17	57002818	57002889	+	chr16	42548371	42548442	+	BZRAP1
1112	ENSG00000005379	3	chr17	56382901	56383004	-1	chr17	57002973	57003076	+	chr16	42548526	42548629	+	BZRAP1
1113	ENSG00000005379	4	chr17	56383703	56383774	-1	chr17	57003995	57004066	+	chr16	42549377	42549448	+	BZRAP1
1114	ENSG00000005379	5	chr17	56384161	56384329	-1	chr17	57004453	57004621	+	chr16	42549832	42550000	+	BZRAP1
1115	ENSG00000005379	6	chr17	56384972	56385123	-1	chr17	57005264	57005415	+	chr16	42550640	42550791	+	BZRAP1
1116	ENSG00000005379	7	chr17	56387328	56387519	-1	chr17	57007825	57008013	+	chr16	42552992	42553186	+	BZRAP1
1117	ENSG00000005379	8	chr17	56387873	56388112	-1	chr17	57008367	57008606	+	chr16	42553535	42553774	+	BZRAP1
1118	ENSG00000005379	9	chr17	56388197	56388574	-1	chr17	57008691	57009068	+	chr16	42553859	42554236	+	BZRAP1
1119	ENSG00000005379	10	chr17	56389253	56390083	-1	chr17	57009726	57010556	+	chr16	42554895	42555725	+	BZRAP1
1120	ENSG00000005379	11	chr17	56393384	56393493	-1	chr17	57014348	57014457	+	chr16	42559357	42559466	+	BZRAP1
1121	ENSG00000005379	12	chr17	56393786	56393901	-1	chr17	57014750	57014865	+	chr16	42559762	42559877	+	BZRAP1
1122	ENSG00000005379	13	chr17	56395641	56395813	-1	chr17	57016605	57016777	+	chr16	42561588	42561760	+	BZRAP1
1123	ENSG00000005379	14	chr17	56396451	56396655	-1	chr17	57017415	57017619	+	chr16	42562396	42562600	+	BZRAP1
1124	ENSG00000005379	15	chr17	56397892	56397942	-1	chr17	57018856	57018906	+	chr16	42563835	42563885	+	BZRAP1
1125	ENSG00000005379	16	chr17	56399669	56399773	-1	chr17	57020634	57020738	+	chr16	42565774	42565878	+	BZRAP1
1126	ENSG00000005379	17	chr17	56400015	56400137	-1	chr17	57020980	57021102	+	chr16	42566134	42566256	+	BZRAP1
1127	ENSG00000005379	18	chr17	56400311	56400400	-1	chr17	57021276	57021365	+	chr16	42566430	42566519	+	BZRAP1
1128	ENSG00000005379	19	chr17	56400659	56400742	-1	chr17	57021624	57021707	+	chr16	42566785	42566868	+	BZRAP1
1129	ENSG00000005379	20	chr17	56400829	56400906	-1	chr17	57021794	57021871	+	chr16	42566955	42567032	+	BZRAP1
1130	ENSG00000005379	21	chr17	56402172	56402363	-1	chr17	57023136	57023327	+	chr16	42568295	42568486	+	BZRAP1
1131	ENSG00000005379	22	chr17	56402895	56403074	-1	chr17	57023859	57024038	+	chr16	42569013	42569192	+	BZRAP1
1132	ENSG00000005379	23	chr17	56403654	56403782	-1	chr17	57024613	57024741	+	chr16	42569751	42569879	+	BZRAP1
1133	ENSG00000005379	24	chr17	56404044	56404151	-1	chr17	57025003	57025110	+	chr16	42570141	42570248	+	BZRAP1
1134	ENSG00000005381	1	chr17	56347217	56348224	-1	chr17	56966445	56967450	+	chr16	42511937	42512944	+	MPO
1135	ENSG00000005381	2	chr17	56349016	56349253	-1	chr17	56968242	56968479	+	chr16	42513736	42513973	+	MPO
1136	ENSG00000005381	3	chr17	56350109	56350279	-1	chr17	56969335	56969505	+	chr16	42514827	42514997	+	MPO
1137	ENSG00000005381	4	chr17	56350775	56351030	-1	chr17	56970001	56970256	+	chr16	42515494	42515749	+	MPO
1138	ENSG00000005381	5	chr17	56352903	56353063	-1	chr17	56972124	56972284	+	chr16	42517615	42517775	+	MPO
1139	ENSG00000005381	6	chr17	56355188	56355506	-1	chr17	56974412	56974730	+	chr16	42519921	42520239	+	MPO
1140	ENSG00000005381	7	chr17	56356369	56356575	-1	chr17	56975593	56975799	+	chr16	42521104	42521310	+	MPO
1141	ENSG00000005381	8	chr17	56356658	56357007	-1	chr17	56975882	56976232	+	chr16	42521408	42521758	+	MPO
1142	ENSG00000005381	9	chr17	56357200	56357375	-1	chr17	56976425	56976600	+	chr16	42521951	42522126	+	MPO
1143	ENSG00000005381	10	chr17	56357727	56357820	-1	chr17	56976952	56977045	+	chr16	42522476	42522569	+	MPO
1144	ENSG00000005381	11	chr17	56357966	56358296	-1	chr17	56977191	56977521	+	chr16	42522715	42523044	+	MPO
1145	ENSG00000005421	1	chr7	94926988	94928414	-1	chr7	95835202	95836625	+	chr3	121966003	121967404	-	PON1
1146	ENSG00000005421	2	chr7	94931517	94931715	-1	chr7	95839752	95839950	+	chr3	121963047	121963245	-	PON1
1147	ENSG00000005421	3	chr7	94935597	94935678	-1	chr7	95843824	95843905	+	chr3	121959066	121959147	-	PON1
1148	ENSG00000005421	4	chr7	94937323	94937523	-1	chr7	95845545	95845745	+	chr3	121957222	121957422	-	PON1
1149	ENSG00000005421	5	chr7	94940763	94940889	-1	chr7	95848970	95849096	+	chr3	121953885	121954011	-	PON1
1150	ENSG00000005421	6	chr7	94944634	94944802	-1	chr7	95852750	95852918	+	chr3	121950087	121950255	-	PON1
1151	ENSG00000005421	7	chr7	94946046	94946101	-1	chr7	95854162	95854217	+	chr3	121948793	121948848	-	PON1
1152	ENSG00000005421	8	chr7	94947635	94947899	-1	chr7	95855744	95856007	+	chr3	121947028	121947292	-	PON1
1153	ENSG00000005421	9	chr7	94953714	94953788	-1	chr7	95861813	95861887	+	chr3	121941189	121941263	-	PON1
1154	ENSG00000005421	10	chr7	95023956	95024026	-1	chr7	95933302	95933372	+	chr3	121873211	121873281	-	PON1
1155	ENSG00000005421	11	chr7	95025589	95025673	-1	chr7	95934936	95935020	+	chr3	121871570	121871652	-	PON1
1156	ENSG00000005436	1	chr2	75879126	75879313	-1	chr2A	76650831	76651012	+	chr13	75954749	75954944	+	C2orf3
1157	ENSG00000005436	2	chr2	75889832	75891909	-1	chr2A	76661538	76663613	+	chr13	75971656	75973736	+	C2orf3
1158	ENSG00000005436	3	chr2	75893055	75893179	-1	chr2A	76664764	76664888	+	chr13	75974894	75975018	+	C2orf3
1159	ENSG00000005436	4	chr2	75897264	75897410	-1	chr2A	76668967	76669113	+	chr13	75979087	75979233	+	C2orf3
1160	ENSG00000005436	5	chr2	75899076	75899142	-1	chr2A	76670779	76670845	+	chr13	75980882	75980948	+	C2orf3
1161	ENSG00000005436	6	chr2	75900570	75900646	-1	chr2A	76672926	76673002	+	chr13	75982349	75982425	+	C2orf3
1162	ENSG00000005436	7	chr2	75907319	75907440	-1	chr2A	76679717	76679838	+	chr13	75989134	75989255	+	C2orf3
1163	ENSG00000005436	8	chr2	75914953	75915103	-1	chr2A	76687357	76687507	+	chr13	75999189	75999339	+	C2orf3
1164	ENSG00000005436	9	chr2	75917095	75917207	-1	chr2A	76689510	76689622	+	chr13	76001348	76001460	+	C2orf3
1165	ENSG00000005436	10	chr2	75917764	75917845	-1	chr2A	76690178	76690259	+	chr13	76002006	76002087	+	C2orf3
1166	ENSG00000005436	11	chr2	75919103	75919226	-1	chr2A	76691537	76691660	+	chr13	76003415	76003538	+	C2orf3
1167	ENSG00000005436	12	chr2	75921367	75921605	-1	chr2A	76693789	76694027	+	chr13	76005656	76005894	+	C2orf3
1168	ENSG00000005436	13	chr2	75923326	75923441	-1	chr2A	76695747	76695862	+	chr13	76007976	76008091	+	C2orf3
1169	ENSG00000005436	14	chr2	75929325	75929549	-1	chr2A	76701737	76701961	+	chr13	76013975	76014199	+	C2orf3
1170	ENSG00000005436	15	chr2	75933649	75933777	-1	chr2A	76706082	76706210	+	chr13	76017955	76018083	+	C2orf3
1171	ENSG00000005448	1	chr2	74648871	74650238	1	chr2A	75383557	75384913	+	chr13	74650963	74652322	+	WDR54
1172	ENSG00000005448	2	chr2	74650318	74651117	1	chr2A	75384993	75385788	+	chr13	74652402	74653200	+	WDR54
1173	ENSG00000005448	3	chr2	74652000	74652364	1	chr2A	75386671	75387035	+	chr13	74654072	74654435	+	WDR54
1174	ENSG00000005448	4	chr2	74652544	74652618	1	chr2A	75387215	75387289	+	chr13	74654611	74654685	+	WDR54
1175	ENSG00000005448	5	chr2	74652697	74652882	1	chr2A	75387368	75387553	+	chr13	74654765	74654950	+	WDR54
1176	ENSG00000005469	1	chr7	86974997	86975083	1	chr7	87869084	87869170	+	chr3	129912058	129912144	-	CROT
1177	ENSG00000005469	2	chr7	86975651	86975746	1	chr7	87869758	87869853	+	chr3	129911398	129911493	-	CROT
1178	ENSG00000005469	3	chr7	86978364	86978499	1	chr7	87872469	87872604	+	chr3	129908636	129908771	-	CROT
1179	ENSG00000005469	4	chr7	86988522	86989432	1	chr7	87882623	87883534	+	chr3	129898616	129899537	-	CROT
1180	ENSG00000005469	5	chr7	86990706	86990887	1	chr7	87884807	87884988	+	chr3	129897182	129897363	-	CROT
1181	ENSG00000005469	6	chr7	86991044	86991168	1	chr7	87885145	87885269	+	chr3	129896899	129897023	-	CROT
1182	ENSG00000005469	7	chr7	86998692	86999012	1	chr7	87892787	87893107	+	chr3	129890049	129890369	-	CROT
1183	ENSG00000005469	8	chr7	87004551	87005041	1	chr7	87898631	87899121	+	chr3	129884223	129884710	-	CROT
1184	ENSG00000005469	9	chr7	87005144	87005269	1	chr7	87899224	87899349	+	chr3	129883995	129884120	-	CROT
1185	ENSG00000005469	10	chr7	87006665	87006766	1	chr7	87900750	87900851	+	chr3	129882790	129882891	-	CROT
1186	ENSG00000005469	11	chr7	87011226	87011309	1	chr7	87905308	87905391	+	chr3	129878201	129878284	-	CROT
1187	ENSG00000005469	12	chr7	87011390	87011645	1	chr7	87905472	87905727	+	chr3	129877867	129878121	-	CROT
1188	ENSG00000005469	13	chr7	87011729	87011859	1	chr7	87905811	87905941	+	chr3	129877655	129877783	-	CROT
1189	ENSG00000005469	14	chr7	87020905	87021028	1	chr7	87915010	87915133	+	chr3	129863174	129863297	-	CROT
1190	ENSG00000005469	15	chr7	87021882	87021960	1	chr7	87915985	87916063	+	chr3	129862229	129862307	-	CROT
1191	ENSG00000005469	16	chr7	87022046	87022139	1	chr7	87916149	87916242	+	chr3	129862050	129862143	-	CROT
1192	ENSG00000005469	17	chr7	87022264	87022383	1	chr7	87916367	87916486	+	chr3	129861815	129861934	-	CROT
1193	ENSG00000005469	18	chr7	87027840	87029111	1	chr7	87921943	87923214	+	chr3	129854756	129856033	-	CROT
1194	ENSG00000005471	1	chr7	87031013	87031294	-1	chr7	87925120	87925401	+	chr3	129852377	129852655	-	ABCB4
1195	ENSG00000005471	2	chr7	87031365	87031618	-1	chr7	87925472	87925725	+	chr3	129852058	129852309	-	ABCB4
1196	ENSG00000005471	3	chr7	87032451	87032695	-1	chr7	87926554	87926798	+	chr3	129850969	129851213	-	ABCB4
1197	ENSG00000005471	4	chr7	87035236	87035831	-1	chr7	87929335	87929930	+	chr3	129846081	129846689	-	ABCB4
1198	ENSG00000005471	5	chr7	87037353	87037550	-1	chr7	87931478	87931675	+	chr3	129844329	129844526	-	ABCB4
1199	ENSG00000005471	6	chr7	87038552	87038708	-1	chr7	87932676	87932832	+	chr3	129843186	129843342	-	ABCB4
1200	ENSG00000005471	7	chr7	87041209	87041349	-1	chr7	87935335	87935475	+	chr3	129840537	129840677	-	ABCB4
1201	ENSG00000005471	8	chr7	87042933	87043033	-1	chr7	87937063	87937163	+	chr3	129838839	129838939	-	ABCB4
1202	ENSG00000005471	9	chr7	87046628	87046831	-1	chr7	87940769	87940972	+	chr3	129835084	129835287	-	ABCB4
1203	ENSG00000005471	10	chr7	87047853	87047936	-1	chr7	87941996	87942079	+	chr3	129833962	129834045	-	ABCB4
1204	ENSG00000005471	11	chr7	87049314	87049391	-1	chr7	87943453	87943530	+	chr3	129832526	129832603	-	ABCB4
1205	ENSG00000005471	12	chr7	87051437	87051541	-1	chr7	87945576	87945680	+	chr3	129830375	129830479	-	ABCB4
1206	ENSG00000005471	13	chr7	87052891	87053368	-1	chr7	87947030	87947507	+	chr3	129828546	129829023	-	ABCB4
1207	ENSG00000005471	14	chr7	87056066	87056236	-1	chr7	87950202	87950372	+	chr3	129823878	129824048	-	ABCB4
1208	ENSG00000005471	15	chr7	87060720	87060881	-1	chr7	87954826	87954987	+	chr3	129819028	129819189	-	ABCB4
1209	ENSG00000005471	16	chr7	87072635	87072760	-1	chr7	87966762	87966887	+	chr3	129807109	129807234	-	ABCB4
1210	ENSG00000005471	17	chr7	87072979	87073089	-1	chr7	87967106	87967216	+	chr3	129806782	129806892	-	ABCB4
1211	ENSG00000005471	18	chr7	87074178	87074291	-1	chr7	87968304	87968417	+	chr3	129805553	129805666	-	ABCB4
1212	ENSG00000005471	19	chr7	87076350	87076521	-1	chr7	87970448	87970619	+	chr3	129803326	129803497	-	ABCB4
1213	ENSG00000005471	20	chr7	87079284	87079408	-1	chr7	87973382	87973506	+	chr3	129800412	129800536	-	ABCB4
1214	ENSG00000005471	21	chr7	87080939	87081110	-1	chr7	87975048	87975219	+	chr3	129798709	129798880	-	ABCB4
1215	ENSG00000005471	22	chr7	87081688	87082451	-1	chr7	87975797	87976559	+	chr3	129797371	129798128	-	ABCB4
1216	ENSG00000005471	23	chr7	87083851	87083908	-1	chr7	87977969	87978026	+	chr3	129796063	129796120	-	ABCB4
1217	ENSG00000005471	24	chr7	87092074	87092224	-1	chr7	87986147	87986297	+	chr3	129787783	129787933	-	ABCB4
1218	ENSG00000005471	25	chr7	87105449	87105591	-1	chr7	87999546	87999687	+	chr3	129780938	129781080	-	ABCB4
1219	ENSG00000005471	26	chr7	87106524	87106863	-1	chr7	88000621	88000958	+	chr3	129779665	129780004	-	ABCB4
1220	ENSG00000005483	1	chr7	104654637	104654982	1	chr7	106504923	106505268	+	chr3	142414893	142415235	+	MLL5
1221	ENSG00000005483	2	chr7	104678573	104678646	1	chr7	106527445	106527518	+	chr3	142439748	142439821	+	MLL5
1222	ENSG00000005483	3	chr7	104679600	104679716	1	chr7	106528474	106528590	+	chr3	142440828	142440944	+	MLL5
1223	ENSG00000005483	4	chr7	104681286	104681470	1	chr7	106530157	106530341	+	chr3	142442507	142442691	+	MLL5
1224	ENSG00000005483	5	chr7	104702611	104702725	1	chr7	106551421	106551535	+	chr3	142463914	142464028	+	MLL5
1225	ENSG00000005483	6	chr7	104703798	104704274	1	chr7	106552612	106553087	+	chr3	142465098	142465567	+	MLL5
1226	ENSG00000005483	7	chr7	104704475	104704563	1	chr7	106553288	106553376	+	chr3	142465768	142465854	+	MLL5
1227	ENSG00000005483	8	chr7	104707174	104707254	1	chr7	106555989	106556069	+	chr3	142468464	142468544	+	MLL5
1228	ENSG00000005483	9	chr7	104714066	104714124	1	chr7	106562807	106562865	+	chr3	142475838	142475896	+	MLL5
1229	ENSG00000005483	10	chr7	104715090	104715262	1	chr7	106563824	106563996	+	chr3	142476835	142477007	+	MLL5
1230	ENSG00000005483	11	chr7	104716490	104716528	1	chr7	106565212	106565250	+	chr3	142478223	142478261	+	MLL5
1231	ENSG00000005483	12	chr7	104717410	104717640	1	chr7	106566104	106566334	+	chr3	142479126	142479356	+	MLL5
1232	ENSG00000005483	13	chr7	104717750	104718255	1	chr7	106566444	106566950	+	chr3	142479467	142479973	+	MLL5
1233	ENSG00000005483	14	chr7	104719293	104719410	1	chr7	106567979	106568096	+	chr3	142481021	142481139	+	MLL5
1234	ENSG00000005483	15	chr7	104722135	104722244	1	chr7	106570822	106570931	+	chr3	142483941	142484050	+	MLL5
1235	ENSG00000005483	16	chr7	104730456	104730720	1	chr7	106579235	106579499	+	chr3	142492163	142492427	+	MLL5
1236	ENSG00000005483	17	chr7	104731663	104732053	1	chr7	106580430	106580827	+	chr3	142493382	142493776	+	MLL5
1237	ENSG00000005483	18	chr7	104741872	104742036	1	chr7	106590737	106590901	+	chr3	142503766	142503930	+	MLL5
1238	ENSG00000005483	19	chr7	104742333	104742821	1	chr7	106591194	106591682	+	chr3	142504223	142504717	+	MLL5
1239	ENSG00000005483	20	chr7	104745886	104746140	1	chr7	106594738	106594992	+	chr3	142507668	142507922	+	MLL5
1240	ENSG00000005483	21	chr7	104746306	104746450	1	chr7	106595158	106595302	+	chr3	142508083	142508227	+	MLL5
1241	ENSG00000005483	22	chr7	104746969	104747219	1	chr7	106595819	106596069	+	chr3	142508747	142508997	+	MLL5
1242	ENSG00000005483	23	chr7	104747613	104747669	1	chr7	106596463	106596519	+	chr3	142509381	142509437	+	MLL5
1243	ENSG00000005483	24	chr7	104747809	104748372	1	chr7	106596659	106597222	+	chr3	142509577	142510140	+	MLL5
1244	ENSG00000005483	25	chr7	104748991	104749105	1	chr7	106597845	106597959	+	chr3	142510748	142510862	+	MLL5
1245	ENSG00000005483	26	chr7	104749389	104749675	1	chr7	106598243	106598529	+	chr3	142511145	142511431	+	MLL5
1246	ENSG00000005483	27	chr7	104750727	104750815	1	chr7	106599580	106599668	+	chr3	142512509	142512597	+	MLL5
1247	ENSG00000005483	28	chr7	104750924	104751049	1	chr7	106599777	106599902	+	chr3	142512706	142512831	+	MLL5
1248	ENSG00000005483	29	chr7	104751218	104751315	1	chr7	106600071	106600168	+	chr3	142513003	142513100	+	MLL5
1249	ENSG00000005483	30	chr7	104752272	104754808	1	chr7	106601120	106603652	+	chr3	142514060	142516607	+	MLL5
1250	ENSG00000005486	1	chr7	75471920	75472067	1	chr7	75913962	75914108	+	chr3	50437890	50438037	-	RHBDD2
1251	ENSG00000005486	2	chr7	75508266	75508578	1	chr7	75945009	75945321	+	chr3	50401247	50401559	-	RHBDD2
1252	ENSG00000005486	3	chr7	75509564	75509623	1	chr7	75946309	75946368	+	chr3	50400233	50400292	-	RHBDD2
1253	ENSG00000005486	4	chr7	75510683	75510804	1	chr7	75947429	75947550	+	chr3	50399039	50399160	-	RHBDD2
1254	ENSG00000005486	5	chr7	75511147	75511554	1	chr7	75947893	75948300	+	chr3	50398293	50398700	-	RHBDD2
1255	ENSG00000005486	6	chr7	75517310	75518244	1	chr7	75954043	75954977	+	chr3	50391309	50392238	-	RHBDD2
1256	ENSG00000005513	1	chr16	1033728	1033960	1	chr16	988651	988883	+	chr20	957565	957797	+	SOX8
1257	ENSG00000005700	1	chr6	82879700	82881273	-1	chr6	82703950	82705536	+	chr4	78214567	78216108	+	IBTK
1258	ENSG00000005700	2	chr6	82882097	82883295	-1	chr6	82706359	82707553	+	chr4	78216904	78218094	+	IBTK
1259	ENSG00000005700	3	chr6	82891596	82891745	-1	chr6	82716017	82716166	+	chr4	78226177	78226326	+	IBTK
1260	ENSG00000005700	4	chr6	82900790	82901596	-1	chr6	82725251	82726057	+	chr4	78236887	78237694	+	IBTK
1261	ENSG00000005700	5	chr6	82904196	82904359	-1	chr6	82728658	82728821	+	chr4	78240315	78240472	+	IBTK
1262	ENSG00000005700	6	chr6	82909858	82909970	-1	chr6	82734329	82734441	+	chr4	78245925	78246037	+	IBTK
1263	ENSG00000005700	7	chr6	82910304	82910425	-1	chr6	82734773	82734894	+	chr4	78246375	78246496	+	IBTK
1264	ENSG00000005700	8	chr6	82911139	82911199	-1	chr6	82735564	82735624	+	chr4	78247211	78247271	+	IBTK
1265	ENSG00000005700	9	chr6	82912245	82912362	-1	chr6	82736669	82736786	+	chr4	78248309	78248426	+	IBTK
1266	ENSG00000005700	10	chr6	82914574	82914675	-1	chr6	82738997	82739098	+	chr4	78250620	78250721	+	IBTK
1267	ENSG00000005700	11	chr6	82920531	82920627	-1	chr6	82744923	82745019	+	chr4	78256432	78256528	+	IBTK
1268	ENSG00000005700	12	chr6	82921084	82921121	-1	chr6	82745476	82745513	+	chr4	78256991	78257028	+	IBTK
1269	ENSG00000005700	13	chr6	82921207	82921289	-1	chr6	82745599	82745681	+	chr4	78257119	78257201	+	IBTK
1270	ENSG00000005700	14	chr6	82922424	82922510	-1	chr6	82746811	82746897	+	chr4	78258337	78258423	+	IBTK
1271	ENSG00000005700	15	chr6	82923944	82924546	-1	chr6	82748340	82748942	+	chr4	78259981	78260583	+	IBTK
1272	ENSG00000005700	16	chr6	82925793	82925967	-1	chr6	82750176	82750350	+	chr4	78262131	78262305	+	IBTK
1273	ENSG00000005700	17	chr6	82927677	82927854	-1	chr6	82752053	82752230	+	chr4	78264014	78264191	+	IBTK
1274	ENSG00000005700	18	chr6	82930307	82930430	-1	chr6	82754680	82754803	+	chr4	78266619	78266739	+	IBTK
1275	ENSG00000005700	19	chr6	82933157	82933337	-1	chr6	82757534	82757714	+	chr4	78269413	78269593	+	IBTK
1276	ENSG00000005700	20	chr6	82933785	82933902	-1	chr6	82758166	82758283	+	chr4	78270036	78270153	+	IBTK
1277	ENSG00000005700	21	chr6	82935194	82935364	-1	chr6	82759576	82759746	+	chr4	78271451	78271621	+	IBTK
1278	ENSG00000005700	22	chr6	82936881	82937019	-1	chr6	82761266	82761404	+	chr4	78273148	78273286	+	IBTK
1279	ENSG00000005700	23	chr6	82941435	82941559	-1	chr6	82765813	82765937	+	chr4	78277676	78277800	+	IBTK
1280	ENSG00000005700	24	chr6	82949883	82950282	-1	chr6	82774304	82774703	+	chr4	78285656	78286055	+	IBTK
1281	ENSG00000005700	25	chr6	82957279	82957471	-1	chr6	82782246	82782438	+	chr4	78293897	78294089	+	IBTK
1282	ENSG00000005801	1	chr11	3379996	3381795	-1	chr11	3330463	3332258	+	chr14	3281416	3283215	+	ZNF195
1283	ENSG00000005801	2	chr11	3381950	3382018	-1	chr11	3332415	3332483	+	chr14	3283369	3283437	+	ZNF195
1284	ENSG00000005801	3	chr11	3382973	3383119	-1	chr11	3333436	3333582	+	chr14	3284387	3284533	+	ZNF195
1285	ENSG00000005801	4	chr11	3383763	3384061	-1	chr11	3334221	3334519	+	chr14	3285171	3285471	+	ZNF195
1286	ENSG00000005801	5	chr11	3388074	3388287	-1	chr11	3338521	3338734	+	chr14	3289816	3290028	+	ZNF195
1287	ENSG00000005801	6	chr11	3390471	3390732	-1	chr11	3340919	3341180	+	chr14	3292214	3292473	+	ZNF195
1288	ENSG00000005801	7	chr11	3392173	3392377	-1	chr11	3342610	3342814	+	chr14	3293872	3294076	+	ZNF195
1289	ENSG00000005801	8	chr11	3392807	3392933	-1	chr11	3343245	3343371	+	chr14	3294495	3294621	+	ZNF195
1290	ENSG00000005801	9	chr11	3394807	3394905	-1	chr11	3345142	3345240	+	chr14	3297046	3297143	+	ZNF195
1291	ENSG00000005801	10	chr11	3396727	3396892	-1	chr11	3347055	3347220	+	chr14	3299360	3299522	+	ZNF195
1292	ENSG00000005801	11	chr11	3398847	3399130	-1	chr11	3349175	3349458	+	chr14	3304364	3304642	+	ZNF195
1293	ENSG00000005810	1	chr13	77618792	77619628	-1	chr13	76976915	76977749	+	chr17	57528178	57529013	+	MYCBP2
1294	ENSG00000005810	2	chr13	77625132	77625297	-1	chr13	76983252	76983417	+	chr17	57538755	57538920	+	MYCBP2
1295	ENSG00000005810	3	chr13	77629693	77629902	-1	chr13	76987818	76988027	+	chr17	57543436	57543645	+	MYCBP2
1296	ENSG00000005810	4	chr13	77631121	77631228	-1	chr13	76989221	76989328	+	chr17	57545290	57545397	+	MYCBP2
1297	ENSG00000005810	5	chr13	77632353	77632541	-1	chr13	76990456	76990644	+	chr17	57546532	57546711	+	MYCBP2
1298	ENSG00000005810	6	chr13	77633658	77633761	-1	chr13	76991767	76991870	+	chr17	57547855	57547958	+	MYCBP2
1299	ENSG00000005810	7	chr13	77635304	77635436	-1	chr13	76993413	76993545	+	chr17	57549534	57549666	+	MYCBP2
1300	ENSG00000005810	8	chr13	77635797	77635925	-1	chr13	76993906	76994034	+	chr17	57550029	57550157	+	MYCBP2
1301	ENSG00000005810	9	chr13	77636731	77636832	-1	chr13	76994844	76994945	+	chr17	57550970	57551071	+	MYCBP2
1302	ENSG00000005810	10	chr13	77638750	77638869	-1	chr13	76996854	76996973	+	chr17	57553002	57553121	+	MYCBP2
1303	ENSG00000005810	11	chr13	77640127	77640223	-1	chr13	76998236	76998332	+	chr17	57554375	57554471	+	MYCBP2
1304	ENSG00000005810	12	chr13	77641716	77641999	-1	chr13	76999826	77000109	+	chr17	57555921	57556204	+	MYCBP2
1305	ENSG00000005810	13	chr13	77642700	77642966	-1	chr13	77000824	77001090	+	chr17	57556906	57557172	+	MYCBP2
1306	ENSG00000005810	14	chr13	77644766	77644846	-1	chr13	77002893	77002973	+	chr17	57558702	57558782	+	MYCBP2
1307	ENSG00000005810	15	chr13	77650886	77650984	-1	chr13	77008980	77009078	+	chr17	57565169	57565267	+	MYCBP2
1308	ENSG00000005810	16	chr13	77651283	77651522	-1	chr13	77009377	77009616	+	chr17	57565566	57565805	+	MYCBP2
1309	ENSG00000005810	17	chr13	77652959	77653024	-1	chr13	77011052	77011117	+	chr17	57567553	57567618	+	MYCBP2
1310	ENSG00000005810	18	chr13	77655562	77655786	-1	chr13	77013648	77013872	+	chr17	57570523	57570747	+	MYCBP2
1311	ENSG00000005810	19	chr13	77655972	77656128	-1	chr13	77014058	77014214	+	chr17	57570935	57571091	+	MYCBP2
1312	ENSG00000005810	20	chr13	77657167	77657327	-1	chr13	77015252	77015412	+	chr17	57572132	57572292	+	MYCBP2
1313	ENSG00000005810	21	chr13	77661619	77661768	-1	chr13	77019716	77019865	+	chr17	57576854	57577003	+	MYCBP2
1314	ENSG00000005810	22	chr13	77662967	77663166	-1	chr13	77021064	77021263	+	chr17	57578203	57578402	+	MYCBP2
1315	ENSG00000005810	23	chr13	77664241	77664398	-1	chr13	77022345	77022502	+	chr17	57579470	57579627	+	MYCBP2
1316	ENSG00000005810	24	chr13	77667300	77667467	-1	chr13	77025393	77025560	+	chr17	57582301	57582468	+	MYCBP2
1317	ENSG00000005810	25	chr13	77669493	77669737	-1	chr13	77027589	77027833	+	chr17	57584507	57584751	+	MYCBP2
1318	ENSG00000005810	26	chr13	77670445	77670616	-1	chr13	77028540	77028711	+	chr17	57585352	57585523	+	MYCBP2
1319	ENSG00000005810	27	chr13	77671503	77673148	-1	chr13	77029598	77031243	+	chr17	57586398	57588043	+	MYCBP2
1320	ENSG00000005810	28	chr13	77677342	77677443	-1	chr13	77035438	77035539	+	chr17	57592206	57592307	+	MYCBP2
1321	ENSG00000005810	29	chr13	77692473	77692654	-1	chr13	77050577	77050758	+	chr17	57606040	57606221	+	MYCBP2
1322	ENSG00000005810	30	chr13	77695359	77695630	-1	chr13	77053466	77053737	+	chr17	57608989	57609260	+	MYCBP2
1323	ENSG00000005810	31	chr13	77699469	77699603	-1	chr13	77057565	77057699	+	chr17	57612794	57612928	+	MYCBP2
1324	ENSG00000005810	32	chr13	77700451	77700677	-1	chr13	77058547	77058773	+	chr17	57613776	57614002	+	MYCBP2
1325	ENSG00000005810	33	chr13	77703289	77703363	-1	chr13	77061384	77061458	+	chr17	57616618	57616692	+	MYCBP2
1326	ENSG00000005810	34	chr13	77713329	77713471	-1	chr13	77071437	77071579	+	chr17	57626633	57626775	+	MYCBP2
1327	ENSG00000005810	35	chr13	77714180	77714298	-1	chr13	77072293	77072411	+	chr17	57627490	57627608	+	MYCBP2
1328	ENSG00000005810	36	chr13	77714979	77715078	-1	chr13	77073092	77073191	+	chr17	57628319	57628418	+	MYCBP2
1329	ENSG00000005810	37	chr13	77718580	77718695	-1	chr13	77076685	77076800	+	chr17	57632132	57632246	+	MYCBP2
1330	ENSG00000005810	38	chr13	77720295	77720352	-1	chr13	77078400	77078457	+	chr17	57633846	57633903	+	MYCBP2
1331	ENSG00000005810	39	chr13	77724869	77725084	-1	chr13	77082980	77083195	+	chr17	57638260	57638475	+	MYCBP2
1332	ENSG00000005810	40	chr13	77730193	77730337	-1	chr13	77088307	77088451	+	chr17	57643594	57643738	+	MYCBP2
1333	ENSG00000005810	41	chr13	77732072	77732244	-1	chr13	77090182	77090354	+	chr17	57645813	57645985	+	MYCBP2
1334	ENSG00000005810	42	chr13	77736041	77736090	-1	chr13	77094141	77094190	+	chr17	57649790	57649839	+	MYCBP2
1335	ENSG00000005810	43	chr13	77738589	77738676	-1	chr13	77096689	77096776	+	chr17	57652334	57652421	+	MYCBP2
1336	ENSG00000005810	44	chr13	77739408	77739526	-1	chr13	77097508	77097626	+	chr17	57653156	57653274	+	MYCBP2
1337	ENSG00000005810	45	chr13	77740464	77740689	-1	chr13	77098564	77098789	+	chr17	57654334	57654559	+	MYCBP2
1338	ENSG00000005810	46	chr13	77743749	77743849	-1	chr13	77101551	77101651	+	chr17	57657286	57657386	+	MYCBP2
1339	ENSG00000005810	47	chr13	77745627	77745769	-1	chr13	77103432	77103574	+	chr17	57659165	57659307	+	MYCBP2
1340	ENSG00000005810	48	chr13	77748446	77748624	-1	chr13	77106216	77106394	+	chr17	57661956	57662134	+	MYCBP2
1341	ENSG00000005810	49	chr13	77750632	77750763	-1	chr13	77108737	77108868	+	chr17	57664053	57664184	+	MYCBP2
1342	ENSG00000005810	50	chr13	77751883	77752089	-1	chr13	77110020	77110226	+	chr17	57665007	57665213	+	MYCBP2
1343	ENSG00000005810	51	chr13	77754262	77754453	-1	chr13	77112405	77112596	+	chr17	57667263	57667454	+	MYCBP2
1344	ENSG00000005810	52	chr13	77755836	77756057	-1	chr13	77113979	77114200	+	chr17	57668821	57669042	+	MYCBP2
1345	ENSG00000005810	53	chr13	77759238	77759512	-1	chr13	77117375	77117649	+	chr17	57672207	57672481	+	MYCBP2
1346	ENSG00000005810	54	chr13	77760006	77760198	-1	chr13	77118143	77118335	+	chr17	57672981	57673173	+	MYCBP2
1347	ENSG00000005810	55	chr13	77763086	77763182	-1	chr13	77121216	77121312	+	chr17	57675718	57675814	+	MYCBP2
1348	ENSG00000005810	56	chr13	77764387	77764470	-1	chr13	77122521	77122604	+	chr17	57677036	57677119	+	MYCBP2
1349	ENSG00000005810	57	chr13	77765814	77765948	-1	chr13	77123937	77124071	+	chr17	57678469	57678603	+	MYCBP2
1350	ENSG00000005810	58	chr13	77768288	77768379	-1	chr13	77126403	77126494	+	chr17	57681416	57681507	+	MYCBP2
1351	ENSG00000005810	59	chr13	77779391	77779518	-1	chr13	77137980	77138107	+	chr17	57686402	57686529	+	MYCBP2
1352	ENSG00000005810	60	chr13	77779608	77779733	-1	chr13	77138197	77138322	+	chr17	57686617	57686742	+	MYCBP2
1353	ENSG00000005810	61	chr13	77780788	77780960	-1	chr13	77139378	77139550	+	chr17	57687600	57687772	+	MYCBP2
1354	ENSG00000005810	62	chr13	77785302	77785455	-1	chr13	77143900	77144053	+	chr17	57691811	57691964	+	MYCBP2
1355	ENSG00000005810	63	chr13	77786091	77786295	-1	chr13	77144690	77144894	+	chr17	57692601	57692805	+	MYCBP2
1356	ENSG00000005810	64	chr13	77791975	77792092	-1	chr13	77150580	77150697	+	chr17	57698501	57698618	+	MYCBP2
1357	ENSG00000005810	65	chr13	77798586	77798667	-1	chr13	77157254	77157335	+	chr17	57706763	57706844	+	MYCBP2
1358	ENSG00000005810	66	chr13	77799570	77799689	-1	chr13	77158237	77158356	+	chr17	57707751	57707870	+	MYCBP2
1359	ENSG00000005810	67	chr13	77807291	77807398	-1	chr13	77165955	77166062	+	chr17	57715444	57715551	+	MYCBP2
1360	ENSG00000005810	68	chr13	77817194	77817295	-1	chr13	77176365	77176466	+	chr17	57732639	57732740	+	MYCBP2
1361	ENSG00000005810	69	chr13	77817941	77818086	-1	chr13	77177108	77177253	+	chr17	57733377	57733522	+	MYCBP2
1362	ENSG00000005810	70	chr13	77825286	77825490	-1	chr13	77184123	77184327	+	chr17	57740099	57740303	+	MYCBP2
1363	ENSG00000005810	71	chr13	77831806	77831964	-1	chr13	77190609	77190767	+	chr17	57746527	57746685	+	MYCBP2
1364	ENSG00000005810	72	chr13	77834563	77834727	-1	chr13	77193383	77193547	+	chr17	57749299	57749463	+	MYCBP2
1365	ENSG00000005810	73	chr13	77835306	77835510	-1	chr13	77194125	77194329	+	chr17	57751624	57751828	+	MYCBP2
1366	ENSG00000005810	74	chr13	77836188	77836264	-1	chr13	77195009	77195085	+	chr17	57752506	57752582	+	MYCBP2
1367	ENSG00000005810	75	chr13	77837786	77837924	-1	chr13	77196615	77196753	+	chr17	57754095	57754233	+	MYCBP2
1368	ENSG00000005810	76	chr13	77838064	77838137	-1	chr13	77196893	77196966	+	chr17	57754373	57754446	+	MYCBP2
1369	ENSG00000005810	77	chr13	77841976	77842072	-1	chr13	77200783	77200879	+	chr17	57758256	57758352	+	MYCBP2
1370	ENSG00000005810	78	chr13	77844127	77844198	-1	chr13	77202929	77203000	+	chr17	57760323	57760394	+	MYCBP2
1371	ENSG00000005810	79	chr13	77844431	77844673	-1	chr13	77203233	77203475	+	chr17	57760626	57760868	+	MYCBP2
1372	ENSG00000005810	80	chr13	77846458	77846535	-1	chr13	77205261	77205338	+	chr17	57762641	57762718	+	MYCBP2
1373	ENSG00000005810	81	chr13	77847607	77847803	-1	chr13	77206410	77206606	+	chr17	57763793	57763989	+	MYCBP2
1374	ENSG00000005810	82	chr13	77862296	77862511	-1	chr13	77221502	77221717	+	chr17	57777573	57777788	+	MYCBP2
1375	ENSG00000005810	83	chr13	77870734	77870809	-1	chr13	77230039	77230114	+	chr17	57785997	57786072	+	MYCBP2
1376	ENSG00000005810	84	chr13	77900609	77901185	-1	chr13	77260271	77260844	+	chr17	57818827	57819403	+	MYCBP2
1377	ENSG00000005812	1	chr13	77566740	77567086	-1	chr13	76924752	76925098	+	chr17	57475697	57476044	+	FBXL3
1378	ENSG00000005812	2	chr13	77579389	77581923	-1	chr13	76937410	76939956	+	chr17	57488232	57490765	+	FBXL3
1379	ENSG00000005812	3	chr13	77589300	77589716	-1	chr13	76947371	76947787	+	chr17	57498151	57498577	+	FBXL3
1380	ENSG00000005812	4	chr13	77592735	77592857	-1	chr13	76950807	76950929	+	chr17	57501879	57502001	+	FBXL3
1381	ENSG00000005812	5	chr13	77595648	77595996	-1	chr13	76953727	76954075	+	chr17	57504774	57505122	+	FBXL3
1382	ENSG00000005812	6	chr13	77600962	77601330	-1	chr13	76959065	76959433	+	chr17	57510142	57510509	+	FBXL3
1383	ENSG00000005844	1	chr16	30483983	30484219	1	chr16	30609154	30609390	+	chr20	28535899	28536135	+	ITGAL
1384	ENSG00000005844	2	chr16	30485517	30485619	1	chr16	30610687	30610789	+	chr20	28537469	28537571	+	ITGAL
1385	ENSG00000005844	3	chr16	30486627	30486721	1	chr16	30611782	30611876	+	chr20	28538554	28538648	+	ITGAL
1386	ENSG00000005844	4	chr16	30486834	30486901	1	chr16	30611989	30612056	+	chr20	28538760	28538827	+	ITGAL
1387	ENSG00000005844	5	chr16	30490412	30490529	1	chr16	30615426	30615543	+	chr20	28541689	28541806	+	ITGAL
1388	ENSG00000005844	6	chr16	30490652	30490782	1	chr16	30615666	30615796	+	chr20	28541928	28542058	+	ITGAL
1389	ENSG00000005844	7	chr16	30492760	30492905	1	chr16	30617740	30617885	+	chr20	28544318	28544463	+	ITGAL
1390	ENSG00000005844	8	chr16	30495148	30495280	1	chr16	30620128	30620260	+	chr20	28546742	28546874	+	ITGAL
1391	ENSG00000005844	9	chr16	30495434	30495584	1	chr16	30620414	30620564	+	chr20	28547028	28547178	+	ITGAL
1392	ENSG00000005844	10	chr16	30500403	30500476	1	chr16	30625380	30625453	+	chr20	28552579	28552652	+	ITGAL
1393	ENSG00000005844	11	chr16	30500575	30500707	1	chr16	30625552	30625684	+	chr20	28552751	28552883	+	ITGAL
1394	ENSG00000005844	12	chr16	30505533	30505684	1	chr16	30630494	30630645	+	chr20	28557387	28557538	+	ITGAL
1395	ENSG00000005844	13	chr16	30507418	30507615	1	chr16	30632376	30632572	+	chr20	28559271	28559468	+	ITGAL
1396	ENSG00000005844	14	chr16	30507757	30507887	1	chr16	30632714	30632844	+	chr20	28559610	28559740	+	ITGAL
1397	ENSG00000005844	15	chr16	30528294	30528407	1	chr16	30652883	30652996	+	chr20	28581559	28581672	+	ITGAL
1398	ENSG00000005844	16	chr16	30529118	30529216	1	chr16	30653708	30653806	+	chr20	28582387	28582485	+	ITGAL
1399	ENSG00000005844	17	chr16	30529945	30530040	1	chr16	30654775	30654870	+	chr20	28583210	28583305	+	ITGAL
1400	ENSG00000005844	18	chr16	30531178	30531288	1	chr16	30656010	30656120	+	chr20	28584442	28584552	+	ITGAL
1401	ENSG00000005844	19	chr16	30532813	30533100	1	chr16	30657646	30657933	+	chr20	28586367	28586654	+	ITGAL
1402	ENSG00000005882	1	chr17	48172101	48172262	1	chr17	48675194	48675355	+	chr16	34331501	34331658	+	PDK2
1403	ENSG00000005882	2	chr17	48172639	48172917	1	chr17	48675733	48676011	+	chr16	34332040	34332318	+	PDK2
1404	ENSG00000005882	3	chr17	48174787	48175160	1	chr17	48678206	48678579	+	chr16	34334167	34334537	+	PDK2
1405	ENSG00000005882	4	chr17	48182643	48182806	1	chr17	48687200	48687363	+	chr16	34341886	34342045	+	PDK2
1406	ENSG00000005882	5	chr17	48183249	48183732	1	chr17	48687806	48688289	+	chr16	34342488	34342963	+	PDK2
1407	ENSG00000005882	6	chr17	48183805	48184247	1	chr17	48688362	48688804	+	chr16	34343036	34343491	+	PDK2
1408	ENSG00000005882	7	chr17	48184440	48184517	1	chr17	48688997	48689074	+	chr16	34343685	34343761	+	PDK2
1409	ENSG00000005882	8	chr17	48186651	48186764	1	chr17	48691975	48692088	+	chr16	34345884	34345997	+	PDK2
1410	ENSG00000005884	1	chr17	48133332	48133393	1	chr17	48633491	48633552	+	chr16	34292968	34293029	+	ITGA3
1411	ENSG00000005884	2	chr17	48141441	48141568	1	chr17	48641620	48641747	+	chr16	34300879	34301006	+	ITGA3
1412	ENSG00000005884	3	chr17	48141892	48142153	1	chr17	48642071	48642332	+	chr16	34301327	34301589	+	ITGA3
1413	ENSG00000005884	4	chr17	48145420	48145669	1	chr17	48645590	48645839	+	chr16	34304849	34305098	+	ITGA3
1414	ENSG00000005884	5	chr17	48148208	48148294	1	chr17	48648354	48648440	+	chr16	34307618	34307704	+	ITGA3
1415	ENSG00000005884	6	chr17	48148675	48148882	1	chr17	48648832	48649039	+	chr16	34308101	34308308	+	ITGA3
1416	ENSG00000005884	7	chr17	48149104	48149546	1	chr17	48649261	48649703	+	chr16	34308530	34308977	+	ITGA3
1417	ENSG00000005884	8	chr17	48151508	48151656	1	chr17	48653401	48653549	+	chr16	34310665	34310813	+	ITGA3
1418	ENSG00000005884	9	chr17	48151812	48151898	1	chr17	48653705	48653791	+	chr16	34310969	34311055	+	ITGA3
1419	ENSG00000005884	10	chr17	48152823	48153099	1	chr17	48654716	48654992	+	chr16	34311981	34312257	+	ITGA3
1420	ENSG00000005884	11	chr17	48153690	48153839	1	chr17	48655583	48655732	+	chr16	34312842	34312991	+	ITGA3
1421	ENSG00000005884	12	chr17	48153948	48154811	1	chr17	48655838	48656701	+	chr16	34313096	34313960	+	ITGA3
1422	ENSG00000005884	13	chr17	48155368	48155489	1	chr17	48657258	48657379	+	chr16	34314521	34314635	+	ITGA3
1423	ENSG00000005884	14	chr17	48155571	48155648	1	chr17	48657461	48657538	+	chr16	34314717	34314794	+	ITGA3
1424	ENSG00000005884	15	chr17	48156188	48156380	1	chr17	48658078	48658270	+	chr16	34315339	34315531	+	ITGA3
1425	ENSG00000005884	16	chr17	48156440	48156622	1	chr17	48658330	48658512	+	chr16	34315591	34315773	+	ITGA3
1426	ENSG00000005884	17	chr17	48156799	48156921	1	chr17	48659260	48659382	+	chr16	34315961	34316083	+	ITGA3
1427	ENSG00000005884	18	chr17	48157626	48157739	1	chr17	48660087	48660200	+	chr16	34316790	34316903	+	ITGA3
1428	ENSG00000005884	19	chr17	48158461	48158557	1	chr17	48660918	48661014	+	chr16	34317615	34317711	+	ITGA3
1429	ENSG00000005884	20	chr17	48158674	48158772	1	chr17	48661131	48661229	+	chr16	34317828	34317926	+	ITGA3
1430	ENSG00000005884	21	chr17	48165108	48165233	1	chr17	48668208	48668333	+	chr16	34324640	34324765	+	ITGA3
1431	ENSG00000005884	22	chr17	48165577	48165730	1	chr17	48668677	48668830	+	chr16	34325109	34325262	+	ITGA3
1432	ENSG00000005884	23	chr17	48166474	48167179	1	chr17	48669568	48670273	+	chr16	34326000	34326703	+	ITGA3
1433	ENSG00000005889	1	chrX	24170837	24170947	1	chrX	24377498	24377608	+	chrX	21975869	21975979	+	ZFX
1434	ENSG00000005889	2	chrX	24190832	24191031	1	chrX	24398200	24398399	+	chrX	21997726	21997929	+	ZFX
1435	ENSG00000005889	3	chrX	24193506	24193560	1	chrX	24400807	24400861	+	chrX	22000696	22000750	+	ZFX
1436	ENSG00000005889	4	chrX	24195801	24195983	1	chrX	24403098	24403280	+	chrX	22003017	22003200	+	ZFX
1437	ENSG00000005889	5	chrX	24197300	24197887	1	chrX	24404595	24405173	+	chrX	22004462	22005040	+	ZFX
1438	ENSG00000005889	6	chrX	24226335	24226487	1	chrX	24433921	24434073	+	chrX	22033186	22033338	+	ZFX
1439	ENSG00000005889	7	chrX	24228310	24230103	1	chrX	24435895	24437687	+	chrX	22035113	22036891	+	ZFX
1440	ENSG00000005893	1	chrX	119561682	119562481	-1	chrX	121019521	121020320	+	chrX	118635154	118635946	+	LAMP2
1441	ENSG00000005893	2	chrX	119570349	119573148	-1	chrX	121027358	121030164	+	chrX	118643727	118646522	+	LAMP2
1442	ENSG00000005893	3	chrX	119575585	119575749	-1	chrX	121032602	121032766	+	chrX	118649008	118649172	+	LAMP2
1443	ENSG00000005893	4	chrX	119576454	119576517	-1	chrX	121033494	121033557	+	chrX	118649917	118649980	+	LAMP2
1444	ENSG00000005893	5	chrX	119580160	119580282	-1	chrX	121037209	121037331	+	chrX	118653609	118653731	+	LAMP2
1445	ENSG00000005893	6	chrX	119582825	119582983	-1	chrX	121040298	121040456	+	chrX	118655980	118656138	+	LAMP2
1446	ENSG00000005893	7	chrX	119589212	119589425	-1	chrX	121046493	121046706	+	chrX	118661822	118662035	+	LAMP2
1447	ENSG00000005893	8	chrX	119602757	119602847	-1	chrX	121060561	121060654	+	chrX	118675539	118675628	+	LAMP2
1448	ENSG00000005955	1	chr17	34900773	34900946	1	chr17	20686571	20686744	-	chr16	46518222	46518395	+	GGNBP2
1449	ENSG00000005955	2	chr17	34901468	34903044	1	chr17	20684453	20686044	-	chr16	46518923	46520511	+	GGNBP2
1450	ENSG00000005955	3	chr17	34934413	34935849	1	chr17	20651780	20653212	-	chr16	46557288	46558720	+	GGNBP2
1451	ENSG00000005955	4	chr17	34937774	34938907	1	chr17	20648709	20649842	-	chr16	46561366	46562496	+	GGNBP2
1452	ENSG00000005955	5	chr17	34941730	34942628	1	chr17	20644967	20645865	-	chr16	46566267	46567164	+	GGNBP2
1453	ENSG00000005955	6	chr17	34943427	34943675	1	chr17	20643917	20644165	-	chr16	46567968	46568216	+	GGNBP2
1454	ENSG00000005955	7	chr17	34945638	34946278	1	chr17	20641275	20641919	-	chr16	46570840	46571484	+	GGNBP2
1455	ENSG00000005961	1	chr17	42449550	42449791	-1	chr17	13055974	13056215	-	chr16	54468340	54468579	+	ITGA2B
1456	ENSG00000005961	2	chr17	42451722	42451838	-1	chr17	13053932	13054048	-	chr16	54470535	54470651	+	ITGA2B
1457	ENSG00000005961	3	chr17	42452366	42452479	-1	chr17	13053291	13053404	-	chr16	54471587	54471700	+	ITGA2B
1458	ENSG00000005961	4	chr17	42452959	42453084	-1	chr17	13052686	13052811	-	chr16	54472142	54472267	+	ITGA2B
1459	ENSG00000005961	5	chr17	42453201	42453353	-1	chr17	13052417	13052569	-	chr16	54472384	54472536	+	ITGA2B
1460	ENSG00000005961	6	chr17	42453453	42453552	-1	chr17	13052218	13052317	-	chr16	54472636	54472735	+	ITGA2B
1461	ENSG00000005961	7	chr17	42453676	42453756	-1	chr17	13052014	13052094	-	chr16	54472858	54472938	+	ITGA2B
1462	ENSG00000005961	8	chr17	42454377	42454456	-1	chr17	13051314	13051393	-	chr16	54473571	54473650	+	ITGA2B
1463	ENSG00000005961	9	chr17	42455066	42455158	-1	chr17	13050611	13050703	-	chr16	54474258	54474350	+	ITGA2B
1464	ENSG00000005961	10	chr17	42456011	42456078	-1	chr17	13049688	13049755	-	chr16	54475202	54475269	+	ITGA2B
1465	ENSG00000005961	11	chr17	42457057	42457182	-1	chr17	13048584	13048709	-	chr16	54476247	54476372	+	ITGA2B
1466	ENSG00000005961	12	chr17	42457370	42457521	-1	chr17	13048245	13048396	-	chr16	54476557	54476708	+	ITGA2B
1467	ENSG00000005961	13	chr17	42457614	42457669	-1	chr17	13048097	13048152	-	chr16	54476802	54476856	+	ITGA2B
1468	ENSG00000005961	14	chr17	42457754	42457858	-1	chr17	13047908	13048012	-	chr16	54476941	54477045	+	ITGA2B
1469	ENSG00000005961	15	chr17	42457968	42458429	-1	chr17	13047337	13047798	-	chr16	54477154	54477620	+	ITGA2B
1470	ENSG00000005961	16	chr17	42460861	42461072	-1	chr17	13044690	13044901	-	chr16	54480072	54480283	+	ITGA2B
1471	ENSG00000005961	17	chr17	42461262	42461314	-1	chr17	13044448	13044500	-	chr16	54480479	54480531	+	ITGA2B
1472	ENSG00000005961	18	chr17	42461679	42461722	-1	chr17	13044042	13044085	-	chr16	54480891	54480934	+	ITGA2B
1473	ENSG00000005961	19	chr17	42461906	42461953	-1	chr17	13043811	13043858	-	chr16	54481117	54481164	+	ITGA2B
1474	ENSG00000005961	20	chr17	42462316	42462444	-1	chr17	13043320	13043448	-	chr16	54481527	54481655	+	ITGA2B
1475	ENSG00000005961	21	chr17	42462654	42462703	-1	chr17	13043056	13043105	-	chr16	54481869	54481918	+	ITGA2B
1476	ENSG00000005961	22	chr17	42462919	42463084	-1	chr17	13042675	13042840	-	chr16	54482140	54482305	+	ITGA2B
1477	ENSG00000005961	23	chr17	42463192	42463289	-1	chr17	13042470	13042567	-	chr16	54482415	54482512	+	ITGA2B
1478	ENSG00000005961	24	chr17	42463378	42463499	-1	chr17	13042260	13042381	-	chr16	54482601	54482722	+	ITGA2B
1479	ENSG00000005961	25	chr17	42466654	42466873	-1	chr17	13038886	13039105	-	chr16	54486002	54486221	+	ITGA2B
1480	ENSG00000005981	1	chr7	95107756	95107912	1	chr7	96017179	96017335	+	chr3	121783173	121783329	-	ASB4
1481	ENSG00000005981	2	chr7	95125070	95125494	1	chr7	96034418	96034842	+	chr3	121766476	121766888	-	ASB4
1482	ENSG00000005981	3	chr7	95157125	95158113	1	chr7	96066233	96067218	+	chr3	121734665	121735648	-	ASB4
1483	ENSG00000005981	4	chr7	95165749	95165862	1	chr7	96074855	96074968	+	chr3	121727185	121727298	-	ASB4
1484	ENSG00000005981	5	chr7	95166883	95169544	1	chr7	96075989	96078646	+	chr3	121723525	121726167	-	ASB4
1485	ENSG00000006007	1	chr16	19513015	19514939	-1	chr16	19371124	19373039	+	chr20	18473750	18475657	+	GDE1
1486	ENSG00000006007	2	chr16	19516203	19516414	-1	chr16	19374304	19374515	+	chr20	18476893	18477104	+	GDE1
1487	ENSG00000006007	3	chr16	19519009	19519101	-1	chr16	19377127	19377219	+	chr20	18479689	18479781	+	GDE1
1488	ENSG00000006007	4	chr16	19528336	19528511	-1	chr16	19387059	19387234	+	chr20	18489029	18489204	+	GDE1
1489	ENSG00000006007	5	chr16	19533026	19533450	-1	chr16	19391763	19392187	+	chr20	18495181	18495605	+	GDE1
1490	ENSG00000006015	1	chr19	18699805	18699887	1	chr19	18889816	18889898	+	chr19	18208193	18208275	+	C19orf60
1491	ENSG00000006015	2	chr19	18700223	18700493	1	chr19	18890234	18890504	+	chr19	18208611	18208881	+	C19orf60
1492	ENSG00000006015	3	chr19	18701664	18701743	1	chr19	18891672	18891751	+	chr19	18210431	18210510	+	C19orf60
1493	ENSG00000006015	4	chr19	18702918	18703146	1	chr19	18892927	18893155	+	chr19	18211736	18211964	+	C19orf60
1494	ENSG00000006016	1	chr19	18704037	18704389	-1	chr19	18894244	18894593	+	chr19	18212874	18213224	+	CRLF1
1495	ENSG00000006016	2	chr19	18704875	18704917	-1	chr19	18895079	18895121	+	chr19	18213710	18213752	+	CRLF1
1496	ENSG00000006016	3	chr19	18705057	18705244	-1	chr19	18895261	18895448	+	chr19	18213889	18214076	+	CRLF1
1497	ENSG00000006016	4	chr19	18707432	18707600	-1	chr19	18897633	18897801	+	chr19	18216598	18216766	+	CRLF1
1498	ENSG00000006016	5	chr19	18707702	18707859	-1	chr19	18897903	18898060	+	chr19	18216868	18217025	+	CRLF1
1499	ENSG00000006016	6	chr19	18709242	18709411	-1	chr19	18899130	18899299	+	chr19	18218545	18218714	+	CRLF1
1500	ENSG00000006016	7	chr19	18709582	18709711	-1	chr19	18899470	18899599	+	chr19	18218885	18219014	+	CRLF1
1501	ENSG00000006016	8	chr19	18710375	18710656	-1	chr19	18900263	18900544	+	chr19	18219677	18219958	+	CRLF1
1502	ENSG00000006025	1	chr17	45884733	45885765	-1	chr17	9798849	9799880	-	chr16	32016891	32017923	+	OSBPL7
1503	ENSG00000006025	2	chr17	45885904	45886026	-1	chr17	9798588	9798710	-	chr16	32018062	32018184	+	OSBPL7
1504	ENSG00000006025	3	chr17	45886442	45886586	-1	chr17	9797292	9797440	-	chr16	32018699	32018843	+	OSBPL7
1505	ENSG00000006025	4	chr17	45886700	45886844	-1	chr17	9797034	9797178	-	chr16	32018957	32019101	+	OSBPL7
1506	ENSG00000006025	5	chr17	45887960	45888038	-1	chr17	9795844	9795922	-	chr16	32020149	32020227	+	OSBPL7
1507	ENSG00000006025	6	chr17	45888138	45888201	-1	chr17	9795681	9795744	-	chr16	32020326	32020389	+	OSBPL7
1508	ENSG00000006025	7	chr17	45890953	45891200	-1	chr17	9793113	9793360	-	chr16	32023247	32023494	+	OSBPL7
1509	ENSG00000006025	8	chr17	45891887	45891980	-1	chr17	9792333	9792426	-	chr16	32024181	32024274	+	OSBPL7
1510	ENSG00000006025	9	chr17	45892581	45892718	-1	chr17	9791595	9791732	-	chr16	32024895	32025032	+	OSBPL7
1511	ENSG00000006025	10	chr17	45893473	45893568	-1	chr17	9790747	9790842	-	chr16	32025784	32025879	+	OSBPL7
1512	ENSG00000006025	11	chr17	45893754	45893848	-1	chr17	9790467	9790561	-	chr16	32026068	32026162	+	OSBPL7
1513	ENSG00000006025	12	chr17	45893929	45894061	-1	chr17	9790254	9790386	-	chr16	32026243	32026375	+	OSBPL7
1514	ENSG00000006025	13	chr17	45894146	45894238	-1	chr17	9790077	9790169	-	chr16	32026467	32026559	+	OSBPL7
1515	ENSG00000006025	14	chr17	45894622	45894725	-1	chr17	9789590	9789693	-	chr16	32026943	32027046	+	OSBPL7
1516	ENSG00000006025	15	chr17	45895635	45895752	-1	chr17	9788549	9788666	-	chr16	32027984	32028101	+	OSBPL7
1517	ENSG00000006025	16	chr17	45895872	45895982	-1	chr17	9788319	9788429	-	chr16	32028221	32028331	+	OSBPL7
1518	ENSG00000006025	17	chr17	45896352	45896465	-1	chr17	9787836	9787949	-	chr16	32028701	32028814	+	OSBPL7
1519	ENSG00000006025	18	chr17	45897095	45897148	-1	chr17	9787153	9787206	-	chr16	32029444	32029497	+	OSBPL7
1520	ENSG00000006025	19	chr17	45897337	45897462	-1	chr17	9786839	9786964	-	chr16	32029685	32029810	+	OSBPL7
1521	ENSG00000006025	20	chr17	45897570	45897731	-1	chr17	9786570	9786731	-	chr16	32029918	32030072	+	OSBPL7
1522	ENSG00000006025	21	chr17	45899032	45899200	-1	chr17	9785101	9785269	-	chr16	32031388	32031556	+	OSBPL7
1523	ENSG00000006042	1	chr17	31254928	31255255	1	chr17	24066576	24066902	-	chr16	28247801	28248149	+	TMEM98
1524	ENSG00000006042	2	chr17	31266495	31266554	1	chr17	24055385	24055444	-	chr16	28259378	28259437	+	TMEM98
1525	ENSG00000006059	1	chr17	39502344	39502488	-1	chr17	16054824	16054968	-	chr16	51444768	51444912	+	KRT33A
1526	ENSG00000006062	1	chr17	43340488	43342167	-1	chr17	12133009	12134683	-	chr16	55362649	55364321	+	MAP3K14
1527	ENSG00000006062	2	chr17	43342530	43342630	-1	chr17	12132546	12132646	-	chr16	55364662	55364762	+	MAP3K14
1528	ENSG00000006062	3	chr17	43343904	43344048	-1	chr17	12131127	12131271	-	chr16	55366025	55366169	+	MAP3K14
1529	ENSG00000006062	4	chr17	43344459	43344565	-1	chr17	12130610	12130716	-	chr16	55366578	55366684	+	MAP3K14
1530	ENSG00000006062	5	chr17	43344773	43345126	-1	chr17	12130049	12130402	-	chr16	55366889	55367242	+	MAP3K14
1531	ENSG00000006062	6	chr17	43347780	43347930	-1	chr17	12127246	12127396	-	chr16	55369873	55370023	+	MAP3K14
1532	ENSG00000006062	7	chr17	43348119	43348588	-1	chr17	12126588	12127057	-	chr16	55370212	55370681	+	MAP3K14
1533	ENSG00000006062	8	chr17	43350870	43350974	-1	chr17	12124203	12124307	-	chr16	55372961	55373065	+	MAP3K14
1534	ENSG00000006062	9	chr17	43351490	43351621	-1	chr17	12123556	12123687	-	chr16	55373583	55373714	+	MAP3K14
1535	ENSG00000006062	10	chr17	43351831	43351960	-1	chr17	12123217	12123346	-	chr16	55373947	55374076	+	MAP3K14
1536	ENSG00000006062	11	chr17	43362179	43362316	-1	chr17	12112859	12112996	-	chr16	55383508	55383645	+	MAP3K14
1537	ENSG00000006062	12	chr17	43363798	43364292	-1	chr17	12110883	12111377	-	chr16	55385104	55385598	+	MAP3K14
1538	ENSG00000006062	13	chr17	43364295	43364411	-1	chr17	12110763	12110879	-	chr16	55385602	55385718	+	MAP3K14
1539	ENSG00000006062	14	chr17	43364520	43364730	-1	chr17	12110444	12110654	-	chr16	55385827	55386037	+	MAP3K14
1540	ENSG00000006062	15	chr17	43366602	43366671	-1	chr17	12108502	12108571	-	chr16	55387902	55387971	+	MAP3K14
1541	ENSG00000006062	16	chr17	43367856	43368131	-1	chr17	12107042	12107317	-	chr16	55389167	55389442	+	MAP3K14
1542	ENSG00000006062	17	chr17	43394326	43394414	-1	chr17	12080750	12080838	-	chr16	55415815	55415903	+	MAP3K14
1543	ENSG00000006071	1	chr11	17414432	17414759	-1	chr11	17187267	17187594	+	chr14	54545328	54545655	-	ABCC8
1544	ENSG00000006071	2	chr11	17415244	17415306	-1	chr11	17188083	17188145	+	chr14	54544782	54544844	-	ABCC8
1545	ENSG00000006071	3	chr11	17415813	17415946	-1	chr11	17188652	17188785	+	chr14	54544145	54544278	-	ABCC8
1546	ENSG00000006071	4	chr11	17416719	17417017	-1	chr11	17189562	17189860	+	chr14	54543069	54543366	-	ABCC8
1547	ENSG00000006071	5	chr11	17417157	17417477	-1	chr11	17190000	17190319	+	chr14	54542610	54542930	-	ABCC8
1548	ENSG00000006071	6	chr11	17418358	17419055	-1	chr11	17191200	17191897	+	chr14	54541039	54541738	-	ABCC8
1549	ENSG00000006071	7	chr11	17419231	17419344	-1	chr11	17192073	17192186	+	chr14	54540759	54540872	-	ABCC8
1550	ENSG00000006071	8	chr11	17419886	17419988	-1	chr11	17192728	17192830	+	chr14	54540105	54540207	-	ABCC8
1551	ENSG00000006071	9	chr11	17424208	17424300	-1	chr11	17197019	17197111	+	chr14	54535840	54535932	-	ABCC8
1552	ENSG00000006071	10	chr11	17426059	17426216	-1	chr11	17198860	17199017	+	chr14	54533919	54534076	-	ABCC8
1553	ENSG00000006071	11	chr11	17427041	17427110	-1	chr11	17199842	17199911	+	chr14	54533026	54533095	-	ABCC8
1554	ENSG00000006071	12	chr11	17428224	17428335	-1	chr11	17201028	17201139	+	chr14	54531807	54531918	-	ABCC8
1555	ENSG00000006071	13	chr11	17428430	17428728	-1	chr11	17201234	17201532	+	chr14	54531414	54531712	-	ABCC8
1556	ENSG00000006071	14	chr11	17428901	17429000	-1	chr11	17201707	17201806	+	chr14	54531140	54531239	-	ABCC8
1557	ENSG00000006071	15	chr11	17429939	17430064	-1	chr11	17202745	17202870	+	chr14	54530069	54530194	-	ABCC8
1558	ENSG00000006071	16	chr11	17431793	17432200	-1	chr11	17204595	17205002	+	chr14	54527812	54528218	-	ABCC8
1559	ENSG00000006071	17	chr11	17434213	17434293	-1	chr11	17207013	17207093	+	chr14	54526057	54526137	-	ABCC8
1560	ENSG00000006071	18	chr11	17434941	17435099	-1	chr11	17207741	17207899	+	chr14	54525255	54525413	-	ABCC8
1561	ENSG00000006071	19	chr11	17436059	17436157	-1	chr11	17208859	17208957	+	chr14	54524186	54524283	-	ABCC8
1562	ENSG00000006071	20	chr11	17448596	17448701	-1	chr11	17221504	17221609	+	chr14	54511569	54511674	-	ABCC8
1563	ENSG00000006071	21	chr11	17449414	17449640	-1	chr11	17222322	17222548	+	chr14	54510627	54510855	-	ABCC8
1564	ENSG00000006071	22	chr11	17449836	17449952	-1	chr11	17222744	17222860	+	chr14	54510340	54510456	-	ABCC8
1565	ENSG00000006071	23	chr11	17450112	17450217	-1	chr11	17223020	17223125	+	chr14	54510075	54510180	-	ABCC8
1566	ENSG00000006071	24	chr11	17452111	17452579	-1	chr11	17224956	17225423	+	chr14	54507684	54508152	-	ABCC8
1567	ENSG00000006071	25	chr11	17453751	17453791	-1	chr11	17226597	17226637	+	chr14	54506511	54506551	-	ABCC8
1568	ENSG00000006071	26	chr11	17464267	17464429	-1	chr11	17237115	17237277	+	chr14	54495941	54496103	-	ABCC8
1569	ENSG00000006071	27	chr11	17464725	17464980	-1	chr11	17237573	17237829	+	chr14	54495397	54495653	-	ABCC8
1570	ENSG00000006071	28	chr11	17470063	17470218	-1	chr11	17242912	17243067	+	chr14	54489873	54490028	-	ABCC8
1571	ENSG00000006071	29	chr11	17474666	17474830	-1	chr11	17247470	17247634	+	chr14	54485377	54485541	-	ABCC8
1572	ENSG00000006071	30	chr11	17482035	17482223	-1	chr11	17254826	17255014	+	chr14	54477980	54478167	-	ABCC8
1573	ENSG00000006071	31	chr11	17483130	17483372	-1	chr11	17255921	17256163	+	chr14	54476827	54477069	-	ABCC8
1574	ENSG00000006071	32	chr11	17484985	17485151	-1	chr11	17258142	17258308	+	chr14	54475035	54475201	-	ABCC8
1575	ENSG00000006071	33	chr11	17496433	17496574	-1	chr11	17270036	17270177	+	chr14	54463090	54463231	-	ABCC8
1576	ENSG00000006074	1	chr17	34391640	34391769	1	chr17	20884412	20884541	-	chr16	31353126	31353252	+	CCL18
1577	ENSG00000006074	2	chr17	34397807	34397918	1	chr17	20878276	20878387	-	chr16	31359607	31359717	+	CCL18
1578	ENSG00000006114	1	chr17	35878545	35879174	-1	chr17	19684433	19685063	-	chr16	47521615	47522250	+	SYNRG
1579	ENSG00000006114	2	chr17	35880282	35880317	-1	chr17	19683294	19683329	-	chr16	47523330	47523365	+	SYNRG
1580	ENSG00000006114	3	chr17	35880641	35880751	-1	chr17	19682860	19682970	-	chr16	47523689	47523799	+	SYNRG
1581	ENSG00000006114	4	chr17	35896081	35897580	-1	chr17	19666041	19667543	-	chr16	47538931	47540432	+	SYNRG
1582	ENSG00000006114	5	chr17	35898426	35898522	-1	chr17	19665109	19665205	-	chr16	47541252	47541348	+	SYNRG
1583	ENSG00000006114	6	chr17	35899294	35899347	-1	chr17	19664284	19664337	-	chr16	47542106	47542159	+	SYNRG
1584	ENSG00000006114	7	chr17	35900482	35900645	-1	chr17	19662981	19663144	-	chr16	47543329	47543492	+	SYNRG
1585	ENSG00000006114	8	chr17	35900728	35902667	-1	chr17	19660954	19662898	-	chr16	47543576	47545513	+	SYNRG
1586	ENSG00000006114	9	chr17	35913217	35914161	-1	chr17	19649471	19650415	-	chr16	47556152	47557096	+	SYNRG
1587	ENSG00000006114	10	chr17	35921297	35921359	-1	chr17	19641378	19641440	-	chr16	47564548	47564610	+	SYNRG
1588	ENSG00000006114	11	chr17	35921573	35921691	-1	chr17	19641046	19641164	-	chr16	47565132	47565250	+	SYNRG
1589	ENSG00000006114	12	chr17	35928893	35929026	-1	chr17	19635028	19635161	-	chr16	47571192	47571325	+	SYNRG
1590	ENSG00000006114	13	chr17	35930736	35930984	-1	chr17	19633072	19633320	-	chr16	47573046	47573294	+	SYNRG
1591	ENSG00000006114	14	chr17	35931890	35932086	-1	chr17	19631974	19632170	-	chr16	47574214	47574410	+	SYNRG
1592	ENSG00000006114	15	chr17	35936439	35936578	-1	chr17	19627498	19627636	-	chr16	47578817	47578956	+	SYNRG
1593	ENSG00000006114	16	chr17	35937478	35937711	-1	chr17	19626366	19626599	-	chr16	47579864	47580090	+	SYNRG
1594	ENSG00000006114	17	chr17	35939228	35939530	-1	chr17	19624252	19624554	-	chr16	47581618	47581920	+	SYNRG
1595	ENSG00000006114	18	chr17	35944756	35944867	-1	chr17	19618978	19619089	-	chr16	47587359	47587470	+	SYNRG
1596	ENSG00000006114	19	chr17	35945433	35945538	-1	chr17	19618307	19618412	-	chr16	47588034	47588139	+	SYNRG
1597	ENSG00000006114	20	chr17	35946527	35946657	-1	chr17	19617190	19617320	-	chr16	47589432	47589562	+	SYNRG
1598	ENSG00000006114	21	chr17	35956270	35956391	-1	chr17	19607451	19607572	-	chr16	47599156	47599277	+	SYNRG
1599	ENSG00000006114	22	chr17	35960410	35961035	-1	chr17	19602826	19603451	-	chr16	47603278	47603902	+	SYNRG
1600	ENSG00000006114	23	chr17	35969327	35969446	-1	chr17	19594961	19595080	-	chr16	47612568	47612686	+	SYNRG
1601	ENSG00000006116	1	chr16	24266874	24268286	1	chr16	24367405	24368811	+	chr20	22723997	22725398	+	CACNG3
1602	ENSG00000006116	2	chr16	24358055	24358138	1	chr16	24459029	24459112	+	chr20	22815952	22816035	+	CACNG3
1603	ENSG00000006116	3	chr16	24366154	24366294	1	chr16	24466640	24466780	+	chr20	22824464	22824604	+	CACNG3
1604	ENSG00000006118	1	chr11	60692680	60693556	1	chr11	58754482	58755358	+	chr14	13191389	13192283	-	TMEM132A
1605	ENSG00000006118	2	chr11	60694051	60694115	1	chr11	58755851	58755915	+	chr14	13190830	13190894	-	TMEM132A
1606	ENSG00000006118	3	chr11	60694521	60694890	1	chr11	58756321	58756690	+	chr14	13190055	13190424	-	TMEM132A
1607	ENSG00000006118	4	chr11	60695113	60695331	1	chr11	58756913	58757131	+	chr14	13189615	13189833	-	TMEM132A
1608	ENSG00000006118	5	chr11	60696101	60696432	1	chr11	58757901	58758232	+	chr14	13188256	13188587	-	TMEM132A
1609	ENSG00000006118	6	chr11	60697982	60698131	1	chr11	58759778	58759927	+	chr14	13186551	13186700	-	TMEM132A
1610	ENSG00000006118	7	chr11	60699158	60699356	1	chr11	58760954	58761152	+	chr14	13185334	13185532	-	TMEM132A
1611	ENSG00000006118	8	chr11	60699456	60699599	1	chr11	58761252	58761395	+	chr14	13185094	13185237	-	TMEM132A
1612	ENSG00000006118	9	chr11	60701014	60702236	1	chr11	58762811	58764033	+	chr14	13182133	13183344	-	TMEM132A
1613	ENSG00000006118	10	chr11	60702724	60704631	1	chr11	58764521	58766428	+	chr14	13179740	13181646	-	TMEM132A
1614	ENSG00000006125	1	chr17	33914282	33914447	1	chr17	21371969	21372134	-	chr16	30852211	30852376	+	AP2B1
1615	ENSG00000006125	2	chr17	33914534	33914682	1	chr17	21371734	21371882	-	chr16	30852463	30852610	+	AP2B1
1616	ENSG00000006125	3	chr17	33928005	33928090	1	chr17	21358338	21358423	-	chr16	30866481	30866566	+	AP2B1
1617	ENSG00000006125	4	chr17	33948314	33948382	1	chr17	21337997	21338065	-	chr16	30889706	30889774	+	AP2B1
1618	ENSG00000006125	5	chr17	33997876	33997917	1	chr17	21288476	21288517	-	chr16	30938362	30938403	+	AP2B1
1619	ENSG00000006125	6	chr17	34050644	34053434	1	chr17	21231782	21234573	-	chr16	30991975	30994776	+	AP2B1
1620	ENSG00000006128	1	chr7	97361220	97361507	1	chr7	98256719	98257005	+	chr3	119513707	119513993	-	TAC1
1621	ENSG00000006128	2	chr7	97361916	97362402	1	chr7	98257413	98257899	+	chr3	119512812	119513298	-	TAC1
1622	ENSG00000006128	3	chr7	97363035	97363131	1	chr7	98258532	98258628	+	chr3	119512089	119512185	-	TAC1
1623	ENSG00000006128	4	chr7	97363266	97363604	1	chr7	98258763	98259101	+	chr3	119511623	119511957	-	TAC1
1624	ENSG00000006128	5	chr7	97365611	97365664	1	chr7	98261109	98261162	+	chr3	119509533	119509585	-	TAC1
1625	ENSG00000006128	6	chr7	97369186	97369784	1	chr7	98264677	98265276	+	chr3	119505450	119506042	-	TAC1
1626	ENSG00000006194	1	chr16	3313800	3313883	1	chr16	3301517	3301600	+	chr20	3405004	3405087	+	ZNF263
1627	ENSG00000006194	2	chr16	3333448	3334205	1	chr16	3321241	3321996	+	chr20	3420878	3421633	+	ZNF263
1628	ENSG00000006194	3	chr16	3335059	3335239	1	chr16	3322850	3323030	+	chr20	3422872	3423052	+	ZNF263
1629	ENSG00000006194	4	chr16	3335681	3335754	1	chr16	3323472	3323545	+	chr20	3423492	3423565	+	ZNF263
1630	ENSG00000006194	5	chr16	3336023	3336149	1	chr16	3323811	3323937	+	chr20	3423835	3423961	+	ZNF263
1631	ENSG00000006194	6	chr16	3338454	3338570	1	chr16	3326235	3326351	+	chr20	3426632	3426748	+	ZNF263
1632	ENSG00000006194	7	chr16	3339393	3341460	1	chr16	3327170	3329237	+	chr20	3427878	3429943	+	ZNF263
1633	ENSG00000006210	1	chr16	57406375	57406550	1	chr16	56456662	56456837	+	chr20	55724745	55724927	+	CX3CL1
1634	ENSG00000006282	1	chr17	48620419	48620896	1	chr17	49134490	49134967	+	chr16	34784108	34784607	+	SPATA20
1635	ENSG00000006282	2	chr17	48624541	48624646	1	chr17	49138061	49138166	+	chr16	34788357	34788462	+	SPATA20
1636	ENSG00000006282	3	chr17	48625026	48625533	1	chr17	49138546	49139053	+	chr16	34788849	34789344	+	SPATA20
1637	ENSG00000006282	4	chr17	48625644	48626551	1	chr17	49139164	49140071	+	chr16	34789455	34790361	+	SPATA20
1638	ENSG00000006282	5	chr17	48626647	48626848	1	chr17	49140167	49140368	+	chr16	34790457	34790658	+	SPATA20
1639	ENSG00000006282	6	chr17	48627346	48627673	1	chr17	49140866	49141193	+	chr16	34791156	34791489	+	SPATA20
1640	ENSG00000006282	7	chr17	48627761	48629541	1	chr17	49141281	49143059	+	chr16	34791577	34793353	+	SPATA20
1641	ENSG00000006282	8	chr17	48631612	48631811	1	chr17	49145144	49145343	+	chr16	34795599	34795798	+	SPATA20
1642	ENSG00000006282	9	chr17	48632593	48632673	1	chr17	49146109	49146189	+	chr16	34796594	34796674	+	SPATA20
1643	ENSG00000006282	10	chr17	48632853	48633213	1	chr17	49146369	49146729	+	chr16	34796849	34797209	+	SPATA20
1644	ENSG00000006283	1	chr17	48638429	48639062	1	chr17	49152125	49152758	+	chr16	34802469	34803102	+	CACNA1G
1645	ENSG00000006283	2	chr17	48646231	48646342	1	chr17	49160434	49160545	+	chr16	34810557	34810668	+	CACNA1G
1646	ENSG00000006283	3	chr17	48646526	48646659	1	chr17	49160714	49160847	+	chr16	34810857	34810990	+	CACNA1G
1647	ENSG00000006283	4	chr17	48647067	48647164	1	chr17	49161255	49161352	+	chr16	34811400	34811497	+	CACNA1G
1648	ENSG00000006283	5	chr17	48650382	48650474	1	chr17	49164580	49164672	+	chr16	34814708	34814800	+	CACNA1G
1649	ENSG00000006283	6	chr17	48655549	48655925	1	chr17	49170087	49170463	+	chr16	34819875	34820251	+	CACNA1G
1650	ENSG00000006283	7	chr17	48667832	48667983	1	chr17	49183034	49183185	+	chr16	34832440	34832591	+	CACNA1G
1651	ENSG00000006283	8	chr17	48668796	48668981	1	chr17	49184001	49184186	+	chr16	34833407	34833592	+	CACNA1G
1652	ENSG00000006283	9	chr17	48669100	48669214	1	chr17	49184305	49184419	+	chr16	34833711	34833825	+	CACNA1G
1653	ENSG00000006283	10	chr17	48669298	48669453	1	chr17	49184503	49184658	+	chr16	34833914	34834064	+	CACNA1G
1654	ENSG00000006283	11	chr17	48672354	48672422	1	chr17	49187559	49187627	+	chr16	34836735	34836803	+	CACNA1G
1655	ENSG00000006283	12	chr17	48673923	48674007	1	chr17	49189128	49189211	+	chr16	34838342	34838426	+	CACNA1G
1656	ENSG00000006283	13	chr17	48674091	48674284	1	chr17	49189296	49189489	+	chr16	34838510	34838703	+	CACNA1G
1657	ENSG00000006283	14	chr17	48676789	48677220	1	chr17	49192056	49192487	+	chr16	34841203	34841634	+	CACNA1G
1658	ENSG00000006283	15	chr17	48678087	48678187	1	chr17	49193354	49193454	+	chr16	34842503	34842603	+	CACNA1G
1659	ENSG00000006283	16	chr17	48678412	48678535	1	chr17	49193680	49193803	+	chr16	34842826	34842949	+	CACNA1G
1660	ENSG00000006283	17	chr17	48680181	48680249	1	chr17	49195449	49195517	+	chr16	34844600	34844668	+	CACNA1G
1661	ENSG00000006283	18	chr17	48680376	48680560	1	chr17	49195644	49195828	+	chr16	34844815	34844999	+	CACNA1G
1662	ENSG00000006283	19	chr17	48681516	48681642	1	chr17	49196789	49196915	+	chr16	34845950	34846076	+	CACNA1G
1663	ENSG00000006283	20	chr17	48683259	48683833	1	chr17	49198530	49199103	+	chr16	34847701	34848264	+	CACNA1G
1664	ENSG00000006283	21	chr17	48684261	48684871	1	chr17	49199528	49200138	+	chr16	34848696	34849306	+	CACNA1G
1665	ENSG00000006283	22	chr17	48685188	48685401	1	chr17	49200453	49200666	+	chr16	34849623	34849836	+	CACNA1G
1666	ENSG00000006283	23	chr17	48687243	48687296	1	chr17	49202828	49202881	+	chr16	34851664	34851717	+	CACNA1G
1667	ENSG00000006283	24	chr17	48692722	48692873	1	chr17	49208528	49208679	+	chr16	34857109	34857260	+	CACNA1G
1668	ENSG00000006283	25	chr17	48693636	48693745	1	chr17	49209463	49209572	+	chr16	34858009	34858118	+	CACNA1G
1669	ENSG00000006283	26	chr17	48695220	48695290	1	chr17	49211048	49211118	+	chr16	34859574	34859644	+	CACNA1G
1670	ENSG00000006283	27	chr17	48695409	48695487	1	chr17	49211237	49211315	+	chr16	34859763	34859841	+	CACNA1G
1671	ENSG00000006283	28	chr17	48695583	48695704	1	chr17	49211411	49211532	+	chr16	34859937	34860058	+	CACNA1G
1672	ENSG00000006283	29	chr17	48697044	48697187	1	chr17	49213031	49213174	+	chr16	34861410	34861553	+	CACNA1G
1673	ENSG00000006283	30	chr17	48699021	48699155	1	chr17	49215017	49215151	+	chr16	34863317	34863451	+	CACNA1G
1674	ENSG00000006283	31	chr17	48701268	48701436	1	chr17	49217261	49217429	+	chr16	34865513	34865681	+	CACNA1G
1675	ENSG00000006283	32	chr17	48701721	48701890	1	chr17	49217994	49218163	+	chr16	34865965	34866134	+	CACNA1G
1676	ENSG00000006283	33	chr17	48703681	48704626	1	chr17	49219954	49220899	+	chr16	34867990	34868935	+	CACNA1G
1677	ENSG00000006327	1	chr16	3070313	3070492	1	chr16	3062932	3063111	+	chr20	3167541	3167720	+	TNFRSF12A
1678	ENSG00000006327	2	chr16	3071216	3071320	1	chr16	3063833	3063937	+	chr20	3168449	3168553	+	TNFRSF12A
1679	ENSG00000006327	3	chr16	3071556	3071690	1	chr16	3064173	3064307	+	chr20	3168789	3168923	+	TNFRSF12A
1680	ENSG00000006327	4	chr16	3071772	3072384	1	chr16	3064389	3065001	+	chr20	3169005	3169614	+	TNFRSF12A
1681	ENSG00000006377	1	chr7	96634860	96635725	1	chr7	97529617	97530488	+	chr3	120266968	120267818	-	DLX6
1682	ENSG00000006377	2	chr7	96636737	96637143	1	chr7	97531534	97531940	+	chr3	120265513	120265919	-	DLX6
1683	ENSG00000006377	3	chr7	96639108	96640351	1	chr7	97533905	97535147	+	chr3	120262329	120263571	-	DLX6
1684	ENSG00000006432	1	chr14	71194831	71197581	-1	chr14	69936135	69938887	+	chr7	133818832	133821576	+	MAP3K9
1685	ENSG00000006432	2	chr14	71199256	71200092	-1	chr14	69940566	69941402	+	chr7	133823538	133824374	+	MAP3K9
1686	ENSG00000006432	3	chr14	71201103	71201215	-1	chr14	69942413	69942525	+	chr7	133825888	133826000	+	MAP3K9
1687	ENSG00000006432	4	chr14	71202678	71202746	-1	chr14	69943991	69944059	+	chr7	133827449	133827517	+	MAP3K9
1688	ENSG00000006432	5	chr14	71204962	71205115	-1	chr14	69946275	69946428	+	chr7	133829480	133829633	+	MAP3K9
1689	ENSG00000006432	6	chr14	71206615	71206881	-1	chr14	69947939	69948204	+	chr7	133831133	133831400	+	MAP3K9
1690	ENSG00000006432	7	chr14	71209068	71209308	-1	chr14	69950389	69950629	+	chr7	133833249	133833488	+	MAP3K9
1691	ENSG00000006432	8	chr14	71215546	71215721	-1	chr14	69956880	69957055	+	chr7	133839435	133839610	+	MAP3K9
1692	ENSG00000006432	9	chr14	71216270	71216798	-1	chr14	69957604	69958132	+	chr7	133840160	133840688	+	MAP3K9
1693	ENSG00000006432	10	chr14	71227719	71227903	-1	chr14	69969048	69969232	+	chr7	133851636	133851820	+	MAP3K9
1694	ENSG00000006432	11	chr14	71249940	71250162	-1	chr14	69991386	69991608	+	chr7	133875485	133875707	+	MAP3K9
1695	ENSG00000006432	12	chr14	71267384	71267797	-1	chr14	70008567	70008980	+	chr7	133893337	133893750	+	MAP3K9
1696	ENSG00000006451	1	chr7	39726230	39726380	1	chr7	42498657	42498807	-	chr3	86558343	86558493	-	RALA
1697	ENSG00000006451	2	chr7	39729981	39730189	1	chr7	42494860	42495068	-	chr3	86554543	86554751	-	RALA
1698	ENSG00000006451	3	chr7	39737007	39737109	1	chr7	42487961	42488063	-	chr3	86547337	86547439	-	RALA
1699	ENSG00000006453	1	chr7	97923386	97923423	-1	chr7	98834233	98834270	+	chr3	45473362	45473399	+	AC093799.1
1700	ENSG00000006453	2	chr7	97933508	97933677	-1	chr7	98844192	98844361	+	chr3	45484126	45484287	+	AC093799.1
1701	ENSG00000006453	3	chr7	97935751	97936269	-1	chr7	98846429	98846947	+	chr3	45486349	45486884	+	AC093799.1
1702	ENSG00000006453	4	chr7	97937001	97937208	-1	chr7	98847684	98847891	+	chr3	45487622	45487829	+	AC093799.1
1703	ENSG00000006453	5	chr7	97937616	97937694	-1	chr7	98848300	98848378	+	chr3	45488239	45488317	+	AC093799.1
1704	ENSG00000006453	6	chr7	97939757	97939904	-1	chr7	98852147	98852294	+	chr3	45492241	45492388	+	AC093799.1
1705	ENSG00000006453	7	chr7	97941409	97941576	-1	chr7	98853813	98853980	+	chr3	45493845	45494012	+	AC093799.1
1706	ENSG00000006453	8	chr7	97944772	97944924	-1	chr7	98857150	98857302	+	chr3	45497183	45497335	+	AC093799.1
1707	ENSG00000006453	9	chr7	97946531	97946668	-1	chr7	98858906	98859043	+	chr3	45498943	45499080	+	AC093799.1
1708	ENSG00000006453	10	chr7	97949370	97949441	-1	chr7	98861751	98861822	+	chr3	45501836	45501907	+	AC093799.1
1709	ENSG00000006453	11	chr7	97949549	97949610	-1	chr7	98861930	98861991	+	chr3	45502015	45502076	+	AC093799.1
1710	ENSG00000006453	12	chr7	97991669	97991744	-1	chr7	98904395	98904470	+	chr3	45544250	45544324	+	AC093799.1
1711	ENSG00000006459	1	chr7	139790703	139790988	-1	chr7	141565759	141566044	+	chr3	177580479	177580764	+	JHDM1D
1712	ENSG00000006459	2	chr7	139791604	139791941	-1	chr7	141566660	141566997	+	chr3	177581366	177581703	+	JHDM1D
1713	ENSG00000006459	3	chr7	139793856	139793938	-1	chr7	141568912	141568994	+	chr3	177584053	177584135	+	JHDM1D
1714	ENSG00000006459	4	chr7	139796355	139796563	-1	chr7	141571414	141571622	+	chr3	177586458	177586666	+	JHDM1D
1715	ENSG00000006459	5	chr7	139796699	139796847	-1	chr7	141571758	141571906	+	chr3	177586797	177586937	+	JHDM1D
1716	ENSG00000006459	6	chr7	139797345	139797442	-1	chr7	141572400	141572497	+	chr3	177587434	177587531	+	JHDM1D
1717	ENSG00000006459	7	chr7	139798679	139798833	-1	chr7	141573736	141573890	+	chr3	177589076	177589229	+	JHDM1D
1718	ENSG00000006459	8	chr7	139799699	139799823	-1	chr7	141574756	141574880	+	chr3	177590081	177590205	+	JHDM1D
1719	ENSG00000006459	9	chr7	139801751	139801960	-1	chr7	141576726	141576935	+	chr3	177591804	177592013	+	JHDM1D
1720	ENSG00000006459	10	chr7	139810895	139810984	-1	chr7	141585881	141585970	+	chr3	177600785	177600874	+	JHDM1D
1721	ENSG00000006459	11	chr7	139813291	139813382	-1	chr7	141588276	141588367	+	chr3	177603199	177603290	+	JHDM1D
1722	ENSG00000006459	12	chr7	139818913	139819019	-1	chr7	141597144	141597250	+	chr3	177610509	177610615	+	JHDM1D
1723	ENSG00000006459	13	chr7	139820242	139820329	-1	chr7	141598473	141598560	+	chr3	177611828	177611915	+	JHDM1D
1724	ENSG00000006459	14	chr7	139824421	139824583	-1	chr7	141602666	141602828	+	chr3	177615988	177616150	+	JHDM1D
1725	ENSG00000006459	15	chr7	139826437	139826623	-1	chr7	141604675	141604861	+	chr3	177617689	177617875	+	JHDM1D
1726	ENSG00000006459	16	chr7	139827242	139827383	-1	chr7	141605480	141605621	+	chr3	177618495	177618636	+	JHDM1D
1727	ENSG00000006459	17	chr7	139829293	139829453	-1	chr7	141607531	141607691	+	chr3	177620539	177620699	+	JHDM1D
1728	ENSG00000006459	18	chr7	139833339	139833456	-1	chr7	141611581	141611698	+	chr3	177624585	177624702	+	JHDM1D
1729	ENSG00000006459	19	chr7	139838905	139838990	-1	chr7	141617167	141617252	+	chr3	177631513	177631598	+	JHDM1D
1730	ENSG00000006459	20	chr7	139876544	139876835	-1	chr7	141655278	141655569	+	chr3	177668879	177669170	+	JHDM1D
1731	ENSG00000006468	1	chr7	13930853	13935712	-1	chr7	12486839	12491699	+	chr3	112236773	112241648	-	ETV1
1732	ENSG00000006468	2	chr7	13945823	13946224	-1	chr7	12501825	12502226	+	chr3	112225355	112225756	-	ETV1
1733	ENSG00000006468	3	chr7	13947418	13947481	-1	chr7	12503421	12503484	+	chr3	112224094	112224157	-	ETV1
1734	ENSG00000006468	4	chr7	13949257	13949325	-1	chr7	12505258	12505326	+	chr3	112222233	112222301	-	ETV1
1735	ENSG00000006468	5	chr7	13950864	13950932	-1	chr7	12506872	12506940	+	chr3	112220631	112220699	-	ETV1
1736	ENSG00000006468	6	chr7	13978742	13978871	-1	chr7	12534659	12534788	+	chr3	112185690	112185819	-	ETV1
1737	ENSG00000006468	7	chr7	14017052	14017105	-1	chr7	12572928	12572981	+	chr3	112146890	112146943	-	ETV1
1738	ENSG00000006468	8	chr7	14024980	14025145	-1	chr7	12580853	12581018	+	chr3	112138858	112139023	-	ETV1
1739	ENSG00000006468	9	chr7	14026263	14026310	-1	chr7	12582135	12582182	+	chr3	112137579	112137626	-	ETV1
1740	ENSG00000006468	10	chr7	14027711	14028138	-1	chr7	12583580	12584005	+	chr3	112135752	112136183	-	ETV1
1741	ENSG00000006468	11	chr7	14028305	14028498	-1	chr7	12584175	12584368	+	chr3	112135384	112135577	-	ETV1
1742	ENSG00000006468	12	chr7	14028633	14028764	-1	chr7	12584503	12584634	+	chr3	112135119	112135250	-	ETV1
1743	ENSG00000006468	13	chr7	14028893	14029572	-1	chr7	12584764	12585443	+	chr3	112134310	112134989	-	ETV1
1744	ENSG00000006468	14	chr7	14030036	14030114	-1	chr7	12585907	12585985	+	chr3	112133765	112133843	-	ETV1
1745	ENSG00000006468	15	chr7	14030178	14030315	-1	chr7	12586049	12586186	+	chr3	112133564	112133701	-	ETV1
1746	ENSG00000006468	16	chr7	14030747	14030874	-1	chr7	12586618	12586745	+	chr3	112133002	112133130	-	ETV1
1747	ENSG00000006468	17	chr7	14030953	14031050	-1	chr7	12586824	12586921	+	chr3	112132826	112132923	-	ETV1
1748	ENSG00000006530	1	chr7	141251195	141251234	1	chr7	143018619	143018658	+	chr3	179028556	179028595	+	AGK
1749	ENSG00000006530	2	chr7	141292946	141292985	1	chr7	143060029	143060068	+	chr3	179065255	179065294	+	AGK
1750	ENSG00000006530	3	chr7	141293105	141293995	1	chr7	143060188	143061079	+	chr3	179065414	179066299	+	AGK
1751	ENSG00000006530	4	chr7	141296362	141297140	1	chr7	143063435	143064213	+	chr3	179068614	179069390	+	AGK
1752	ENSG00000006530	5	chr7	141298802	141299108	1	chr7	143065893	143066196	+	chr3	179071032	179071332	+	AGK
1753	ENSG00000006530	6	chr7	141301005	141301080	1	chr7	143068093	143068168	+	chr3	179073237	179073312	+	AGK
1754	ENSG00000006530	7	chr7	141315271	141315824	1	chr7	143082331	143082884	+	chr3	179086210	179086762	+	AGK
1755	ENSG00000006530	8	chr7	141315963	141316168	1	chr7	143083023	143083228	+	chr3	179086901	179087106	+	AGK
1756	ENSG00000006530	9	chr7	141333701	141333780	1	chr7	143100746	143100825	+	chr3	179109732	179109811	+	AGK
1757	ENSG00000006530	10	chr7	141348931	141349133	1	chr7	143115973	143116175	+	chr3	179124624	179124826	+	AGK
1758	ENSG00000006530	11	chr7	141351325	141351409	1	chr7	143118366	143118450	+	chr3	179127033	179127117	+	AGK
1759	ENSG00000006530	12	chr7	141352587	141355044	1	chr7	143119622	143122083	+	chr3	179128296	179130724	+	AGK
1760	ENSG00000006534	1	chr11	67777790	67777862	1	chr11	65692459	65692531	+	chr14	6710668	6710740	-	ALDH3B1
1761	ENSG00000006534	2	chr11	67782438	67782545	1	chr11	65697119	65697226	+	chr14	6705918	6706026	-	ALDH3B1
1762	ENSG00000006534	3	chr11	67782764	67782929	1	chr11	65697445	65697610	+	chr14	6705534	6705699	-	ALDH3B1
1763	ENSG00000006534	4	chr11	67786535	67786724	1	chr11	65701238	65701427	+	chr14	6701747	6701936	-	ALDH3B1
1764	ENSG00000006534	5	chr11	67791676	67792083	1	chr11	65706732	65707139	+	chr14	6696416	6696823	-	ALDH3B1
1765	ENSG00000006534	6	chr11	67793477	67793576	1	chr11	65708533	65708632	+	chr14	6694942	6695041	-	ALDH3B1
1766	ENSG00000006534	7	chr11	67795217	67795624	1	chr11	65710272	65710680	+	chr14	6692913	6693321	-	ALDH3B1
1767	ENSG00000006555	1	chr1	55247269	55247452	-1	chr1	55273433	55273616	+	chr1	57652146	57652328	+	TTC22
1768	ENSG00000006555	2	chr1	55247998	55248150	-1	chr1	55274162	55274314	+	chr1	57652861	57653013	+	TTC22
1769	ENSG00000006555	3	chr1	55250227	55250549	-1	chr1	55276391	55276713	+	chr1	57655093	57655412	+	TTC22
1770	ENSG00000006555	4	chr1	55251656	55251817	-1	chr1	55277804	55277965	+	chr1	57656386	57656547	+	TTC22
1771	ENSG00000006555	5	chr1	55252316	55252748	-1	chr1	55278635	55279061	+	chr1	57657045	57657477	+	TTC22
1772	ENSG00000006555	6	chr1	55253384	55253578	-1	chr1	55279697	55279891	+	chr1	57658116	57658311	+	TTC22
1773	ENSG00000006555	7	chr1	55253715	55253770	-1	chr1	55281038	55281093	+	chr1	57658446	57658501	+	TTC22
1774	ENSG00000006555	8	chr1	55266270	55266940	-1	chr1	55293595	55294265	+	chr1	57671952	57672621	+	TTC22
1775	ENSG00000006576	1	chr7	77428109	77428288	1	chr7	78309667	78309846	+	chr3	139534400	139534579	-	PHTF2
1776	ENSG00000006576	2	chr7	77469447	77469617	1	chr7	78350648	78350817	+	chr3	139494077	139494246	-	PHTF2
1777	ENSG00000006576	3	chr7	77484050	77484151	1	chr7	78365292	78365393	+	chr3	139479200	139479301	-	PHTF2
1778	ENSG00000006576	4	chr7	77522925	77522981	1	chr7	78401237	78401293	+	chr3	139438357	139438413	-	PHTF2
1779	ENSG00000006576	5	chr7	77530028	77530097	1	chr7	78408335	78408404	+	chr3	139431289	139431358	-	PHTF2
1780	ENSG00000006576	6	chr7	77531079	77531237	1	chr7	78409380	78409538	+	chr3	139430170	139430328	-	PHTF2
1781	ENSG00000006576	7	chr7	77538110	77538275	1	chr7	78416407	78416572	+	chr3	139422889	139423054	-	PHTF2
1782	ENSG00000006576	8	chr7	77539562	77539726	1	chr7	78417860	78418024	+	chr3	139421097	139421261	-	PHTF2
1783	ENSG00000006576	9	chr7	77549596	77549782	1	chr7	78427855	78428041	+	chr3	139410684	139410876	-	PHTF2
1784	ENSG00000006576	10	chr7	77551940	77553468	1	chr7	78430191	78431718	+	chr3	139406993	139408531	-	PHTF2
1785	ENSG00000006576	11	chr7	77558426	77558644	1	chr7	78436654	78436872	+	chr3	139402091	139402309	-	PHTF2
1786	ENSG00000006576	12	chr7	77567027	77567330	1	chr7	78445257	78445560	+	chr3	139394099	139394406	-	PHTF2
1787	ENSG00000006576	13	chr7	77569347	77569776	1	chr7	78447580	78448009	+	chr3	139392006	139392430	-	PHTF2
1788	ENSG00000006576	14	chr7	77569845	77569976	1	chr7	78448079	78448210	+	chr3	139391805	139391936	-	PHTF2
1789	ENSG00000006576	15	chr7	77572017	77572103	1	chr7	78450252	78450338	+	chr3	139389703	139389789	-	PHTF2
1790	ENSG00000006576	16	chr7	77578995	77579150	1	chr7	78457257	78457412	+	chr3	139383193	139383348	-	PHTF2
1791	ENSG00000006576	17	chr7	77580934	77581029	1	chr7	78459196	78459291	+	chr3	139381320	139381415	-	PHTF2
1792	ENSG00000006576	18	chr7	77583086	77583211	1	chr7	78461348	78461473	+	chr3	139378944	139379069	-	PHTF2
1793	ENSG00000006576	19	chr7	77584175	77586818	1	chr7	78462424	78465072	+	chr3	139375342	139377990	-	PHTF2
1794	ENSG00000006607	1	chr2	242312264	242312705	1	chr2B	246709331	246709774	+	chr12	105292113	105292554	+	FARP2
1795	ENSG00000006607	2	chr2	242326158	242326217	1	chr2B	246724522	246724581	+	chr12	105307352	105307411	+	FARP2
1796	ENSG00000006607	3	chr2	242343243	242343347	1	chr2B	246741588	246741692	+	chr12	105330032	105330136	+	FARP2
1797	ENSG00000006607	4	chr2	242344214	242344256	1	chr2B	246742558	246742600	+	chr12	105331041	105331083	+	FARP2
1798	ENSG00000006607	5	chr2	242346952	242347030	1	chr2B	246745300	246745378	+	chr12	105333406	105333484	+	FARP2
1799	ENSG00000006607	6	chr2	242350356	242350545	1	chr2B	246748705	246748894	+	chr12	105336910	105337099	+	FARP2
1800	ENSG00000006607	7	chr2	242352722	242352836	1	chr2B	246751072	246751186	+	chr12	105339289	105339403	+	FARP2
1801	ENSG00000006607	8	chr2	242357377	242357524	1	chr2B	246755736	246755883	+	chr12	105343952	105344099	+	FARP2
1802	ENSG00000006607	9	chr2	242371094	242371189	1	chr2B	246769427	246769522	+	chr12	105361252	105361347	+	FARP2
1803	ENSG00000006607	10	chr2	242373573	242373736	1	chr2B	246771878	246772041	+	chr12	105363784	105363947	+	FARP2
1804	ENSG00000006607	11	chr2	242374377	242374445	1	chr2B	246772677	246772745	+	chr12	105364917	105364985	+	FARP2
1805	ENSG00000006607	12	chr2	242375896	242375953	1	chr2B	246774197	246774254	+	chr12	105366032	105366089	+	FARP2
1806	ENSG00000006607	13	chr2	242380719	242381167	1	chr2B	246779063	246779511	+	chr12	105371104	105371555	+	FARP2
1807	ENSG00000006607	14	chr2	242396162	242396337	1	chr2B	246794490	246794665	+	chr12	105386296	105386471	+	FARP2
1808	ENSG00000006607	15	chr2	242401938	242402027	1	chr2B	246799864	246799953	+	chr12	105391970	105392059	+	FARP2
1809	ENSG00000006607	16	chr2	242402750	242402940	1	chr2B	246800673	246800863	+	chr12	105392749	105392954	+	FARP2
1810	ENSG00000006607	17	chr2	242402995	242403395	1	chr2B	246800918	246801318	+	chr12	105393009	105393407	+	FARP2
1811	ENSG00000006607	18	chr2	242407555	242407792	1	chr2B	246805491	246805728	+	chr12	105395271	105395508	+	FARP2
1812	ENSG00000006607	19	chr2	242415272	242415402	1	chr2B	246813183	246813313	+	chr12	105404151	105404280	+	FARP2
1813	ENSG00000006607	20	chr2	242422880	242422948	1	chr2B	246818404	246818472	+	chr12	105411889	105411957	+	FARP2
1814	ENSG00000006607	21	chr2	242423505	242423746	1	chr2B	246819029	246819270	+	chr12	105412516	105412757	+	FARP2
1815	ENSG00000006607	22	chr2	242429376	242429459	1	chr2B	246825189	246825272	+	chr12	105419386	105419469	+	FARP2
1816	ENSG00000006607	23	chr2	242430476	242430594	1	chr2B	246826284	246826402	+	chr12	105420496	105420614	+	FARP2
1817	ENSG00000006607	24	chr2	242432344	242432451	1	chr2B	246828181	246828288	+	chr12	105422372	105422479	+	FARP2
1818	ENSG00000006607	25	chr2	242432708	242432859	1	chr2B	246828540	246828691	+	chr12	105422710	105422861	+	FARP2
1819	ENSG00000006607	26	chr2	242433423	242434256	1	chr2B	246829277	246830110	+	chr12	105423436	105424259	+	FARP2
1820	ENSG00000006611	1	chr11	17515442	17516640	-1	chr11	17288547	17289749	+	chr14	54442790	54443991	-	USH1C
1821	ENSG00000006611	2	chr11	17517116	17517224	-1	chr11	17290225	17290333	+	chr14	54442213	54442320	-	USH1C
1822	ENSG00000006611	3	chr11	17518305	17518460	-1	chr11	17291402	17291557	+	chr14	54440982	54441137	-	USH1C
1823	ENSG00000006611	4	chr11	17519709	17519818	-1	chr11	17292806	17292915	+	chr14	54439617	54439726	-	USH1C
1824	ENSG00000006611	5	chr11	17522598	17522697	-1	chr11	17295695	17295794	+	chr14	54436657	54436755	-	USH1C
1825	ENSG00000006611	6	chr11	17523029	17523082	-1	chr11	17296126	17296179	+	chr14	54436286	54436339	-	USH1C
1826	ENSG00000006611	7	chr11	17523486	17523527	-1	chr11	17296570	17296611	+	chr14	54435843	54435884	-	USH1C
1827	ENSG00000006611	8	chr11	17526194	17526244	-1	chr11	17301823	17301873	+	chr14	54433123	54433173	-	USH1C
1828	ENSG00000006611	9	chr11	17527377	17527496	-1	chr11	17303134	17303253	+	chr14	54431863	54431982	-	USH1C
1829	ENSG00000006611	10	chr11	17531952	17532068	-1	chr11	17308133	17308249	+	chr14	54427281	54427397	-	USH1C
1830	ENSG00000006611	11	chr11	17533449	17533601	-1	chr11	17309631	17309783	+	chr14	54425812	54425964	-	USH1C
1831	ENSG00000006611	12	chr11	17537788	17537837	-1	chr11	17313965	17314014	+	chr14	54421564	54421613	-	USH1C
1832	ENSG00000006611	13	chr11	17538002	17538169	-1	chr11	17314179	17314347	+	chr14	54421230	54421388	-	USH1C
1833	ENSG00000006611	14	chr11	17538948	17539021	-1	chr11	17315131	17315204	+	chr14	54420381	54420452	-	USH1C
1834	ENSG00000006611	15	chr11	17542417	17542541	-1	chr11	17318592	17318716	+	chr14	54416863	54416987	-	USH1C
1835	ENSG00000006611	16	chr11	17542893	17542958	-1	chr11	17319068	17319133	+	chr14	54416449	54416514	-	USH1C
1836	ENSG00000006611	17	chr11	17544331	17544473	-1	chr11	17321200	17321342	+	chr14	54414959	54415101	-	USH1C
1837	ENSG00000006611	18	chr11	17545998	17546082	-1	chr11	17322981	17323065	+	chr14	54413354	54413438	-	USH1C
1838	ENSG00000006611	19	chr11	17548300	17548357	-1	chr11	17325283	17325340	+	chr14	54411103	54411160	-	USH1C
1839	ENSG00000006611	20	chr11	17548770	17548878	-1	chr11	17325710	17325818	+	chr14	54410672	54410780	-	USH1C
1840	ENSG00000006611	21	chr11	17552701	17552839	-1	chr11	17329620	17329758	+	chr14	54406691	54406829	-	USH1C
1841	ENSG00000006611	22	chr11	17552946	17553089	-1	chr11	17329865	17330008	+	chr14	54406416	54406559	-	USH1C
1842	ENSG00000006611	23	chr11	17554802	17554869	-1	chr11	17331722	17331789	+	chr14	54404654	54404721	-	USH1C
1843	ENSG00000006611	24	chr11	17555266	17555421	-1	chr11	17332242	17332397	+	chr14	54404106	54404261	-	USH1C
1844	ENSG00000006611	25	chr11	17565819	17565963	-1	chr11	17343127	17343271	+	chr14	54393463	54393607	-	USH1C
1845	ENSG00000006625	1	chr7	30537089	30537512	-1	chr7	29066461	29066884	+	chr3	95721355	95721778	-	GGCT
1846	ENSG00000006625	2	chr7	30538419	30538804	-1	chr7	29067795	29068180	+	chr3	95720085	95720474	-	GGCT
1847	ENSG00000006625	3	chr7	30540152	30540297	-1	chr7	29069526	29069671	+	chr3	95718579	95718724	-	GGCT
1848	ENSG00000006625	4	chr7	30544185	30544460	-1	chr7	29073571	29073847	+	chr3	95714455	95714731	-	GGCT
1849	ENSG00000006634	1	chr7	87507368	87507872	1	chr7	88404601	88405105	+	chr3	129367496	129367995	-	DBF4
1850	ENSG00000006634	2	chr7	87514294	87514498	1	chr7	88411538	88411742	+	chr3	129360484	129360688	-	DBF4
1851	ENSG00000006634	3	chr7	87525498	87525825	1	chr7	88422415	88422743	+	chr3	129349246	129349586	-	DBF4
1852	ENSG00000006634	4	chr7	87533607	87533731	1	chr7	88430536	88430660	+	chr3	129341004	129341128	-	DBF4
1853	ENSG00000006638	1	chr19	3595735	3595931	-1	chr19	3592437	3592633	+	chr19	3432130	3432326	+	TBXA2R
1854	ENSG00000006652	1	chr7	112063023	112063487	1	chr7	113897634	113898098	+	chr3	149823070	149823529	+	IFRD1
1855	ENSG00000006652	2	chr7	112075503	112075676	1	chr7	113910120	113910293	+	chr3	149835744	149835917	+	IFRD1
1856	ENSG00000006652	3	chr7	112077251	112077339	1	chr7	113911865	113911953	+	chr3	149837464	149837551	+	IFRD1
1857	ENSG00000006652	4	chr7	112090104	112090375	1	chr7	113924736	113925007	+	chr3	149850002	149850275	+	IFRD1
1858	ENSG00000006652	5	chr7	112090483	112090837	1	chr7	113925113	113925467	+	chr3	149850383	149850737	+	IFRD1
1859	ENSG00000006652	6	chr7	112092113	112092566	1	chr7	113926744	113927199	+	chr3	149852011	149852469	+	IFRD1
1860	ENSG00000006652	7	chr7	112095818	112095922	1	chr7	113930421	113930525	+	chr3	149855691	149855795	+	IFRD1
1861	ENSG00000006652	8	chr7	112096057	112096141	1	chr7	113930660	113930744	+	chr3	149855931	149856015	+	IFRD1
1862	ENSG00000006652	9	chr7	112096969	112098391	1	chr7	113931564	113932983	+	chr3	149856849	149858268	+	IFRD1
1863	ENSG00000006652	10	chr7	112098916	112099073	1	chr7	113933513	113933670	+	chr3	149858776	149858933	+	IFRD1
1864	ENSG00000006652	11	chr7	112101387	112101971	1	chr7	113935980	113936562	+	chr3	149861190	149861776	+	IFRD1
1865	ENSG00000006652	12	chr7	112102056	112102234	1	chr7	113936647	113936825	+	chr3	149861881	149862059	+	IFRD1
1866	ENSG00000006652	13	chr7	112102325	112102433	1	chr7	113936916	113937024	+	chr3	149862150	149862258	+	IFRD1
1867	ENSG00000006652	14	chr7	112107432	112108170	1	chr7	113942007	113942745	+	chr3	149867480	149868225	+	IFRD1
1868	ENSG00000006652	15	chr7	112112274	112112402	1	chr7	113946842	113946970	+	chr3	149872270	149872398	+	IFRD1
1869	ENSG00000006652	16	chr7	112112821	112112916	1	chr7	113947389	113947484	+	chr3	149872851	149872946	+	IFRD1
1870	ENSG00000006652	17	chr7	112115485	112116247	1	chr7	113950059	113950821	+	chr3	149875503	149876266	+	IFRD1
1871	ENSG00000006652	18	chr7	112120891	112121072	1	chr7	113955455	113955636	+	chr3	149881196	149881379	+	IFRD1
1872	ENSG00000006695	1	chr17	13972921	13972965	1	chr17	41939111	41939155	-	chr16	13816723	13816767	+	COX10
1873	ENSG00000006695	2	chr17	13977640	13977773	1	chr17	41934312	41934445	-	chr16	13821448	13821581	+	COX10
1874	ENSG00000006695	3	chr17	13980052	13980639	1	chr17	41931432	41932019	-	chr16	13823829	13824416	+	COX10
1875	ENSG00000006695	4	chr17	14005435	14005559	1	chr17	41902922	41903046	-	chr16	13848970	13849094	+	COX10
1876	ENSG00000006695	5	chr17	14063194	14063264	1	chr17	41845087	41845157	-	chr16	13906881	13906951	+	COX10
1877	ENSG00000006695	6	chr17	14110127	14111994	1	chr17	41793956	41795820	-	chr16	13954954	13956799	+	COX10
1878	ENSG00000006704	1	chr7	73922405	73922533	1	chr7	72606262	72606390	-	chr3	51951593	51951721	+	GTF2IRD1
1879	ENSG00000006704	2	chr7	73927160	73927301	1	chr7	72601492	72601633	-	chr3	51956503	51956644	+	GTF2IRD1
1880	ENSG00000006704	3	chr7	73929771	73929926	1	chr7	72598860	72599015	-	chr3	51959268	51959423	+	GTF2IRD1
1881	ENSG00000006704	4	chr7	73932469	73932652	1	chr7	72596100	72596283	-	chr3	51961957	51962140	+	GTF2IRD1
1882	ENSG00000006704	5	chr7	73933739	73934049	1	chr7	72594701	72595011	-	chr3	51963198	51963508	+	GTF2IRD1
1883	ENSG00000006704	6	chr7	73935538	73935627	1	chr7	72593143	72593232	-	chr3	51965274	51965363	+	GTF2IRD1
1884	ENSG00000006704	7	chr7	73938401	73938484	1	chr7	72590287	72590370	-	chr3	51968178	51968261	+	GTF2IRD1
1885	ENSG00000006704	8	chr7	73944064	73944247	1	chr7	72584675	72584858	-	chr3	51973908	51974091	+	GTF2IRD1
1886	ENSG00000006704	9	chr7	73950497	73950605	1	chr7	72578327	72578435	-	chr3	51976588	51976696	+	GTF2IRD1
1887	ENSG00000006704	10	chr7	73960074	73960139	1	chr7	72568914	72568979	-	chr3	51986309	51986374	+	GTF2IRD1
1888	ENSG00000006704	11	chr7	73973957	73973990	1	chr7	72555063	72555096	-	chr3	52000515	52000548	+	GTF2IRD1
1889	ENSG00000006704	12	chr7	74004180	74004257	1	chr7	72525142	72525219	-	chr3	52030141	52030218	+	GTF2IRD1
1890	ENSG00000006704	13	chr7	74005154	74005346	1	chr7	72524053	72524245	-	chr3	52031117	52031309	+	GTF2IRD1
1891	ENSG00000006704	14	chr7	74015287	74015507	1	chr7	72514031	72514251	-	chr3	52041754	52041974	+	GTF2IRD1
1892	ENSG00000006704	15	chr7	74016692	74016931	1	chr7	72512601	72512840	-	chr3	52044457	52044694	+	GTF2IRD1
1893	ENSG00000006712	1	chr19	39878979	39879107	-1	chr19	44612249	44612377	+	chr19	45732409	45732537	+	PAF1
1894	ENSG00000006712	2	chr19	39879200	39879316	-1	chr19	44612470	44612586	+	chr19	45732642	45732758	+	PAF1
1895	ENSG00000006712	3	chr19	39879402	39879505	-1	chr19	44612672	44612775	+	chr19	45732844	45732947	+	PAF1
1896	ENSG00000006712	4	chr19	39879587	39879655	-1	chr19	44612857	44612925	+	chr19	45733029	45733097	+	PAF1
1897	ENSG00000006712	5	chr19	39879733	39879838	-1	chr19	44613003	44613108	+	chr19	45733175	45733280	+	PAF1
1898	ENSG00000006712	6	chr19	39881458	39881757	-1	chr19	44614717	44615016	+	chr19	45734900	45735194	+	PAF1
1899	ENSG00000006715	1	chr7	38765155	38765926	-1	chr7	37293390	37294159	+	chr3	87536401	87537158	-	VPS41
1900	ENSG00000006715	2	chr7	38766509	38766786	-1	chr7	37294742	37295019	+	chr3	87535551	87535825	-	VPS41
1901	ENSG00000006715	3	chr7	38767941	38768034	-1	chr7	37296174	37296267	+	chr3	87534274	87534367	-	VPS41
1902	ENSG00000006715	4	chr7	38768142	38768186	-1	chr7	37296375	37296419	+	chr3	87534121	87534165	-	VPS41
1903	ENSG00000006715	5	chr7	38768292	38768391	-1	chr7	37296525	37296624	+	chr3	87533917	87534016	-	VPS41
1904	ENSG00000006715	6	chr7	38780884	38780951	-1	chr7	37307205	37307272	+	chr3	87520437	87520504	-	VPS41
1905	ENSG00000006715	7	chr7	38781581	38781721	-1	chr7	37307902	37308042	+	chr3	87519670	87519810	-	VPS41
1906	ENSG00000006715	8	chr7	38783002	38783142	-1	chr7	37309323	37309463	+	chr3	87518237	87518377	-	VPS41
1907	ENSG00000006715	9	chr7	38785159	38785598	-1	chr7	37311483	37311922	+	chr3	87515775	87516216	-	VPS41
1908	ENSG00000006715	10	chr7	38791776	38791913	-1	chr7	37318075	37318212	+	chr3	87509463	87509600	-	VPS41
1909	ENSG00000006715	11	chr7	38794302	38794352	-1	chr7	37320596	37320646	+	chr3	87507033	87507083	-	VPS41
1910	ENSG00000006715	12	chr7	38794495	38794536	-1	chr7	37320789	37320830	+	chr3	87506849	87506890	-	VPS41
1911	ENSG00000006715	13	chr7	38796438	38796582	-1	chr7	37322723	37322867	+	chr3	87504503	87504647	-	VPS41
1912	ENSG00000006715	14	chr7	38797954	38798081	-1	chr7	37324226	37324353	+	chr3	87503006	87503133	-	VPS41
1913	ENSG00000006715	15	chr7	38803055	38803147	-1	chr7	37329308	37329400	+	chr3	87497891	87497983	-	VPS41
1914	ENSG00000006715	16	chr7	38805180	38805261	-1	chr7	37331427	37331508	+	chr3	87496000	87496081	-	VPS41
1915	ENSG00000006715	17	chr7	38807137	38807198	-1	chr7	37333393	37333454	+	chr3	87494099	87494160	-	VPS41
1916	ENSG00000006715	18	chr7	38810798	38810854	-1	chr7	37337057	37337113	+	chr3	87490569	87490625	-	VPS41
1917	ENSG00000006715	19	chr7	38812122	38812237	-1	chr7	37338383	37338498	+	chr3	87489179	87489294	-	VPS41
1918	ENSG00000006715	20	chr7	38813715	38813844	-1	chr7	37339975	37340104	+	chr3	87487574	87487703	-	VPS41
1919	ENSG00000006715	21	chr7	38814789	38815272	-1	chr7	37341049	37341536	+	chr3	87486134	87486621	-	VPS41
1920	ENSG00000006715	22	chr7	38816279	38816376	-1	chr7	37342544	37342641	+	chr3	87485018	87485115	-	VPS41
1921	ENSG00000006715	23	chr7	38829401	38829467	-1	chr7	37355666	37355732	+	chr3	87473215	87473278	-	VPS41
1922	ENSG00000006715	24	chr7	38835065	38835211	-1	chr7	37361324	37361470	+	chr3	87467443	87467589	-	VPS41
1923	ENSG00000006715	25	chr7	38836015	38836126	-1	chr7	37362271	37362382	+	chr3	87466528	87466639	-	VPS41
1924	ENSG00000006715	26	chr7	38836345	38836464	-1	chr7	37362601	37362720	+	chr3	87466190	87466309	-	VPS41
1925	ENSG00000006715	27	chr7	38857403	38857482	-1	chr7	37383665	37383744	+	chr3	87445622	87445701	-	VPS41
1926	ENSG00000006715	28	chr7	38860803	38860865	-1	chr7	37387064	37387126	+	chr3	87442263	87442325	-	VPS41
1927	ENSG00000006715	29	chr7	38869854	38869928	-1	chr7	37396138	37396212	+	chr3	87433531	87433605	-	VPS41
1928	ENSG00000006715	30	chr7	38870816	38870946	-1	chr7	37397100	37397230	+	chr3	87432535	87432665	-	VPS41
1929	ENSG00000006715	31	chr7	38902145	38902222	-1	chr7	37428347	37428424	+	chr3	87401812	87401889	-	VPS41
1930	ENSG00000006715	32	chr7	38908746	38908853	-1	chr7	37434949	37435056	+	chr3	87393574	87393681	-	VPS41
1931	ENSG00000006715	33	chr7	38937691	38937729	-1	chr7	37463902	37463940	+	chr3	87361294	87361332	-	VPS41
1932	ENSG00000006740	1	chr17	12692829	12693208	1	chr17	43254773	43255152	-	chr16	12527923	12528305	+	ARHGAP44
1933	ENSG00000006740	2	chr17	12798257	12798296	1	chr17	43147685	43147724	-	chr16	12634784	12634823	+	ARHGAP44
1934	ENSG00000006740	3	chr17	12799724	12799828	1	chr17	43146722	43146826	-	chr16	12636548	12636652	+	ARHGAP44
1935	ENSG00000006740	4	chr17	12812214	12812290	1	chr17	43134237	43134313	-	chr16	12649223	12649299	+	ARHGAP44
1936	ENSG00000006740	5	chr17	12819217	12819328	1	chr17	43127233	43127344	-	chr16	12659413	12659524	+	ARHGAP44
1937	ENSG00000006740	6	chr17	12823072	12823148	1	chr17	43123382	43123458	-	chr16	12663222	12663298	+	ARHGAP44
1938	ENSG00000006740	7	chr17	12832246	12832363	1	chr17	43113992	43114109	-	chr16	12673488	12673605	+	ARHGAP44
1939	ENSG00000006740	8	chr17	12844373	12844441	1	chr17	43101159	43101227	-	chr16	12684763	12684831	+	ARHGAP44
1940	ENSG00000006740	9	chr17	12846905	12846986	1	chr17	43098616	43098697	-	chr16	12687295	12687376	+	ARHGAP44
1941	ENSG00000006740	10	chr17	12847386	12847513	1	chr17	43098089	43098216	-	chr16	12687771	12687898	+	ARHGAP44
1942	ENSG00000006740	11	chr17	12852457	12852568	1	chr17	43093062	43093173	-	chr16	12693103	12693214	+	ARHGAP44
1943	ENSG00000006740	12	chr17	12852966	12853047	1	chr17	43092583	43092664	-	chr16	12693613	12693694	+	ARHGAP44
1944	ENSG00000006740	13	chr17	12855818	12855898	1	chr17	43089748	43089827	-	chr16	12696468	12696547	+	ARHGAP44
1945	ENSG00000006740	14	chr17	12859184	12859297	1	chr17	43086385	43086498	-	chr16	12699868	12699981	+	ARHGAP44
1946	ENSG00000006740	15	chr17	12859972	12860063	1	chr17	43085619	43085710	-	chr16	12700659	12700750	+	ARHGAP44
1947	ENSG00000006740	16	chr17	12862034	12862214	1	chr17	43083482	43083662	-	chr16	12702927	12703107	+	ARHGAP44
1948	ENSG00000006740	17	chr17	12877406	12877627	1	chr17	43067528	43067749	-	chr16	12719643	12719864	+	ARHGAP44
1949	ENSG00000006740	18	chr17	12883375	12883550	1	chr17	43061931	43062106	-	chr16	12725428	12725603	+	ARHGAP44
1950	ENSG00000006740	19	chr17	12887848	12888225	1	chr17	43057245	43057622	-	chr16	12729899	12730276	+	ARHGAP44
1951	ENSG00000006740	20	chr17	12893349	12894960	1	chr17	43050503	43052105	-	chr16	12735637	12737231	+	ARHGAP44
1952	ENSG00000006744	1	chr17	12895708	12896362	-1	chr17	43049136	43049790	-	chr16	12737902	12738562	+	ELAC2
1953	ENSG00000006744	2	chr17	12897004	12897148	-1	chr17	43048350	43048494	-	chr16	12739208	12739352	+	ELAC2
1954	ENSG00000006744	3	chr17	12897742	12897820	-1	chr17	43047678	43047756	-	chr16	12739943	12740021	+	ELAC2
1955	ENSG00000006744	4	chr17	12898081	12898201	-1	chr17	43047297	43047417	-	chr16	12740282	12740402	+	ELAC2
1956	ENSG00000006744	5	chr17	12899020	12899129	-1	chr17	43046369	43046478	-	chr16	12741165	12741274	+	ELAC2
1957	ENSG00000006744	6	chr17	12899864	12900002	-1	chr17	43045496	43045634	-	chr16	12742005	12742143	+	ELAC2
1958	ENSG00000006744	7	chr17	12901729	12901825	-1	chr17	43043675	43043771	-	chr16	12743883	12743979	+	ELAC2
1959	ENSG00000006744	8	chr17	12903473	12903591	-1	chr17	43041910	43042028	-	chr16	12745613	12745731	+	ELAC2
1960	ENSG00000006744	9	chr17	12905591	12905701	-1	chr17	43039803	43039913	-	chr16	12747674	12747784	+	ELAC2
1961	ENSG00000006744	10	chr17	12905758	12905896	-1	chr17	43039608	43039746	-	chr16	12747848	12747979	+	ELAC2
1962	ENSG00000006744	11	chr17	12906767	12906891	-1	chr17	43038603	43038727	-	chr16	12748858	12748982	+	ELAC2
1963	ENSG00000006744	12	chr17	12908306	12908427	-1	chr17	43037080	43037201	-	chr16	12750361	12750476	+	ELAC2
1964	ENSG00000006744	13	chr17	12909070	12909142	-1	chr17	43036362	43036434	-	chr16	12751120	12751192	+	ELAC2
1965	ENSG00000006744	14	chr17	12913930	12913988	-1	chr17	43031311	43031369	-	chr16	12761003	12761061	+	ELAC2
1966	ENSG00000006744	15	chr17	12916524	12916592	-1	chr17	43028707	43028775	-	chr16	12763834	12763902	+	ELAC2
1967	ENSG00000006744	16	chr17	12917756	12917813	-1	chr17	43027493	43027550	-	chr16	12765077	12765134	+	ELAC2
1968	ENSG00000006744	17	chr17	12920388	12920438	-1	chr17	43024863	43024913	-	chr16	12767703	12767749	+	ELAC2
1969	ENSG00000006747	1	chr7	12610203	12610611	1	chr7	11180462	11180870	+	chr3	113622942	113623356	-	SCIN
1970	ENSG00000006747	2	chr7	12617689	12617843	1	chr7	11187965	11188119	+	chr3	113615266	113615420	-	SCIN
1971	ENSG00000006747	3	chr7	12620685	12620846	1	chr7	11190983	11191144	+	chr3	113612226	113612387	-	SCIN
1972	ENSG00000006747	4	chr7	12644138	12644288	1	chr7	11214885	11215035	+	chr3	113588362	113588511	-	SCIN
1973	ENSG00000006747	5	chr7	12650656	12650769	1	chr7	11221404	11221518	+	chr3	113581539	113581653	-	SCIN
1974	ENSG00000006747	6	chr7	12662426	12662518	1	chr7	11233187	11233279	+	chr3	113569296	113569388	-	SCIN
1975	ENSG00000006747	7	chr7	12664635	12664767	1	chr7	11235400	11235532	+	chr3	113567058	113567190	-	SCIN
1976	ENSG00000006747	8	chr7	12665387	12666166	1	chr7	11236155	11236934	+	chr3	113565556	113566338	-	SCIN
1977	ENSG00000006747	9	chr7	12666209	12666424	1	chr7	11236977	11237192	+	chr3	113565298	113565513	-	SCIN
1978	ENSG00000006747	10	chr7	12668726	12668847	1	chr7	11239481	11239602	+	chr3	113562570	113562691	-	SCIN
1979	ENSG00000006747	11	chr7	12675670	12675760	1	chr7	11245249	11245339	+	chr3	113555897	113555987	-	SCIN
1980	ENSG00000006747	12	chr7	12679972	12680142	1	chr7	11249504	11249674	+	chr3	113551563	113551733	-	SCIN
1981	ENSG00000006747	13	chr7	12683763	12683940	1	chr7	11253294	11253471	+	chr3	113547844	113548021	-	SCIN
1982	ENSG00000006747	14	chr7	12689092	12689169	1	chr7	11258619	11258696	+	chr3	113542600	113542677	-	SCIN
1983	ENSG00000006747	15	chr7	12691466	12691526	1	chr7	11260990	11261050	+	chr3	113540256	113540316	-	SCIN
1984	ENSG00000006757	1	chrX	7866288	7868858	-1	chrX	7733676	7736217	+	chrX	5487123	5489684	+	PNPLA4
1985	ENSG00000006757	2	chrX	7870030	7870182	-1	chrX	7737514	7737666	+	chrX	5490972	5491124	+	PNPLA4
1986	ENSG00000006757	3	chrX	7880069	7880134	-1	chrX	7748082	7748147	+	chrX	5501007	5501072	+	PNPLA4
1987	ENSG00000006757	4	chrX	7889754	7889889	-1	chrX	7757912	7758047	+	chrX	5510670	5510805	+	PNPLA4
1988	ENSG00000006757	5	chrX	7890045	7890139	-1	chrX	7758203	7758297	+	chrX	5510958	5511052	+	PNPLA4
1989	ENSG00000006757	6	chrX	7893981	7894173	-1	chrX	7762138	7762330	+	chrX	5514808	5514991	+	PNPLA4
1990	ENSG00000006788	1	chr17	10204183	10204282	-1	chr17	45777018	45777117	-	chr16	10056797	10056896	+	MYH13
1991	ENSG00000006788	2	chr17	10204886	10205020	-1	chr17	45776281	45776415	-	chr16	10057500	10057634	+	MYH13
1992	ENSG00000006788	3	chr17	10206513	10206608	-1	chr17	45774693	45774788	-	chr16	10059147	10059242	+	MYH13
1993	ENSG00000006788	4	chr17	10206711	10206815	-1	chr17	45774486	45774590	-	chr16	10059345	10059449	+	MYH13
1994	ENSG00000006788	5	chr17	10210256	10210381	-1	chr17	45770915	45771040	-	chr16	10062850	10062969	+	MYH13
1995	ENSG00000006788	6	chr17	10212551	10212754	-1	chr17	45768546	45768749	-	chr16	10065462	10065665	+	MYH13
1996	ENSG00000006788	7	chr17	10212839	10213147	-1	chr17	45768153	45768461	-	chr16	10065750	10066058	+	MYH13
1997	ENSG00000006788	8	chr17	10214420	10214544	-1	chr17	45766761	45766885	-	chr16	10067339	10067463	+	MYH13
1998	ENSG00000006788	9	chr17	10215228	10215393	-1	chr17	45765912	45766077	-	chr16	10068144	10068309	+	MYH13
1999	ENSG00000006788	10	chr17	10215891	10216074	-1	chr17	45765231	45765414	-	chr16	10068806	10068989	+	MYH13
2000	ENSG00000006788	11	chr17	10219010	10219128	-1	chr17	45760945	45761062	-	chr16	10072007	10072125	+	MYH13
[truncated: 185,889 more rows]
