# Supplementary material for: Post-translational buffering leads to convergent protein expression levels between primates
Source: Genome Biol. 2018 Jun 27;19:83. doi: 10.1186/s13059-018-1451-z (PMC6020354; doi:10.1186/s13059-018-1451-z)
Supplement: Supplementary file 4 — Ribosome profiling count Table. A .csv file listing raw ribosome profiling counts for genes that are quantifiable across all three species. (CSV 565 kb) [file 13059_2018_1451_MOESM4_ESM.csv]

	C18358	C18359	C3659	CPt91	R181.96	R249.97	R265.95	R290.96	H19127	H19137	H19144	H19147
ENSG00000000419	466	834	794	513	349	411	724	341	617	783	1029	1164
ENSG00000000457	53	156	254	143	203	51	167	291	117	61	164	203
ENSG00000000460	52	84	208	29	187	175	159	127	102	213	266	298
ENSG00000000938	510	1638	781	120	2682	2210	2895	2610	897	657	505	1331
ENSG00000001036	124	319	250	170	644	370	267	409	158	298	329	364
ENSG00000001084	0	63	163	191	507	401	556	374	77	55	67	148
ENSG00000001167	341	667	575	510	608	518	412	398	349	238	340	543
ENSG00000001460	0	3	10	1	8	28	0	33	6	5	26	18
ENSG00000001461	55	92	237	28	96	361	241	113	91	55	114	149
ENSG00000001497	276	452	473	280	577	567	496	274	363	447	515	768
ENSG00000001561	163	76	534	838	80	114	140	79	441	240	494	315
ENSG00000001617	0	14	14	13	0	1	25	12	8	9	4	0
ENSG00000001629	159	241	523	265	234	310	379	171	223	287	553	404
ENSG00000001630	53	391	317	354	435	692	641	382	532	449	388	707
ENSG00000001631	38	65	250	169	276	151	73	197	137	86	211	118
ENSG00000002330	200	175	326	206	140	89	257	127	121	105	139	205
ENSG00000002549	1450	2558	5230	560	1892	2086	1690	1440	1556	1660	2473	3006
ENSG00000002822	218	693	559	438	499	294	425	334	582	421	616	778
ENSG00000002834	1373	3732	4548	1274	2620	2294	2731	2328	2160	1879	2611	3136
ENSG00000002919	394	281	1112	858	323	266	260	76	463	487	716	563
ENSG00000003056	1041	2236	2374	1302	644	807	891	487	1416	1224	1693	1837
ENSG00000003096	87	65	203	98	63	75	59	75	2	3	0	1
ENSG00000003147	172	204	278	620	180	157	141	90	9	72	18	51
ENSG00000003393	134	315	240	86	85	222	282	177	90	85	186	99
ENSG00000003400	48	260	319	63	47	18	14	37	72	157	256	252
ENSG00000003402	1737	3422	5723	1093	389	510	413	493	1692	1177	2981	2705
ENSG00000003509	71	123	198	46	199	83	14	48	156	158	197	261
ENSG00000003756	421	688	1130	159	618	902	644	507	333	474	703	813
ENSG00000004059	271	765	1081	549	1083	462	802	654	359	444	467	666
ENSG00000004139	0	149	119	28	0	16	38	21	115	154	134	277
ENSG00000004142	468	1061	1084	752	764	777	728	868	490	557	692	966
ENSG00000004455	1115	2667	3337	1916	3007	2006	1778	2179	1111	1077	1092	1509
ENSG00000004468	740	199	3088	1260	6043	5186	4716	2532	1147	2344	2913	4592
ENSG00000004478	113	205	302	195	254	310	279	150	272	246	256	345
ENSG00000004487	761	981	1664	980	1669	1222	1551	1280	1080	1149	1061	1323
ENSG00000004534	239	455	1045	214	115	330	366	186	385	532	800	804
ENSG00000004700	551	706	1385	356	915	559	889	451	692	724	1547	1488
ENSG00000004766	91	142	235	53	207	327	260	182	104	117	301	179
ENSG00000004777	25	1	85	19	61	1	42	35	9	26	32	38
ENSG00000004779	634	2050	1533	883	1053	879	1021	893	831	911	829	1490
ENSG00000004864	89	69	186	71	152	158	79	12	62	189	145	168
ENSG00000004866	200	31	571	384	129	430	418	124	553	215	325	330
ENSG00000004897	157	347	571	188	306	340	280	251	173	254	351	336
ENSG00000004961	163	537	624	310	564	476	262	291	298	269	359	495
ENSG00000004975	203	529	608	257	459	581	518	539	369	234	410	543
ENSG00000005007	731	2425	2795	616	1641	1522	1134	1602	1226	951	1173	1883
ENSG00000005020	413	1064	1732	358	483	539	904	381	458	418	765	646
ENSG00000005022	364	1107	876	369	855	1050	1375	805	343	393	516	790
ENSG00000005059	220	309	435	384	92	143	94	20	117	175	230	280
ENSG00000005100	86	424	397	279	301	306	265	231	250	393	332	475
ENSG00000005156	305	446	376	326	385	281	580	369	257	402	355	550
ENSG00000005175	206	458	736	143	345	522	390	206	281	366	550	505
ENSG00000005189	96	82	204	124	1	103	159	49	175	159	161	229
ENSG00000005206	63	325	251	186	358	387	389	252	63	155	159	192
ENSG00000005238	17	24	55	14	27	17	2	0	32	35	37	19
ENSG00000005302	28	16	114	110	177	186	140	95	341	341	174	525
ENSG00000005339	386	687	854	310	516	456	630	428	473	339	584	498
ENSG00000005379	0	17	10	31	97	130	52	75	9	17	12	31
ENSG00000005436	92	271	325	123	237	210	228	96	198	145	177	246
ENSG00000005448	499	1031	1126	978	1058	1110	985	1071	953	992	1105	1161
ENSG00000005469	213	279	964	89	92	133	94	58	96	61	224	115
ENSG00000005483	318	384	685	466	489	415	570	247	388	281	621	664
ENSG00000005486	296	692	605	228	334	166	274	251	159	155	143	244
ENSG00000005700	233	637	790	343	516	496	481	374	641	585	851	937
ENSG00000005801	26	151	160	94	98	61	150	105	154	144	285	268
ENSG00000005810	632	1001	2046	915	1038	1503	761	534	1204	1228	1698	2009
ENSG00000005812	348	820	1016	357	558	499	497	425	525	426	541	841
ENSG00000005844	759	1376	3264	60	1632	3786	1731	2109	1120	1623	1871	3117
ENSG00000005882	8	20	93	31	161	47	41	45	39	37	77	52
ENSG00000005884	19	69	86	0	25	19	0	25	33	17	46	23
ENSG00000005889	171	494	874	441	408	473	350	270	444	451	494	836
ENSG00000005893	443	827	1817	1008	239	896	660	513	698	712	1107	947
ENSG00000005955	294	646	1083	427	450	544	370	344	540	381	737	869
ENSG00000006007	106	325	492	215	275	320	209	303	165	150	211	229
ENSG00000006015	354	1523	1330	787	808	541	722	774	331	326	301	544
ENSG00000006025	93	180	220	66	46	61	215	123	100	86	134	109
ENSG00000006062	715	1468	957	499	862	290	676	634	654	434	510	720
ENSG00000006114	619	716	1830	673	994	1140	1214	895	732	968	1580	1751
ENSG00000006118	9	113	67	126	36	35	43	58	150	177	120	79
ENSG00000006125	87	56	123	58	56	162	250	149	68	65	66	82
ENSG00000006194	151	274	390	319	198	313	241	256	206	155	202	239
ENSG00000006282	41	312	226	105	23	5	1	1	80	36	170	46
ENSG00000006327	15	101	95	41	75	27	91	93	14	5	5	12
ENSG00000006451	178	482	604	313	182	180	218	194	358	209	270	408
ENSG00000006459	34	55	42	76	113	601	339	120	3	4	11	21
ENSG00000006530	199	606	751	197	157	168	217	91	217	148	243	300
ENSG00000006576	241	395	621	165	238	119	144	228	378	276	468	539
ENSG00000006607	243	285	285	138	283	235	274	281	188	149	372	346
ENSG00000006625	131	300	297	154	28	19	1	77	223	302	439	482
ENSG00000006634	32	30	28	46	58	68	80	15	41	38	36	79
ENSG00000006652	162	243	425	799	157	131	181	251	255	104	188	177
ENSG00000006695	225	568	204	294	434	289	287	278	158	144	167	160
ENSG00000006712	213	334	521	183	112	250	345	298	177	166	272	337
ENSG00000006715	469	842	1596	550	253	610	595	294	453	620	874	742
ENSG00000006740	0	1	64	401	1	34	2	0	14	8	25	11
ENSG00000006744	265	424	623	198	470	364	382	420	317	618	655	759
ENSG00000006747	13	4	956	0	1122	382	1541	640	18	1	21	3
ENSG00000006757	0	1	14	12	59	0	68	18	103	50	69	140
ENSG00000006831	150	409	603	375	357	235	283	215	298	187	328	453
ENSG00000007047	95	199	216	156	121	250	118	122	87	98	94	117
ENSG00000007080	278	647	705	331	662	321	708	501	395	482	446	580
ENSG00000007168	103	163	299	75	118	148	57	165	109	138	142	153
ENSG00000007202	342	1155	1109	788	1030	743	850	807	389	424	812	682
ENSG00000007237	485	620	1248	760	2039	2647	1399	1349	546	109	217	754
ENSG00000007312	510	1636	1774	951	798	670	682	592	703	1088	964	1530
ENSG00000007341	38	84	125	75	153	267	259	141	22	37	111	103
ENSG00000007376	49	26	107	12	101	85	68	69	30	115	68	115
ENSG00000007392	40	305	435	141	244	257	217	273	67	206	175	321
ENSG00000007520	166	355	354	197	349	274	309	208	238	264	228	367
ENSG00000007541	90	170	211	66	124	115	153	90	94	93	166	175
ENSG00000007545	75	309	236	167	183	144	136	110	32	35	48	35
ENSG00000007923	149	583	719	400	670	827	591	376	353	455	655	716
ENSG00000007944	156	699	265	1836	114	217	242	216	157	126	145	179
ENSG00000007968	178	144	225	20	458	270	169	258	147	236	216	484
ENSG00000008018	2142	4952	7320	3203	4024	4292	4389	3634	3464	4125	5374	6676
ENSG00000008083	80	206	137	133	95	253	87	61	145	122	238	382
ENSG00000008086	0	24	48	24	23	17	21	15	26	13	21	15
ENSG00000008128	15	31	67	0	80	25	74	19	55	35	76	102
ENSG00000008130	849	3013	1985	407	721	329	735	656	666	517	544	882
ENSG00000008256	148	78	83	462	16	19	0	15	87	85	72	71
ENSG00000008277	241	458	746	418	0	24	1	2	179	154	197	176
ENSG00000008282	412	2206	1530	157	601	720	807	296	527	716	630	1228
ENSG00000008283	0	17	21	23	49	42	149	121	27	15	58	18
ENSG00000008294	483	1054	1181	479	1108	1133	1177	1249	545	320	442	492
ENSG00000008300	6	61	20	14	1	2	41	14	7	3	7	4
ENSG00000008311	9	2	145	51	341	377	287	261	12	0	6	42
ENSG00000008324	80	117	263	47	188	176	161	191	171	226	241	243
ENSG00000008382	62	136	132	67	125	99	134	209	113	95	79	220
ENSG00000008405	27	35	165	114	28	43	49	0	27	4	25	50
ENSG00000008516	16	154	31	12	735	459	370	707	6	5	10	13
ENSG00000008838	131	366	560	146	270	227	234	185	224	208	275	392
ENSG00000008869	192	288	710	168	891	916	957	612	218	250	550	363
ENSG00000008952	459	590	1752	710	276	550	624	252	853	961	1670	1965
ENSG00000009307	3163	4684	11288	3599	4295	4899	5506	3362	4125	4664	6607	6448
ENSG00000009335	294	650	768	623	284	313	237	308	328	177	449	341
ENSG00000009413	91	67	287	26	69	146	363	109	184	181	274	196
ENSG00000009780	43	73	84	81	75	108	44	99	76	92	66	93
ENSG00000009790	552	1049	1645	246	2822	2427	3024	1778	633	853	1423	1449
ENSG00000009830	63	168	165	116	122	164	86	69	29	31	47	50
ENSG00000009844	242	551	996	577	650	464	566	449	557	666	849	813
ENSG00000009954	857	1380	2288	719	1239	1134	1444	1060	920	926	1837	1600
ENSG00000010017	230	273	785	435	690	742	689	713	276	229	328	423
ENSG00000010030	410	637	1038	10	119	52	126	85	48	38	87	77
ENSG00000010072	47	140	156	109	82	110	131	43	93	72	106	145
ENSG00000010165	200	601	352	175	313	253	350	229	338	429	574	603
ENSG00000010244	338	766	885	241	958	548	517	506	538	464	560	907
ENSG00000010256	1954	5837	5556	3369	8997	5991	7227	6149	2717	2327	2885	4261
ENSG00000010270	312	429	464	757	163	117	163	142	138	184	234	225
ENSG00000010278	61	599	356	289	293	60	48	32	551	159	173	602
ENSG00000010292	1206	2095	2701	1114	3091	1755	2595	1935	1564	2283	2636	3500
ENSG00000010295	78	348	166	119	100	193	104	148	77	69	108	142
ENSG00000010322	373	539	941	435	369	408	400	296	220	292	450	636
ENSG00000010361	46	175	190	59	189	116	101	226	14	55	59	73
ENSG00000010404	59	22	98	31	0	33	25	48	26	0	15	15
ENSG00000010539	25	123	116	104	463	308	340	101	43	47	77	106
ENSG00000010671	672	1223	1595	324	875	1406	809	720	1250	1138	1651	2026
ENSG00000010803	27	40	65	108	16	77	23	55	63	91	72	130
ENSG00000010810	64	304	355	22	2444	3189	2643	1986	30	12	22	18
ENSG00000010818	71	134	115	188	64	22	22	70	51	39	73	89
ENSG00000011007	487	511	1695	154	461	492	586	318	592	663	754	973
ENSG00000011009	278	472	461	142	656	564	608	693	124	233	221	319
ENSG00000011021	40	196	141	160	109	119	72	207	131	123	122	139
ENSG00000011028	140	50	392	395	24	14	20	42	23	40	60	61
ENSG00000011052	674	2960	1862	820	4026	2763	2474	3450	732	814	1058	2032
ENSG00000011114	1	32	131	76	52	79	87	71	48	55	93	99
ENSG00000011132	220	660	694	444	531	335	406	440	260	217	311	536
ENSG00000011198	63	47	205	61	90	126	124	52	56	71	114	102
ENSG00000011243	695	988	1395	521	777	597	647	504	637	508	717	1034
ENSG00000011258	16	33	102	9	84	183	189	127	84	27	66	53
ENSG00000011275	518	874	1439	832	611	488	428	452	464	479	610	489
ENSG00000011304	551	1384	1957	751	1542	962	1352	1029	972	846	1094	1756
ENSG00000011376	244	409	556	208	628	593	460	422	387	395	603	659
ENSG00000011405	224	577	693	256	266	464	563	483	285	311	392	317
ENSG00000011426	66	321	481	212	487	512	690	557	195	345	444	487
ENSG00000011451	6	142	170	53	70	72	23	78	60	62	62	126
ENSG00000011454	125	293	355	207	382	387	251	182	329	197	472	376
ENSG00000011478	143	371	384	185	209	249	133	244	162	157	257	289
ENSG00000011485	463	807	1050	358	1468	1072	1076	1189	677	704	817	1233
ENSG00000011523	132	368	252	136	473	644	606	473	121	81	138	156
ENSG00000011590	277	1755	677	263	376	370	284	370	399	263	173	294
ENSG00000011638	217	392	342	306	271	181	199	172	111	115	201	172
ENSG00000012061	388	1137	1338	761	1003	884	816	812	640	586	584	885
ENSG00000012124	995	3150	1866	1229	337	254	167	164	2969	3056	1937	4103
ENSG00000012174	62	86	252	53	92	93	85	38	133	154	220	191
ENSG00000012211	58	174	177	117	43	29	63	24	104	94	68	141
ENSG00000012232	60	81	167	89	54	130	143	66	59	63	69	78
ENSG00000012660	464	876	1347	589	652	781	889	381	416	454	658	695
ENSG00000012779	0	2	5	4	87	1	1	2	941	263	634	858
ENSG00000012822	404	600	1178	254	638	1056	616	581	244	372	477	541
ENSG00000012963	283	409	803	289	477	229	443	249	366	391	905	1225
ENSG00000012983	41	84	134	59	248	262	364	198	83	80	114	113
ENSG00000013016	284	1237	552	266	10	32	0	36	3	0	11	2
ENSG00000013275	1131	2732	3165	1402	2327	2334	1895	1526	1416	1571	2282	3185
ENSG00000013288	100	186	284	180	530	518	510	444	83	205	327	227
ENSG00000013297	82	317	371	18	14438	7845	9822	12876	1	2	6	6
ENSG00000013306	310	1185	984	533	730	458	412	672	412	281	376	452
ENSG00000013364	2778	5529	8525	1301	2732	3059	2084	2331	3116	1704	2453	2915
ENSG00000013374	761	1806	3184	225	707	793	634	504	920	1053	1262	909
ENSG00000013375	331	316	1052	590	761	702	815	846	211	191	318	306
ENSG00000013392	77	110	278	68	179	155	124	281	112	54	123	129
ENSG00000013441	187	441	376	689	192	249	207	178	217	140	282	136
ENSG00000013503	121	144	256	30	330	361	310	180	63	95	184	117
ENSG00000013523	54	262	412	191	300	490	302	109	167	225	213	318
ENSG00000013561	0	8	77	18	10	44	46	46	33	48	58	40
ENSG00000013563	95	370	172	56	49	160	83	75	92	20	78	73
ENSG00000013725	34	62	71	379	39	39	117	144	13	4	14	19
ENSG00000013810	664	719	1230	676	1230	724	1049	666	783	854	1269	1695
ENSG00000014123	425	656	1591	622	656	914	843	416	554	598	965	985
ENSG00000014138	375	807	1008	255	1001	746	861	584	539	668	977	1078
ENSG00000014164	219	735	624	164	425	343	352	510	222	260	261	398
ENSG00000014216	2298	6433	5252	1769	3282	3699	2923	2434	2196	2554	3512	4639
ENSG00000014257	13	223	304	0	0	25	1	1	202	65	40	38
ENSG00000014641	2081	4427	6151	2209	3013	2909	3487	2448	3975	3326	6511	5434
ENSG00000014824	90	193	373	305	140	193	122	185	286	189	331	270
ENSG00000014919	316	1399	922	423	748	635	816	555	425	535	615	657
ENSG00000015133	451	1039	1555	660	709	679	428	671	476	494	765	940
ENSG00000015153	163	128	213	219	71	85	148	43	107	18	166	125
ENSG00000015171	23	76	180	98	207	245	129	143	60	90	144	98
ENSG00000015475	172	1059	806	875	425	287	97	383	775	569	573	718
ENSG00000015479	175	373	492	171	123	168	212	39	314	346	606	484
ENSG00000015532	326	350	788	507	347	231	249	314	169	216	220	334
ENSG00000015676	439	1080	1342	772	796	1048	1104	958	530	679	649	997
ENSG00000016391	39	172	38	2	19	1	1	2	729	587	764	947
ENSG00000016864	249	305	512	339	326	274	463	308	245	238	662	410
ENSG00000017260	470	685	1449	904	498	543	961	600	1220	1038	1757	1618
ENSG00000017427	711	3489	2154	1217	1023	1797	1602	1389	54	73	178	18
ENSG00000017483	305	766	1087	305	949	1159	690	811	363	685	806	977
ENSG00000017797	191	203	350	130	242	181	73	207	124	107	146	188
ENSG00000018189	134	136	108	70	246	208	168	123	56	55	78	54
ENSG00000018510	294	669	899	196	371	716	509	241	323	374	529	617
ENSG00000018699	295	446	723	551	848	980	683	652	305	310	498	529
ENSG00000018869	11	0	42	20	32	0	22	26	2	36	5	0
ENSG00000019144	1	96	41	9	18	1	0	8	4	2	5	2
ENSG00000019582	62089	139840	185640	97482	105816	110209	108026	108795	97068	89010	130531	135679
ENSG00000019995	64	52	136	92	27	28	27	37	45	45	119	79
ENSG00000020129	226	517	774	267	747	520	363	571	288	334	474	608
ENSG00000020256	198	388	300	338	66	164	68	148	264	236	247	353
ENSG00000020426	226	363	828	261	286	358	368	161	342	315	444	571
ENSG00000020633	587	2289	1408	910	2026	1945	1704	1976	710	494	587	1137
ENSG00000020922	133	236	413	39	204	207	212	131	124	182	264	320
ENSG00000021355	2038	8471	6036	1607	697	452	554	736	1801	1279	391	230
ENSG00000021574	294	363	475	151	182	143	113	216	128	117	258	239
ENSG00000021776	375	942	1559	541	999	1218	1266	683	453	656	988	851
ENSG00000022277	310	643	754	385	721	698	896	712	807	791	1200	1149
ENSG00000022567	12	20	176	65	48	20	70	71	7	12	20	21
ENSG00000022840	638	1324	1340	589	1345	1073	935	969	652	379	762	787
ENSG00000022976	31	137	122	98	60	54	56	37	16	10	47	45
ENSG00000023041	95	96	419	134	339	452	415	240	141	211	237	312
ENSG00000023171	216	1487	1273	482	45	61	3	116	59	26	151	31
ENSG00000023191	644	3389	1305	607	1217	873	1005	1005	847	741	834	1304
ENSG00000023228	669	1748	2782	889	1577	1750	2120	1042	966	930	1569	1569
ENSG00000023287	288	179	613	355	221	279	283	135	139	122	188	232
ENSG00000023318	819	1761	3272	1425	3010	3945	3941	2058	937	1496	2412	1981
ENSG00000023330	840	2218	2603	570	1257	1232	1262	1303	1504	1109	1557	1674
ENSG00000023445	945	2282	3973	2415	2884	2355	3126	3433	1215	466	610	751
ENSG00000023572	31	160	212	168	60	157	194	98	54	25	196	127
ENSG00000023608	28	61	57	91	18	31	20	0	13	37	53	23
ENSG00000023697	431	1098	1468	693	603	287	704	393	277	392	471	562
ENSG00000023734	443	1343	1380	677	512	488	613	695	700	739	768	1141
ENSG00000023892	350	836	1035	255	975	980	693	1167	624	638	670	1308
ENSG00000023902	3063	1633	4340	1644	312	166	265	268	166	158	246	406
ENSG00000023909	318	605	846	264	836	918	936	1022	123	145	155	308
ENSG00000024048	376	577	1167	347	416	735	824	362	477	438	751	777
ENSG00000024862	70	285	190	88	216	271	159	345	193	164	189	263
ENSG00000025039	110	46	350	29	310	193	205	170	31	26	65	45
ENSG00000025156	22	77	247	39	116	232	163	62	98	49	93	141
ENSG00000025293	155	259	451	270	37	145	53	90	292	261	423	385
ENSG00000025708	791	1890	4567	178	112	88	279	133	345	302	398	298
ENSG00000025770	555	572	1146	669	790	384	541	640	387	554	677	916
ENSG00000025772	263	569	534	495	176	231	320	235	429	358	485	664
ENSG00000025796	116	277	689	513	680	922	673	545	347	267	498	456
ENSG00000025800	619	1133	1492	652	706	606	880	422	878	711	989	1044
ENSG00000026025	5666	30629	20265	788	1348	770	1796	2120	4923	5850	6017	8302
ENSG00000026103	556	580	2258	1374	694	1091	1385	1111	1300	928	901	1518
ENSG00000026297	688	956	1575	73	493	1083	1132	778	2189	2668	2000	2826
ENSG00000026508	8131	24878	24056	10954	10079	11829	11779	11988	1770	3111	5841	3815
ENSG00000026751	1567	817	3145	1346	1022	903	995	839	3789	2229	4403	4851
ENSG00000026950	122	210	395	253	13	155	61	111	181	126	182	161
ENSG00000027001	49	86	194	23	288	91	266	169	93	41	209	159
ENSG00000027697	862	928	1761	1321	384	218	114	243	1462	1283	1900	979
ENSG00000027847	51	134	361	210	81	0	35	52	75	103	81	96
ENSG00000027869	99	1872	391	37	435	391	353	324	194	159	57	200
ENSG00000028116	270	535	1350	216	207	471	380	244	298	410	568	659
ENSG00000028137	760	2669	2845	592	637	651	675	930	911	650	505	1047
ENSG00000028203	99	363	628	201	107	101	78	91	186	203	360	279
ENSG00000028277	1531	1459	3166	1241	2057	1406	1384	1651	1377	1062	882	1397
ENSG00000028528	557	1571	1874	731	1417	980	1490	780	803	704	1390	1306
ENSG00000028839	0	37	93	77	103	47	87	80	99	88	73	120
ENSG00000029153	101	192	98	147	0	36	17	35	75	53	92	113
ENSG00000029363	225	287	646	174	546	588	577	351	324	347	573	791
ENSG00000029364	522	925	1739	679	585	627	713	1074	923	598	820	998
ENSG00000029534	28	4	3	1	0	3	2	2	333	292	270	231
ENSG00000029639	58	122	204	193	222	191	252	147	177	173	272	181
ENSG00000029725	285	513	747	480	294	366	199	226	594	348	609	596
ENSG00000029993	25	54	117	10	117	129	129	73	103	80	134	185
ENSG00000030066	520	1507	1444	506	1026	681	674	244	466	562	1057	798
ENSG00000030419	1170	911	2817	2851	179	123	232	121	3730	2152	3807	3914
ENSG00000030582	3029	3624	5796	2658	3095	2688	2674	3744	4448	4204	5091	5846
ENSG00000031003	148	76	245	85	92	124	102	20	60	106	236	180
ENSG00000031081	555	481	1510	331	240	219	63	230	521	543	443	773
ENSG00000031691	28	16	77	0	16	54	21	0	38	50	84	88
ENSG00000031698	1364	2515	3975	1650	3480	3178	2214	3265	1946	1536	1630	3007
ENSG00000031823	660	1361	1865	732	1414	930	1410	1077	880	821	864	1196
ENSG00000032219	85	138	363	203	183	194	345	188	162	113	244	297
ENSG00000032389	389	586	800	560	640	452	477	403	336	475	569	553
ENSG00000032444	360	413	1018	501	879	595	491	779	441	440	543	652
ENSG00000032742	54	68	57	95	112	137	244	61	35	56	148	111
ENSG00000033011	10	58	74	16	5	71	0	79	41	98	123	100
ENSG00000033030	277	388	627	155	317	286	306	88	245	175	415	422
ENSG00000033050	85	459	394	86	182	84	175	174	117	217	266	316
ENSG00000033100	231	210	541	174	196	129	142	237	190	214	227	286
ENSG00000033170	971	1252	2637	2067	108	63	89	107	531	511	758	536
ENSG00000033178	314	535	1211	652	684	611	507	416	855	807	1170	1339
ENSG00000033327	117	259	333	145	27	21	23	35	92	74	101	55
ENSG00000033627	293	177	681	159	65	16	49	32	529	640	844	883
ENSG00000033800	324	500	1050	465	927	625	584	598	552	433	739	800
ENSG00000033867	355	644	942	588	684	817	777	518	577	648	485	657
ENSG00000034063	400	625	822	103	1289	800	878	518	290	444	888	1002
ENSG00000034152	242	685	758	341	707	586	569	616	463	365	537	648
ENSG00000034510	482	1953	2549	1277	572	974	749	844	866	938	1932	1205
ENSG00000034533	40	177	125	26	201	114	133	213	61	43	95	103
ENSG00000034677	110	504	453	223	362	606	293	326	542	431	626	591
ENSG00000034693	179	128	299	194	278	642	493	284	278	223	348	500
ENSG00000034713	467	794	1526	730	937	1082	985	638	1227	538	905	1082
ENSG00000035403	214	1763	1052	13	976	914	1028	1008	335	434	292	302
ENSG00000035499	123	187	306	157	624	268	251	320	257	249	328	506
ENSG00000035664	123	263	122	0	43	158	82	48	38	46	109	60
ENSG00000035681	56	187	194	99	41	157	217	98	166	115	139	178
ENSG00000035687	308	1061	783	319	596	524	590	485	268	328	473	705
ENSG00000035720	236	61	674	31	848	459	900	544	411	702	678	1050
ENSG00000035928	490	524	1457	286	403	560	797	561	692	599	1082	1239
ENSG00000036054	82	147	215	214	177	294	339	167	147	133	280	237
ENSG00000036257	341	746	1576	552	487	885	709	552	589	672	1214	1133
ENSG00000036549	127	103	542	185	326	558	376	370	152	221	305	315
ENSG00000036672	7	16	29	2	30	40	72	26	1	3	1	4
ENSG00000037241	114	271	479	203	481	428	514	357	8	14	28	13
ENSG00000037474	387	712	1389	610	655	608	959	416	553	563	952	896
ENSG00000037637	457	715	1279	726	542	590	646	571	480	423	584	575
ENSG00000037749	199	261	459	64	142	209	176	286	84	100	221	242
ENSG00000037757	189	386	408	186	818	490	312	374	202	186	303	491
ENSG00000037897	34	252	113	62	374	205	341	248	69	97	98	196
ENSG00000038002	86	174	280	51	428	316	552	402	56	150	135	194
ENSG00000038210	140	178	619	215	398	315	276	268	369	391	807	626
ENSG00000038219	705	605	1683	665	464	529	1003	531	853	684	1128	1228
ENSG00000038274	465	1242	2105	1061	465	386	455	402	1054	910	1533	1463
ENSG00000038358	581	1126	1715	794	1504	932	1118	1018	761	1028	1239	1554
ENSG00000038382	595	1081	1398	822	416	191	58	200	686	604	804	893
ENSG00000038427	206	59	287	518	50	76	114	17	99	21	252	60
ENSG00000038532	687	1337	1565	673	264	391	360	377	673	395	538	638
ENSG00000039123	394	930	1594	673	1429	1969	1713	1236	924	1033	1404	1348
ENSG00000039319	110	139	306	130	168	351	91	101	105	77	237	149
ENSG00000039523	384	1786	901	559	337	194	635	383	420	294	366	293
ENSG00000039650	190	389	405	216	442	427	534	331	155	250	173	257
ENSG00000040199	59	197	154	63	61	112	34	60	118	50	156	190
ENSG00000040275	225	245	518	483	350	269	171	173	201	208	361	333
ENSG00000040341	31	116	189	21	225	163	293	170	92	53	168	149
ENSG00000040487	28	31	38	89	127	66	158	140	32	78	81	158
ENSG00000040531	58	60	178	13	72	36	73	60	42	16	88	70
ENSG00000040633	329	660	759	191	725	587	518	586	329	264	690	604
ENSG00000040933	380	997	1239	298	608	647	674	280	315	410	438	583
ENSG00000041357	796	1827	3705	1399	1886	2735	2638	1115	1542	1655	2786	2818
ENSG00000041802	122	244	499	220	249	366	234	251	214	257	380	513
ENSG00000041880	81	370	458	92	557	301	262	324	118	107	149	250
ENSG00000041982	489	5267	2697	160	1	64	7	1	4	1	13	1
ENSG00000041988	89	408	183	173	115	194	74	217	100	76	53	110
ENSG00000042088	181	341	743	432	629	720	562	362	452	591	689	907
ENSG00000042286	152	356	499	64	203	294	322	226	485	375	541	773
ENSG00000042317	12	16	53	42	15	48	24	0	31	1	24	11
ENSG00000042429	468	1264	958	392	944	1115	1283	1174	288	306	765	616
ENSG00000042445	97	304	278	76	151	231	207	88	152	177	369	364
ENSG00000042493	1695	7703	2639	291	96	107	154	37	1559	635	731	1472
ENSG00000042753	669	985	2137	824	915	941	595	601	841	956	1343	1341
ENSG00000043143	208	722	1158	299	199	284	203	198	517	566	728	815
ENSG00000043462	100	526	244	174	36	19	0	36	143	358	328	476
ENSG00000043514	105	279	540	313	126	383	116	179	290	337	234	442
ENSG00000043591	158	1271	183	131	724	720	543	946	8	14	30	13
ENSG00000044090	351	858	1155	875	433	366	399	564	652	505	481	825
ENSG00000044115	1012	1423	2444	534	204	567	500	94	1156	1097	1249	1925
ENSG00000044446	72	231	228	202	543	314	776	394	178	247	190	295
ENSG00000044574	977	1194	3267	2012	1969	1785	2333	1577	852	1700	2785	1586
ENSG00000046604	59	1206	218	215	0	20	1	38	848	556	808	599
ENSG00000046647	118	360	703	358	301	305	370	154	328	387	375	447
ENSG00000046651	33	83	102	18	76	83	81	58	57	96	54	98
ENSG00000047056	20	189	181	59	371	151	215	212	60	62	136	136
ENSG00000047188	238	427	631	311	149	194	177	96	357	435	458	510
ENSG00000047230	170	224	392	193	103	219	64	91	193	227	414	320
ENSG00000047249	332	571	1002	627	602	479	813	515	522	541	849	721
ENSG00000047315	874	2128	3177	1677	2663	2395	2918	1660	1530	1510	2757	2632
ENSG00000047346	195	207	379	57	143	419	90	161	119	106	403	289
ENSG00000047365	44	57	260	147	69	102	227	109	172	182	97	156
ENSG00000047410	1265	2150	3984	1743	2267	3279	3696	1929	1565	1937	3092	2679
ENSG00000047578	55	251	243	216	92	185	114	82	80	84	167	127
ENSG00000047579	85	214	553	128	167	382	345	159	289	326	403	388
ENSG00000047621	119	116	557	154	112	235	265	20	138	127	318	199
ENSG00000047634	25	196	69	0	52	58	18	12	2	12	7	14
ENSG00000047644	169	382	227	225	300	268	124	182	10	31	66	72
ENSG00000047648	74	17	151	62	58	54	190	141	207	198	255	164
ENSG00000047849	1974	3571	5736	2069	1911	1925	2024	1568	2428	2258	2660	3491
ENSG00000047932	164	396	696	252	434	332	356	341	329	334	448	474
ENSG00000048028	156	578	470	157	305	256	320	278	320	318	453	445
ENSG00000048052	118	901	622	201	565	639	672	425	136	98	286	185
ENSG00000048140	133	291	249	17	55	30	0	28	64	25	24	75
ENSG00000048162	117	489	684	411	458	448	518	318	326	517	425	562
ENSG00000048392	374	688	1349	340	687	628	357	693	567	314	709	623
ENSG00000048405	255	582	775	224	237	251	287	215	350	297	457	669
ENSG00000048462	594	486	2164	359	524	442	651	192	1127	1537	3773	2973
ENSG00000048471	176	228	385	288	22	75	45	0	168	280	265	294
ENSG00000048649	373	1311	1345	528	1021	1066	723	648	603	518	748	785
ENSG00000048707	160	388	355	255	750	410	424	274	189	301	414	405
ENSG00000048740	710	1806	1685	1166	1633	1254	1141	956	749	766	1290	1534
ENSG00000048828	704	1626	1182	838	1152	1088	1347	765	621	740	961	1145
ENSG00000048991	203	320	513	235	394	297	252	299	206	208	474	463
ENSG00000049089	66	201	175	25	0	75	2	1	130	90	78	185
ENSG00000049167	0	28	50	108	17	68	25	8	16	28	29	44
ENSG00000049192	10	1	16	35	27	9	0	15	10	4	9	10
ENSG00000049239	319	359	717	528	209	124	50	144	142	184	228	316
ENSG00000049245	66	230	160	168	369	284	511	328	36	105	128	98
ENSG00000049246	0	59	14	36	32	13	1	35	13	12	90	194
ENSG00000049249	566	4354	1822	1556	763	1527	1542	2673	163	87	96	120
ENSG00000049283	1	33	8	1	0	11	2	1	1	1	3	0
ENSG00000049323	149	1	270	150	31	78	4	51	3	0	4	2
ENSG00000049449	56	102	172	245	490	412	491	251	160	89	158	121
ENSG00000049541	760	1817	1764	870	815	500	648	362	521	727	799	1219
ENSG00000049618	381	411	949	403	508	351	350	305	611	490	750	670
ENSG00000049656	265	706	701	479	790	662	428	503	307	272	472	701
ENSG00000049759	18	213	231	124	169	250	427	204	395	179	211	252
ENSG00000049860	166	452	586	624	842	1026	1111	558	277	282	413	282
ENSG00000049883	82	234	309	111	426	482	565	363	31	8	81	67
ENSG00000050130	260	460	408	342	100	211	84	145	139	123	289	274
ENSG00000050344	41	140	123	21	52	19	48	0	47	86	72	62
ENSG00000050393	282	596	436	134	299	165	262	141	109	172	140	266
ENSG00000050405	15	70	431	305	316	221	158	134	465	491	731	883
ENSG00000050426	208	377	623	256	534	439	543	590	392	263	322	348
ENSG00000050730	21	38	80	16	88	86	1	9	74	8	76	38
ENSG00000050748	37	48	181	142	120	104	114	117	81	91	126	155
ENSG00000050820	78	97	205	0	44	59	104	99	83	152	136	162
ENSG00000051009	89	349	202	88	155	140	124	125	126	106	151	144
ENSG00000051108	1660	2646	5311	2853	1103	1324	898	1044	6506	3283	4561	5005
ENSG00000051180	207	300	580	376	762	532	723	284	215	323	485	543
ENSG00000051341	195	150	457	296	375	155	322	89	171	162	288	305
ENSG00000051382	17	92	162	59	123	105	25	66	130	61	204	168
ENSG00000051523	211	628	928	431	863	988	1244	717	673	578	1220	1458
ENSG00000051620	0	14	32	420	330	249	456	246	48	24	59	0
ENSG00000052723	285	554	679	424	671	559	439	484	288	290	329	562
ENSG00000052749	228	409	586	135	753	895	877	581	230	246	374	491
ENSG00000052795	76	163	258	155	0	10	1	41	106	22	77	98
ENSG00000052802	169	550	576	552	712	2159	1628	1093	408	379	506	480
ENSG00000052841	479	786	1151	545	544	907	748	501	578	872	801	970
ENSG00000053254	204	565	289	154	219	298	102	274	152	60	108	192
ENSG00000053371	68	192	239	166	597	438	291	455	173	321	306	458
ENSG00000053372	90	330	374	176	196	242	250	199	209	289	216	511
ENSG00000053501	92	428	338	167	340	409	263	272	175	147	181	238
ENSG00000053770	96	233	440	122	221	510	483	201	154	108	250	166
ENSG00000053900	216	467	535	255	472	779	700	288	132	152	305	300
ENSG00000054116	346	1008	1173	691	1098	934	868	796	487	494	743	925
ENSG00000054118	71	187	332	122	225	129	195	181	173	182	292	314
ENSG00000054148	356	312	927	622	392	658	412	355	501	423	960	606
ENSG00000054219	74	230	283	314	114	18	1	20	119	107	232	172
ENSG00000054267	271	698	1008	221	510	563	644	524	353	278	444	410
ENSG00000054277	252	702	284	108	512	352	236	412	68	61	109	106
ENSG00000054282	258	196	895	228	285	327	360	249	155	126	283	282
ENSG00000054392	13	1	76	58	48	87	81	16	21	18	20	36
ENSG00000054523	203	468	978	195	304	508	373	365	270	88	374	219
ENSG00000054611	304	734	1027	438	423	392	391	247	565	511	655	1026
ENSG00000054654	333	138	966	134	2095	1054	1761	947	1218	1853	2140	2465
ENSG00000054965	129	277	222	148	610	398	519	424	274	178	280	412
ENSG00000054967	70	435	283	173	187	107	125	142	267	187	149	208
ENSG00000054983	39	84	207	57	85	92	274	76	108	65	150	130
ENSG00000055044	262	570	1168	257	719	763	620	398	578	707	989	1175
ENSG00000055070	56	60	254	165	127	44	116	125	131	84	152	189
ENSG00000055118	26	30	29	12	13	20	0	1	0	1	1	1
ENSG00000055130	292	310	973	518	479	604	677	465	344	370	616	667
ENSG00000055147	181	489	987	392	270	318	248	239	300	322	370	434
ENSG00000055163	782	1670	2634	1069	2541	2074	2906	2222	1715	1517	1946	2555
ENSG00000055208	92	160	268	247	58	17	98	56	215	68	166	177
ENSG00000055211	227	191	533	584	154	146	318	141	236	200	371	239
ENSG00000055332	198	300	712	63	126	601	319	87	404	390	630	658
ENSG00000055483	238	654	477	357	329	335	403	370	316	326	325	426
ENSG00000055609	346	747	1031	456	421	555	636	423	736	516	879	823
ENSG00000055917	499	1228	1509	834	1178	1305	997	623	746	576	1133	1063
ENSG00000055950	219	717	702	338	288	62	172	178	386	399	364	492
ENSG00000056097	587	1081	1720	855	1149	1070	803	1181	607	822	842	953
ENSG00000056277	0	86	155	83	19	24	136	39	35	20	33	37
ENSG00000056558	1665	3937	6580	2852	1563	1045	1306	1323	2251	1786	1851	2850
ENSG00000056586	22	164	64	87	56	52	57	124	61	27	66	72
ENSG00000056661	44	84	38	50	15	1	22	1	77	68	118	58
ENSG00000056736	2	34	2	13	1	1	1	1	549	538	1266	411
ENSG00000056972	221	441	660	208	206	145	313	112	359	379	376	661
ENSG00000057252	160	591	731	406	675	623	698	493	795	814	979	1003
ENSG00000057608	1915	4997	6507	1948	3407	3292	2999	2269	2999	3141	4060	5489
ENSG00000057657	882	1536	3078	733	1476	1203	2261	1965	1109	869	2224	1192
ENSG00000057663	65	129	281	175	413	396	566	229	140	138	307	267
ENSG00000057704	60	0	154	60	25	1	1	36	109	107	142	166
ENSG00000057757	173	323	411	371	383	149	420	246	193	221	308	325
ENSG00000057935	193	223	515	122	355	403	436	271	228	230	448	420
ENSG00000058056	28	276	119	157	61	197	83	46	116	194	215	258
ENSG00000058063	326	793	939	448	468	281	519	411	294	297	433	559
ENSG00000058262	1813	2539	5289	3248	2268	2150	1925	1700	938	1571	2571	2099
ENSG00000058272	596	1054	1779	654	628	972	1067	480	849	604	1450	1264
ENSG00000058453	0	60	5	12	128	63	21	29	8	10	6	9
ENSG00000058600	179	651	688	331	417	349	290	317	155	259	269	314
ENSG00000058668	815	1971	2531	1610	256	44	450	177	17	70	99	17
ENSG00000058673	11	104	289	346	204	307	228	230	139	137	244	208
ENSG00000058729	136	426	1062	303	293	460	481	383	266	300	514	529
ENSG00000058799	179	254	436	227	288	304	346	208	170	95	281	320
ENSG00000058804	59	99	78	105	110	35	98	42	35	85	101	133
ENSG00000058866	1	10	3	8	1	2	27	25	17	0	35	19
ENSG00000059122	39	0	68	48	139	104	47	31	51	41	31	102
ENSG00000059145	38	88	77	56	113	137	16	119	58	22	33	48
ENSG00000059377	66	97	47	72	1	14	23	1	117	335	505	869
ENSG00000059378	772	1781	1573	0	967	1100	744	920	166	279	248	569
ENSG00000059573	938	1344	2915	1964	2638	3730	2689	2604	1312	1622	1937	2191
ENSG00000059588	113	378	300	185	579	337	550	371	170	296	391	622
ENSG00000059691	196	283	486	122	699	628	512	433	350	276	469	587
ENSG00000059728	62	192	440	310	176	124	207	221	192	105	141	130
ENSG00000059758	375	362	1394	697	470	508	558	398	374	297	532	527
ENSG00000059769	149	162	340	315	70	107	114	61	107	61	83	108
ENSG00000059804	89	847	427	249	7662	7040	8721	9281	330	237	96	177
ENSG00000059915	0	27	29	1	75	1	25	26	1	0	1	7
ENSG00000060069	110	522	421	79	314	437	237	386	168	218	170	356
ENSG00000060138	434	1165	1382	918	107	33	4	38	874	945	629	811
ENSG00000060237	1965	2847	4193	2697	2249	3489	2309	2709	2601	1746	2664	2643
ENSG00000060339	391	808	1108	599	905	1037	904	515	580	725	1178	1173
ENSG00000060491	454	837	1078	420	825	934	477	827	685	708	653	1180
ENSG00000060558	310	870	264	503	879	56	822	1032	311	200	154	293
ENSG00000060642	8	58	86	184	98	85	103	45	43	40	77	98
ENSG00000060688	329	570	776	246	762	695	770	475	361	386	674	978
ENSG00000060749	35	312	273	154	143	212	211	204	137	122	198	161
ENSG00000060762	111	79	362	378	1000	653	679	613	249	284	479	617
ENSG00000060971	388	970	1215	466	331	346	432	392	446	499	879	902
ENSG00000060982	390	2036	2104	1364	1236	811	801	1411	387	155	144	505
ENSG00000061273	85	343	609	337	100	23	52	68	105	70	49	115
ENSG00000061656	183	296	224	516	128	0	73	74	124	156	148	239
ENSG00000061676	40	46	51	0	23	45	20	20	52	71	165	45
ENSG00000061794	107	565	454	179	320	452	301	291	420	445	638	646
ENSG00000061918	1053	1594	2788	2831	3071	3065	2773	1930	365	518	625	574
ENSG00000061936	400	657	944	338	498	363	458	576	496	461	559	702
ENSG00000061938	47	60	92	1	49	1	78	12	66	102	80	102
ENSG00000061987	294	282	864	487	539	500	660	519	384	444	729	618
ENSG00000062194	318	805	1229	970	688	863	849	710	541	467	908	665
ENSG00000062282	57	468	298	34	276	258	174	192	128	54	91	242
ENSG00000062485	931	2725	2652	1166	4020	2346	3253	2408	989	897	1117	1508
ENSG00000062582	213	847	588	550	786	761	883	539	426	603	534	764
ENSG00000062598	360	670	1109	507	537	434	306	310	315	327	604	512
ENSG00000062650	403	584	1269	536	706	645	482	590	606	585	1038	1014
ENSG00000062716	350	660	933	616	633	741	341	602	399	501	825	807
ENSG00000062725	200	476	869	322	402	477	417	281	254	224	458	439
ENSG00000062822	336	563	713	207	1534	584	974	821	533	669	732	963
ENSG00000063169	147	303	360	130	378	320	196	262	139	163	222	295
ENSG00000063176	53	117	165	98	29	104	31	0	98	96	131	109
ENSG00000063177	3054	8884	9954	4882	1571	1382	1510	1279	3706	4891	3668	7832
ENSG00000063180	16	24	21	0	16	57	118	72	8	0	12	7
ENSG00000063241	178	350	591	437	332	577	627	398	587	420	546	926
ENSG00000063244	967	1840	2196	836	2293	1821	2184	1522	1066	1665	1631	2173
ENSG00000063245	410	821	723	304	1036	618	657	809	401	303	431	617
ENSG00000063322	264	477	474	442	511	335	317	458	149	234	254	414
ENSG00000063438	174	843	727	160	433	180	425	394	323	205	200	237
ENSG00000063587	51	23	79	116	65	126	0	79	91	30	69	122
ENSG00000063601	270	149	382	112	177	411	158	81	125	194	257	256
ENSG00000063660	2	15	15	1	2871	2727	2307	2838	8	3	8	1
ENSG00000063761	103	68	138	56	267	118	345	119	24	12	79	101
ENSG00000063978	11	41	120	76	112	87	41	48	114	22	89	128
ENSG00000064012	200	902	789	87	463	631	707	448	153	92	229	115
ENSG00000064102	247	576	981	570	1034	919	1325	901	612	455	896	1021
ENSG00000064115	413	685	1274	917	896	1172	1348	1091	425	342	814	632
ENSG00000064313	217	373	605	398	517	469	730	358	280	197	460	435
ENSG00000064393	580	823	987	651	604	386	788	671	493	363	796	821
ENSG00000064419	616	1059	1752	896	1230	1011	973	1095	1270	966	1638	1454
ENSG00000064490	299	695	836	383	716	523	685	455	477	424	829	915
ENSG00000064545	222	647	373	380	376	735	346	367	348	423	381	486
ENSG00000064547	153	642	158	67	115	53	106	62	103	72	37	114
ENSG00000064601	372	508	1007	387	1244	1402	1229	1221	677	659	849	867
ENSG00000064607	688	847	1789	875	614	574	663	689	730	714	860	918
ENSG00000064651	112	165	492	378	747	593	631	491	493	761	1012	902
ENSG00000064687	305	690	686	262	258	215	286	107	80	147	189	224
ENSG00000064703	65	157	288	99	146	188	107	213	119	95	191	172
ENSG00000064726	187	282	506	482	308	188	326	198	441	289	486	496
ENSG00000064763	22	109	39	0	0	1	1	60	59	111	165	10
ENSG00000064787	111	1111	395	231	27	73	55	26	42	0	19	25
ENSG00000064886	759	59	6363	26	3	80	91	5	3597	1834	1201	8052
ENSG00000064932	762	1032	1249	386	1345	1028	906	1119	386	188	274	413
ENSG00000064933	137	341	352	196	184	404	205	140	177	192	304	284
ENSG00000064961	74	118	91	44	248	138	60	54	22	42	62	65
ENSG00000064989	44	19	565	124	161	180	75	90	19	32	40	30
ENSG00000064995	231	423	544	247	338	293	283	228	246	226	330	349
ENSG00000064999	153	121	472	243	156	102	285	149	188	101	140	140
ENSG00000065000	1227	1618	2316	794	1256	976	982	1051	792	899	1569	1478
ENSG00000065029	99	179	182	109	112	72	164	117	139	115	109	201
ENSG00000065057	142	558	367	99	336	117	204	241	215	190	246	378
ENSG00000065060	127	290	353	159	133	114	321	122	122	115	130	178
ENSG00000065135	879	1513	2288	1125	1362	1562	1351	1111	1303	1363	1942	2226
ENSG00000065150	234	392	610	378	1089	1060	800	873	495	710	865	1013
ENSG00000065154	15	58	78	61	6	73	136	80	15	5	26	5
ENSG00000065183	258	573	852	241	708	973	680	567	419	677	744	733
ENSG00000065243	64	86	231	82	212	88	185	206	117	90	185	123
ENSG00000065268	500	2060	1354	549	2241	1142	1396	1007	1011	1250	1234	2190
ENSG00000065308	184	102	329	94	98	14	22	102	40	98	330	82
ENSG00000065328	173	249	348	210	754	647	516	438	226	437	530	672
ENSG00000065357	239	315	572	259	557	927	663	616	304	314	459	564
ENSG00000065413	564	1386	1753	385	668	711	810	437	977	933	1285	1497
ENSG00000065427	727	1908	2281	635	1371	1844	1276	1181	1107	867	1334	1784
ENSG00000065457	9	43	15	1	40	66	24	69	31	33	70	57
ENSG00000065485	394	321	722	369	276	186	397	281	285	308	354	454
ENSG00000065491	89	286	346	358	39	57	29	108	68	78	90	113
ENSG00000065518	62	219	343	294	673	854	803	480	219	209	390	348
ENSG00000065526	121	184	287	129	68	262	247	68	131	154	231	250
ENSG00000065548	3	13	44	12	114	304	137	102	140	134	202	233
ENSG00000065559	13	36	67	22	45	27	0	84	22	13	6	30
ENSG00000065600	74	117	152	193	158	320	236	148	277	179	197	215
ENSG00000065613	268	553	821	202	864	1018	997	900	520	583	581	886
ENSG00000065615	111	107	297	157	108	136	180	224	181	124	239	272
ENSG00000065621	54	109	216	175	44	0	13	51	12	7	2	3
ENSG00000065802	92	148	82	94	123	49	154	69	89	104	121	117
ENSG00000065809	619	834	1811	745	1429	921	1183	895	469	453	492	632
ENSG00000065833	417	126	1129	399	0	1	152	233	379	119	115	387
ENSG00000065882	629	377	893	1108	2351	1958	1698	1648	422	407	1066	1000
ENSG00000065883	354	357	936	327	477	403	201	206	313	235	575	843
ENSG00000065911	81	203	383	188	219	175	306	179	186	208	172	207
ENSG00000065923	141	125	427	158	318	176	626	203	134	209	220	234
ENSG00000065970	59	83	132	74	80	110	20	77	96	69	86	108
ENSG00000065989	28	93	85	86	53	22	0	26	17	29	25	44
ENSG00000066027	141	465	375	443	710	654	512	476	402	311	333	491
ENSG00000066044	886	2066	2835	1265	2415	2095	1984	2000	1454	1677	2163	2716
ENSG00000066056	17	5	29	57	1396	1063	1180	2007	122	544	193	114
ENSG00000066084	1269	1904	2709	1861	422	564	408	481	1013	901	1006	1051
ENSG00000066117	334	622	864	518	1017	981	991	881	473	419	676	925
ENSG00000066135	311	489	723	162	753	780	712	704	211	257	580	409
ENSG00000066136	272	542	653	201	378	440	468	313	226	357	396	553
ENSG00000066279	259	367	623	320	547	480	569	349	284	528	605	735
ENSG00000066322	347	604	1070	484	695	569	598	493	336	392	496	693
ENSG00000066336	209	1228	416	305	559	230	424	606	194	269	156	445
ENSG00000066379	122	229	292	209	325	373	238	345	248	214	284	369
ENSG00000066422	186	161	406	137	179	295	190	203	123	89	325	201
ENSG00000066427	117	202	365	121	330	335	427	240	210	164	290	285
ENSG00000066455	162	251	604	393	234	258	232	364	206	193	204	296
ENSG00000066557	104	350	609	261	421	231	401	283	297	414	602	481
ENSG00000066583	196	162	457	165	308	250	124	187	173	295	308	477
ENSG00000066651	133	230	233	167	166	263	139	140	131	113	124	162
ENSG00000066654	169	407	878	421	307	330	368	278	362	405	459	726
ENSG00000066739	180	253	407	173	731	547	734	464	169	264	308	347
ENSG00000066777	445	834	1185	455	526	537	684	531	313	347	739	582
ENSG00000066827	41	187	156	29	179	81	55	114	616	468	991	984
ENSG00000066855	9	127	192	33	99	73	124	144	43	54	75	83
ENSG00000066926	147	562	485	114	453	457	369	286	160	152	223	238
ENSG00000066933	82	99	264	220	97	106	133	69	125	214	189	211
ENSG00000067057	2783	4844	10265	4540	6054	7767	13770	6226	2549	2889	3105	4047
ENSG00000067066	1023	1083	2085	410	744	1047	915	802	1127	864	1270	1269
ENSG00000067082	1382	2459	3165	1864	1031	966	861	818	1475	1613	1079	1420
ENSG00000067113	103	1099	495	92	0	46	29	63	11	7	12	8
ENSG00000067167	437	1099	1768	768	1178	1457	1058	1063	772	635	1181	1373
ENSG00000067177	18	28	163	89	254	290	236	240	18	3	17	25
ENSG00000067182	137	296	303	153	418	176	280	259	185	122	187	292
ENSG00000067191	12	90	40	0	11	35	35	29	9	4	8	9
ENSG00000067208	31	11	92	42	0	14	46	20	3	0	21	17
ENSG00000067221	118	166	206	112	135	66	18	92	45	45	133	102
ENSG00000067225	71	225	280	188	197	223	126	164	430	328	426	484
ENSG00000067248	98	182	317	86	111	165	128	100	114	81	238	319
ENSG00000067334	100	100	327	188	26	65	97	59	94	202	120	160
ENSG00000067365	121	330	131	234	215	57	125	143	104	84	94	165
ENSG00000067369	437	907	1837	530	654	739	700	455	531	636	1160	909
ENSG00000067533	236	452	536	212	241	214	234	280	246	346	338	490
ENSG00000067560	1573	3037	4032	2454	2281	2109	2495	1523	1921	2266	2853	2981
ENSG00000067596	552	883	1336	611	730	798	1084	685	616	584	924	1106
ENSG00000067704	634	2357	1746	930	1155	1406	1347	1044	906	858	1106	1467
ENSG00000067829	378	708	1016	294	1123	687	1061	1007	542	608	626	855
ENSG00000067836	86	285	261	145	612	492	220	540	6	50	85	84
ENSG00000067900	347	846	1351	564	1054	871	1116	1175	710	586	1120	1072
ENSG00000067955	132	367	427	243	460	406	391	397	358	370	529	547
ENSG00000067992	556	905	1146	1532	999	1067	762	916	502	365	510	634
ENSG00000068001	0	30	64	47	99	0	14	46	8	12	32	14
ENSG00000068024	44	157	367	37	63	22	131	123	39	130	57	93
ENSG00000068028	284	454	923	536	554	503	577	485	451	397	513	746
ENSG00000068078	1	0	6	1	21	68	47	32	3	1	2	2
ENSG00000068079	401	573	1229	186	398	234	333	216	755	741	1445	1587
ENSG00000068120	321	639	758	371	1043	848	636	628	702	582	880	1097
ENSG00000068137	215	227	360	116	1285	888	780	747	386	401	376	482
ENSG00000068305	153	407	517	344	361	456	319	180	230	86	193	209
ENSG00000068308	738	1286	1724	549	1613	1814	1955	1481	746	629	915	978
ENSG00000068323	228	462	530	281	513	503	337	574	242	276	241	317
ENSG00000068354	76	63	216	93	147	64	98	100	72	33	62	69
ENSG00000068366	1443	2149	3482	650	1246	1428	1500	786	2880	1985	2234	2462
ENSG00000068383	34	0	20	36	0	35	41	84	54	58	27	44
ENSG00000068394	175	214	199	70	207	108	180	151	147	99	133	213
ENSG00000068400	26	15	124	73	98	160	90	191	91	75	129	161
ENSG00000068438	38	347	277	153	230	211	120	174	94	129	170	227
ENSG00000068489	281	609	728	477	380	349	334	202	601	823	810	1034
ENSG00000068650	18	37	129	131	209	262	345	201	128	106	266	168
ENSG00000068654	415	1180	1442	626	1726	1798	1423	1038	493	1023	1047	1160
ENSG00000068697	702	1729	1678	1187	887	1060	1059	959	754	525	852	890
ENSG00000068724	257	441	405	280	1202	814	897	594	283	357	412	605
ENSG00000068745	465	576	1187	502	504	475	600	473	381	376	610	669
ENSG00000068784	249	385	821	314	590	635	524	200	278	310	472	628
ENSG00000068793	143	1197	1000	488	816	693	529	550	848	808	1030	782
ENSG00000068796	748	1555	2311	988	576	829	698	410	796	904	1450	1168
ENSG00000068878	299	828	909	534	524	613	912	608	543	309	544	517
ENSG00000068885	41	15	21	0	14	52	20	0	8	11	28	15
ENSG00000068903	114	381	486	231	325	422	279	381	290	196	269	224
ENSG00000068912	151	404	663	537	249	313	347	401	291	216	417	369
ENSG00000068971	56	80	117	110	73	55	22	33	43	33	46	32
ENSG00000069188	3	20	24	2	49	6	41	56	6	0	4	9
ENSG00000069248	530	1371	1924	569	2589	2405	2583	2077	546	639	945	1033
ENSG00000069275	392	706	1817	1014	1128	1052	1491	710	993	950	1423	1455
ENSG00000069329	588	1315	1286	517	622	1258	791	593	611	478	831	935
ENSG00000069345	916	2698	3400	1035	1636	1469	1504	1312	1400	1211	1684	2052
ENSG00000069399	475	1223	1298	397	316	123	248	387	321	194	241	380
ENSG00000069424	306	379	673	337	517	473	239	469	776	862	869	1265
ENSG00000069493	859	1057	2343	1340	1608	2840	2196	2229	1708	1870	2231	2185
ENSG00000069509	11	50	153	88	25	52	79	14	115	125	152	106
ENSG00000069702	25	36	51	168	77	8	53	78	23	2	20	43
ENSG00000069849	130	237	297	215	190	252	314	237	318	222	329	476
ENSG00000069869	107	378	504	129	259	249	269	126	15	40	233	53
ENSG00000069943	96	100	232	133	230	93	77	117	57	53	90	135
ENSG00000069966	10	15	56	7	48	21	18	33	118	47	194	178
ENSG00000069974	418	802	2215	423	614	561	563	970	233	250	403	306
ENSG00000069998	76	205	255	230	1118	761	1062	1056	437	470	406	746
ENSG00000070010	106	148	225	163	286	168	175	136	162	254	288	251
ENSG00000070047	578	1590	1651	408	1066	643	1062	948	581	644	808	1234
ENSG00000070061	417	627	1328	357	1242	1143	875	812	397	487	673	744
ENSG00000070081	320	444	1099	328	500	422	447	407	355	412	575	547
ENSG00000070087	32	31	80	50	22	77	38	24	53	0	33	36
ENSG00000070190	353	429	883	1151	418	283	396	427	294	415	525	594
ENSG00000070214	194	318	482	4072	535	441	860	525	225	618	1337	1465
ENSG00000070269	164	244	314	253	194	210	102	148	66	95	115	136
ENSG00000070366	650	944	1923	302	1321	1302	1081	913	189	252	588	507
ENSG00000070367	258	411	591	349	799	497	337	787	219	257	254	413
ENSG00000070404	120	278	430	156	44	23	15	1	184	62	159	38
ENSG00000070413	441	699	1145	629	592	243	532	596	243	208	474	544
ENSG00000070423	337	853	965	624	780	502	489	538	310	358	311	471
ENSG00000070444	185	345	402	422	300	328	314	268	308	258	218	439
ENSG00000070476	48	176	265	243	268	175	271	399	98	72	113	152
ENSG00000070495	273	620	748	769	406	369	321	338	626	474	502	541
ENSG00000070501	133	256	457	291	146	157	271	206	255	188	337	310
ENSG00000070540	10	161	200	28	2	43	20	19	94	127	138	106
ENSG00000070610	85	26	90	61	63	0	76	73	34	32	59	49
ENSG00000070614	61	70	191	42	493	436	341	204	118	152	109	168
ENSG00000070669	364	563	1178	170	1159	1450	676	1252	634	539	374	937
ENSG00000070718	237	911	694	1271	125	214	151	82	158	183	317	262
ENSG00000070756	509	1875	2443	1340	1642	1870	1992	1717	928	813	893	1631
ENSG00000070759	43	65	58	33	66	207	22	84	58	23	44	81
ENSG00000070761	228	308	493	328	415	393	489	406	422	465	541	835
ENSG00000070770	208	501	909	408	600	744	507	532	466	542	648	880
ENSG00000070785	97	363	474	210	338	513	364	349	303	359	544	448
ENSG00000070814	600	1102	1236	486	1051	650	605	915	642	1056	1018	1581
ENSG00000070882	305	322	1159	542	253	391	742	755	402	413	770	511
ENSG00000070950	142	251	412	294	161	170	146	156	282	286	337	414
ENSG00000070961	452	397	1466	878	281	110	210	133	305	299	702	485
ENSG00000071051	206	483	434	174	53	33	54	53	174	58	130	130
ENSG00000071054	238	1277	710	231	461	31	293	77	70	40	104	27
ENSG00000071073	24	43	135	66	214	183	247	77	1	11	39	16
ENSG00000071082	15	1	1	22	0	752	1	1	1146	1503	1552	2505
ENSG00000071127	3449	7906	10232	3448	4170	4314	3902	2819	3056	3730	5167	6969
ENSG00000071189	78	171	290	125	154	306	348	201	179	65	105	87
ENSG00000071205	210	724	1226	451	208	488	293	330	388	337	628	448
ENSG00000071243	103	155	400	152	128	160	122	72	233	314	324	508
ENSG00000071462	440	1098	910	685	933	803	816	672	444	600	609	781
ENSG00000071537	1710	2037	4797	2836	1602	1746	1796	1278	1658	1444	2486	2482
ENSG00000071539	56	143	246	187	401	419	374	109	179	194	261	275
ENSG00000071553	751	2489	2391	1254	1483	1840	1689	1657	707	886	1101	1255
ENSG00000071564	288	754	953	510	800	234	367	483	250	304	296	609
ENSG00000071626	1026	1337	1938	906	2885	1908	2057	2015	1222	1584	1477	2419
ENSG00000071655	82	263	381	314	542	310	328	434	129	181	269	357
ENSG00000071794	285	268	979	414	1139	1130	1445	701	605	573	1254	895
ENSG00000071859	409	1145	1229	345	231	257	368	383	523	468	577	715
ENSG00000071889	125	270	292	150	63	139	93	161	135	213	140	200
ENSG00000071894	375	750	990	541	1644	1416	1098	986	519	627	491	1098
ENSG00000071909	24	80	118	23	21	23	0	47	30	32	54	37
ENSG00000071967	415	1371	858	709	352	156	239	305	206	30	333	237
ENSG00000071994	95	457	429	296	805	908	826	896	162	205	204	566
ENSG00000072042	159	362	541	317	284	156	374	319	392	377	527	533
ENSG00000072062	291	464	1027	312	465	406	651	290	366	236	556	608
ENSG00000072110	189	561	487	58	0	39	3	3	385	368	605	230
ENSG00000072121	250	537	675	295	286	226	350	236	280	288	619	396
ENSG00000072134	87	12	88	46	29	39	55	45	34	49	64	67
ENSG00000072135	288	1396	726	128	123	181	268	41	84	92	103	245
ENSG00000072210	152	56	373	74	168	253	231	215	107	198	240	264
ENSG00000072274	5431	10252	19555	8556	3757	5806	5421	3762	7955	6164	12845	7069
ENSG00000072310	812	1764	1170	743	4135	1152	2046	1883	223	598	240	693
ENSG00000072364	213	668	929	326	595	392	666	492	461	310	394	527
ENSG00000072401	24	316	333	174	232	235	175	179	99	154	202	186
ENSG00000072415	132	61	257	100	287	233	298	227	122	64	155	175
ENSG00000072501	1010	842	2141	429	2084	1034	1471	1091	1290	2086	1688	2985
ENSG00000072506	451	1568	1849	1102	3151	3051	2624	2071	836	887	1657	1976
ENSG00000072518	245	713	522	129	433	451	480	351	171	334	286	383
ENSG00000072571	338	490	1117	221	819	533	957	741	470	734	1125	1064
ENSG00000072609	86	352	283	22	132	207	166	85	78	169	124	125
ENSG00000072682	1267	1171	3527	4044	2602	1556	1703	2821	701	163	660	398
ENSG00000072694	142	88	341	19	54	0	30	15	60	43	120	159
ENSG00000072736	171	468	501	168	186	185	156	162	270	224	238	419
ENSG00000072756	70	325	431	194	80	267	165	109	129	92	329	267
ENSG00000072778	883	1618	2042	877	1517	1011	1315	1138	1374	1081	1739	1661
ENSG00000072786	1349	2083	2807	1091	1265	1508	1477	1056	1414	1784	1963	2838
ENSG00000072803	33	145	239	124	166	203	13	273	74	61	75	170
ENSG00000072818	1098	2364	2595	1027	2423	2325	2064	2523	1637	1474	1548	2626
ENSG00000072849	56	172	380	204	178	626	262	149	102	140	266	220
ENSG00000072858	101	101	588	310	175	327	213	74	152	226	532	293
ENSG00000072864	695	1473	2060	1472	489	387	418	398	818	709	1092	1232
ENSG00000072954	15	107	63	49	9	31	53	16	114	88	96	151
ENSG00000072958	969	1884	2021	780	1728	1027	1262	1010	977	852	1252	1508
ENSG00000073008	103	213	235	214	194	201	80	141	0	20	13	28
ENSG00000073009	78	129	211	38	318	207	209	169	97	80	84	177
ENSG00000073050	214	214	585	168	585	502	480	446	280	411	418	603
ENSG00000073060	1439	2004	2797	4582	1290	809	741	971	1915	1592	2542	2579
ENSG00000073111	1670	2371	4423	867	4375	3238	4017	3001	2137	3032	3833	5323
ENSG00000073169	254	580	420	171	590	444	278	457	138	118	185	188
ENSG00000073282	361	241	454	698	30	41	3	31	60	353	249	308
ENSG00000073331	112	106	507	137	169	135	269	284	614	258	379	424
ENSG00000073350	88	236	114	77	88	53	103	33	55	66	20	63
ENSG00000073417	63	161	97	101	5	20	49	12	136	150	197	142
ENSG00000073536	230	669	587	446	606	337	532	490	191	184	150	264
ENSG00000073584	148	143	594	472	325	401	136	191	192	113	188	261
ENSG00000073614	485	914	1273	720	793	797	670	693	608	575	1016	832
ENSG00000073756	31	149	374	2	3360	3446	4815	3553	3	0	14	4
ENSG00000073849	1571	3558	3774	5439	2454	1843	1402	1784	3429	4440	4311	7701
ENSG00000073861	84	51	246	0	2603	2122	3061	3179	285	276	238	461
ENSG00000073921	520	1610	911	257	1677	1588	1712	1126	372	406	489	712
ENSG00000073969	91	343	387	115	456	341	452	304	85	153	302	167
ENSG00000074054	375	878	1663	482	4358	6190	1544	2255	625	594	1267	1310
ENSG00000074071	724	2618	1835	1269	1728	1239	945	1246	702	694	753	1567
ENSG00000074201	121	497	415	133	1176	839	1002	752	479	514	613	964
ENSG00000074266	523	2289	2083	525	735	619	735	450	721	643	1190	1152
ENSG00000074319	440	1640	1459	639	978	1026	947	855	721	507	695	933
ENSG00000074356	332	566	873	326	437	428	503	357	383	332	448	644
ENSG00000074370	958	2114	2027	507	1335	801	1036	1198	524	1360	1219	1660
ENSG00000074416	839	2852	2850	1290	64	103	10	74	923	481	971	1160
ENSG00000074582	215	185	318	132	588	965	645	660	186	280	282	322
ENSG00000074590	2	0	13	1	30	34	0	46	2	2	3	2
ENSG00000074603	271	518	468	267	276	459	335	353	268	271	392	484
ENSG00000074660	192	977	434	327	1	2	1	3	49	217	211	240
ENSG00000074695	1443	1613	5057	3431	3516	3576	3759	3869	2271	2498	3218	3281
ENSG00000074696	323	916	1216	900	1172	1416	1279	719	308	565	1050	800
ENSG00000074706	120	420	483	320	359	494	459	286	342	268	256	297
ENSG00000074755	273	595	997	337	458	472	362	502	344	387	579	633
ENSG00000074800	1871	3304	7619	2755	4741	4623	7001	4422	3532	3239	4715	4644
ENSG00000074842	250	358	500	527	414	596	373	427	244	347	452	413
ENSG00000074855	36	91	48	55	211	74	228	209	27	25	25	18
ENSG00000074935	55	31	10	19	0	43	44	8	12	30	24	25
ENSG00000075089	154	287	488	162	217	322	407	230	258	158	408	325
ENSG00000075131	7	0	53	40	62	76	88	76	36	35	55	106
ENSG00000075142	553	1332	2082	1423	1470	2043	1699	1630	1069	741	1625	1572
ENSG00000075151	451	1000	1400	444	972	1291	1084	965	513	561	752	877
ENSG00000075188	240	583	836	201	662	1038	924	419	573	684	964	1149
ENSG00000075218	380	833	824	243	946	691	881	672	415	400	629	873
ENSG00000075234	375	709	1054	557	579	853	637	255	234	160	434	274
ENSG00000075239	405	1984	1312	922	833	1233	882	796	1076	995	1553	1437
ENSG00000075275	0	3	21	12	34	1	85	1	8	24	10	8
ENSG00000075292	355	441	1058	266	605	620	425	334	533	673	1228	1090
ENSG00000075303	57	75	176	148	45	29	69	20	167	114	356	235
ENSG00000075336	167	321	616	474	172	131	177	193	281	228	509	330
ENSG00000075391	0	12	1	1	0	20	41	2	8	1	2	0
ENSG00000075413	250	593	679	364	394	364	399	251	271	200	398	334
ENSG00000075415	2230	5098	5674	2763	5058	4022	4202	3436	3078	2839	3934	4913
ENSG00000075420	593	964	2001	1079	68	64	155	47	324	255	663	361
ENSG00000075426	92	911	301	186	391	195	262	439	189	83	22	82
ENSG00000075539	484	732	1421	239	648	878	570	479	406	660	1017	871
ENSG00000075568	1148	1872	2436	1570	894	1093	791	1144	530	739	822	1029
ENSG00000075624	168254	310722	412560	225128	47	53	2551	32	148080	160072	171620	298075
ENSG00000075651	34	16	42	0	2	0	1	2	767	452	831	722
ENSG00000075702	100	135	194	52	238	151	110	220	122	139	128	199
ENSG00000075711	284	860	671	416	403	291	727	676	302	240	343	431
ENSG00000075785	1076	3054	3561	2009	2404	1895	1957	1849	2161	1984	2581	2991
ENSG00000075790	149	266	373	150	54	54	343	210	139	176	236	325
ENSG00000075856	482	919	1641	652	1379	1185	1201	997	1159	877	1477	1842
ENSG00000075884	662	1039	1585	626	932	1766	1172	788	875	644	937	1416
ENSG00000075914	242	681	825	472	959	474	414	483	1194	871	616	887
ENSG00000075945	212	388	1063	142	183	285	444	200	307	475	916	579
ENSG00000075975	634	1599	2262	1094	772	912	1130	1070	813	563	669	1019
ENSG00000076003	964	2154	2935	941	3692	2870	3081	2054	1081	1793	2406	2681
ENSG00000076043	171	472	305	167	416	451	598	413	40	44	90	63
ENSG00000076053	22	74	129	130	254	287	117	318	43	43	89	52
ENSG00000076108	1530	3417	4022	2763	1602	1894	2136	1562	1786	1373	1862	1849
ENSG00000076201	591	1284	1216	438	972	664	508	744	748	695	686	902
ENSG00000076242	251	433	762	262	445	223	433	218	412	593	836	826
ENSG00000076248	131	487	458	246	1000	388	556	378	204	371	668	632
ENSG00000076321	13	95	179	159	73	41	88	84	42	43	134	140
ENSG00000076382	740	905	1509	815	2205	1431	1993	1343	1329	1357	1851	1961
ENSG00000076513	609	740	1290	616	774	654	1129	449	529	355	359	704
ENSG00000076554	303	1451	2024	343	1844	1762	2496	1930	952	895	963	1473
ENSG00000076604	254	688	728	584	102	53	85	171	315	353	287	322
ENSG00000076641	607	936	1347	1613	137	78	308	115	263	317	267	442
ENSG00000076650	130	135	183	38	149	241	50	129	134	86	134	206
ENSG00000076662	1047	1951	2850	1363	924	597	651	974	2182	2424	3041	3094
ENSG00000076685	167	211	849	242	257	701	313	319	250	391	816	739
ENSG00000076770	174	91	203	18	555	1112	600	463	129	170	206	365
ENSG00000076826	29	53	78	47	25	32	1	30	131	72	85	30
ENSG00000076864	0	5	26	29	1	36	6	6	27	0	4	16
ENSG00000076924	630	1228	1810	649	983	796	667	1086	938	1029	1063	1499
ENSG00000076944	663	1608	1931	846	620	917	690	520	549	710	787	1015
ENSG00000076984	344	551	871	543	586	508	561	545	409	442	331	637
ENSG00000077044	245	373	365	260	409	405	440	392	164	389	376	924
ENSG00000077097	1107	1427	2748	1382	2234	2126	2245	1600	1544	1394	1947	2747
ENSG00000077147	410	876	1503	1018	864	1250	1173	533	623	665	1201	988
ENSG00000077150	2015	5001	6290	2970	1587	1182	1575	1669	3121	2191	1867	3093
ENSG00000077152	307	528	546	520	552	531	620	474	653	521	911	1050
ENSG00000077157	31	15	84	408	61	68	80	81	21	16	27	26
ENSG00000077232	314	554	873	691	542	323	357	327	206	203	485	360
ENSG00000077235	969	1709	2281	1381	1425	1276	1330	1159	860	1209	1323	1503
ENSG00000077238	337	768	664	340	387	316	383	424	51	121	81	81
ENSG00000077254	376	655	951	197	523	364	418	253	257	358	507	547
ENSG00000077264	121	499	479	363	1	13	2	4	1	0	1	2
ENSG00000077312	870	1697	1988	748	2833	2171	2478	1752	1452	1532	1573	2766
ENSG00000077348	329	825	570	357	688	641	471	498	518	407	595	1106
ENSG00000077380	547	767	1257	622	423	177	266	253	183	162	274	294
ENSG00000077420	434	2433	728	1266	2496	2096	2150	1564	2527	2293	2103	3296
ENSG00000077458	113	143	127	94	139	132	111	126	77	87	133	131
ENSG00000077463	331	603	766	392	829	443	509	591	392	317	368	655
ENSG00000077514	155	412	680	350	603	490	723	200	384	443	597	795
ENSG00000077549	2227	6304	7870	3763	3439	4486	4456	2273	4336	4121	5845	6270
ENSG00000077585	187	1241	384	258	32	49	159	31	133	20	93	80
ENSG00000077684	112	270	325	368	102	89	130	44	187	220	262	264
ENSG00000077721	711	1670	1554	1172	791	782	570	461	505	528	701	854
ENSG00000077782	1	44	48	18	11	20	44	22	441	631	241	652
ENSG00000077809	248	201	415	220	403	386	398	94	199	225	440	353
ENSG00000077984	147	644	377	24	0	42	31	80	6	6	0	5
ENSG00000078043	155	251	609	419	95	113	77	170	96	87	184	140
ENSG00000078061	284	540	549	375	338	443	589	446	219	143	256	354
ENSG00000078070	556	796	1210	517	356	353	366	198	557	493	890	689
ENSG00000078081	1517	4937	3897	1176	242	230	163	196	877	694	1458	1114
ENSG00000078124	25	144	71	47	112	50	110	118	18	57	32	65
ENSG00000078140	380	615	1517	662	992	938	832	533	711	837	1320	1197
ENSG00000078142	302	654	777	621	666	759	376	498	289	313	695	437
ENSG00000078177	223	262	560	240	495	745	822	365	204	222	401	358
ENSG00000078237	176	362	559	181	262	373	198	317	228	188	518	270
ENSG00000078246	61	163	518	226	160	200	172	158	66	62	95	79
ENSG00000078304	161	307	338	229	139	146	102	100	197	223	226	288
ENSG00000078369	1552	3237	4529	3959	3347	2658	2538	2692	2126	1977	2761	3160
ENSG00000078403	196	293	531	154	148	139	117	124	193	93	209	161
ENSG00000078589	99	136	258	92	0	11	22	22	114	99	144	266
ENSG00000078596	1136	478	2280	5002	1236	319	1310	1036	976	1416	1938	3025
ENSG00000078618	612	778	2722	952	901	1154	1368	922	1326	1295	1776	1799
ENSG00000078668	305	543	1017	263	986	1394	1832	835	542	703	1107	921
ENSG00000078674	1012	1376	3073	744	1062	1315	862	864	1593	1390	2760	2851
ENSG00000078699	149	282	321	89	138	264	212	145	194	91	177	164
ENSG00000078747	107	334	605	339	305	313	407	234	471	410	684	635
ENSG00000078804	163	574	306	214	63	113	27	74	66	88	47	129
ENSG00000078808	206	794	633	463	1034	595	495	803	400	507	526	518
ENSG00000078900	12	15	172	65	143	216	263	147	136	85	92	314
ENSG00000078902	266	894	698	369	623	813	643	598	347	312	363	460
ENSG00000078967	0	76	51	12	60	93	145	115	5	14	7	13
ENSG00000079134	131	164	424	172	255	346	455	182	104	256	274	374
ENSG00000079246	3071	6313	9950	3445	8946	8623	9273	5349	4109	5717	10804	8994
ENSG00000079257	39	123	376	199	23	33	26	59	169	178	304	394
ENSG00000079263	137	283	779	139	549	951	762	506	378	315	496	345
ENSG00000079277	157	318	499	121	210	207	107	47	216	319	372	494
ENSG00000079313	244	276	300	326	134	123	100	270	227	197	200	310
ENSG00000079332	184	380	618	283	534	508	299	365	178	240	326	336
ENSG00000079335	126	284	156	108	116	33	130	28	60	63	44	105
ENSG00000079337	0	36	42	10	1	1	0	37	9	21	12	8
ENSG00000079385	110	27	45	14	918	422	330	253	23	32	46	109
ENSG00000079387	69	118	171	116	51	95	97	36	110	114	165	156
ENSG00000079432	201	399	568	239	579	478	271	389	193	145	216	242
ENSG00000079435	24	54	219	171	348	124	145	187	98	153	116	204
ENSG00000079616	952	1583	2080	621	2690	1612	1825	1801	1447	1451	1598	2675
ENSG00000079691	0	1	5	18	73	50	125	85	341	476	469	554
ENSG00000079739	649	947	2456	954	910	802	888	783	1018	1106	1681	1708
ENSG00000079785	586	1180	2625	637	1645	1647	1589	977	744	1030	1959	1787
ENSG00000079805	1337	2385	3687	1648	1982	1743	1329	1261	1345	1539	1906	2280
ENSG00000079819	462	604	388	352	653	838	923	727	1413	989	2018	2542
ENSG00000079931	200	728	232	48	0	12	19	9	16	45	487	2
ENSG00000079950	210	660	530	215	465	437	406	305	329	473	748	600
ENSG00000079999	489	756	1554	571	865	669	582	592	435	398	650	850
ENSG00000080189	465	866	1046	410	623	692	672	500	298	348	366	479
ENSG00000080298	241	242	314	252	184	267	149	62	187	106	173	190
ENSG00000080345	500	902	1601	719	811	971	832	612	691	1030	1558	1293
ENSG00000080371	370	1061	1349	906	779	617	682	904	937	548	791	998
ENSG00000080503	1473	3636	4352	2695	1230	946	1051	520	723	795	1472	1356
ENSG00000080546	113	554	546	109	1016	1030	1554	862	44	23	96	29
ENSG00000080573	16	559	160	21	119	19	68	76	7	0	14	1
ENSG00000080603	381	806	1282	486	966	763	811	729	388	631	626	821
ENSG00000080608	89	463	704	124	534	792	564	341	222	365	472	501
ENSG00000080802	98	317	610	244	298	393	357	318	258	245	292	364
ENSG00000080815	316	760	1066	597	445	580	392	335	424	478	710	571
ENSG00000080819	546	1237	1916	644	1609	2001	2654	1548	779	551	1465	964
ENSG00000080822	322	856	1270	749	952	1128	1141	679	293	266	380	350
ENSG00000080824	794	2002	2523	639	3764	3378	4170	2365	1062	1242	2122	2498
ENSG00000080839	55	154	324	119	512	465	326	330	122	214	273	289
ENSG00000080845	504	1648	1221	471	450	522	271	369	758	347	369	509
ENSG00000080854	0	1	12	32	0	27	19	18	6	2	0	3
ENSG00000080986	319	440	788	374	671	560	586	456	565	714	1051	1126
ENSG00000081014	64	116	140	71	124	184	269	145	46	29	91	129
ENSG00000081019	184	372	580	294	121	156	202	147	334	210	341	358
ENSG00000081059	576	2273	956	395	313	177	88	137	245	50	52	321
ENSG00000081087	52	267	209	73	265	270	189	145	100	122	104	130
ENSG00000081154	154	502	927	623	205	247	317	214	456	460	606	645
ENSG00000081177	118	299	302	45	271	447	528	187	196	161	245	184
ENSG00000081181	65	387	911	137	109	39	48	110	35	15	7	10
ENSG00000081189	1760	2753	4568	2768	1849	1874	2134	1290	1002	1350	2711	2972
ENSG00000081237	2697	4899	10482	7525	6296	6415	6817	4319	2213	3302	2309	5867
ENSG00000081307	260	457	638	130	543	566	536	241	297	309	511	481
ENSG00000081320	780	893	2543	1343	1278	1742	2056	1183	636	329	719	526
ENSG00000081386	18	31	61	33	89	40	85	110	22	17	33	45
ENSG00000081692	210	296	242	289	777	692	520	806	167	326	236	359
ENSG00000081721	105	311	289	197	384	216	368	227	183	186	219	365
ENSG00000081760	216	968	618	182	770	633	526	733	198	232	320	398
ENSG00000081791	278	623	621	321	1019	664	506	1030	575	545	607	943
ENSG00000081870	20	87	187	96	171	184	118	147	273	332	775	779
ENSG00000081913	187	49	210	191	75	117	93	90	101	221	282	356
ENSG00000081985	53	151	305	163	583	1256	864	675	4	21	9	1
ENSG00000082068	79	215	307	138	149	241	309	235	211	227	294	313
ENSG00000082153	310	443	1219	525	589	918	793	544	112	166	167	271
ENSG00000082212	20	89	147	72	1	101	23	16	61	103	103	147
ENSG00000082213	113	262	504	296	148	198	204	315	215	222	352	341
ENSG00000082258	85	110	241	122	249	287	251	118	114	93	122	106
ENSG00000082269	31	183	125	82	101	82	0	44	73	54	83	74
ENSG00000082293	69	0	151	152	1	0	1	2	401	453	547	565
ENSG00000082458	0	12	36	45	333	374	309	275	39	106	42	122
ENSG00000082512	43	179	212	161	134	148	208	160	164	158	162	319
ENSG00000082515	322	714	1488	546	956	1254	835	645	905	1067	1144	1312
ENSG00000082516	443	996	1309	827	1155	1048	1132	558	505	710	837	973
ENSG00000082641	1158	1964	3256	2044	2269	1605	1673	2373	2010	1601	1965	2138
ENSG00000082701	368	409	691	359	194	427	389	223	315	195	306	409
ENSG00000082805	45	152	104	18	0	51	26	94	115	53	90	82
ENSG00000082898	1420	2746	3939	2108	2546	2622	2994	1451	1955	1966	3249	3012
ENSG00000082996	161	79	210	121	60	111	219	71	165	66	185	254
ENSG00000083093	87	172	112	54	75	141	206	172	189	88	201	210
ENSG00000083097	103	47	302	161	295	176	260	106	150	137	265	219
ENSG00000083099	39	15	79	20	98	80	69	21	92	55	145	145
ENSG00000083123	122	418	474	81	444	286	636	353	222	180	357	282
ENSG00000083168	311	528	807	415	547	453	506	355	524	414	570	575
ENSG00000083223	315	532	1053	445	783	605	918	458	640	636	1054	952
ENSG00000083290	0	39	41	13	18	1	28	14	8	7	12	8
ENSG00000083312	210	315	496	175	217	194	260	220	184	187	386	343
ENSG00000083444	482	649	1329	765	458	255	201	543	626	815	1336	1018
ENSG00000083457	1	20	52	17	90	676	2636	1422	112	82	64	77
ENSG00000083520	984	992	2701	927	1089	1120	1047	566	1316	1452	1677	1998
ENSG00000083535	171	174	372	210	271	215	126	204	227	203	244	291
ENSG00000083544	142	162	399	133	185	377	212	211	95	117	263	303
ENSG00000083642	424	892	1333	564	516	496	389	390	702	804	1315	1530
ENSG00000083720	220	491	823	52	696	688	406	323	380	421	613	507
ENSG00000083750	7	62	114	83	27	37	100	0	64	33	70	110
ENSG00000083782	27	326	60	38	17727	29863	20870	4095	14	9	13	1
ENSG00000083799	490	865	1430	675	571	599	534	253	587	476	736	853
ENSG00000083807	15	30	36	0	128	132	257	84	154	150	78	209
ENSG00000083814	9	52	39	0	93	142	191	125	92	56	172	156
ENSG00000083828	17	12	79	57	0	21	120	29	52	36	75	77
ENSG00000083838	158	168	228	51	249	241	169	218	82	89	127	139
ENSG00000083842	9	55	60	62	54	42	64	114	45	23	43	85
ENSG00000083844	218	99	366	217	146	76	86	88	237	145	202	369
ENSG00000083845	210	409	1255	518	819	883	700	518	367	463	575	656
ENSG00000083896	625	941	1751	615	894	1018	1016	900	862	855	1235	1214
ENSG00000083937	112	210	515	312	352	572	515	280	451	303	397	510
ENSG00000084070	1131	1280	2912	2009	1224	588	929	1085	2076	1692	2194	2720
ENSG00000084072	313	529	934	345	616	366	583	522	429	433	547	747
ENSG00000084073	236	351	787	353	579	721	429	446	244	444	750	723
ENSG00000084090	1476	4073	3888	1717	2234	1732	1873	1781	1394	1722	1877	3390
ENSG00000084092	36	70	142	33	125	226	220	133	98	112	123	155
ENSG00000084093	402	549	1176	507	829	558	598	544	543	457	867	882
ENSG00000084112	65	174	178	434	102	155	81	153	151	106	173	244
ENSG00000084207	1277	11620	2560	2785	14411	10446	10547	9011	8032	5298	5048	9004
ENSG00000084234	291	482	945	1127	1957	1397	1064	1208	228	114	205	206
ENSG00000084444	72	45	114	153	368	347	501	491	75	31	44	33
ENSG00000084463	180	658	719	275	687	478	637	433	418	460	481	646
ENSG00000084623	907	2175	2493	1243	1433	1607	1941	1281	1378	1389	1967	2454
ENSG00000084636	1	19	16	12	828	66	1372	128	13	0	6	2
ENSG00000084652	350	622	1555	552	574	493	420	366	613	677	848	971
ENSG00000084676	573	911	1230	262	469	299	239	193	325	270	387	487
ENSG00000084693	94	78	126	57	53	60	20	70	77	52	84	73
ENSG00000084731	69	86	116	110	96	30	12	105	14	1	27	16
ENSG00000084733	931	1700	1916	673	1590	1751	1607	1242	943	821	1276	1211
ENSG00000084754	116	140	388	131	607	427	337	436	387	502	654	765
ENSG00000084764	1	32	59	46	0	63	55	75	4	0	18	20
ENSG00000084774	777	2176	1965	747	2512	1962	2360	1907	1204	1597	1692	2172
ENSG00000085063	312	2639	1053	19	96	48	47	115	744	484	1163	1045
ENSG00000085117	3309	10041	7817	7531	2689	1657	2045	2936	6238	4378	5377	6097
ENSG00000085185	55	34	84	37	18	39	61	58	24	43	48	44
ENSG00000085224	147	171	421	213	430	362	455	300	191	322	491	440
ENSG00000085231	99	212	279	115	311	454	150	442	35	76	98	154
ENSG00000085274	167	465	524	297	235	275	222	161	297	182	286	440
ENSG00000085365	2	82	163	67	136	160	167	91	71	107	153	151
ENSG00000085377	257	775	1095	405	633	1027	1291	730	358	356	580	539
ENSG00000085382	25	33	88	109	91	24	85	86	43	35	50	54
ENSG00000085415	119	203	276	295	308	235	352	249	284	249	372	422
ENSG00000085433	87	237	330	101	96	223	105	83	124	106	142	121
ENSG00000085449	720	1789	2165	598	1542	2052	1807	2339	881	587	810	843
ENSG00000085491	180	255	439	110	234	188	145	174	45	7	29	52
ENSG00000085511	145	153	704	112	489	391	305	475	405	296	367	450
ENSG00000085563	427	96	1764	419	1595	1891	2011	761	70	7	78	95
ENSG00000085644	54	164	157	136	200	119	155	172	46	62	33	81
ENSG00000085662	887	988	1558	615	4050	2625	2817	2598	643	710	783	1163
ENSG00000085719	639	989	1635	395	853	1313	1216	717	901	909	1226	1349
ENSG00000085721	153	281	210	113	92	106	154	105	170	126	249	282
ENSG00000085733	467	202	1073	448	43	2	43	62	138	74	168	76
ENSG00000085760	82	246	306	122	483	376	374	283	167	155	318	277
ENSG00000085788	48	164	172	81	372	297	157	89	203	102	166	155
ENSG00000085831	6	161	71	0	117	0	129	132	36	6	2	9
ENSG00000085832	1017	1616	2291	1490	973	928	1026	915	1018	866	1466	1646
ENSG00000085840	396	540	1041	173	682	860	1024	418	266	358	694	903
ENSG00000085871	133	46	237	228	266	370	356	180	210	179	472	252
ENSG00000085872	735	1253	1463	562	1205	1139	1057	777	650	806	941	1411
ENSG00000085978	148	128	243	123	107	163	92	94	104	88	126	196
ENSG00000085982	103	203	439	238	209	85	76	82	40	156	189	115
ENSG00000085998	86	346	307	264	278	140	332	246	127	65	174	244
ENSG00000085999	42	19	143	116	148	78	128	196	89	91	141	175
ENSG00000086015	23	293	176	137	106	37	42	105	183	143	123	136
ENSG00000086061	10	47	82	0	107	84	85	88	23	15	36	43
ENSG00000086062	560	1205	1390	851	787	407	797	578	1140	781	1630	1410
ENSG00000086065	621	599	1550	400	398	358	359	477	612	453	745	801
ENSG00000086102	261	407	687	365	305	501	401	432	558	414	724	584
ENSG00000086189	115	503	380	324	379	411	378	185	282	319	281	416
ENSG00000086200	196	359	578	194	375	551	302	274	225	336	468	396
ENSG00000086232	406	571	861	657	404	395	416	250	348	322	482	481
ENSG00000086300	124	122	518	114	400	600	443	302	256	181	392	245
ENSG00000086504	269	1114	890	386	858	565	502	655	457	506	533	794
ENSG00000086544	38	143	212	119	89	193	48	137	100	47	52	104
ENSG00000086570	21	0	246	193	0	1	39	13	17	0	8	13
ENSG00000086589	535	970	1723	568	897	751	1050	728	595	692	756	1206
ENSG00000086598	95	125	235	235	569	719	676	476	535	511	1128	818
ENSG00000086619	89	126	236	348	63	65	122	99	86	79	83	87
ENSG00000086666	21	122	134	128	119	146	55	50	36	14	99	75
ENSG00000086712	138	452	347	210	137	186	257	137	230	237	225	256
ENSG00000086730	943	3272	1830	1052	2006	693	1450	1019	1240	1580	1629	1972
ENSG00000086758	3161	4568	8004	4416	8087	6018	6435	6042	4564	4366	5549	6169
ENSG00000086827	138	400	337	191	375	414	550	327	218	265	405	408
ENSG00000086848	17	14	46	64	23	16	37	1	58	35	35	50
ENSG00000087053	245	657	447	216	356	398	434	367	316	273	311	438
ENSG00000087074	26	65	62	0	12	18	20	12	45	18	19	53
ENSG00000087077	217	998	560	518	96	146	109	536	709	777	780	1102
ENSG00000087085	127	99	221	555	1	51	1	34	134	153	176	80
ENSG00000087087	657	1611	2119	540	2383	1560	2005	1299	748	1451	1590	2039
ENSG00000087088	1489	3191	3629	1983	2526	2066	2564	1989	1732	1737	3166	2253
ENSG00000087111	1015	1375	2478	1523	2903	1697	2009	1483	830	676	1149	1108
ENSG00000087152	18	125	45	23	0	33	12	4	22	40	43	70
ENSG00000087157	290	642	935	352	379	434	286	390	396	291	381	310
ENSG00000087191	945	2017	2732	902	1927	1732	2130	1182	968	1210	1915	2143
ENSG00000087206	72	194	413	206	232	101	109	111	252	223	241	336
ENSG00000087263	160	427	531	194	238	144	187	155	290	250	421	490
ENSG00000087269	586	1438	1797	714	1121	1295	793	606	681	755	949	1350
ENSG00000087274	1820	2192	3905	1435	1932	1527	1636	1531	2238	1731	2563	3223
ENSG00000087299	59	134	249	159	195	162	322	242	146	163	194	176
ENSG00000087301	14	71	137	135	71	139	81	0	92	50	138	122
ENSG00000087302	268	657	969	631	382	525	455	426	370	393	615	802
ENSG00000087338	102	159	212	92	118	165	229	158	81	77	100	132
ENSG00000087365	1963	4704	4805	1793	3454	2568	2426	2366	2953	3187	3547	5179
ENSG00000087448	17	19	75	85	24	44	74	77	38	23	45	42
ENSG00000087460	5091	7884	12775	6531	13854	12529	11734	11184	5342	5155	7661	9057
ENSG00000087470	288	909	1034	600	775	503	956	468	491	515	872	664
ENSG00000087502	190	357	535	206	722	687	569	287	155	218	390	302
ENSG00000087586	74	50	63	75	122	291	220	264	88	79	130	95
ENSG00000087842	141	20	200	127	492	466	578	669	226	215	220	323
ENSG00000087884	53	242	190	0	221	77	1	148	37	40	64	84
ENSG00000087903	28	139	196	23	56	35	19	14	108	29	54	71
ENSG00000088035	122	259	277	206	49	38	103	42	94	197	200	239
ENSG00000088038	414	606	1030	427	766	556	500	795	484	348	574	782
ENSG00000088179	44	135	117	35	76	185	186	87	34	25	62	57
ENSG00000088205	20	163	106	30	221	88	116	82	52	36	87	166
ENSG00000088247	962	2019	2353	1213	2274	1496	1714	2006	1263	1299	1170	2085
ENSG00000088256	143	297	158	135	195	211	166	174	33	37	40	68
ENSG00000088298	249	416	605	359	1025	829	879	700	274	273	438	460
ENSG00000088325	1221	1293	2264	842	1479	1306	1894	1235	1377	1748	2325	2602
ENSG00000088356	237	386	635	457	810	1141	890	1057	483	505	458	694
ENSG00000088387	12	312	481	79	98	179	225	114	17	14	31	31
ENSG00000088448	150	363	601	222	528	228	186	253	342	259	380	624
ENSG00000088451	250	386	637	293	254	178	343	267	186	65	162	179
ENSG00000088727	9	27	47	0	10	54	0	15	44	7	27	29
ENSG00000088766	176	358	515	341	202	252	259	331	305	244	359	394
ENSG00000088808	73	166	147	102	40	99	101	64	31	34	101	24
ENSG00000088812	75	74	243	278	298	586	368	289	156	145	305	231
ENSG00000088832	2012	4291	4438	2728	7	17	106	11	680	762	618	1422
ENSG00000088833	62	308	837	217	488	494	640	413	188	226	298	409
ENSG00000088854	33	190	152	19	40	17	19	15	12	14	22	27
ENSG00000088882	208	90	81	346	3	3	2	6	666	1122	920	792
ENSG00000088888	219	280	435	317	675	323	432	488	196	169	275	300
ENSG00000088930	689	1849	3072	876	1523	1575	1215	944	929	1093	1717	1940
ENSG00000088970	215	253	468	205	184	256	141	210	125	111	155	205
ENSG00000088992	772	2781	1168	1171	639	614	322	49	464	67	145	889
ENSG00000089006	57	277	244	69	206	292	204	164	165	143	174	479
ENSG00000089009	42	134	77	0	93	87	132	48	36	31	49	101
ENSG00000089022	9	58	116	94	82	56	30	74	57	45	101	87
ENSG00000089041	65	66	129	25	0	2	2	1	61	169	83	224
ENSG00000089048	25	78	144	20	162	110	131	111	43	47	84	92
ENSG00000089050	184	519	710	353	46	94	48	17	237	162	299	355
ENSG00000089053	589	951	1416	573	624	746	523	600	683	655	980	1236
ENSG00000089057	276	1044	1134	670	84	368	92	181	71	88	83	158
ENSG00000089060	88	118	140	72	107	46	143	147	9	15	20	43
ENSG00000089063	280	545	605	405	277	139	44	201	51	44	79	89
ENSG00000089094	2019	3482	4595	2469	2129	1684	1925	1859	2131	1382	1542	1847
ENSG00000089123	23	1	135	57	54	82	47	11	45	18	60	57
ENSG00000089127	1254	1098	3969	253	23	17	5	11	3148	2328	3418	3758
ENSG00000089154	1138	2547	3046	855	3108	2462	3100	2063	1875	2306	3222	2841
ENSG00000089157	693	1469	1964	748	4617	2979	3181	3865	1005	1225	1574	2265
ENSG00000089159	315	530	401	178	46	102	45	21	306	232	146	262
ENSG00000089177	57	32	223	0	149	212	72	153	132	84	119	111
ENSG00000089195	88	266	417	130	260	276	168	153	121	270	203	291
ENSG00000089234	313	621	907	456	265	426	404	444	315	321	479	514
ENSG00000089248	1659	2308	3794	1247	2009	2207	1986	1365	1465	2312	2938	3383
ENSG00000089280	1454	3226	4130	706	4356	3687	3707	2200	1741	3030	3049	4453
ENSG00000089289	36	59	125	112	64	101	115	62	70	105	83	122
ENSG00000089327	412	968	1052	249	3	2	28	17	994	1011	747	1360
ENSG00000089351	432	1115	1149	804	531	432	374	360	376	332	345	508
ENSG00000089486	223	585	916	477	1188	477	603	635	369	255	270	103
ENSG00000089597	4007	9569	11178	8627	9182	8075	8269	7378	3428	6178	7217	6796
ENSG00000089639	889	2155	2100	857	1111	717	580	452	931	789	1019	1589
ENSG00000089682	140	77	227	68	185	123	172	82	95	148	160	180
ENSG00000089685	447	618	1073	582	1050	659	1027	816	640	568	907	1449
ENSG00000089692	376	2166	532	26	20	40	45	39	1065	536	551	900
ENSG00000089693	1186	2577	2918	1771	2214	1914	2948	1874	2026	1820	2062	2599
ENSG00000089723	23	91	58	37	37	33	68	148	19	13	7	11
ENSG00000089737	879	1536	3064	1015	3172	3373	3374	2362	2460	2314	3476	3632
ENSG00000089775	225	584	828	380	303	322	304	192	438	330	377	544
ENSG00000089818	34	145	154	28	160	101	129	216	68	76	103	138
ENSG00000089820	315	852	743	478	639	663	466	547	365	447	432	849
ENSG00000089876	164	333	601	530	186	190	176	69	200	171	359	333
ENSG00000089902	52	288	213	98	285	143	258	185	166	132	164	157
ENSG00000089916	110	330	531	254	410	329	462	623	231	179	299	154
ENSG00000090006	330	203	400	1562	12	0	30	46	166	109	162	166
ENSG00000090013	347	759	1277	308	600	582	393	418	960	477	502	823
ENSG00000090020	129	337	417	118	305	423	469	524	147	120	191	190
ENSG00000090054	216	821	986	347	298	172	258	204	413	543	608	586
ENSG00000090060	265	759	1443	534	969	977	773	873	618	646	1035	1234
ENSG00000090061	535	881	1543	797	1030	697	947	847	977	860	1120	1458
ENSG00000090097	0	40	67	19	2	25	0	89	17	2	12	4
ENSG00000090104	1022	261	5572	10005	323	695	514	270	8418	5670	5727	4027
ENSG00000090238	232	303	903	447	650	713	420	549	77	110	124	144
ENSG00000090263	121	309	441	185	318	378	492	192	214	423	415	352
ENSG00000090266	476	892	1358	698	1353	1351	904	1199	561	583	1215	1176
ENSG00000090273	560	1190	1428	632	1405	982	1378	946	799	817	1043	1487
ENSG00000090316	489	1616	1674	503	1263	896	1385	896	565	791	1120	1073
ENSG00000090339	3892	8130	16993	9481	1118	1239	1501	1699	3544	3570	2717	3661
ENSG00000090372	329	303	555	174	812	298	644	559	250	256	222	311
ENSG00000090376	194	216	355	177	94	18	16	30	123	165	225	192
ENSG00000090432	307	432	909	364	343	415	309	425	444	517	417	704
ENSG00000090447	131	384	358	198	361	441	283	365	143	352	222	393
ENSG00000090470	151	184	262	93	205	188	109	135	169	106	233	236
ENSG00000090487	92	245	407	490	410	259	350	267	266	286	336	432
ENSG00000090520	336	710	1053	652	795	843	628	762	610	868	1193	1058
ENSG00000090554	57	106	175	17	102	12	116	119	80	42	48	98
ENSG00000090581	133	96	206	44	156	20	100	121	58	53	129	109
ENSG00000090615	823	788	1763	953	475	449	447	436	634	522	619	790
ENSG00000090621	256	733	1007	554	694	619	617	635	410	504	771	1036
ENSG00000090661	162	348	504	397	406	108	351	521	126	180	287	251
ENSG00000090674	23	135	119	87	121	37	228	113	30	42	62	108
ENSG00000090686	545	966	1791	831	1211	1219	1198	1011	1612	1168	1633	1654
ENSG00000090776	128	575	329	80	281	352	342	298	0	10	15	12
ENSG00000090857	88	94	120	74	55	54	47	83	69	58	60	81
ENSG00000090861	990	1777	3180	1018	2413	3300	2872	2802	2414	1770	2619	3757
ENSG00000090863	2017	2362	5153	3039	2700	2485	2523	2055	1609	2288	3105	2496
ENSG00000090905	115	167	374	258	243	210	307	178	188	103	275	320
ENSG00000090924	309	917	506	418	315	451	396	221	226	253	331	345
ENSG00000090932	7	81	22	48	44	60	120	0	10	11	12	11
ENSG00000090971	71	264	274	123	174	123	144	71	124	144	110	101
ENSG00000090975	62	14	31	25	22	12	1	0	5	5	0	2
ENSG00000090989	419	607	1243	552	660	904	1055	527	384	405	546	595
ENSG00000091009	255	941	1207	483	893	763	1015	697	650	504	807	1017
ENSG00000091039	386	614	727	394	530	412	485	554	477	485	646	537
ENSG00000091073	85	296	278	120	183	90	94	53	103	55	70	134
ENSG00000091127	70	327	368	166	462	340	306	161	194	256	263	283
ENSG00000091129	22	0	44	405	0	146	26	44	0	6	1	1
ENSG00000091136	0	3	13	14	9	15	1	2	99	275	117	1
ENSG00000091140	511	1142	2069	652	1431	1333	964	982	1214	972	1550	1706
ENSG00000091157	421	566	964	429	321	739	414	369	297	344	540	379
ENSG00000091164	470	1027	1323	376	275	450	237	358	572	568	820	977
ENSG00000091436	208	758	430	624	644	431	553	453	163	99	325	174
ENSG00000091483	469	1229	1427	372	509	1088	568	619	566	632	1193	1287
ENSG00000091490	153	199	452	413	2022	1263	1452	1120	424	455	403	866
ENSG00000091527	337	378	1342	330	1048	1374	1466	1189	495	686	1168	1030
ENSG00000091542	677	1376	1712	1262	1419	809	918	1060	1248	663	857	1361
ENSG00000091592	30	13	38	63	0	18	76	38	49	37	40	106
ENSG00000091640	422	1354	1013	726	463	332	543	529	907	568	728	833
ENSG00000091651	242	317	442	116	348	232	311	215	124	239	334	289
ENSG00000091732	128	466	370	163	374	441	354	97	186	154	318	375
ENSG00000091831	2	2	11	3	0	1	1	69	2	1	2	1
ENSG00000091947	242	1065	830	509	495	383	264	326	357	425	512	654
ENSG00000091972	69	119	434	529	33	0	47	22	96	92	353	274
ENSG00000092010	1196	3242	4996	2094	3971	4025	2969	2810	3116	2196	3325	4581
ENSG00000092020	109	198	379	139	116	178	165	182	94	111	198	271
ENSG00000092036	65	190	172	92	119	67	173	134	133	159	186	368
ENSG00000092094	185	440	483	290	832	642	410	412	260	389	411	559
ENSG00000092098	421	713	903	302	552	641	270	554	352	396	603	646
ENSG00000092108	120	436	1093	374	646	707	629	649	425	486	897	759
ENSG00000092140	28	49	88	20	52	94	115	13	50	39	76	58
ENSG00000092148	548	1052	1915	952	1095	1226	1047	1006	675	703	1383	856
ENSG00000092199	2092	5834	6176	2844	1050	1409	1896	969	1502	1924	2416	2815
ENSG00000092201	293	430	450	122	620	551	450	405	153	196	230	277
ENSG00000092203	177	471	439	387	609	630	527	453	243	209	319	429
ENSG00000092208	101	265	255	279	352	277	315	176	198	99	254	236
ENSG00000092330	354	831	818	471	481	351	550	506	462	453	549	787
ENSG00000092439	114	111	253	159	323	338	183	313	167	149	350	292
ENSG00000092470	145	423	655	309	599	280	639	384	287	404	605	535
ENSG00000092531	348	622	1130	795	577	634	943	577	714	772	1153	1353
ENSG00000092621	562	654	1463	610	6107	4087	5115	5820	1893	1607	1039	2252
ENSG00000092820	2697	5226	6604	1140	4379	4829	4712	3448	4852	4333	5318	8160
ENSG00000092847	97	393	393	306	290	274	335	307	240	174	278	299
ENSG00000092853	198	225	426	187	340	182	346	267	241	239	540	506
ENSG00000092871	457	450	1076	1156	809	483	770	581	511	326	668	598
ENSG00000092929	733	1866	1883	1074	2512	2551	2152	1378	827	1089	1026	1460
ENSG00000092931	20	113	203	82	68	20	57	18	56	75	117	78
ENSG00000092964	252	643	928	238	2044	974	1173	931	765	721	1092	698
ENSG00000092978	24	139	147	76	92	141	98	91	101	60	145	127
ENSG00000093000	18	115	103	62	470	390	500	378	61	70	158	101
ENSG00000093009	122	253	398	141	787	598	1016	472	191	288	484	570
ENSG00000093010	669	1403	1568	958	3558	2387	2105	2800	885	922	954	1568
ENSG00000093100	74	79	208	74	199	403	197	177	22	31	19	3
ENSG00000093144	231	575	944	262	346	788	454	324	507	586	886	921
ENSG00000093167	282	1123	975	469	357	441	256	397	107	47	214	173
ENSG00000093183	81	329	441	212	12	68	44	76	213	160	265	295
ENSG00000094804	63	191	458	154	314	528	440	329	167	220	465	497
ENSG00000094841	98	144	151	112	718	539	708	664	186	187	209	269
ENSG00000094880	243	776	1538	268	581	371	398	249	513	596	893	800
ENSG00000094914	222	361	557	340	894	512	674	625	406	449	476	809
ENSG00000094916	248	503	1266	430	1201	1116	1398	815	1170	1007	2019	2010
ENSG00000094975	120	124	559	506	307	315	434	425	131	88	143	230
ENSG00000095002	178	314	924	222	630	593	739	419	360	655	985	1119
ENSG00000095015	607	1053	881	492	544	721	202	208	315	220	382	317
ENSG00000095059	477	670	753	701	769	658	961	939	895	1082	958	1395
ENSG00000095066	13	36	15	10	35	55	0	68	12	13	16	13
ENSG00000095139	1692	4644	6221	3125	2285	3140	2966	3115	2597	2119	3241	3976
ENSG00000095209	51	63	383	309	70	50	115	39	197	120	218	192
ENSG00000095261	443	1145	1392	636	1081	614	796	967	263	286	493	477
ENSG00000095319	483	1517	1663	895	1193	1188	1600	1319	962	1180	1231	1458
ENSG00000095321	519	1379	1174	604	328	137	221	259	142	56	106	92
ENSG00000095370	499	617	899	296	405	359	397	490	575	590	575	764
ENSG00000095380	394	685	884	439	749	582	715	671	517	551	776	794
ENSG00000095383	0	36	38	1	9	14	103	34	0	7	4	1
ENSG00000095564	365	441	883	565	564	794	409	474	346	376	863	532
ENSG00000095574	66	48	81	65	79	75	147	39	29	47	53	39
ENSG00000095585	1006	1618	3064	1527	1211	1392	1312	843	3414	2827	3259	4006
ENSG00000095777	1	1	0	1	29	36	0	68	2	9	34	0
ENSG00000095787	545	907	1408	759	734	856	1078	572	632	737	937	1112
ENSG00000095794	361	990	1032	501	135	502	372	275	234	178	328	263
ENSG00000095906	251	368	744	415	641	403	509	619	331	402	475	560
ENSG00000095951	354	1075	1372	541	570	549	736	604	450	311	522	755
ENSG00000096060	95	7	284	327	945	607	382	572	703	473	699	894
ENSG00000096063	228	568	903	371	433	456	480	419	397	494	728	832
ENSG00000096070	27	93	200	37	66	1	99	124	28	40	82	74
ENSG00000096080	300	650	840	452	1152	996	944	902	628	588	647	989
ENSG00000096092	260	278	562	174	669	416	606	475	136	134	352	198
ENSG00000096401	555	726	1569	383	1350	1824	1827	1350	534	731	957	1092
ENSG00000096433	180	406	410	244	79	145	58	81	605	599	460	693
ENSG00000096654	52	121	208	127	184	323	195	231	112	97	189	149
ENSG00000096717	108	334	372	320	283	191	134	230	117	157	197	249
ENSG00000096746	482	1096	1674	671	1018	1085	1002	774	997	1190	1450	1544
ENSG00000096872	280	450	1075	331	158	158	26	96	131	228	260	211
ENSG00000096968	85	663	668	85	100	134	150	212	186	150	344	327
ENSG00000096996	35	185	183	8	302	1	204	282	78	138	199	128
ENSG00000097007	293	117	432	307	77	81	43	102	140	152	162	343
ENSG00000097021	24	124	128	59	121	136	152	138	161	207	273	336
ENSG00000097033	379	813	1338	702	309	726	338	474	563	446	1052	803
ENSG00000097046	80	116	170	67	76	99	167	89	77	94	124	212
ENSG00000097096	0	9	39	194	117	0	55	14	18	0	7	2
ENSG00000099203	116	391	429	322	187	232	235	161	193	159	251	336
ENSG00000099204	403	609	946	728	383	604	504	175	166	110	142	408
ENSG00000099219	224	312	652	188	1135	1698	1333	1168	916	790	783	937
ENSG00000099246	111	277	814	314	646	432	793	513	319	284	425	361
ENSG00000099282	58	1961	809	66	28	14	16	82	43	1	52	13
ENSG00000099308	435	1145	1100	262	343	474	372	368	651	543	538	742
ENSG00000099326	49	49	142	129	132	74	134	170	60	41	98	117
ENSG00000099330	315	1188	636	440	424	118	330	196	132	111	105	128
ENSG00000099331	1937	3359	4771	2647	3673	2871	3801	3024	2718	2027	2572	3393
ENSG00000099364	13	50	151	57	63	59	67	75	67	43	80	125
ENSG00000099381	113	397	545	260	358	243	411	174	159	203	199	381
ENSG00000099385	155	274	292	354	316	125	211	396	164	165	115	267
ENSG00000099622	218	615	1040	404	386	651	562	380	636	867	1010	1378
ENSG00000099624	1565	6261	4925	2333	5869	3758	4111	4590	1421	1435	1604	2844
ENSG00000099783	1527	3508	3849	833	4376	4029	3604	2981	1787	3068	3718	6030
ENSG00000099795	883	2052	1959	715	1330	1398	1108	1353	705	608	787	1286
ENSG00000099797	97	253	241	100	316	330	210	339	92	159	160	199
ENSG00000099800	266	778	852	483	147	151	123	72	190	95	252	241
ENSG00000099804	25	159	110	48	53	117	95	45	39	35	31	24
ENSG00000099810	19	71	94	94	187	211	297	58	63	100	84	97
ENSG00000099817	141	138	301	77	229	144	150	136	105	93	103	210
ENSG00000099840	51	101	88	76	0	1	1	1	49	27	95	132
ENSG00000099849	87	339	260	189	202	134	155	83	130	210	216	274
ENSG00000099860	486	1707	1610	838	1077	979	1679	1519	3823	2291	1558	3593
ENSG00000099875	1843	2717	4490	3370	1139	992	828	1345	4122	1919	2225	3208
ENSG00000099889	0	19	40	69	45	116	87	106	7	1	4	12
ENSG00000099899	359	570	811	576	821	499	551	505	205	323	451	456
ENSG00000099901	57	62	94	34	2199	2007	2275	1241	574	615	859	1252
ENSG00000099904	25	49	75	42	71	98	59	11	19	39	23	37
ENSG00000099910	163	403	563	454	277	294	389	190	161	276	332	414
ENSG00000099917	811	1631	1949	701	870	735	541	684	933	638	893	1266
ENSG00000099940	156	304	315	215	262	228	220	38	157	197	281	375
ENSG00000099942	770	1639	2092	1056	1216	1153	1175	1800	1024	846	1073	1538
ENSG00000099949	360	806	872	470	447	467	318	369	234	245	299	355
ENSG00000099968	432	658	770	551	258	212	192	258	229	379	381	425
ENSG00000099977	135	224	393	259	678	402	605	525	167	269	495	306
ENSG00000099992	49	190	209	69	77	79	111	193	52	62	66	55
ENSG00000099995	1759	3542	4522	2265	3285	3022	3249	3072	2222	2005	2419	3648
ENSG00000099999	84	83	150	105	152	129	262	192	23	9	36	33
ENSG00000100003	43	117	70	27	79	348	303	88	17	0	5	7
ENSG00000100014	27	76	58	0	38	65	26	26	17	5	24	8
ENSG00000100023	187	260	439	176	639	738	538	339	176	255	332	436
ENSG00000100029	350	709	904	299	624	463	744	377	362	577	603	724
ENSG00000100030	600	1442	1622	764	3057	2246	2495	2826	808	720	745	968
ENSG00000100034	148	282	201	239	190	139	107	28	112	133	130	187
ENSG00000100036	61	98	210	31	42	22	0	35	37	37	23	62
ENSG00000100038	99	197	299	95	401	260	251	164	85	167	156	223
ENSG00000100055	270	324	555	44	626	532	559	409	138	112	155	267
ENSG00000100056	159	304	451	176	167	226	86	187	153	154	238	325
ENSG00000100060	32	268	262	352	502	346	190	261	116	119	190	268
ENSG00000100075	636	930	1611	1560	911	1045	717	1027	657	674	711	1122
ENSG00000100077	104	108	317	116	11	0	1	26	105	108	118	122
ENSG00000100083	333	709	682	206	346	249	214	256	260	311	400	615
ENSG00000100084	32	70	87	71	252	66	132	129	28	41	54	108
ENSG00000100092	532	852	1144	888	952	848	992	907	581	536	581	717
ENSG00000100097	9746	28484	24165	15791	3189	3139	2228	7664	10410	7226	9952	7796
ENSG00000100099	155	234	350	201	515	496	666	520	276	299	294	394
ENSG00000100100	399	808	990	1249	203	138	162	84	100	63	139	56
ENSG00000100101	233	298	478	231	436	116	249	189	120	148	177	314
ENSG00000100104	46	127	140	77	183	105	148	157	74	107	92	131
ENSG00000100105	43	112	119	17	167	184	100	48	34	44	81	70
ENSG00000100109	368	569	1260	287	764	690	677	792	515	533	734	972
ENSG00000100116	130	283	233	187	95	68	187	202	63	52	117	34
ENSG00000100124	61	78	88	28	63	165	90	37	28	44	81	28
ENSG00000100129	480	1004	1736	771	1593	1279	1355	929	549	701	919	1479
ENSG00000100138	637	2304	1531	1106	1998	1756	1590	1275	920	1054	1514	1691
ENSG00000100142	205	590	830	531	1180	1002	1252	833	358	390	536	580
ENSG00000100146	120	0	75	17	1	1	1	18	94	420	59	104
ENSG00000100147	127	169	328	90	216	318	245	226	138	168	375	331
ENSG00000100150	54	97	98	43	221	91	136	90	92	73	116	148
ENSG00000100151	37	157	229	20	252	147	69	185	76	112	108	66
ENSG00000100154	261	393	510	48	701	306	390	248	33	30	116	28
ENSG00000100162	367	519	640	380	1606	929	1096	1494	578	817	778	1219
ENSG00000100196	87	46	258	183	40	47	18	26	3	3	27	8
ENSG00000100201	2927	7343	9113	3734	4544	4992	5571	3851	3484	3674	5532	5562
ENSG00000100207	0	36	41	29	14	30	59	0	12	15	18	13
ENSG00000100209	29	77	104	72	66	175	59	29	99	62	95	131
ENSG00000100216	411	1430	1311	866	76	67	176	24	601	562	681	1317
ENSG00000100219	1546	3191	2892	1958	1180	1150	1331	1270	1392	1775	3652	5053
ENSG00000100220	945	2050	3091	1305	1810	1607	1839	1153	1258	1100	1680	1836
ENSG00000100221	168	471	476	344	306	242	214	277	210	187	216	277
ENSG00000100225	1270	2010	2891	946	965	1118	1180	1222	1198	949	1411	1765
ENSG00000100226	782	2426	2813	1002	1264	1114	1030	1209	1169	997	1170	1648
ENSG00000100227	441	616	1088	501	732	514	809	639	690	470	802	856
ENSG00000100239	206	260	374	175	142	100	85	175	184	125	191	261
ENSG00000100241	373	902	1097	597	1315	752	676	1097	242	405	379	403
ENSG00000100242	1643	2976	3201	2407	2107	1749	1551	1776	1074	1475	1431	2441
ENSG00000100243	1401	2847	3585	2280	2556	4463	2473	1794	1424	1694	2665	2642
ENSG00000100246	3	21	83	16	116	86	110	47	56	38	52	27
ENSG00000100258	170	376	556	246	356	312	277	262	136	214	259	155
ENSG00000100263	66	286	114	189	165	134	127	58	45	58	91	112
ENSG00000100266	829	1767	1949	542	1435	1100	1341	1188	1048	1493	1663	2250
ENSG00000100271	0	73	80	1	417	182	204	135	33	5	52	51
ENSG00000100280	1343	3023	3273	1144	2070	1702	1867	1238	1972	1996	2330	3378
ENSG00000100281	193	173	286	109	533	399	581	477	262	153	227	347
ENSG00000100284	252	636	781	337	1289	1132	1019	1436	244	294	290	361
ENSG00000100292	184	74	880	346	2499	3100	1904	3041	201	219	151	617
ENSG00000100294	140	338	265	135	1062	656	722	687	140	265	236	307
ENSG00000100296	202	322	593	397	912	1105	1190	553	240	265	413	555
ENSG00000100297	1704	2476	3656	1194	6294	2971	4120	3485	2496	3805	4106	6985
ENSG00000100298	1	22	26	0	5	14	63	8	4	8	7	9
ENSG00000100299	323	692	840	422	595	75	353	522	348	382	383	564
ENSG00000100300	1163	2973	2526	1586	118	63	74	43	1228	788	608	2198
ENSG00000100304	195	1052	832	472	1014	970	610	324	435	352	376	678
ENSG00000100307	172	401	378	170	108	60	130	81	185	46	97	172
ENSG00000100316	20	46	43	19	58	16	17	34	1758	2541	2264	3764
ENSG00000100319	159	392	262	170	108	163	168	118	174	209	205	331
ENSG00000100321	11	221	20	32	155	36	79	59	116	4	68	22
ENSG00000100324	259	560	558	128	544	473	481	346	219	249	294	400
ENSG00000100325	351	888	1021	511	858	553	998	741	394	511	581	848
ENSG00000100330	271	524	679	256	262	299	223	264	282	245	281	316
ENSG00000100335	205	859	754	388	413	393	517	532	373	457	435	501
ENSG00000100345	7747	14338	22364	6992	10504	7823	9398	6797	9197	9678	12617	15348
ENSG00000100347	286	631	1648	776	915	872	738	528	495	622	996	897
ENSG00000100348	93	53	185	139	133	180	143	89	134	153	202	129
ENSG00000100350	55	39	100	71	67	132	63	82	103	236	244	201
ENSG00000100353	2429	4403	7849	2229	3395	3819	3304	3387	2962	3366	3671	5163
ENSG00000100354	356	432	846	87	461	549	588	453	294	248	418	576
ENSG00000100359	443	848	933	427	608	405	394	356	513	444	548	827
ENSG00000100360	22	78	148	37	36	0	46	49	113	121	223	202
ENSG00000100364	106	388	321	84	78	206	124	132	69	88	160	130
ENSG00000100365	210	875	813	105	181	449	286	170	133	240	166	304
ENSG00000100368	217	1116	332	159	0	29	23	16	854	314	158	422
ENSG00000100372	90	632	335	210	208	185	96	131	460	442	446	654
ENSG00000100376	64	132	326	77	143	123	282	112	127	138	121	274
ENSG00000100379	54	371	214	28	241	108	107	115	55	29	85	73
ENSG00000100385	985	2397	3560	67	2117	1031	1335	2136	1944	1500	1362	2245
ENSG00000100387	319	838	1383	721	603	448	646	660	705	520	955	1052
ENSG00000100393	620	1187	1826	812	989	648	752	608	681	880	1048	1275
ENSG00000100395	122	393	411	183	397	260	291	265	147	321	421	424
ENSG00000100401	601	1379	1439	440	2542	2033	2081	1603	972	938	1447	1976
ENSG00000100403	332	671	671	324	358	287	422	303	233	387	455	488
ENSG00000100412	455	1647	1394	851	1217	879	1355	914	492	465	615	866
ENSG00000100413	57	156	287	182	281	105	315	243	63	73	96	143
ENSG00000100416	81	112	120	58	49	91	70	168	70	78	111	86
ENSG00000100417	193	326	505	239	77	188	64	181	236	128	178	296
ENSG00000100418	493	523	1851	808	620	574	518	927	561	478	627	1213
ENSG00000100422	203	158	855	313	176	92	221	150	103	127	159	228
ENSG00000100425	285	609	509	260	435	339	333	440	215	152	260	290
ENSG00000100429	134	306	239	76	196	62	132	84	126	124	147	245
ENSG00000100439	407	965	1768	556	1065	609	1155	855	549	301	468	427
ENSG00000100441	472	529	1018	451	961	635	713	645	414	248	394	407
ENSG00000100442	464	887	1521	468	633	513	365	333	718	959	1553	1592
ENSG00000100445	91	171	228	221	269	214	331	282	382	222	302	512
ENSG00000100450	124	25	10	0	144	2482	3486	1451	2	0	4	1
ENSG00000100453	179	412	1468	36	11274	16780	34402	16106	20	3	3	11
ENSG00000100462	310	928	1180	371	1018	835	1124	749	611	649	1007	1075
ENSG00000100473	11	0	48	5	32	1	1	1	216	200	130	175
ENSG00000100479	118	142	283	88	245	153	259	73	61	94	166	147
ENSG00000100485	91	192	252	153	151	112	103	178	84	88	147	199
ENSG00000100503	455	683	1574	666	322	312	209	230	779	990	1531	1320
ENSG00000100519	45	53	185	98	51	58	104	13	101	114	279	242
ENSG00000100522	35	142	108	124	93	74	85	98	22	35	29	102
ENSG00000100523	204	783	1269	687	414	246	455	336	547	345	467	603
ENSG00000100526	188	498	479	362	360	141	219	402	283	216	377	610
ENSG00000100528	193	466	680	234	426	755	381	270	201	255	524	478
ENSG00000100554	47	455	580	402	228	231	298	139	303	166	404	313
ENSG00000100567	660	982	2129	1248	1114	774	733	885	1189	1698	2066	2250
ENSG00000100568	19	43	23	0	100	13	42	31	21	1	33	32
ENSG00000100577	105	112	222	130	322	254	151	323	294	233	372	452
ENSG00000100578	198	271	590	236	317	401	318	310	272	316	517	474
ENSG00000100580	205	331	416	295	386	263	131	283	375	263	394	407
ENSG00000100591	606	1353	1835	895	1111	1204	1018	647	1035	1130	1546	1779
ENSG00000100592	464	1116	1517	705	255	388	397	168	355	390	591	391
ENSG00000100596	364	801	726	371	792	734	423	476	436	805	762	692
ENSG00000100600	1882	413	3764	735	170	245	158	374	2422	2784	1492	2198
ENSG00000100601	139	213	378	125	144	260	245	121	165	118	207	250
ENSG00000100603	156	787	949	376	556	592	657	620	465	432	622	716
ENSG00000100605	30	114	122	71	123	318	62	221	373	147	353	421
ENSG00000100612	641	1192	1711	1305	17	1	26	2	844	684	1107	1017
ENSG00000100614	76	823	714	363	337	271	169	268	665	294	806	460
ENSG00000100628	507	2540	2545	106	1127	1272	1114	522	1270	1720	2480	2576
ENSG00000100629	26	78	123	76	129	160	231	103	80	105	184	132
ENSG00000100632	1492	2111	4597	3331	3513	4035	3599	3038	3362	3055	4333	5443
ENSG00000100644	446	646	1322	1007	838	1174	1666	717	756	778	1089	1140
ENSG00000100647	1136	2826	2761	1703	549	762	909	669	808	817	1190	853
ENSG00000100650	2553	4125	7196	2841	3239	3674	4409	2589	3860	4286	5502	6480
ENSG00000100664	165	176	441	186	326	372	182	264	232	227	303	320
ENSG00000100697	296	637	979	616	276	448	293	208	534	437	861	637
ENSG00000100711	23	66	215	22	397	381	143	246	71	72	109	63
ENSG00000100714	516	768	1540	443	843	789	1101	899	893	1066	1165	1234
ENSG00000100721	140	279	65	118	173	2	40	180	1204	1809	1443	3311
ENSG00000100722	302	638	643	410	309	494	627	257	379	366	580	709
ENSG00000100726	74	211	214	247	511	456	313	315	112	247	265	433
ENSG00000100731	315	641	1181	953	156	339	547	394	280	238	531	381
ENSG00000100744	53	133	275	70	100	149	231	121	156	153	336	234
ENSG00000100749	209	338	700	214	625	502	890	281	511	584	948	1054
ENSG00000100784	0	1	31	101	128	266	260	89	7	34	37	16
ENSG00000100802	33	46	101	65	28	42	0	26	22	19	30	36
ENSG00000100804	528	1185	1491	831	544	355	457	359	470	481	584	794
ENSG00000100811	125	469	427	272	334	154	336	217	268	230	339	296
ENSG00000100813	943	1487	2731	695	1854	1643	1707	1126	1132	1353	1464	1702
ENSG00000100815	234	192	498	324	124	165	126	126	131	150	244	209
ENSG00000100823	246	591	968	299	1456	1630	1990	1325	833	729	1552	1734
ENSG00000100836	72	86	212	87	316	123	250	154	124	183	218	317
ENSG00000100865	257	483	887	327	668	553	607	773	323	390	356	457
ENSG00000100883	619	1392	2997	673	1408	1796	1446	966	1176	1461	2143	1751
ENSG00000100888	610	1255	1676	618	1571	1612	1294	1064	708	744	1175	1084
ENSG00000100889	686	1202	1341	532	807	550	527	454	967	856	864	1952
ENSG00000100897	457	1178	1162	380	680	364	477	616	581	530	590	846
ENSG00000100902	916	2325	4008	1657	227	385	510	150	1865	1745	2568	2658
ENSG00000100906	3378	9312	11196	4399	7905	5249	5640	7739	5117	4769	3031	6957
ENSG00000100908	144	217	184	166	278	185	324	266	121	105	173	244
ENSG00000100911	691	782	1646	418	1307	741	990	1139	983	820	939	2001
ENSG00000100916	49	124	243	172	179	154	154	118	98	57	242	263
ENSG00000100918	455	1012	382	534	1	11	4	2	227	346	1044	1003
ENSG00000100934	1074	1770	2715	1616	1274	1002	1139	1107	812	431	1020	720
ENSG00000100938	585	1001	1282	460	1148	1449	1415	900	501	532	821	829
ENSG00000100941	177	135	478	262	259	246	373	128	249	303	441	387
ENSG00000100949	404	829	1099	399	655	734	673	622	476	370	536	752
ENSG00000100979	126	609	480	324	3216	1417	2745	2233	286	84	180	135
ENSG00000100982	289	531	652	317	538	251	377	566	451	305	329	440
ENSG00000100983	443	829	628	300	680	794	571	564	421	478	598	752
ENSG00000100991	860	1651	1978	1037	1549	1588	1597	1279	670	799	1087	1291
ENSG00000100994	651	1178	1868	278	734	770	413	549	432	644	701	908
ENSG00000100997	196	174	526	133	96	75	219	93	165	191	310	229
ENSG00000101003	15	170	247	80	543	266	560	241	97	80	208	173
ENSG00000101017	2792	3905	7303	5500	845	1312	740	908	2717	2684	2303	3176
ENSG00000101019	125	254	379	207	714	676	794	462	260	271	335	351
ENSG00000101040	405	537	916	289	641	870	871	524	546	548	922	794
ENSG00000101052	25	72	114	47	103	71	110	108	89	73	163	102
ENSG00000101057	319	818	664	161	1218	620	389	773	506	764	744	1102
ENSG00000101079	240	426	526	132	592	565	719	415	223	189	304	439
ENSG00000101084	202	688	740	423	591	818	645	592	286	257	527	640
ENSG00000101096	50	131	172	319	373	356	303	275	284	283	278	426
ENSG00000101104	0	33	53	9	1	39	1	0	13	80	36	24
ENSG00000101109	388	1291	1434	640	687	801	903	651	1029	925	1817	1659
ENSG00000101126	684	811	1221	793	754	1167	1219	897	716	674	1439	1327
ENSG00000101132	43	227	115	113	102	232	307	110	121	54	147	138
ENSG00000101138	276	796	730	417	528	507	637	454	378	397	698	620
ENSG00000101146	319	639	819	278	472	740	852	703	462	576	714	766
ENSG00000101150	250	318	504	211	508	349	542	300	244	244	316	415
ENSG00000101158	384	1043	887	655	1539	1184	1020	954	311	336	676	588
ENSG00000101160	1766	5632	3921	734	2001	1842	1990	1667	1053	1252	1562	2219
ENSG00000101161	990	1753	2010	590	1287	1268	1136	1137	3099	1063	5185	1973
ENSG00000101181	44	183	167	153	204	168	269	150	167	81	119	213
ENSG00000101182	961	2496	3011	1837	2400	1721	2200	1515	1707	1740	2600	3181
ENSG00000101187	55	292	109	94	401	194	192	168	150	144	110	169
ENSG00000101189	38	152	67	49	116	138	192	74	92	129	61	83
ENSG00000101191	590	1138	1283	519	1165	1134	1309	1091	730	1053	1136	1612
ENSG00000101193	464	1152	990	751	646	179	294	513	665	527	849	1141
ENSG00000101194	67	189	126	42	26	0	26	50	379	489	249	547
ENSG00000101199	463	476	1205	284	458	572	708	869	420	325	530	628
ENSG00000101216	104	158	214	17	242	249	351	166	130	133	169	276
ENSG00000101220	36	171	169	136	431	199	235	250	72	45	98	126
ENSG00000101224	399	620	1212	450	898	632	732	570	530	666	653	927
ENSG00000101236	40	15	63	82	1	0	15	49	40	35	57	20
ENSG00000101246	80	424	442	392	525	406	456	364	164	190	357	346
ENSG00000101247	0	35	45	10	79	100	52	23	15	27	29	33
ENSG00000101255	107	292	255	32	310	201	369	702	238	221	149	357
ENSG00000101265	150	320	431	133	124	58	22	37	317	549	233	393
ENSG00000101266	95	20	107	32	187	134	29	122	22	40	56	57
ENSG00000101290	339	715	1104	211	618	430	737	499	231	217	447	415
ENSG00000101294	761	2245	1840	1152	1598	2428	1707	1392	635	951	1519	1675
ENSG00000101298	5	0	41	32	9	22	20	9	10	5	8	7
ENSG00000101310	921	1561	3218	1480	1513	2454	1797	1370	1095	1568	2020	2017
ENSG00000101335	239	194	101	102	148	176	221	73	62	18	55	56
ENSG00000101336	276	1259	268	347	0	3	24	11	237	145	166	52
ENSG00000101337	1244	1653	2220	1548	1637	2242	1700	1515	793	877	1176	1205
ENSG00000101343	136	299	439	113	443	389	332	211	159	209	234	312
ENSG00000101346	181	431	445	200	272	218	291	249	154	253	230	310
ENSG00000101347	82	77	244	2	620	877	634	482	146	223	456	445
ENSG00000101350	157	279	325	61	193	146	136	156	72	40	112	131
ENSG00000101361	581	822	1479	692	1538	1234	1017	1022	673	991	1428	1477
ENSG00000101363	86	117	156	98	135	37	103	160	61	42	86	106
ENSG00000101365	819	2127	2648	843	2287	1819	2290	1584	1034	997	1176	1569
ENSG00000101367	53	24	148	63	84	53	19	40	68	37	60	125
ENSG00000101384	1554	10180	5576	2954	3215	2426	3346	2440	264	141	146	182
ENSG00000101391	87	344	332	208	350	212	144	147	318	379	424	590
ENSG00000101407	224	555	673	499	895	838	666	587	445	558	835	696
ENSG00000101412	70	178	191	262	120	15	74	118	86	536	251	468
ENSG00000101413	198	564	633	360	473	353	391	313	441	342	440	551
ENSG00000101417	52	26	108	68	287	248	256	219	64	33	77	59
ENSG00000101421	324	407	630	299	801	554	473	553	632	552	692	969
ENSG00000101439	586	1272	1160	227	0	26	26	25	247	278	375	195
ENSG00000101442	89	385	276	109	286	142	241	175	69	75	114	135
ENSG00000101443	17	11	22	5	4	4	27	0	294	90	3077	211
ENSG00000101444	330	985	844	389	590	400	380	367	483	664	549	1170
ENSG00000101445	152	196	343	74	148	0	96	120	246	164	261	230
ENSG00000101447	113	261	212	58	180	196	210	160	96	96	118	235
ENSG00000101452	161	190	188	106	277	260	165	279	179	186	169	218
ENSG00000101457	219	417	391	189	514	339	439	351	257	318	343	582
ENSG00000101460	31	182	174	190	360	373	267	206	27	16	50	25
ENSG00000101464	133	403	429	209	94	191	145	61	119	110	256	332
ENSG00000101473	247	434	363	318	292	292	368	277	243	314	324	563
ENSG00000101474	381	1098	1505	701	1368	587	769	822	760	736	845	624
ENSG00000101493	235	719	643	178	284	287	266	187	314	346	152	528
ENSG00000101544	219	484	703	254	327	319	268	145	255	277	282	525
ENSG00000101546	16	130	104	74	103	183	106	66	50	51	68	125
ENSG00000101557	874	1610	2210	1142	1774	1945	1784	981	929	984	1531	1621
ENSG00000101558	168	238	282	93	264	240	169	124	132	185	204	183
ENSG00000101574	0	57	77	32	108	119	79	94	80	64	76	88
ENSG00000101577	66	152	145	20	148	212	79	86	319	325	389	418
ENSG00000101596	624	843	1829	559	944	1121	984	706	1024	994	1562	1638
ENSG00000101608	20	166	84	66	0	1	45	1	47	43	55	53
ENSG00000101624	0	62	174	94	188	167	138	141	130	147	152	126
ENSG00000101639	232	355	624	287	490	611	568	279	297	577	647	564
ENSG00000101654	306	706	1703	1079	296	574	611	305	861	763	663	1042
ENSG00000101665	0	74	97	51	72	20	93	11	54	34	45	65
ENSG00000101670	24	31	33	50	119	367	159	234	72	18	3	95
ENSG00000101745	161	289	547	39	137	297	315	128	185	193	232	366
ENSG00000101751	89	147	345	251	64	54	96	53	38	31	110	45
ENSG00000101752	106	161	364	468	267	651	519	317	233	191	338	312
ENSG00000101773	59	242	248	118	82	148	66	67	135	97	246	260
ENSG00000101782	340	621	703	316	566	740	849	659	463	429	613	750
ENSG00000101811	383	749	819	508	441	561	391	426	334	378	529	681
ENSG00000101843	157	134	367	220	168	117	128	185	248	151	241	314
ENSG00000101844	110	117	213	52	118	217	42	28	54	32	141	116
ENSG00000101849	11	73	78	11	178	158	212	189	28	30	16	57
ENSG00000101856	115	360	495	292	457	416	634	511	274	292	346	537
ENSG00000101868	339	359	646	495	1099	1223	1291	577	232	598	801	762
ENSG00000101882	70	196	185	120	136	105	192	115	185	137	184	200
ENSG00000101888	13	39	71	26	427	205	167	111	35	37	73	67
ENSG00000101901	162	255	435	180	616	539	571	465	441	344	406	714
ENSG00000101911	470	983	1262	524	933	910	1271	775	635	717	875	1259
ENSG00000101928	10	67	95	73	4	79	49	0	30	47	65	77
ENSG00000101935	26	33	46	0	82	27	20	1	25	17	51	47
ENSG00000101938	20	0	4	1	16	0	18	27	3	1	8	0
ENSG00000101940	197	224	318	118	192	97	251	296	193	168	151	210
ENSG00000101972	906	1504	2347	1164	1855	2098	1852	1524	1233	1284	1916	2041
ENSG00000101974	106	308	224	81	96	83	59	54	187	164	257	283
ENSG00000101986	130	193	194	48	163	128	65	62	61	114	67	151
ENSG00000101997	125	325	396	123	278	196	443	225	124	127	208	238
ENSG00000102003	5	58	30	38	40	77	6	82	0	10	1	1
ENSG00000102007	165	658	453	40	665	532	563	818	162	115	371	265
ENSG00000102030	292	658	776	187	823	641	715	684	397	464	369	600
ENSG00000102032	23	37	70	38	27	28	32	13	92	65	158	37
ENSG00000102034	73	308	376	133	108	231	103	129	125	153	210	244
ENSG00000102038	97	224	348	474	54	40	46	0	1	1	2	4
ENSG00000102043	12	74	115	9	92	17	3	0	55	22	59	131
ENSG00000102054	727	1519	2325	996	2325	2234	2310	1582	1069	1384	2198	1910
ENSG00000102078	31	42	88	6	15	21	57	46	33	52	54	61
ENSG00000102081	170	134	290	53	92	153	164	191	178	119	303	226
ENSG00000102096	3530	5158	10486	5451	3049	3627	3922	3659	8195	5936	8702	6692
ENSG00000102098	19	29	104	33	0	29	3	2	8	1	3	10
ENSG00000102100	274	539	678	293	381	309	278	501	212	109	190	285
ENSG00000102103	262	581	725	229	523	493	782	426	471	526	529	764
ENSG00000102119	473	1061	1123	621	1787	1061	1512	1107	281	204	442	417
ENSG00000102125	27	28	7	18	21	0	45	5	21	15	17	21
ENSG00000102144	3069	4107	12311	3900	1024	1308	1248	962	5271	6069	6237	7700
ENSG00000102158	388	840	1026	713	731	860	1021	685	483	532	1121	767
ENSG00000102178	104	325	265	233	319	202	176	269	196	143	180	255
ENSG00000102181	113	110	343	75	95	59	95	71	93	48	173	113
ENSG00000102189	309	62	655	492	358	535	454	249	689	456	657	694
ENSG00000102218	35	308	382	187	536	437	445	365	152	98	197	188
ENSG00000102221	24	19	65	68	272	359	373	195	25	0	80	7
ENSG00000102225	346	787	762	812	657	559	488	682	305	284	256	420
ENSG00000102226	844	1621	1792	1053	2306	1691	1674	1530	606	750	1095	1287
ENSG00000102241	297	773	915	353	1596	1144	1968	1669	498	474	765	855
ENSG00000102265	1054	5414	2933	673	4052	1554	7092	6524	520	307	476	672
ENSG00000102312	107	207	249	154	106	35	49	123	54	39	51	78
ENSG00000102316	1555	2186	5668	1997	2945	2525	3046	3584	1941	1911	2072	2642
ENSG00000102317	692	1090	2029	744	689	1279	831	572	1379	1695	1956	3619
ENSG00000102384	7	49	64	64	186	117	137	21	24	42	78	63
ENSG00000102390	154	225	380	125	126	44	268	53	143	103	225	294
ENSG00000102393	180	329	530	420	1110	1542	1467	1058	711	756	536	660
ENSG00000102401	405	766	1302	451	807	793	713	761	648	478	748	810
ENSG00000102409	120	199	120	365	50	36	52	73	26	35	233	46
ENSG00000102471	272	231	636	306	160	61	91	185	259	246	333	375
ENSG00000102524	52	15	259	1	53	250	142	166	98	156	337	318
ENSG00000102531	722	757	2069	599	571	962	834	621	655	526	1005	728
ENSG00000102547	293	170	545	467	202	145	385	144	25	25	60	25
ENSG00000102572	549	944	1533	838	784	610	632	583	829	744	724	1091
ENSG00000102575	60	241	199	0	74	1241	2012	1213	486	282	239	282
ENSG00000102580	666	1032	1754	1198	788	709	891	734	609	615	1365	1237
ENSG00000102595	103	92	353	167	21	23	0	35	268	103	233	325
ENSG00000102606	438	854	1296	594	1914	3941	3049	1879	1441	1127	1748	1466
ENSG00000102699	162	261	503	158	238	353	308	192	152	202	368	247
ENSG00000102710	247	431	637	512	441	541	636	467	268	204	489	422
ENSG00000102753	410	778	1295	460	659	682	907	466	484	542	807	886
ENSG00000102755	59	30	448	0	17	1	1	11	594	274	148	290
ENSG00000102781	0	193	127	59	120	25	140	86	101	58	98	70
ENSG00000102786	45	190	226	81	179	245	360	153	70	67	126	135
ENSG00000102805	216	242	405	315	82	24	113	1	122	158	276	242
ENSG00000102858	1016	2363	2259	1230	607	473	209	592	1133	996	1098	1671
ENSG00000102871	346	950	1088	519	569	478	355	602	473	562	489	732
ENSG00000102879	6553	21680	16837	5575	20355	16762	20171	13859	13094	17263	13838	33698
ENSG00000102882	428	948	901	481	880	826	1056	931	715	673	498	707
ENSG00000102893	398	962	569	701	1025	1227	930	717	338	381	557	674
ENSG00000102897	20	34	132	62	58	73	24	43	73	40	87	101
ENSG00000102898	22	54	103	147	421	242	221	296	53	59	73	71
ENSG00000102900	654	1333	1956	792	1212	946	1234	912	983	885	1122	1427
ENSG00000102901	150	225	319	62	775	300	444	252	183	261	254	365
ENSG00000102908	250	472	898	384	424	602	487	503	724	433	647	487
ENSG00000102910	499	865	1607	397	1067	916	1260	771	944	887	1506	1435
ENSG00000102921	292	538	1068	371	327	373	362	323	426	381	604	655
ENSG00000102931	8	63	81	19	42	129	38	49	14	34	62	31
ENSG00000102962	10595	8956	38131	22940	281	551	618	860	35497	16696	17093	12625
ENSG00000102967	41	227	250	112	240	295	134	308	224	213	175	337
ENSG00000102974	384	649	921	459	765	712	727	521	548	615	900	1165
ENSG00000102977	197	314	423	218	315	244	163	268	188	277	346	431
ENSG00000102978	329	803	1191	738	905	593	653	569	622	772	705	1061
ENSG00000102984	153	158	317	28	106	119	122	29	126	101	114	130
ENSG00000103005	471	973	732	650	518	431	377	596	518	373	534	592
ENSG00000103018	277	558	904	494	570	594	768	476	546	599	1151	1086
ENSG00000103024	207	985	673	1085	1269	554	563	1081	345	280	265	429
ENSG00000103035	47	256	340	242	123	153	248	63	151	132	319	296
ENSG00000103037	24	70	54	25	3	17	1	26	19	26	77	43
ENSG00000103042	29	79	128	24	57	34	77	12	17	45	61	60
ENSG00000103043	504	588	1062	551	1092	973	751	758	296	157	471	732
ENSG00000103047	18	347	207	73	333	361	454	310	82	140	212	228
ENSG00000103051	608	982	1776	672	919	674	868	668	663	915	1316	1371
ENSG00000103061	121	185	219	92	6	147	132	150	76	80	102	115
ENSG00000103064	65	220	446	173	57	156	139	92	57	106	137	121
ENSG00000103066	298	182	434	88	302	295	270	484	91	124	147	189
ENSG00000103091	26	212	303	106	260	293	220	150	237	219	259	298
ENSG00000103111	489	1052	1240	620	572	581	472	573	524	488	605	779
ENSG00000103121	128	265	224	179	141	130	229	159	205	165	221	374
ENSG00000103126	197	333	304	114	150	59	189	139	102	72	75	142
ENSG00000103145	644	793	924	369	570	294	249	424	286	276	188	647
ENSG00000103148	206	238	540	205	665	365	372	550	366	294	280	657
ENSG00000103150	146	494	453	184	321	304	546	368	66	106	219	189
ENSG00000103152	160	407	246	107	248	177	87	80	178	160	146	266
ENSG00000103160	1	17	46	1	27	75	18	18	27	49	45	42
ENSG00000103168	144	166	250	99	138	169	48	105	87	141	123	138
ENSG00000103174	175	198	296	128	291	234	326	363	91	145	262	286
ENSG00000103187	677	2301	704	161	745	711	714	595	1584	1338	587	1956
ENSG00000103194	0	56	78	35	53	49	63	25	35	67	93	87
ENSG00000103197	341	420	841	434	735	518	362	512	216	402	465	605
ENSG00000103199	27	139	118	81	48	60	77	78	58	111	136	114
ENSG00000103202	12	37	106	231	674	473	307	529	108	137	158	135
ENSG00000103222	765	2605	1979	1800	922	861	647	813	910	963	1057	1177
ENSG00000103227	98	169	219	157	308	258	301	263	51	63	110	89
ENSG00000103245	196	284	377	65	290	284	239	171	249	186	265	506
ENSG00000103249	160	524	318	341	406	534	440	347	289	254	335	674
ENSG00000103253	43	233	92	126	0	18	2	1	201	149	89	193
ENSG00000103254	82	117	124	174	40	20	68	1	74	123	123	150
ENSG00000103257	172	445	572	218	234	372	314	704	297	300	155	310
ENSG00000103264	172	454	478	117	231	441	313	471	244	198	176	334
ENSG00000103266	201	635	753	375	909	462	722	618	183	243	385	416
ENSG00000103274	374	1104	1078	451	392	269	322	430	526	511	492	895
ENSG00000103275	1092	2970	2853	1985	2742	2336	2442	1905	1661	1742	2004	2589
ENSG00000103316	17	1	27	0	3	17	2	4	101	472	697	97
ENSG00000103319	539	1512	1276	655	410	494	186	363	729	432	632	595
ENSG00000103335	561	181	1039	1018	877	181	394	714	278	461	540	481
ENSG00000103342	362	767	1703	336	637	921	1032	800	613	667	1021	982
ENSG00000103343	84	141	125	141	144	84	129	96	142	133	158	183
ENSG00000103351	39	98	165	63	101	88	148	19	152	136	229	132
ENSG00000103353	63	231	212	98	160	89	101	131	61	128	149	188
ENSG00000103356	88	216	247	92	768	529	555	400	206	297	357	546
ENSG00000103365	386	679	1008	336	686	529	557	608	645	824	1101	1209
ENSG00000103381	113	128	314	1	473	351	371	250	136	112	162	162
ENSG00000103415	577	1490	1555	624	827	519	710	1046	567	583	747	865
ENSG00000103423	273	713	935	615	918	507	788	814	502	505	526	806
ENSG00000103426	747	1636	2023	507	2057	553	1106	2029	653	1209	1024	1452
ENSG00000103429	147	392	673	552	408	402	289	316	302	385	420	462
ENSG00000103479	433	778	893	653	605	807	764	592	451	356	523	646
ENSG00000103489	127	543	504	77	323	547	296	317	71	31	87	88
ENSG00000103490	564	684	565	393	790	635	811	699	167	356	552	655
ENSG00000103494	45	96	247	117	49	66	110	26	55	21	139	114
ENSG00000103495	357	748	815	429	733	760	573	623	398	419	407	697
ENSG00000103496	61	62	99	19	87	97	84	42	92	74	105	93
ENSG00000103502	74	293	251	186	547	342	408	337	86	129	208	155
ENSG00000103507	312	649	609	480	1187	1000	822	784	557	518	620	742
ENSG00000103510	1798	12617	3453	3073	811	565	772	573	452	433	489	862
ENSG00000103522	1737	1682	4409	1996	3737	2839	3625	3911	926	768	1104	1062
ENSG00000103540	173	354	749	340	135	193	0	155	260	178	421	346
ENSG00000103544	272	508	639	279	576	643	729	426	174	239	478	379
ENSG00000103549	454	762	1307	560	707	628	686	607	562	545	856	1037
ENSG00000103591	144	370	514	208	288	296	225	337	192	234	409	434
ENSG00000103642	724	1856	2581	624	545	864	848	635	956	500	702	966
ENSG00000103653	2121	4708	5718	2716	3546	1671	2810	2069	2673	2742	2814	4175
ENSG00000103657	738	1063	1890	574	795	989	864	580	1153	1359	1762	1306
ENSG00000103671	174	254	603	237	493	480	338	178	165	234	363	357
ENSG00000103707	0	57	75	48	29	13	27	42	56	34	51	80
ENSG00000103740	1	3	4	0	920	552	927	794	1	6	1	9
ENSG00000103769	774	1172	1955	1190	1038	1467	1051	879	1290	1024	1694	1557
ENSG00000103811	4374	12511	17254	4565	2272	1990	1712	1790	6167	3838	3095	4421
ENSG00000103852	19	50	69	0	48	36	65	9	19	34	61	28
ENSG00000103876	435	1245	836	350	606	452	408	405	518	518	559	967
ENSG00000103932	521	1161	1147	842	900	756	853	687	501	426	513	726
ENSG00000103966	1106	2887	3086	1554	73	97	52	54	2261	1855	2285	3475
ENSG00000103978	174	602	818	284	655	736	771	622	410	280	574	575
ENSG00000103994	365	652	979	313	639	415	515	290	654	514	722	889
ENSG00000103995	130	253	409	270	362	210	399	96	631	356	491	578
ENSG00000104064	234	572	727	302	576	346	444	401	295	409	506	542
ENSG00000104067	602	594	1077	531	324	381	460	217	2	0	2	1
ENSG00000104081	185	179	840	134	350	337	306	324	224	156	234	249
ENSG00000104129	33	49	75	0	127	34	36	90	60	93	48	116
ENSG00000104131	58	200	244	121	266	331	170	202	136	163	164	217
ENSG00000104133	696	1178	1927	921	863	713	1097	309	917	1160	1213	1358
ENSG00000104140	139	1517	522	597	113	114	148	21	300	99	104	232
ENSG00000104142	312	1563	1144	495	687	805	760	769	564	538	505	773
ENSG00000104147	161	305	310	138	541	249	410	358	226	208	249	441
ENSG00000104154	10	1	29	46	26	93	82	26	17	37	28	29
ENSG00000104164	101	384	352	245	400	301	478	612	210	158	217	459
ENSG00000104177	66	25	360	153	266	221	303	288	224	186	258	416
ENSG00000104221	93	63	231	86	73	145	147	120	107	122	117	214
ENSG00000104228	297	684	577	273	206	36	70	111	168	177	260	269
ENSG00000104231	36	101	323	177	151	148	119	169	132	214	239	193
ENSG00000104267	0	3	41	18	607	138	1304	354	116	223	121	81
ENSG00000104299	363	535	743	363	381	555	662	217	282	522	633	820
ENSG00000104312	199	1701	850	209	407	642	493	454	445	170	234	346
ENSG00000104320	323	375	1366	776	675	859	641	725	808	560	1101	1146
ENSG00000104325	333	652	1504	712	1059	799	642	554	634	906	1414	1339
ENSG00000104331	258	1114	941	491	997	543	607	831	339	388	401	502
ENSG00000104356	44	130	274	132	308	222	275	206	305	331	581	478
ENSG00000104365	258	504	729	292	261	345	391	156	249	353	465	434
ENSG00000104375	174	168	302	143	186	130	74	58	320	374	361	248
ENSG00000104381	13	32	93	0	81	2	130	31	64	66	130	148
ENSG00000104388	366	792	1547	566	761	1054	986	609	798	645	899	942
ENSG00000104408	272	862	1123	643	538	813	805	488	357	514	764	899
ENSG00000104412	406	797	1292	797	657	609	670	510	423	400	635	470
ENSG00000104419	37	1183	220	0	353	199	272	216	30	215	23	142
ENSG00000104427	19	44	239	146	57	96	121	17	80	114	104	142
ENSG00000104432	7	0	106	61	109	276	247	114	95	28	97	80
ENSG00000104442	142	163	390	224	292	213	304	177	171	155	299	394
ENSG00000104447	33	127	173	49	77	283	204	218	28	57	131	48
ENSG00000104450	302	395	500	41	121	47	170	110	294	305	404	352
ENSG00000104472	76	132	153	78	397	176	266	154	72	96	136	359
ENSG00000104490	629	2257	4474	1021	174	685	1287	333	696	470	793	501
ENSG00000104497	0	59	56	71	43	0	77	46	13	16	15	23
ENSG00000104517	1266	1318	3904	1033	2056	1607	2265	1500	2393	2145	3887	3895
ENSG00000104518	264	1206	1092	362	642	443	752	507	264	223	428	791
ENSG00000104522	286	552	902	268	772	997	718	503	157	271	416	429
ENSG00000104524	179	453	396	213	517	479	671	321	49	225	211	272
ENSG00000104529	550	1198	1935	1162	896	500	799	554	867	1278	1136	1773
ENSG00000104549	510	1219	1550	993	1016	1404	1236	970	1163	980	1333	1536
ENSG00000104613	223	337	561	413	502	490	250	416	172	139	278	305
ENSG00000104626	6	71	163	160	88	147	167	47	111	69	153	187
ENSG00000104635	264	345	550	319	1022	726	465	804	263	362	414	528
ENSG00000104643	279	450	558	278	220	92	79	104	65	51	100	133
ENSG00000104660	133	542	602	397	322	487	517	226	223	234	413	401
ENSG00000104671	40	0	62	24	48	63	48	12	103	40	110	116
ENSG00000104679	189	337	413	329	165	272	175	78	126	236	227	334
ENSG00000104687	332	988	933	731	1421	1258	986	1049	592	660	431	853
ENSG00000104691	39	41	86	1	58	100	75	52	4	14	20	28
ENSG00000104695	136	244	413	222	491	407	360	244	162	174	177	274
ENSG00000104714	90	126	182	0	122	111	115	51	147	101	191	207
ENSG00000104731	97	286	556	95	412	518	232	326	202	241	285	403
ENSG00000104738	1701	3074	3954	1018	4969	3365	3579	3242	1501	2937	3756	5118
ENSG00000104763	437	1247	1455	1098	368	845	788	659	2043	1188	1610	1572
ENSG00000104765	1243	1749	3800	1834	2720	2041	2571	1955	1804	1530	2149	2481
ENSG00000104774	917	1154	1829	2096	2588	2496	2527	2522	1451	1512	1737	2055
ENSG00000104783	141	411	462	347	1	1	3	35	545	310	546	527
ENSG00000104805	1029	1972	2196	1391	1904	1863	1721	2095	1287	1215	1905	2298
ENSG00000104808	158	250	246	44	984	734	676	747	3	1	7	16
ENSG00000104812	984	1275	2519	1195	1346	907	1270	872	834	732	1041	1253
ENSG00000104814	561	555	1474	451	2091	2001	1558	1465	1301	1242	1175	1987
ENSG00000104823	30	32	34	39	177	160	122	158	67	57	142	116
ENSG00000104824	487	1599	1845	807	2301	1590	1958	1474	1930	2264	1872	3322
ENSG00000104825	397	990	959	478	546	389	387	538	535	591	487	904
ENSG00000104833	1	105	23	28	25	0	20	52	56	4	10	8
ENSG00000104835	94	295	230	146	682	447	750	509	206	184	186	297
ENSG00000104852	1556	3783	3909	1874	4119	3045	3894	3203	2528	2356	2404	4303
ENSG00000104856	259	1321	751	508	362	405	350	673	555	387	405	482
ENSG00000104859	190	536	486	290	360	205	137	233	335	311	276	414
ENSG00000104866	31	53	64	85	21	69	1	104	66	20	60	53
ENSG00000104870	26	29	127	130	247	279	362	210	35	91	86	29
ENSG00000104872	132	186	203	112	626	552	636	378	582	387	626	905
ENSG00000104880	361	367	893	200	249	228	233	173	530	383	502	963
ENSG00000104881	321	284	718	205	861	770	518	735	204	132	154	173
ENSG00000104883	27	45	41	53	69	41	60	50	8	10	20	23
ENSG00000104884	409	908	952	495	778	674	619	351	470	366	508	890
ENSG00000104885	663	1420	1736	971	468	439	205	344	779	532	433	839
ENSG00000104886	265	425	338	214	418	187	440	461	210	149	230	445
ENSG00000104889	40	290	266	330	362	384	489	328	293	215	462	455
ENSG00000104894	2181	6802	7538	2581	1506	2740	1553	1941	3931	3494	3145	6039
ENSG00000104897	869	1794	2065	654	1820	1048	1287	1164	961	1530	1022	1866
ENSG00000104904	2641	8086	8587	5027	6830	6237	6499	6584	6677	5910	5311	9039
ENSG00000104907	69	392	290	103	383	259	372	290	177	300	306	329
ENSG00000104915	112	350	147	201	326	200	63	194	110	119	143	193
ENSG00000104921	204	16	379	30	2	1	0	3	876	524	985	936
ENSG00000104946	432	685	1056	277	699	392	409	699	272	281	335	466
ENSG00000104951	415	7533	1779	58	2116	2630	845	1715	8649	2081	1353	5598
ENSG00000104953	81	229	288	79	956	481	658	693	70	96	120	134
ENSG00000104957	185	317	367	203	193	152	234	141	85	135	106	166
ENSG00000104964	441	755	984	673	1565	982	1177	1294	632	614	766	1125
ENSG00000104969	468	809	1256	591	1936	1536	1325	1540	505	491	758	904
ENSG00000104973	531	1219	1259	532	836	822	758	800	426	606	489	971
ENSG00000104976	124	422	259	132	87	100	60	56	86	101	112	237
ENSG00000104980	248	793	572	426	891	860	1039	682	423	545	534	807
ENSG00000104998	189	451	340	279	580	344	437	407	324	547	308	449
ENSG00000105011	330	487	563	242	460	276	359	306	306	510	677	828
ENSG00000105053	132	383	725	390	797	434	572	273	278	274	583	421
ENSG00000105063	563	940	1495	764	1116	631	942	759	1145	1419	1330	2396
ENSG00000105072	31	30	45	25	11	3	31	15	26	19	36	11
ENSG00000105085	17	56	76	42	15	48	54	0	17	0	19	12
ENSG00000105122	343	653	840	269	52	12	57	25	452	598	711	933
ENSG00000105127	63	170	200	37	152	145	79	50	87	110	138	245
ENSG00000105135	330	738	644	483	574	280	697	273	607	679	698	987
ENSG00000105171	171	391	672	236	285	170	160	319	447	484	664	811
ENSG00000105173	45	177	217	114	168	89	331	93	44	157	181	219
ENSG00000105176	92	125	285	310	228	215	108	88	213	258	346	331
ENSG00000105186	208	322	353	435	391	326	519	356	230	229	251	248
ENSG00000105197	197	554	371	261	607	239	474	407	222	173	250	435
ENSG00000105202	711	2142	2378	1018	4070	2575	3378	2498	1838	2070	1978	2966
ENSG00000105204	143	248	321	196	368	207	272	438	42	26	122	61
ENSG00000105220	1834	2292	5109	1444	1266	1122	1463	1184	1458	1210	2048	2270
ENSG00000105221	478	751	1157	609	926	651	883	772	748	535	748	821
ENSG00000105223	445	688	1089	480	3288	3957	3411	2780	428	467	699	789
ENSG00000105229	151	354	611	220	360	413	190	270	202	247	276	339
ENSG00000105245	15	91	133	0	128	52	73	179	120	58	56	40
ENSG00000105246	3122	4657	6067	5731	265	227	363	424	3393	2438	2106	3513
ENSG00000105248	81	92	113	19	88	114	119	188	129	140	94	182
ENSG00000105254	111	380	305	157	100	146	86	150	152	195	253	275
ENSG00000105258	100	178	328	203	360	92	387	271	142	122	205	217
ENSG00000105270	58	71	64	115	82	83	351	219	19	32	132	5
ENSG00000105281	1560	3523	4451	1877	2463	2568	1696	3179	2158	2512	1365	4495
ENSG00000105287	456	709	962	301	374	460	573	401	462	598	691	828
ENSG00000105290	1	1	115	42	246	196	242	276	10	3	42	24
ENSG00000105298	210	529	552	183	233	262	205	250	122	169	163	257
ENSG00000105321	173	307	389	65	212	94	263	253	229	248	216	334
ENSG00000105323	1076	2185	2636	1348	2343	1916	1904	1601	1723	1600	2206	2610
ENSG00000105325	278	744	625	307	303	333	312	376	303	300	316	432
ENSG00000105327	151	301	293	140	197	214	170	184	37	34	47	27
ENSG00000105329	965	3178	2408	1994	2076	2360	1794	2093	1708	2445	1992	2774
ENSG00000105339	711	1830	1561	969	713	1131	3304	939	707	412	703	886
ENSG00000105341	161	467	336	135	562	403	513	420	182	209	271	410
ENSG00000105355	729	1951	1662	696	370	338	486	293	1296	1246	1225	2653
ENSG00000105364	613	2502	1920	1197	1909	1327	1702	1235	1054	840	981	1697
ENSG00000105371	153	178	72	239	39	38	19	0	10	4	28	7
ENSG00000105373	144	338	270	178	269	176	156	138	91	131	58	195
ENSG00000105374	151	1517	259	125	4816	6117	6468	8783	79	57	36	78
ENSG00000105379	481	1245	1745	644	2199	1101	1313	1104	622	547	770	966
ENSG00000105393	416	737	1128	528	1104	718	681	813	521	525	725	930
ENSG00000105397	1010	1673	2548	1820	968	637	792	810	959	752	746	1225
ENSG00000105401	611	1649	1861	704	2557	1735	1364	1815	767	706	1140	1404
ENSG00000105402	694	857	1778	549	1415	1174	1050	1002	850	1281	1685	1847
ENSG00000105404	758	972	1733	614	1560	941	1397	1704	540	557	845	1065
ENSG00000105409	5	54	15	32	13	45	25	61	1	0	11	10
ENSG00000105426	73	484	72	64	38	12	0	26	142	76	32	73
ENSG00000105429	252	640	654	612	421	324	199	324	184	167	299	250
ENSG00000105438	901	1937	2424	1788	2255	2231	2142	2825	896	948	1517	1515
ENSG00000105443	196	394	589	187	247	185	167	273	264	162	276	319
ENSG00000105447	419	1087	1025	387	555	414	259	446	558	914	574	1313
ENSG00000105467	14	1	12	0	29	14	0	14	6	0	3	1
ENSG00000105472	16	64	28	83	39	20	46	39	4	2	19	18
ENSG00000105483	17	26	55	0	6	1	38	0	77	49	84	99
ENSG00000105486	560	879	1287	346	2068	735	1397	1161	727	1093	1243	1618
ENSG00000105499	0	1	8	14	50	14	25	48	159	82	203	28
ENSG00000105501	21	36	4	4	106	47	20	45	20	5	0	1
ENSG00000105514	119	15	207	50	0	205	16	72	310	184	245	464
ENSG00000105516	125	148	131	70	433	435	235	308	167	112	104	253
ENSG00000105518	245	534	688	509	665	1141	793	697	429	408	501	815
ENSG00000105552	541	1851	1671	595	1260	1119	1072	1011	813	665	772	1213
ENSG00000105556	95	226	208	127	33	65	0	58	128	168	94	192
ENSG00000105568	2272	4918	5930	2412	5482	4322	4600	4158	3768	3568	4789	7096
ENSG00000105576	356	1328	1273	580	2345	2288	2070	1797	635	511	768	871
ENSG00000105583	623	965	1391	1133	1632	1553	1127	999	696	938	1151	1271
ENSG00000105607	288	821	760	295	465	342	404	238	385	384	468	623
ENSG00000105612	318	459	1025	233	306	101	71	184	734	424	416	686
ENSG00000105613	1	27	34	61	31	20	16	39	5	18	2	7
ENSG00000105617	78	203	209	49	179	39	62	83	165	160	139	237
ENSG00000105618	642	1236	1488	389	950	1254	801	891	706	864	1031	1511
ENSG00000105619	85	275	302	189	118	64	278	156	188	136	272	303
ENSG00000105639	882	1588	2471	872	4415	3385	4015	3524	1058	1191	1009	1517
ENSG00000105642	64	139	112	59	9	14	0	25	25	29	27	31
ENSG00000105643	60	416	217	133	191	96	114	167	71	69	53	80
ENSG00000105647	55	169	285	250	168	62	41	242	136	92	114	132
ENSG00000105649	11	62	64	118	92	64	62	97	31	15	22	10
ENSG00000105655	164	769	526	283	170	118	146	219	386	349	311	231
ENSG00000105656	162	346	859	166	290	143	232	210	388	347	423	508
ENSG00000105662	0	89	97	34	66	100	39	17	22	32	41	46
ENSG00000105663	294	857	681	489	443	343	311	345	251	251	361	513
ENSG00000105669	2072	3175	5645	3812	4023	3472	2959	3040	2512	2669	3027	4063
ENSG00000105671	270	473	867	421	627	593	541	464	282	401	385	558
ENSG00000105676	367	1216	1133	541	652	108	318	321	400	589	525	796
ENSG00000105677	133	447	373	70	462	428	665	606	233	219	186	291
ENSG00000105695	3	6	7	2	0	9	3	3	2	2	3	5
ENSG00000105698	162	217	198	123	116	130	145	180	116	159	159	286
[truncated: 7,365 more rows]
