# Supplementary material for: Post-translational buffering leads to convergent protein expression levels between primates
Source: Genome Biol. 2018 Jun 27;19:83. doi: 10.1186/s13059-018-1451-z (PMC6020354; doi:10.1186/s13059-018-1451-z)
Supplement: Supplementary file 5 — Inter-species divergence in protein translation. A .csv file listing results from testing for differences in levels of protein translation between species for genes that are quantifiable in all three species. HvC.beta: coefficient estimated from a contrast comparing between human and chimpanzee (effectively log2 ratio of levels of protein translation between the two species). HvC.p.value: nominal p values derived from t tests. HvC.FDR: false discovery rate adjusted from nominal p value. HvC.FWER: family-wise error rate adjusted from nominal p value. (CSV 1507 kb) [file 13059_2018_1451_MOESM5_ESM.csv]

	HvC.beta	RvC.beta	HvR.beta	HvC.pvalue	RvC.pvalue	HvR.pvalue	HvC.FDR	RvC.FDR	HvR.FDR	HvC.FWER	RvC.FWER	HvR.FWER
ENSG00000000419	0.574274287087129	-0.582961825261808	1.15723611234894	0.0222542377087806	0.029062549688	0.000184173310337399	0.050981195968066	0.0283894600923995	0.000932475568173655	1	1	1
ENSG00000000457	-0.0228381182252563	0.0203011878003402	-0.0431393060255966	0.963541561739298	0.966124496372222	0.929735860084099	0.49316262383241	0.345386707128401	0.402933057805759	1	1	1
ENSG00000000460	1.42806546354274	0.914202152732064	0.51386331081068	0.00243748120718175	0.0390076810215257	0.215693949879506	0.0132770649404011	0.0352345661191282	0.15218076278639	1	1	1
ENSG00000000938	0.630517210907893	2.20552953805818	-1.57501232715029	0.221273219422571	0.000328801691005933	0.00546800153953851	0.215169923615469	0.00117431282756559	0.0102516081276912	1	1	1
ENSG00000001036	0.551651711170619	0.971081707797521	-0.419429996626902	0.110312710659563	0.00665787282642639	0.205134661608537	0.139953823873635	0.00973414056499488	0.1464887296351	1	1	1
ENSG00000001084	0.871461578169792	3.19630788336534	-2.32484630519555	0.366790066661256	0.00164711496984132	0.019677683929206	0.28988480673632	0.00364464809460064	0.0260248305863282	1	1	1
ENSG00000001167	-0.406252043878318	-0.109468347977994	-0.296783695900324	0.111474286508311	0.638745382301553	0.225076595577577	0.140820531030547	0.26383831757101	0.157000838108286	1	1	1
ENSG00000001460	2.30760570250331	1.50510841462346	0.802497287879848	0.155915670468885	0.362973069474407	0.617653603494192	0.1742871978759	0.177254838281598	0.312470714361778	1	1	1
ENSG00000001461	0.245801982064709	0.92809571154988	-0.682293729485172	0.677492129161935	0.0932714856850608	0.234912299205916	0.41227716658113	0.0658407147281677	0.161375458019212	1	1	1
ENSG00000001497	0.622662344294827	0.348973386459551	0.273688957835276	0.0153280664659313	0.148827218780039	0.248911621890646	0.0404178400088008	0.0925757024207428	0.168176783043358	1	1	1
ENSG00000001561	0.54954824624043	-1.38300666150875	1.93255490774918	0.346342054137781	0.100715441985597	0.0153732384680475	0.280928226150617	0.0696663793136922	0.0217747810139832	1	1	1
ENSG00000001617	-1.06788587581453	-0.968327778713591	-0.0995580971009387	0.516790349413714	0.553012300496287	0.951258474865706	0.353593119451252	0.238756448660987	0.408686786506846	1	1	1
ENSG00000001629	0.444014324748901	-0.0942852824780912	0.538299607226992	0.113710227775871	0.738830321323023	0.0660336869795294	0.142650426844556	0.290090627831833	0.0644152435336454	1	1	1
ENSG00000001630	1.15882264367972	1.0804618288433	0.0783608148364188	0.00592776498687325	0.00897678624494003	0.830455306092494	0.0223330554513849	0.0120454860923344	0.37673492600273	1	1	1
ENSG00000001631	0.347842825554711	0.476615892009331	-0.128773066454621	0.5143165133989	0.358545443391729	0.804855851752591	0.352823177701057	0.175689964321337	0.37002244550481	1	1	1
ENSG00000002330	-0.489118709551899	-0.589568129178433	0.100449419626533	0.166530705581606	0.0984724559902972	0.768504686197493	0.181067704512793	0.0685887898324202	0.360162276946847	1	1	1
ENSG00000002549	0.263769100541181	-0.114303400411694	0.378072500952875	0.447984742231806	0.74120065759607	0.28265423118495	0.324976451093395	0.290675837879057	0.183303232793309	1	1	1
ENSG00000002822	0.487503602990054	-0.272172891872638	0.759676494862693	0.045693089685941	0.266983045537617	0.00494788119896611	0.0800847895934197	0.142099788880185	0.00950349100196602	1	1	1
ENSG00000002834	0.110266533967007	0.00312277198840078	0.107143761978606	0.572094948813386	0.987148606867528	0.582710639898286	0.374251129530236	0.349723802440537	0.301024969473893	1	1	1
ENSG00000002919	0.0533782628952028	-1.45978349335294	1.51316175624814	0.892111754055983	0.00741577826660612	0.00345328476594517	0.474511698493155	0.0105599107137909	0.00738399210994615	1	1	1
ENSG00000003056	-0.0285634204680329	-1.30900868625575	1.28044526578772	0.868462692954883	2.75954815109972e-06	2.73944300252209e-06	0.468172307651643	4.41839893990061e-05	5.08997710507593e-05	1	0.0258404088868978	0.0256521442756168
ENSG00000003096	-5.90218537813073	-0.589994237175267	-5.31219114095546	0.00028231740790526	0.185630669881643	0.000230379444759729	0.00347845293459902	0.108887638962556	0.00109195985024056	1	1	1
ENSG00000003147	-3.06834218008178	-0.906623354252599	-2.16171882582918	0.00551623612584627	0.0738232901256762	0.0186549620476207	0.0213294254129207	0.055177576635667	0.0251480073839278	1	1	1
ENSG00000003393	-0.582627986299143	-0.0394446275459893	-0.543183358753154	0.226079725909015	0.923742439342521	0.232149400965699	0.217963307672391	0.334836942639036	0.160228913138914	1	1	1
ENSG00000003400	0.288564164128788	-2.57048681933284	2.85905098346162	0.470675227364571	0.00425841279809504	0.000617457385256319	0.334885342953497	0.00708123135543999	0.00215810461967009	1	1	1
ENSG00000003402	-0.234182890956777	-2.54480701134074	2.31062412038397	0.396956872172676	5.06599407928833e-07	8.98321590150945e-07	0.302183178032176	1.39468113679408e-05	2.34338859135427e-05	1	0.00474379685584559	0.00841188337017344
ENSG00000003509	1.00363634034231	-0.798247735573462	1.80188407591577	0.0327054555019421	0.199261341436743	0.00409168333728791	0.0649395614871294	0.114529378559501	0.00832661574554704	1	1	1
ENSG00000003756	0.255594251313876	0.351643899513596	-0.0960496481997197	0.454121088223272	0.298867353538187	0.77472482638164	0.32768616119171	0.154414713501068	0.362043571479867	1	1	1
ENSG00000004059	-0.28757531942837	0.178015417222187	-0.465590736650556	0.249840588575122	0.450153200302823	0.0665798485935506	0.230797097721716	0.206568791763729	0.0648035831548727	1	1	1
ENSG00000004139	2.29492807923031	-2.06100500703115	4.35593308626146	0.0370577372808531	0.222576149815736	0.00781516459198305	0.0696789107569823	0.124354710793481	0.0133844248590456	1	1	1
ENSG00000004142	-0.204849500680965	-0.0889975419499253	-0.115851958731039	0.274749569775344	0.623885293905224	0.527780539877079	0.245105207914665	0.259811750848557	0.280959832849198	1	1	1
ENSG00000004455	-0.75743568783703	0.00157125150507342	-0.759006939342104	0.000996340186939092	0.993185142966269	0.000899103601997066	0.00749549803405005	0.351222109165601	0.00278208730715402	1	1	1
ENSG00000004468	1.59858208050155	2.29302695480561	-0.694444874304056	0.0145550617392332	0.00120529799071636	0.246130143117946	0.0390797379584813	0.00293864166986287	0.166697784296714	1	1	1
ENSG00000004478	0.60280382705338	0.271483096330725	0.331320730722655	0.0259187210849444	0.294653993598605	0.199476711516867	0.0561204880794143	0.152670637312155	0.143935700809183	1	1	1
ENSG00000004487	0.20780191789307	0.385623897487446	-0.177821979594376	0.299302266491548	0.0624478199107972	0.369749496175121	0.257027587280242	0.0492260001766675	0.220864947056643	1	1	1
ENSG00000004534	0.623291988357765	-0.953925348526538	1.5772173368843	0.0620965588145666	0.0193521530587576	0.000335894667510291	0.0974100139273061	0.0211150492327576	0.00141659483498377	1	1	1
ENSG00000004700	0.735263203873803	-0.0303992101504332	0.765662414024236	0.0125112284767448	0.910510421883703	0.0107806947937201	0.035197488971978	0.331897847943941	0.0169997971059343	1	1	1
ENSG00000004766	0.562817445105681	0.96902256269391	-0.406205117588229	0.138404525967987	0.0118157272271925	0.262552736076016	0.161738133202744	0.0147190042933301	0.174229507794617	1	1	1
ENSG00000004777	0.740736158022508	0.250454418114826	0.490281739907682	0.580720135526149	0.856691035553419	0.719233202997524	0.377846571635261	0.318177719863005	0.345666426067555	1	1	1
ENSG00000004779	-0.161823940946338	-0.337867822108211	0.176043881161873	0.452250605475526	0.128459879390433	0.414487671755037	0.326862622912616	0.0834088056561986	0.238626113979239	1	1	1
ENSG00000004864	0.588364958441453	-0.318709457229948	0.907074415671401	0.272999490360234	0.619313614169868	0.139414091737096	0.244164804291208	0.258657835384257	0.111165274764568	1	1	1
ENSG00000004866	0.968421285717796	0.362300873856566	0.60612041186123	0.200131386897784	0.643817289207957	0.429308232590181	0.202819502265977	0.264925210668283	0.244696487101417	1	1	1
ENSG00000004897	-0.014263766775885	-0.0257870891066661	0.0115233223307811	0.947647276056794	0.904143526398507	0.957389404890433	0.490101749359696	0.330232871689649	0.410581027570151	1	1	1
ENSG00000004961	-0.0317403665095047	-0.0323450734731683	0.000604706963663541	0.898577189287622	0.895105630873374	0.998047576941246	0.476658595557037	0.328294608807097	0.420374309939286	1	1	1
ENSG00000004975	0.106647815157471	0.443827940778211	-0.33718012562074	0.621492022715255	0.0445075635918493	0.124430753065773	0.392657005457507	0.0386731828036924	0.102670371140952	1	1	1
ENSG00000005007	-0.0100327194547524	0.0511834721881285	-0.0612161916428809	0.970775145774823	0.850857448827475	0.822695976604926	0.495479063697579	0.317076978419124	0.374638742372757	1	1	1
ENSG00000005020	-0.351109559362651	-0.505409697800849	0.154300138438198	0.225449158600788	0.0888749631715408	0.586390270836332	0.217696133791265	0.0635319529494598	0.302054344620749	1	1	1
ENSG00000005022	-0.234167916932076	0.65589208694546	-0.890060003877537	0.359976184412175	0.013155547628825	0.00222342034813683	0.286994767358224	0.0159373198449257	0.00540958747760977	1	1	1
ENSG00000005059	-0.60562384174308	-2.10850769629594	1.50288385455286	0.0691750799604846	0.000353120944994426	0.00209906302109339	0.104314544412685	0.00124071174075641	0.00516444393181838	1	1	1
ENSG00000005100	0.476732410436412	-0.0150535785993649	0.491785989035776	0.0844461843356079	0.956113711349968	0.0820821132015761	0.118044620420725	0.342725634225437	0.0757021786511102	1	1	1
ENSG00000005156	0.239740932249815	0.157303311336399	0.0824376209134166	0.418925647341467	0.591373287046328	0.778270325014895	0.312216444794837	0.250182988221475	0.363011378774006	1	1	1
ENSG00000005175	0.385796037960938	0.0151456718196584	0.370650366141279	0.20246376612881	0.959968063881229	0.225564027242169	0.204172671148277	0.343706511444941	0.157173844212473	1	1	1
ENSG00000005189	0.736290200055719	-1.88402184596613	2.62031204602185	0.188321352216863	0.0695605606281747	0.00694316375544539	0.195953125215025	0.052888930870576	0.0122807986854963	1	1	1
ENSG00000005206	-0.379217344888073	0.840840422007553	-1.22005776689563	0.283933990920498	0.00962268769138621	0.00160057400387128	0.250348702939552	0.01267030953231	0.00423134962563684	1	1	1
ENSG00000005238	0.253675415665534	-2.31533582919843	2.56901124486396	0.751048291923221	0.06085486107198	0.0228643498756897	0.434923858991471	0.0483390209628872	0.0289406772401989	1	1	1
ENSG00000005302	2.79989906643435	1.56964530350943	1.23025376292492	0.00064904817252907	0.0386804152342076	0.0871189110545522	0.00580007348935637	0.035007109992165	0.079015452203414	1	1	1
ENSG00000005339	-0.0783547891788953	-0.0935643615558182	0.0152095723769229	0.715274666132478	0.659732986030155	0.943093138575579	0.42381127042989	0.269537082548179	0.40670826572662	1	1	1
ENSG00000005379	1.07975876693799	3.31379617920787	-2.23403741226988	0.353612645299774	0.0031240068754277	0.0499465365331868	0.284242394696163	0.00570827713884452	0.0521030100188184	1	1	1
ENSG00000005436	0.070791104641471	-0.0724799953989426	0.143271100040414	0.804175846226292	0.80138147138071	0.618572420651698	0.450106927486174	0.305782910967442	0.312536926510513	1	1	1
ENSG00000005448	0.343978242303058	0.223907919465745	0.120070322837313	0.0962874070272119	0.265154906894657	0.544203490347568	0.128032797115567	0.141393926353136	0.286888989381949	1	1	1
ENSG00000005469	-1.28545005791503	-1.72896641641116	0.443516358496129	0.0255140742564554	0.00817064018283675	0.426934040420691	0.0557311800266735	0.0112423064839302	0.243911445396356	1	1	1
ENSG00000005483	0.194489167597444	-0.114911366356751	0.309400533954195	0.444687531817589	0.654263801473343	0.2344761349702	0.323910761889155	0.26783717350119	0.161216409800754	1	1	1
ENSG00000005486	-1.2024999661386	-0.78466703929313	-0.417832926845465	0.00144497798837278	0.0135278599216036	0.176673396496346	0.0094235398671638	0.0162586294028463	0.131872076676467	1	1	1
ENSG00000005700	0.765681521178792	-0.0334066053150237	0.799088126493816	0.000227160846094827	0.842304818479931	0.000189311786436071	0.0030305813918086	0.315074364395939	0.000948734139515398	1	1	1
ENSG00000005801	1.15502082670757	-0.0519323869825948	1.20695321369016	0.00421542413437222	0.896866802724959	0.00543855918385817	0.0183646545636238	0.328592294177836	0.0102158580441568	1	1	1
ENSG00000005810	0.592866115556773	-0.286982235540011	0.879848351096784	0.0194728900615028	0.234910294898262	0.00166301586935676	0.0470287007365085	0.129537116584504	0.00434823530135041	1	1	1
ENSG00000005812	0.0535257257276682	-0.285307467800509	0.338833193528178	0.773530977395841	0.144817831066102	0.0858142936355974	0.441717113818758	0.0908716972064035	0.0781380444289463	1	1	1
ENSG00000005844	1.41745718845256	1.5456519164203	-0.12819472796774	0.0620411422459208	0.0432474273589648	0.857189363514066	0.0974100139273061	0.037877393786013	0.384002227662008	1	1	1
ENSG00000005882	0.778991164782505	0.997094276226178	-0.218103111443673	0.281566714007168	0.158226413419322	0.754322548553407	0.248923440951454	0.0968182328710637	0.355588805056074	1	1	1
ENSG00000005884	0.582486869180453	-1.22260034503783	1.80508721421829	0.659524494231212	0.454108222560965	0.237322167048982	0.406513933247556	0.207842320852495	0.16247318508296	1	1	1
ENSG00000005889	0.350822379693634	-0.318463054169841	0.669285433863475	0.12653493118783	0.183230570356289	0.00903011449673474	0.152874756576494	0.107843602374218	0.0148811438789942	1	1	1
ENSG00000005893	-0.0286846943550648	-0.882158605009911	0.853473910654846	0.929802507612847	0.0191121155365217	0.0202703202320397	0.485027477562844	0.0209556494895463	0.0265620172543274	1	1	1
ENSG00000005955	0.207102881751549	-0.461331179175018	0.668434060926567	0.284071130573995	0.0319767617375178	0.00328713726862637	0.250348702939552	0.0304173372407571	0.00714577056625134	1	1	1
ENSG00000006007	-0.41577793727	0.00586362623861099	-0.421641563508611	0.116529433548325	0.98001676194348	0.100189179223962	0.144874798545831	0.348242817663059	0.0876426559708411	1	1	1
ENSG00000006015	-1.21345093523352	-0.399084265802332	-0.814366669431189	0.000310810190475021	0.112662117558233	0.00522085757467911	0.0037150632121561	0.0756491934886526	0.00988344700729915	1	1	1
ENSG00000006025	-0.213602674033553	-0.543963120230879	0.330360446197326	0.624708221440286	0.244140290091288	0.46287526524718	0.393511915229443	0.133159874702866	0.257053448808171	1	1	1
ENSG00000006062	-0.485920293795422	-0.60082477414332	0.114904480347898	0.178067045188137	0.100320082875648	0.742353359529075	0.189249715148148	0.0694801901683805	0.352095490189076	1	1	1
ENSG00000006114	0.547994459682507	0.233965098417875	0.314029361264632	0.0204289908062852	0.287099589895901	0.158432286012513	0.0485167140081692	0.14970641929444	0.121895846871266	1	1	1
ENSG00000006118	1.06994746249855	-0.507222845152022	1.57717030765057	0.0881548299839637	0.526223109280055	0.0410978295295999	0.121320247335701	0.230808128873556	0.04520595793585	1	1	1
ENSG00000006125	0.03732352108029	0.868529566310164	-0.831206045229874	0.950124846873919	0.10057053866497	0.149780007158264	0.490198404251741	0.0696063150580459	0.117107606513934	1	1	1
ENSG00000006194	-0.344169078990621	-0.142721733941603	-0.201447345049018	0.207155059285956	0.574461118217272	0.441876479331209	0.2070244718785	0.245131412377072	0.249328927012079	1	1	1
ENSG00000006282	-1.05948792439459	-5.19093428740706	4.13144636301247	0.0623401592239511	0.00162017576223067	0.00322507322150315	0.0976016714940548	0.00361164805097353	0.00703025127167286	1	1	1
ENSG00000006327	-2.65299958870613	0.128260654462679	-2.78126024316881	0.0117959467428709	0.813846697761641	0.00357437471218965	0.0339975742514212	0.308791655897046	0.00757781136630633	1	1	1
ENSG00000006451	-0.213279070892606	-0.98589042665609	0.772611355763484	0.340421250838723	0.00097341496658072	0.004312451471027	0.278185970364338	0.00255831629425613	0.00860967100915086	1	1	1
ENSG00000006459	-2.23430100813361	2.41262633180059	-4.64692733993421	0.1789925396139	0.00505293248382794	0.00420054999667917	0.18981098237685	0.00799474279386076	0.0084764843760553	1	1	1
ENSG00000006530	-0.727000423477974	-1.38218509174576	0.655184668267788	0.0171329723378776	0.000374955652094064	0.0377624003868843	0.0431863000271001	0.00128364249633202	0.0423058229188213	1	1	1
ENSG00000006576	0.417711819945434	-0.948818385863687	1.36653020580912	0.118628171761208	0.0065262339764427	0.000206358544574471	0.146593957244303	0.00957808397014723	0.00101230703809116	1	1	1
ENSG00000006607	0.318014383177143	0.259817096114428	0.0581972870627148	0.278683770417153	0.366130049643508	0.838572282638103	0.247676577725584	0.178295766159756	0.379020354143425	1	1	1
ENSG00000006625	0.854789758497703	-3.81114844853482	4.66593820703252	0.010469688379753	0.000427189484540054	1.60563680225371e-05	0.0316064949823059	0.0014212453591541	0.00017233388182551	1	1	0.150351830163038
ENSG00000006634	0.79998545171964	0.73071206636418	0.06927338535546	0.234046909195985	0.276482485223512	0.915984210752921	0.222165760938089	0.1457934605426	0.399488696668362	1	1	1
ENSG00000006652	-0.864796603338485	-0.969578831646949	0.104782228308464	0.0831106796857279	0.0546596105278677	0.824657754518665	0.117232974738847	0.0445798652899636	0.375098455651012	1	1	1
ENSG00000006695	-0.746700493655396	0.185283341220663	-0.931983834876059	0.10831378553063	0.626367572740895	0.0379045208754439	0.138575066971601	0.260549880645419	0.0424047402503384	1	1	1
ENSG00000006712	-0.234469213247864	-0.389312671297687	0.154843458049823	0.48082063282392	0.247956060236936	0.63957805131646	0.338502678740564	0.134636650210116	0.319548186223478	1	1	1
ENSG00000006715	-0.172554797959006	-0.992142207304757	0.819587409345751	0.511042888806398	0.00249637617563492	0.00754723477223672	0.351444815423862	0.00487994379267434	0.0130790995406532	1	1	1
ENSG00000006740	0.098880932950427	-2.265497959889	2.36437889283942	0.951370151391435	0.294515027964712	0.229894157368185	0.490518842061125	0.152622571351508	0.159121465297448	1	1	1
ENSG00000006744	0.781388710732018	0.183382469460682	0.598006241271337	0.0046665398538649	0.462387698155633	0.0246398687232298	0.0195125407062697	0.21058150010899	0.0305115409341467	1	1	1
ENSG00000006747	-1.49620889541441	5.29382601794182	-6.79003491335623	0.568769934146631	0.00561765423282924	0.00886150398166268	0.373158900019415	0.00863193259019512	0.014665045785825	1	1	1
ENSG00000006757	4.56432901067163	1.83639051609212	2.72793849457951	0.0104098414351025	0.325155895079024	0.128391598447529	0.0315642395605743	0.164027004187786	0.104903238404195	1	1	1
ENSG00000006831	-0.129792327858112	-0.447490649922722	0.317698322064611	0.573158641588295	0.0723876100999136	0.184685673822525	0.374833604936172	0.0544003802732306	0.136200643487313	1	1	1
ENSG00000007047	-0.609929633657869	-0.146562569284487	-0.463367064373382	0.090365390036582	0.632381400719128	0.168375600076952	0.123087698975002	0.262241928555141	0.127311450438661	1	1	1
ENSG00000007080	0.107749276542536	0.129277722941674	-0.0215284463991386	0.669439561517841	0.603761208840585	0.931320390766617	0.41018348817551	0.253976623078141	0.403442216891604	1	1	1
ENSG00000007168	-0.0514499061525699	-0.445850828330565	0.394400922177995	0.887058427095638	0.252894217709729	0.298210109197949	0.473498681957249	0.136469961651588	0.190753316799726	1	1	1
ENSG00000007202	-0.411241446193158	0.0688401996128847	-0.480081645806042	0.0708021929148447	0.738981945117582	0.0353166092258098	0.105539579926754	0.290115680523095	0.0401365336658316	1	1	1
ENSG00000007237	-1.09311651718601	1.24242714313093	-2.33554366031693	0.0198018926395757	0.00331537964428531	2.79048575792088e-05	0.0475550111614941	0.00594784949161482	0.000259422619583545	1	1	0.261301086371711
ENSG00000007312	-0.0253452013289307	-0.759109884267864	0.733764682938933	0.89446194668498	0.00141364151276059	0.0016488796730426	0.475332274477141	0.00329812819302771	0.0043242266846161	1	1	1
ENSG00000007341	-0.196665992088597	1.34761316332377	-1.54427915541236	0.703581518294821	0.00278247070571005	0.00417588063565869	0.42059647295585	0.0052768402333658	0.00843835037974955	1	1	1
ENSG00000007376	1.02309203941754	1.01276168812008	0.0103303512974595	0.10918166123001	0.107506603499748	0.986387203145609	0.13917401036045	0.0731237630985742	0.417471792236529	1	1	1
ENSG00000007392	-0.105293868184291	0.267326680893036	-0.372620549077326	0.799294468115089	0.489902971987487	0.358292410065719	0.448654498339487	0.219078954650907	0.215831928835112	1	1	1
ENSG00000007520	0.170158136191823	0.12005959328346	0.050098542908363	0.465654269483746	0.603041848603369	0.828014053817851	0.332770910291222	0.253722309396247	0.375973855170049	1	1	1
ENSG00000007541	0.151707514059157	-0.0975106717933424	0.249218185852499	0.606332959316563	0.744655961400842	0.405524370727296	0.386882285090803	0.291695448736427	0.235046078491121	1	1	1
ENSG00000007545	-2.20796576543341	-0.376568785162454	-1.83139698027096	0.000451093523169857	0.208813555273936	0.000682650298336298	0.00475955591670905	0.118692855278336	0.0023140970956394	1	1	1
ENSG00000007923	0.416894403687321	0.448933223455285	-0.0320388197679635	0.102356377482707	0.0769343047001755	0.894558780823341	0.133602799518299	0.056951738641825	0.393991988719321	1	1	1
ENSG00000007944	-1.55090112159554	-1.34960147820811	-0.20129964338743	0.0542025431476834	0.0705891561500248	0.783025950439832	0.0894088957843385	0.0534006192790891	0.363945614119038	1	1	1
ENSG00000007968	1.34027347289327	1.31570572477003	0.0245677481232363	0.0208865247852363	0.0217249738900139	0.962594585134401	0.0491479462752854	0.0230405428642451	0.41166912794867	1	1	1
ENSG00000008018	0.329165289554975	-0.0274409606635413	0.356606250218516	0.0267791380105649	0.840430621623897	0.0179506042615128	0.0569621216522797	0.314947084584965	0.0244157424996744	1	1	1
ENSG00000008083	0.83579685809789	-0.257443318207644	1.09324017630553	0.0437739637307463	0.568300485227776	0.0187139930514831	0.0779984353215591	0.243193644851858	0.0251758888462878	1	1	1
ENSG00000008086	0.402238349258945	0.379421100617897	0.0228172486410478	0.694316175860567	0.71010503891268	0.982144022804073	0.417335628522363	0.282743740787491	0.416571115600816	1	1	1
ENSG00000008128	2.33494505965789	1.59284871620232	0.742096343455569	0.0357606800239114	0.157721354009544	0.487114237475038	0.0682922774680932	0.0966344787633366	0.266272298127099	1	1	1
ENSG00000008130	-0.860645557918586	-1.13023279255174	0.269587234633159	0.0506159717168619	0.0144500084815294	0.51674187393086	0.0855912875108694	0.0170491042318797	0.276887257034465	1	1	1
ENSG00000008256	-0.486131281466701	-4.01756090776086	3.53142962629416	0.529460552848486	0.0414726156048571	0.0396294223202577	0.358460425122001	0.0368208026704955	0.0439227718156346	1	1	1
ENSG00000008277	-1.25991706364751	-7.44985717158821	6.18994010794071	0.000140719043683051	1.00014077717886e-05	2.71765476290449e-05	0.00229309587095581	0.000104437451489653	0.000258426312637454	1	0.0936531823750285	0.254481191998377
ENSG00000008282	0.107799499910768	-0.393976020347485	0.501775520258254	0.830753818424032	0.449366046644236	0.333070077710785	0.457105555723375	0.206358003044153	0.204867805827923	1	1	1
ENSG00000008283	1.4790822230567	2.93043642157875	-1.45135419852205	0.240418035421149	0.0155030824782028	0.225001558425967	0.225769148173079	0.0179706875262006	0.156976294565356	1	1	1
ENSG00000008294	-0.685104388293269	0.599847154802509	-1.28495154309578	0.00700869208102869	0.00927512349479198	2.21297337601607e-05	0.0249381832975969	0.0123207007886284	0.000220833675279714	1	1	0.207222826930145
ENSG00000008300	-1.76220320718511	-1.57148420113029	-0.190719006054824	0.151990727423727	0.180776063567515	0.869735129776926	0.171716779056473	0.106665003770194	0.387241511554495	1	1	1
ENSG00000008311	-1.56002571615566	3.75740559199682	-5.31743130815248	0.317124831202082	0.000640596410481172	0.00107830725732218	0.266216253873328	0.0019134665257515	0.00318880325212254	1	1	1
ENSG00000008324	1.02182148826819	0.604114939093834	0.417706549174356	0.00548565960942304	0.0824721205174529	0.210704429199092	0.0212994131532388	0.0599070867324877	0.149409778756749	1	1	1
ENSG00000008382	0.441102540241015	0.488208254039243	-0.0471057137982274	0.287694555294614	0.227036947792804	0.90636541995529	0.251622772405145	0.126175301619137	0.396733155853654	1	1	1
ENSG00000008405	-1.5961508223056	-2.2965561380151	0.700405315709508	0.137525554733917	0.0636447651801972	0.528889176106652	0.16113329537888	0.0499071448108259	0.281338415534268	1	1	1
ENSG00000008516	-1.82327355538911	4.01665357577693	-5.83992713116604	0.179218431366529	3.81532938755521e-05	0.000114491688700141	0.18992223026015	0.000263691199831693	0.000690637571436554	1	0.35726744385067	1
ENSG00000008838	0.0773905186809676	-0.293228555676537	0.370619074357505	0.740809166029665	0.236209452279503	0.133961396637521	0.431886549186563	0.130058133614307	0.108130762542067	1	1	1
ENSG00000008869	0.216424560951982	1.43023149326948	-1.2138069323175	0.443828848122973	4.39991077462659e-05	0.000362295470375131	0.323406356281997	0.000288406356698553	0.00148965883310507	1	0.412007644936034	1
ENSG00000008952	0.822455793312034	-1.01711603519841	1.83957182851044	0.00901109324731638	0.00466529151679988	1.51913639226188e-05	0.0289427967395569	0.00757366110495209	0.000166220156918368	1	1	0.142251931771402
ENSG00000009307	0.180746943513574	-0.227797282969968	0.408544226483542	0.335830115978014	0.230202161264275	0.0405193110020445	0.276062869088982	0.127515581920684	0.0446630431799882	1	1	1
ENSG00000009335	-0.75626452005037	-1.01546385546055	0.259199335410178	0.00774833947503969	0.00106835347350528	0.312006574272538	0.0264405630747211	0.00273257697329853	0.196294762537619	1	1	1
ENSG00000009413	1.22309444975632	0.572509207655006	0.650585242101318	0.0443685878509064	0.346933177053239	0.274698499498162	0.0788491312101646	0.171719755955824	0.179951099391045	1	1	1
ENSG00000009780	0.384092072500319	0.223803592609201	0.160288479891118	0.387534126298804	0.618800997402511	0.718303693615757	0.298651272195084	0.258476416916411	0.345303961629539	1	1	1
ENSG00000009790	0.622114017559909	1.73963585129584	-1.11752183373593	0.062746798497993	3.94637438655249e-05	0.00237601797057246	0.0980133471679648	0.000270484722731709	0.00565169620915454	1	0.369538497556775	1
ENSG00000009830	-1.52625801869619	-0.218035872619365	-1.30822214607683	0.00549149822866955	0.502231652789812	0.00669398347031079	0.0213029300420902	0.223159100755983	0.0119527696076866	1	1	1
ENSG00000009844	0.479041416716555	-0.0848886977440087	0.563930114460563	0.025009526072193	0.673000282034995	0.011263514898746	0.0550113913246999	0.273104582093854	0.0175157270545698	1	1	1
ENSG00000009954	0.16598909090653	-0.0323780605976384	0.198367151504168	0.390566078184714	0.865408345069702	0.307611479560973	0.299761842804737	0.320442679853192	0.19432992903526	1	1	1
ENSG00000010017	-0.233265740803098	0.832309693185213	-1.06557543398831	0.380908582055042	0.00278757534106355	0.000630857278086724	0.295991481759098	0.00528075225661918	0.00219326257928444	1	1	1
ENSG00000010030	-2.06796978955164	-1.62959426972708	-0.438375519824557	0.160298289458514	0.179593746311261	0.739607097463643	0.177154088330489	0.106254878605004	0.351512479977792	1	1	1
ENSG00000010072	0.0410129128558275	-0.326965576423267	0.367978489279094	0.905065730636063	0.378004746056062	0.30923805541643	0.478752359946071	0.182411348148655	0.194912976655677	1	1	1
ENSG00000010165	0.785128015511624	-0.0947714486169612	0.879899464128585	0.00901578254869166	0.741911384944749	0.00575260099470802	0.0289427967395569	0.290885501897953	0.0106797893832005	1	1	1
ENSG00000010244	0.352192922055646	0.244898905906405	0.107294016149241	0.188483800410868	0.351456948276038	0.679896593642088	0.196035530271108	0.173218554269472	0.3328653789436	1	1	1
ENSG00000010256	-0.293834417589207	0.80511558038989	-1.0989499979791	0.112014125747373	0.000319088667788085	1.46717668545874e-05	0.14127511193466	0.00115727816925014	0.00016188388635076	1	1	0.137386424826356
ENSG00000010270	-1.12508039401403	-1.64777319390631	0.522692799892277	0.0064328198684301	0.000726773885880025	0.180494363026755	0.0236493626380974	0.00209687916487855	0.133943656316775	1	1	1
ENSG00000010278	0.267488804462796	-1.87837438751056	2.14586319197336	0.609369073174601	0.0347847780977703	0.00859234818309062	0.388053489198105	0.0323070175239387	0.0143291818758604	1	1	1
ENSG00000010292	0.604513417295709	0.404560673313789	0.19995274398192	0.0073005271370812	0.0552598790366631	0.319851110172513	0.0254210519264456	0.0449540097719289	0.199516867714611	1	1	1
ENSG00000010295	-0.563259562494069	-0.275067521766384	-0.288192040727686	0.198436124583255	0.478728843164076	0.48228822139683	0.201839855132223	0.215674800266759	0.264614566533905	1	1	1
ENSG00000010322	-0.419789301838138	-0.602413828962511	0.182624527124373	0.0552894255596272	0.00947647787596734	0.379898870804557	0.0904100626248374	0.0125277244415915	0.224864347791957	1	1	1
ENSG00000010361	-1.1639607153436	0.391178883781369	-1.55513959912497	0.0642622184295508	0.329362469377386	0.00861054668415702	0.099617382105702	0.165489273026665	0.0143413158792011	1	1	1
ENSG00000010404	-2.35053407735297	-2.00498879894741	-0.345545278405552	0.114472749480253	0.131187071123343	0.799083269512633	0.1431872385776	0.084551783132306	0.368494333667149	1	1	1
ENSG00000010539	-0.210560508398299	1.68653947697123	-1.89709998536953	0.743929530601333	0.002907284313497	0.00471169410158366	0.432819206727055	0.00542326016648111	0.00921067497764066	1	1	1
ENSG00000010671	0.940468877763908	0.11707960340242	0.823389274361488	0.00425280238605146	0.686410662705674	0.0106369739745791	0.0184252266517846	0.276515883176647	0.0168405837538846	1	1	1
ENSG00000010803	0.925761534316824	-0.498475257707591	1.42423679202441	0.0899566266951773	0.463346459411585	0.0319126320994258	0.122759576669772	0.210872791696373	0.0372017915283788	1	1	1
ENSG00000010810	-2.77419979938691	4.11550047329674	-6.88970027268365	0.0167258756184384	8.28615165961646e-08	1.6248575420956e-06	0.0424741566495934	4.06347394758159e-06	3.50870119410343e-05	1	0.000775915241406485	0.0152151660241832
ENSG00000010818	-0.710582673366365	-1.55014372873345	0.839561055367082	0.169414721241387	0.0207565574590736	0.150003978977122	0.183159923933655	0.0223434345898059	0.117259447033147	1	1	1
ENSG00000011007	0.568537059050225	-0.254817298766589	0.823354357816814	0.14870737097969	0.525108076901698	0.0485003241445146	0.169693499860952	0.230563951550032	0.0510540593552924	1	1	1
ENSG00000011009	-0.404558088931016	1.00095418812034	-1.40551227705136	0.210118329248522	0.00170364605309339	0.000214519451095861	0.208133624330891	0.00375464805084283	0.001039358931465	1	1	1
ENSG00000011021	0.167856270534428	-0.0854843474486915	0.253340617983119	0.687232848719233	0.841125419583938	0.54989183895979	0.415091228125149	0.314947084584965	0.288891982344659	1	1	1
ENSG00000011028	-1.82380887386577	-2.90052680167948	1.07671792781372	0.0698199349729269	0.0286183828700159	0.338206513816738	0.104683608274058	0.028088107147476	0.207186004760488	1	1	1
ENSG00000011052	-0.243072719852201	1.16591741228032	-1.40899013213252	0.413406574088827	0.000867819584178315	0.000186520633250918	0.309712865986435	0.00235575631325408	0.000939527614032613	1	1	1
ENSG00000011114	1.11280916578915	0.931026735398058	0.181782430391094	0.157391249110115	0.233155451891882	0.811259917031338	0.175146758108461	0.128907232307021	0.371487875120185	1	1	1
ENSG00000011132	-0.482576767742351	-0.210355058607723	-0.272221709134627	0.0519237334235313	0.34625582958379	0.240147083216967	0.086866973853386	0.171576630239244	0.163913854416374	1	1	1
ENSG00000011198	0.145272001007069	0.180549619471061	-0.0352776184639921	0.747462269071338	0.680783809705109	0.936692018235136	0.433988068143873	0.275147822841552	0.40501197435772	1	1	1
ENSG00000011243	-0.175074582537238	-0.467443991176674	0.292369408639436	0.374251015450475	0.0288563652955506	0.149055504252733	0.293506116209395	0.0282442715404562	0.116656920736428	1	1	1
ENSG00000011258	0.801429721020098	2.0743033349088	-1.2728736138887	0.292700490673816	0.00582719707421992	0.0867434458186364	0.254182108521179	0.00883474402744946	0.078747439419204	1	1	1
ENSG00000011275	-0.695543453919209	-0.862809029680299	0.16726557576109	0.00263590644987071	0.000474072799497782	0.399067416259963	0.0139067225249485	0.00152945455223686	0.232285503959491	1	1	1
ENSG00000011304	0.182461381730411	0.138502761519549	0.0439586202108614	0.325550190167999	0.45031009357157	0.809376966012159	0.270354190487141	0.206568791763729	0.371061583242668	1	1	1
ENSG00000011376	0.686272614537719	0.606196442927308	0.0800761716104118	0.00260414114669545	0.00588785689769367	0.677694113563534	0.0138263669841424	0.00890308877996037	0.33218743885897	1	1	1
ENSG00000011405	-0.25072315631103	0.0343793401510218	-0.285102496462051	0.384073607133588	0.899234906879987	0.313867874833877	0.297151784392204	0.329240835445421	0.196994160650839	1	1	1
ENSG00000011426	0.635481035718702	1.15412899645418	-0.518647960735473	0.0439986838660235	0.000790208468816304	0.0855929828310367	0.0783692002497362	0.00221170812312156	0.0779764411780663	1	1	1
ENSG00000011451	0.100894320395059	-0.503812415368918	0.604706735763977	0.867986235241439	0.453789405833543	0.350930538790035	0.468141970478984	0.207725179323845	0.212698313893446	1	1	1
ENSG00000011454	0.601408959637813	0.282061810320054	0.319347149317759	0.0362077330006267	0.307453667006149	0.245273303066257	0.0686308815329538	0.157768465006426	0.166346279919257	1	1	1
ENSG00000011478	-0.13913847640042	-0.348036737330377	0.208898260929957	0.593729948048126	0.196494315207807	0.427857656120144	0.382517827792841	0.11344716095976	0.244252848902757	1	1	1
ENSG00000011485	0.522315611345539	0.903814979420928	-0.38149936807539	0.0184478358187278	0.000315051613971237	0.0698113576411272	0.0454085940591749	0.00114627113290193	0.0672958564281305	1	1	1
ENSG00000011523	-0.642326140247137	1.38523728119382	-2.02756342144096	0.0657957260587785	4.96492244889546e-05	5.39388861632722e-06	0.100931444391687	0.00031303619284573	8.53280946156057e-05	1	0.464915338114571	0.0505083730032881
ENSG00000011590	-1.05080224539989	-0.746306800889251	-0.304495444510634	0.0357058913970848	0.104674163417366	0.502826055510313	0.0682922774680932	0.0716018979147831	0.271859458015067	1	1	1
ENSG00000011638	-0.929627680741643	-0.573552112747503	-0.356075567994141	0.00500253392305599	0.0419703555674228	0.208002135133129	0.0201665064568224	0.0370500633455417	0.14795832332806	1	1	1
ENSG00000012061	-0.249323054754991	0.0340511297049695	-0.28337418445996	0.188091505229983	0.849692231357884	0.13395232475055	0.195800486148068	0.316789228492712	0.108130762542067	1	1	1
ENSG00000012124	0.901341985781631	-2.95039361388613	3.85173559966776	0.00639136207426111	1.28839601135345e-06	1.21453011769609e-08	0.0235336915433796	2.64804794948732e-05	1.78209061258813e-06	1	0.0120645402503137	0.000113728600221062
ENSG00000012174	0.845985439865222	-0.47326873641786	1.31925417628308	0.0234221274083691	0.277153115932078	0.00379928005253829	0.0524012224904165	0.146070122458629	0.00790800560121088	1	1	1
ENSG00000012211	-0.267796332640537	-1.74569663372884	1.4779003010883	0.435732493076859	0.00331133746598274	0.00442812889387799	0.31955591008684	0.00594534573903122	0.00880491563807172	1	1	1
ENSG00000012232	-0.391009794664272	-0.0601728018968762	-0.330836992767395	0.3724678342675	0.87803804348996	0.428889629841872	0.292786782377991	0.32410436989535	0.24459383728369	1	1	1
ENSG00000012660	-0.401729900759186	-0.305249876691805	-0.0964800240673813	0.0631188226513808	0.140396775254591	0.632939318038056	0.0984281056006951	0.0888202027949833	0.317560530207767	1	1	1
ENSG00000012779	8.01408445429534	0.907904073330875	7.10618038096446	0.000583868619060016	0.710745498769458	0.0053332657420309	0.00540212378879559	0.282896465080516	0.0100491282125275	1	1	1
ENSG00000012822	-0.336825627232804	0.353497264638207	-0.690322891871012	0.250266789374879	0.198430769087985	0.0232358078382117	0.23105484446756	0.114245727348933	0.0292510617053586	1	1	1
ENSG00000012963	0.748321100122106	-0.341532022160423	1.08985312228253	0.0181943704378698	0.283102751958233	0.0022403916303445	0.0449082200891364	0.148229083738272	0.00543744456956407	1	1	1
ENSG00000012983	0.434063894226323	1.75593776041209	-1.32187386618576	0.238810864392935	3.97716667634077e-05	0.00124075246962747	0.224932005936937	0.000272030848654103	0.00353091155393097	1	0.37242188757255	1
ENSG00000013016	-7.38419541332085	-5.88622853053639	-1.49796688278446	0.00213093529362687	0.00109568256594123	0.4132646520824	0.0121789607491649	0.00277206356943742	0.238165670694206	1	1	1
ENSG00000013275	0.130433755046408	-0.0213343088173587	0.151768063863766	0.432051386197431	0.896628057007142	0.362350678394242	0.317526575693397	0.328577702597352	0.217544677369994	1	1	1
ENSG00000013288	0.226182246433255	1.46183555611817	-1.23565330968492	0.46355842056375	5.64118646070891e-05	0.000585591132084227	0.332028908218828	0.000338228618143945	0.00207433609787381	1	0.528240700180782	1
ENSG00000013297	-5.1931400842301	6.20431130758611	-11.3974513918162	0.0193078544964826	2.99134169954828e-09	1.36166170213048e-05	0.0467499974713889	5.12308597794553e-07	0.000153685614072325	1	2.80109236745701e-05	0.127506001787498
ENSG00000013306	-0.793561571435437	-0.363090027989158	-0.430471543446279	0.00991045168679294	0.17169279425553	0.119854160703437	0.0307865786175451	0.102718143538407	0.0997847623953936	1	1	1
ENSG00000013364	-0.477603018869297	-0.585943975040937	0.10834095617164	0.159810866976291	0.0895612403638596	0.741562718964959	0.17679626102185	0.0638629968756998	0.352032312704353	1	1	1
ENSG00000013374	0.0650856531661524	-0.706905892612989	0.771991545779142	0.885724965475786	0.145756532546179	0.109324441219401	0.473091587327519	0.0913013918137189	0.0932508412935246	1	1	1
ENSG00000013375	-0.91197677816038	0.570051264845464	-1.48202804300584	0.010338316153676	0.0467973451710252	0.000135513518957406	0.0314405154561739	0.0400417370836357	0.000773611564423887	1	1	1
ENSG00000013392	-0.174154377152428	0.47613479748058	-0.650289174633008	0.681525106477372	0.209958515132258	0.118613484929532	0.413446626988501	0.119179621895687	0.0991558187825793	1	1	1
ENSG00000013441	-0.958265495545368	-0.891676721830739	-0.0665887737146287	0.0323912715504232	0.0398218768029234	0.870170783983448	0.0645141546876843	0.0357685631671205	0.38732573065614	1	1	1
ENSG00000013503	0.0152072622678413	1.29380145798977	-1.27859419572193	0.974058728226361	0.00437984566885698	0.00930273716384169	0.496348093586477	0.00722746887007499	0.0152175132688732	1	1	1
ENSG00000013523	0.2127151315744	0.340240070541696	-0.127524938967296	0.59156714096369	0.382070529874021	0.743719186309594	0.381949076113141	0.183822082487123	0.352658370088495	1	1	1
ENSG00000013561	1.94673976303948	1.35052503171482	0.596214731324658	0.0828260780766745	0.236749013458848	0.586111141899827	0.116960290753308	0.130208465520149	0.301950049140024	1	1	1
ENSG00000013563	-1.16909021224389	-0.785362512001639	-0.383727700242253	0.0794246286617839	0.160979608866015	0.519227489434356	0.114281614650368	0.097886467938988	0.277818100195704	1	1	1
ENSG00000013725	-2.53399701465134	-0.139918902315725	-2.39407811233562	0.0656659091665674	0.842899062544613	0.0471235983169089	0.100797970129446	0.315074364395939	0.0499922768963382	1	1	1
ENSG00000013810	0.57375383619417	0.131028250754769	0.442725585439401	0.0168824978693603	0.551983831512246	0.0567578585845615	0.0427225838186256	0.238466161877642	0.057362165221143	1	1	1
ENSG00000014123	0.112298554011982	-0.167729750557414	0.280028304569397	0.619872639035262	0.464461435696156	0.22782433616234	0.392137253760218	0.211147525089308	0.158105561785694	1	1	1
ENSG00000014138	0.629683216592769	0.487371476146975	0.142311740445794	0.0145920551680451	0.049256418852922	0.540927315159663	0.0391344407032448	0.0414269394667729	0.285697180527471	1	1	1
ENSG00000014164	-0.35243330984742	0.0361683471994485	-0.388601657046868	0.275269858201155	0.90293170825349	0.217714824983954	0.245476358251164	0.33008220922742	0.153227714231446	1	1	1
ENSG00000014216	-0.0782096419974445	-0.234698130623935	0.15648848862649	0.736069330896192	0.319306674660558	0.502577325496335	0.43018584629063	0.162038607966466	0.271783054159457	1	1	1
ENSG00000014257	0.47563296416625	-4.28483431952597	4.76046728369222	0.71599081438646	0.116067250977035	0.0493667248236671	0.42381127042989	0.0774007539997275	0.0516623457534626	1	1	1
ENSG00000014641	0.542615675696173	-0.254646699159811	0.797262374855984	0.00472520611529314	0.141626390253494	0.000216733188837587	0.0196020227377505	0.0893244163560912	0.00104750772186323	1	1	1
ENSG00000014824	0.35968736257504	-0.512646494570117	0.872333857145158	0.242681343604122	0.143121724155883	0.0145677248747929	0.226820442791467	0.0900097703944558	0.0209578973055162	1	1	1
ENSG00000014919	-0.190234159995019	-0.0175415671222607	-0.172692592872758	0.453220125257298	0.943067878157388	0.490581321975341	0.327211823422707	0.339573868076789	0.267681858428263	1	1	1
ENSG00000015133	-0.308656686198615	-0.537472275579893	0.228815589381277	0.128677096677991	0.0138820962862908	0.252334185468306	0.154354088760815	0.0165206482988982	0.169785721152218	1	1	1
ENSG00000015153	-0.768790999223321	-1.01575666644706	0.246965667223741	0.16214006681894	0.0750486946707018	0.645680368570478	0.178084632346144	0.0558533842808511	0.321577331932402	1	1	1
ENSG00000015171	0.239343896915279	1.01210511444233	-0.772761217527055	0.585429691309221	0.0182700256547175	0.0776607939844911	0.379861221995323	0.0202526969125265	0.0728041622221976	1	1	1
ENSG00000015475	0.12773299272215	-1.34898210274167	1.47671509546382	0.757777510589145	0.0123296537311909	0.00470468512895826	0.437066947105112	0.0152182966208786	0.00920153997918632	1	1	1
ENSG00000015479	0.688710574333553	-1.28284907756353	1.97155965189709	0.0238291478859781	0.00358663019344458	3.08885356743915e-05	0.053104081968146	0.00628255655876573	0.000282299085388463	1	1	0.289240248055002
ENSG00000015532	-0.907237804657711	-0.747375545726605	-0.159862258931107	0.00480467451423883	0.0119972507406264	0.558720391843408	0.0197617620519871	0.0149001827219389	0.292273181488572	1	1	1
ENSG00000015676	-0.204120816437755	0.130679325146346	-0.334800141584101	0.288637127459778	0.48118754977297	0.0879991963660074	0.252004578750372	0.216546242886264	0.0795391418604459	1	1	1
ENSG00000016391	4.72101928629534	-3.2439597882709	7.96497907456625	8.79519421619752e-06	0.0578289144045317	3.71244830536078e-05	0.000439202119258055	0.0465623635955645	0.000319150619623281	0.0823581986404736	1	0.347633659313983
ENSG00000016864	0.224806378782001	-0.00385928096986477	0.228665659751866	0.421583597940967	0.988972718277469	0.416061638546108	0.313452081212953	0.349994713255402	0.239287454540332	1	1	1
ENSG00000017260	0.851923656833293	-0.422968844907045	1.27489250174034	0.00225071257456207	0.101642433898755	8.2512526562694e-05	0.0125786322309261	0.0701460343762087	0.000540797698299583	1	1	0.772647298733067
ENSG00000017427	-4.859487198324	-0.254597010640723	-4.60489018768328	6.9074015589343e-06	0.428989551881152	2.52326274670979e-06	0.00038725996178243	0.199805873387785	4.80155105791382e-05	0.0646809081978608	1	0.0236278323601905
ENSG00000017483	0.383289888114907	0.657558167743774	-0.274268279628867	0.145010360099487	0.0168216672106551	0.283571006106429	0.1670534018395	0.0191102395020354	0.183776742515199	1	1	1
ENSG00000017797	-0.443034663761878	-0.391985234405947	-0.0510494293559317	0.244449559505962	0.282827395429345	0.888744471266121	0.227851885387183	0.148193064320107	0.39211382200194	1	1	1
ENSG00000018189	-0.618104443704015	0.908870484530629	-1.52697492823464	0.207072944446092	0.0176145524486332	0.00249412998293527	0.2070244718785	0.0196993827005571	0.00583399989571033	1	1	1
ENSG00000018510	0.0849304406356847	-0.113639249466912	0.198569690102597	0.782112242906082	0.71318656596688	0.521534460999944	0.442755227510146	0.283594733358049	0.278516881066276	1	1	1
ENSG00000018699	-0.153849041882751	0.672362253687993	-0.826211295570744	0.48283893932003	0.00419977996105798	0.00121531654335034	0.339416505611748	0.00702507446831196	0.00348157802504885	1	1	1
ENSG00000018869	-1.12081587716025	0.24503302624569	-1.36584890340594	0.58333409409047	0.889826728064172	0.47939178194999	0.379075991076019	0.327005509604075	0.263476934147541	1	1	1
ENSG00000019144	-2.43938003894333	-2.66089001293755	0.221509973994214	0.102004409695808	0.0807463103188653	0.877160735459999	0.133254185147708	0.059042937334953	0.389037976178385	1	1	1
ENSG00000019582	0.0621212434817246	-0.106607530728052	0.168728774209777	0.642151496732466	0.428507611926488	0.217485682575779	0.399545435882199	0.199609547137989	0.153143169401591	1	1	1
ENSG00000019995	-0.0480226529643433	-1.38629078132634	1.33826812836199	0.911708194219223	0.0290515286372513	0.0205333626526949	0.48072670987187	0.0283894600923995	0.026720038377566	1	1	1
ENSG00000020129	0.102402499665777	0.328287760816336	-0.225885261150559	0.672240731144507	0.172706804663509	0.348474741746417	0.410874218976272	0.103108204930927	0.211600567413776	1	1	1
ENSG00000020256	0.0229163995220811	-1.54527517879283	1.56819157831491	0.941797672018888	0.00196150639191396	0.000761782117467532	0.487933806698001	0.00412744762017822	0.00247785592878119	1	1	1
ENSG00000020426	0.201562318775029	-0.469012550918436	0.670574869693465	0.394120190976051	0.0759275955624161	0.0132396035695574	0.300724042175192	0.0563931512598616	0.0196500420351441	1	1	1
ENSG00000020633	-0.656485112367259	0.666516826625167	-1.32300193899243	0.0226670690077392	0.0158762351828265	0.000104194750347549	0.0513708797907868	0.0182622625995793	0.000641291207333082	1	1	0.975679642254453
ENSG00000020922	0.456483337262775	0.118212755111495	0.338270582151281	0.266256847046042	0.774315103077058	0.411242290910053	0.240305599225084	0.299572685032092	0.237486617128795	1	1	1
ENSG00000021355	-2.45984405854323	-2.67133247478271	0.21148841623948	0.00118673884607964	0.000658380733667876	0.736456341465524	0.00835403366116538	0.00195773790621366	0.350832921277423	1	1	1
ENSG00000021574	-0.610672512672547	-0.935897134048283	0.325224621375736	0.0676339949376077	0.0104048128511042	0.317229034949887	0.102895801198636	0.0133958142311218	0.198187956671881	1	1	1
ENSG00000021776	-0.0166814441095697	0.365261863711203	-0.381943307820773	0.937981618489235	0.0961700439797972	0.0869225641199564	0.486833563643459	0.0673971809798615	0.0788736909047815	1	1	1
ENSG00000022277	1.06209623228824	0.563076173192114	0.49902005909613	1.11581162234987e-05	0.00407245004926904	0.00852027911771268	0.000491104917835581	0.00687334593400013	0.0142444785492472	0.104484600316841	1	1
ENSG00000022567	-1.66743944760858	-0.135407783906782	-1.53203166370179	0.0972825068488283	0.848702211456007	0.0907598082597524	0.128800653987735	0.316527285337297	0.0814363819165424	1	1	1
ENSG00000022840	-0.462547794087063	0.187902323656803	-0.650450117743866	0.0426645271997466	0.362130579531258	0.00631313314744309	0.0766502953070294	0.176948041017879	0.0114386515407208	1	1	1
ENSG00000022976	-1.64964061649442	-0.805820241957698	-0.843820374536721	0.0114929127673643	0.0914827023042699	0.12598163639899	0.033405464219949	0.0649108817029318	0.103600333328191	1	1	1
ENSG00000023041	0.560921205245919	1.126736924116	-0.565815718870085	0.126093417107596	0.00339224341796491	0.112223494100681	0.152458671903105	0.00604787887091151	0.0949628023305727	1	1	1
ENSG00000023171	-3.72239465506346	-4.5598627530721	0.837468098008641	0.000275755502916187	0.000373397637065262	0.370202613869344	0.00343557606236626	0.00128364249633202	0.220954140776279	1	1	1
ENSG00000023191	-0.280075821097423	-0.268803202404895	-0.0112726186925272	0.421009416980091	0.435862724642478	0.973760311931825	0.313224179393616	0.20201030928483	0.414398471464054	1	1	1
ENSG00000023228	-0.0400892104017906	0.185161065203842	-0.225250275605632	0.840067438155196	0.353142722245997	0.264503155766241	0.460080029520855	0.173738368419018	0.175165800868228	1	1	1
ENSG00000023287	-0.812270323648604	-0.525617108657313	-0.28665321499129	0.0455961150199281	0.149453930085396	0.43772269959468	0.0799743521274711	0.0928035982629295	0.247837195843513	1	1	1
ENSG00000023318	0.0661330249065861	0.903788756334983	-0.837655731428397	0.769107668940968	0.000908810452226136	0.0017670470179904	0.440021636705207	0.00243897166851414	0.00451977489551198	1	1	1
ENSG00000023330	0.226249242579895	-0.119689518278508	0.345938760858403	0.382885959458012	0.64259239438442	0.19058556921194	0.296818071278785	0.264750595694558	0.13935817779055	1	1	1
ENSG00000023445	-1.53781198281228	0.378739970591909	-1.91655195340419	0.000136222066690607	0.200281094182029	1.0157334739219e-05	0.00227243688295725	0.114970421258261	0.000125031432706018	1	1	0.0951132824980466
ENSG00000023572	-0.482607776831525	-0.178848667721313	-0.303759109110212	0.393785840729571	0.714955181165525	0.566705001757368	0.300632288900325	0.284016051175493	0.29511850400244	1	1	1
ENSG00000023608	-0.738907454805829	-2.40700433345748	1.66809687865165	0.350240955706161	0.037339932409599	0.0972355806651818	0.282872720930846	0.0341790208405576	0.0858360481689044	1	1	1
ENSG00000023697	-0.953580324351857	-0.903298386429576	-0.0502819379222809	0.00115098400112404	0.00148882337783731	0.832978774032599	0.00821282429076967	0.0034109033564449	0.377444999589873	1	1	1
ENSG00000023734	-0.0200928362694567	-0.678852747568026	0.65875991129857	0.920353326589082	0.00470364404212988	0.00519775662975747	0.482879671381423	0.00760602199180094	0.00986704845517926	1	1	1
ENSG00000023892	0.590082120122558	0.731890894061902	-0.141808773939344	0.0489553205116436	0.0167749512162445	0.611157489105498	0.0838543238872151	0.0190768482195903	0.310347868874743	1	1	1
ENSG00000023902	-3.29726537239184	-3.36714086338609	0.0698754909942432	7.51765470231854e-07	4.49016089060842e-07	0.862811195446308	0.000110636792296924	1.301213459016e-05	0.38520233709754	0.00703953186325108	0.00420458665796572	1
ENSG00000023909	-1.32119525801102	0.944993354359838	-2.26618861237086	0.000221225336700639	0.000386321027418008	1.76727610864995e-07	0.00299998427694727	0.00131845249170068	8.18983027569937e-06	1	1	0.00165487734813981
ENSG00000024048	0.187226203289237	-0.053029483688999	0.240255686978235	0.468105535598561	0.836715954879328	0.355976440389168	0.333813496972377	0.314113696378991	0.214732359239542	1	1	1
ENSG00000024862	0.575624615925918	0.69525000971986	-0.119625393793942	0.128587455140881	0.0643245257680945	0.739149780738003	0.154315396534779	0.0502731201904245	0.351468899053975	1	1	1
ENSG00000025039	-1.11785523989275	1.17261145443031	-2.29046669432306	0.162148912636049	0.0269321498440233	0.00372702280182577	0.178084632346144	0.0268803255109847	0.00780481611195335	1	1	1
ENSG00000025156	0.241635216619106	0.63378893031512	-0.392153713696014	0.657680982278659	0.221543045554407	0.459617943181342	0.405829957148924	0.123903235136702	0.256068003556023	1	1	1
ENSG00000025293	0.418092181444336	-1.9856094471681	2.40370162861244	0.110053039424292	0.00017516088565095	5.7480983391846e-06	0.139784849968653	0.000766446201158761	8.91414909828243e-05	1	1	0.0538251928481246
ENSG00000025708	-1.69309788468189	-3.06270733825141	1.36960945356953	0.0168273276928715	0.00191699552849484	0.0833464249938782	0.0426517271796268	0.00406202987148825	0.076527778232564	1	1	1
ENSG00000025770	-0.102404456043713	-0.336060319120832	0.23365586307712	0.693892757292036	0.209901189767365	0.375580308372398	0.417134362358568	0.119168812502901	0.223421178607565	1	1	1
ENSG00000025772	0.20061592019322	-0.962090868112966	1.16270678830619	0.393173518188252	0.00221557411573251	0.000284540735515533	0.300632288900325	0.00450791028474865	0.00126217886870185	1	1	1
ENSG00000025796	0.252286001305279	0.974334159603222	-0.722048158297944	0.413766432854853	0.00359145107292126	0.025807822689807	0.309793135200252	0.00628766723653622	0.0316507633136785	1	1	1
ENSG00000025800	0.0489931295644088	-0.581809952151995	0.630803081716403	0.794459229754581	0.00804246888794029	0.00435917674668228	0.447059396058152	0.0111495372393352	0.0086897435322764	1	1	1
ENSG00000026025	-0.176433479254716	-2.44004732366487	2.26361384441016	0.805023107985262	0.00421430086703922	0.00637096516771058	0.450348950601619	0.00703867228813096	0.011511665404509	1	1	1
ENSG00000026103	0.243880812493449	-0.0117210449826131	0.255601857476062	0.496835393381703	0.973827774252288	0.477490093505102	0.345242793896847	0.347051493633557	0.262815907908069	1	1	1
ENSG00000026297	2.22263372430458	0.529232957197634	1.69340076710695	0.00128269394400996	0.376694225454734	0.00976334301477987	0.00875469727964361	0.181911798467287	0.0158262203684608	1	1	1
ENSG00000026508	-2.1207484191632	-0.479145029794057	-1.64160338936914	2.94428675711184e-07	0.0612274532191198	5.81714880225861e-06	5.54635006254195e-05	0.0485201473308769	8.93020234475176e-05	0.00275703011935953	1	0.0544717813843496
ENSG00000026751	1.35730022580232	-0.742156632275525	2.09945685807784	0.000547790688173609	0.0359633706129365	8.66297444374441e-06	0.00527443491222991	0.0331674026954864	0.000113367862575319	1	1	0.0811200926912227
ENSG00000026950	-0.447102500211508	-2.02973957188195	1.58263707167044	0.2652518182759	0.00296439830451314	0.00693345281385993	0.239858202154884	0.00550493383350535	0.0122691316130706	1	1	1
ENSG00000027001	0.656586985207756	1.22218515189483	-0.565598166687075	0.286771467909619	0.0407426834508076	0.337852770026657	0.251235967062584	0.036407568421165	0.207065909877599	1	1	1
ENSG00000027697	0.310593325657519	-2.46071127689596	2.77130460255348	0.345706881707194	2.88460874394108e-05	2.60124621810758e-06	0.280605094014188	0.000215603666216666	4.92614904661058e-05	1	0.270114762782642	0.0243580695863594
ENSG00000027847	-0.876462864942567	-3.37959897110352	2.50313610616095	0.144775703522304	0.00837413699362115	0.0202334764596192	0.166864711444563	0.0114318413976841	0.0265402248076417	1	1	1
ENSG00000027869	-0.993025025935239	0.414075182045218	-1.40710020798046	0.257925847075033	0.554338791882811	0.0904751031089839	0.235335434237463	0.239156849111135	0.0812179248271199	1	1	1
ENSG00000028116	0.0408234383002032	-0.696795887719707	0.737619326019911	0.898326800585283	0.0563018842149137	0.0391723604595804	0.476633148541541	0.0456107488954618	0.0435316375840365	1	1	1
ENSG00000028137	-0.828063579686582	-1.02451354380789	0.196449964121309	0.026997500805367	0.00863140752720788	0.569317008956333	0.057323038266003	0.0117098888862814	0.296032403304863	1	1	1
ENSG00000028203	-0.116389458686628	-1.65824736763888	1.54185790895225	0.6511005330945	0.000211279269296455	0.000154480308824277	0.403195812144559	0.000872662941039265	0.000840473420632548	1	1	1
ENSG00000028277	-0.498134454441884	-0.145798648828841	-0.352335805613042	0.0780581686141458	0.582281735744928	0.197651547245289	0.112888651901206	0.247191445245009	0.143239191371678	1	1	1
ENSG00000028528	0.00544949143826293	0.0291274112338702	-0.0236779197956072	0.9785641745316	0.885002191415012	0.906742227380322	0.497782146030972	0.325799021869666	0.396853991747927	1	1	1
ENSG00000028839	1.84651470139339	1.4594293526118	0.387085348781588	0.0552229915311242	0.129987890875034	0.672767037811773	0.0903327943010212	0.0841198802844055	0.330512640752104	1	1	1
ENSG00000029153	-0.378065194932606	-3.58406076472587	3.20599556979326	0.505783323268255	0.008485697044692	0.00696005312313811	0.349258762640831	0.0115554861474288	0.0122996260291261	1	1	1
ENSG00000029363	0.785641093025136	0.712931313686844	0.0727097793382919	0.00555864085450647	0.00972691573888272	0.767000407778272	0.0214047095000594	0.012751641903025	0.359769488212413	1	1	1
ENSG00000029364	-0.0284155243079538	-0.335188391899271	0.306772867591317	0.907121799003208	0.185820477892245	0.221841996593573	0.479405926061564	0.108979626879259	0.155322173209005	1	1	1
ENSG00000029534	6.04345934397152	-1.30388028355892	7.34733962753044	9.91670057554906e-05	0.49108527580799	0.000406625164980501	0.00184592418218834	0.219428149673305	0.00161300021383274	0.928599841894414	1	1
ENSG00000029639	0.667542861696364	0.590488560266692	0.0770543014296725	0.0503958272413634	0.0791603576449002	0.808947827568977	0.0854030167340513	0.0581750089780802	0.371060711618417	1	1	1
ENSG00000029725	0.20821116871653	-0.906303832717978	1.11451500143451	0.35314860195709	0.00219041797600866	0.000249399455271932	0.284204175098669	0.00447239314207508	0.00114899676731344	1	1	1
ENSG00000029993	1.61319927578944	1.33131567630104	0.281883599488396	0.0054982706974566	0.0183869787582121	0.580534392187967	0.0213116472865427	0.0203428626184595	0.300176304096143	1	1	1
ENSG00000030066	-0.278754398439525	-0.639122305616598	0.360367907177073	0.388671239926288	0.0636170815604149	0.272631618588706	0.299137334023879	0.0498972803018516	0.178924433896267	1	1	1
ENSG00000030419	1.03561766871793	-3.45838145771671	4.49399912643463	0.00822375095577238	5.8705015728415e-06	5.33004678504535e-08	0.0273124650820639	7.12017353210805e-05	4.28562041809301e-06	1	0.0549713767280878	0.000499105580951646
ENSG00000030582	0.502235253352137	-0.310817932486616	0.813053185838753	0.0250520923086442	0.145813870008043	0.00114677287556112	0.05503209963892	0.0913031045504357	0.00333616996922288	1	1	1
ENSG00000031003	0.304730475252931	-0.702326094518628	1.00705656977156	0.511161875938747	0.230728285559148	0.0703083765680808	0.351444815423862	0.127742760341097	0.0676139865860842	1	1	1
ENSG00000031081	-0.0486800309330228	-1.93073954905926	1.88205951812624	0.891503451294642	0.000741392173346172	0.000399131307262598	0.474304630901877	0.00212059390095895	0.00158967712129675	1	1	1
ENSG00000031691	2.329662140651	-0.387727180986027	2.71738932163703	0.060997663349318	0.801194516903469	0.0658731829532925	0.0963001858803674	0.305782910967442	0.0643504173166185	1	1	1
ENSG00000031698	-0.0862701973480649	0.388484497690231	-0.474754695038296	0.67446020140629	0.0710885917910835	0.0321143494127679	0.411481797725463	0.0536801040721529	0.0373705832690133	1	1	1
ENSG00000031823	-0.118587125612932	0.107139330769262	-0.225726456382194	0.519371539352617	0.554164153784343	0.225333214649501	0.35458645141803	0.239156849111135	0.157096382890054	1	1	1
ENSG00000032219	0.240576396325134	0.261809541624764	-0.02123314529963	0.463246093250848	0.413879985128442	0.9472396467833	0.331906160333259	0.194813688001709	0.407890890771158	1	1	1
ENSG00000032389	-0.155620061273404	-0.232663173751613	0.0770431124782097	0.442004362522014	0.253905621814464	0.700526348751057	0.322584175832322	0.136881594467451	0.339474160158472	1	1	1
ENSG00000032444	0.0509745722755546	0.299568391115909	-0.248593818840354	0.83985130961142	0.233251408106903	0.325661582078116	0.460015158680455	0.128907232307021	0.201811998923355	1	1	1
ENSG00000032742	0.642765760154099	1.13659556919289	-0.493829809038788	0.270793953616875	0.0388504531114911	0.369920292924469	0.24302169870637	0.0351069265084092	0.220877304236084	1	1	1
ENSG00000033011	1.41094126890449	-1.75130430556245	3.16224557446695	0.107991636730194	0.189735642372108	0.0130068919349572	0.138350840144266	0.110627690758946	0.0193996793531001	1	1	1
ENSG00000033030	-0.0182153724803138	-0.546367807346357	0.528152434866043	0.956579435893373	0.139262222698239	0.141280586647257	0.491768233752315	0.0882884199429357	0.112294315496425	1	1	1
ENSG00000033050	0.113584509955343	-0.598392795880326	0.711977305835669	0.765261168700391	0.164425516588397	0.0901194379179658	0.439028174794058	0.0994145656853373	0.0809170909178373	1	1	1
ENSG00000033100	-0.113693831922155	-0.665301801818399	0.551607969896244	0.698914843816769	0.0484580979328907	0.0855677026121241	0.419087846018322	0.0410060606336501	0.0779764411780663	1	1	1
ENSG00000033170	-1.41754313813481	-4.23184172860282	2.81429859046801	5.83518754327048e-05	1.07769958132259e-07	2.85430459514003e-06	0.00134707517129956	4.69269615684596e-06	5.27849523942863e-05	0.546406961551847	0.00100915788795047	0.0267277082288913
ENSG00000033178	0.819164102269379	-0.214901689662973	1.03406579193235	0.00071949015273849	0.303411419938344	0.000106972333764083	0.00622779458150844	0.156228068288841	0.000655314712965438	1	1	1
ENSG00000033327	-1.37540315539044	-2.98750680897321	1.61210365358277	0.000943517229973221	6.75738523194946e-05	0.00411987682248017	0.00728428921141051	0.000386088673800548	0.00836080543623586	1	0.632761553119747	1
ENSG00000033627	1.47078234441134	-2.9418125373641	4.41259488177545	0.000193636547541915	0.00112632473843658	5.32585707926222e-06	0.00282326723789477	0.00282069082769842	8.49340777816744e-05	1	1	0.0498713256902114
ENSG00000033800	0.286800457604268	0.271724562254167	0.0150758953501013	0.161303107421309	0.179317329799067	0.938957934210159	0.177777592731518	0.106174803634811	0.405680004401155	1	1	1
ENSG00000033867	0.0352116814507962	0.154269533177514	-0.119057851726718	0.871740427319141	0.476134809164192	0.584030699013921	0.469133755999277	0.214711108375483	0.301430181640889	1	1	1
ENSG00000034063	0.686894983772419	1.02372809164938	-0.336833107876963	0.11934156344638	0.0232904522220523	0.424240204278352	0.147025499263242	0.0242722565688518	0.242856474604394	1	1	1
ENSG00000034152	0.157091760728745	0.352668130664851	-0.195576369936106	0.398253122566731	0.0640591467949023	0.290496926150967	0.302805626694764	0.0501012701036965	0.187064975668576	1	1	1
ENSG00000034510	-0.131970669101569	-0.874121301577257	0.742150632475688	0.620741789314382	0.00542488027958414	0.0136121219098519	0.392494419596752	0.00840790016182674	0.0200293511120554	1	1	1
ENSG00000034533	0.010525873838005	0.966563638703527	-0.956037764865522	0.983770173017355	0.0388079568441774	0.0618347813677863	0.498813988757676	0.0350867975398379	0.0612752536277664	1	1	1
ENSG00000034677	0.981918963335701	0.34541175034045	0.636507212995251	0.00248226790871539	0.237362726747715	0.0356215196892695	0.013409835574701	0.130453966834415	0.0403549834671055	1	1	1
ENSG00000034693	0.964753670059809	1.11737897449148	-0.152625304431668	0.014153509114983	0.00486788319997602	0.661824312980989	0.0382853426082697	0.00777268654214071	0.327049440150723	1	1	1
ENSG00000034713	0.233113452477955	0.110423686191195	0.122689766286759	0.33387120980691	0.642717047015314	0.60667653629339	0.27498056493335	0.264750595694558	0.308792299805335	1	1	1
ENSG00000035403	-0.00530508165246629	1.46331165066203	-1.4686167323145	0.995279971067277	0.0880335681203078	0.102850544667146	0.501625510518729	0.0630731727562595	0.0891182368183656	1	1	1
ENSG00000035499	0.930636957208005	0.869801760033749	0.0608351971742557	0.00705905621294336	0.010201530975734	0.840074166627257	0.0250143279529745	0.0132113253899708	0.379365973580581	1	1	1
ENSG00000035664	0.423669303302674	0.577632546861341	-0.153963243558667	0.727979257599789	0.621457960397936	0.897167967433676	0.427582707768462	0.259291185394262	0.394412394948033	1	1	1
ENSG00000035681	0.296414017628443	-0.274723594363223	0.571137611991666	0.488387731156039	0.553017120511592	0.210236630153915	0.341452146346675	0.238756448660987	0.149185488373008	1	1	1
ENSG00000035687	-0.289960967679923	-0.0694521387543454	-0.220508828925577	0.260398756626104	0.77472008290553	0.379020913492537	0.236605522681282	0.299589027424705	0.224631934047152	1	1	1
ENSG00000035720	2.34456818402186	2.17622471326525	0.168343470756613	0.000988354471164214	0.00179106800309765	0.772409196040645	0.00745925272570724	0.00387823872821651	0.36130434910801	1	1	1
ENSG00000035928	0.6689321197916	-0.103742756460372	0.772674876251972	0.0348892889638513	0.732285192574477	0.0188853193116723	0.0674777096513806	0.288274529815392	0.025363062402496	1	1	1
ENSG00000036054	0.4637204341142	0.613390119714102	-0.149669685599902	0.174948673586934	0.0700208876206781	0.646539097168404	0.187317097248579	0.0531410877610742	0.321882921763721	1	1	1
ENSG00000036257	0.372214374059726	-0.194975316619918	0.567189690679644	0.11424147061716	0.403261730987242	0.0233970884439061	0.143011899136798	0.191164850137546	0.0294039005223834	1	1	1
ENSG00000036549	0.384490071257888	0.972641048789613	-0.588150977531725	0.323458721742413	0.0140356096263344	0.126828732931863	0.269277376396316	0.0166793061377867	0.104123037998341	1	1	1
ENSG00000036672	-2.05394033833777	1.81317304224601	-3.86711338058378	0.111783510751885	0.0384404674196224	0.00261678579940464	0.141123966187793	0.0348499201043439	0.00603489514785922	1	1	1
ENSG00000037241	-3.95973773528667	0.793685566393852	-4.75342330168053	1.05537505607496e-05	0.000998380357883962	2.85297769417676e-07	0.000477904000640429	0.00260387232822923	1.18294401638808e-05	0.0988253202508588	1	0.00267152831282712
ENSG00000037474	0.11039640147495	-0.211100278643132	0.321496680118082	0.596889414073512	0.322811456810694	0.138667951846557	0.383492683018895	0.163245825265443	0.110749673363169	1	1	1
ENSG00000037637	-0.470032925426287	-0.390547933029387	-0.0794849923968996	0.0198558777914174	0.0433642979543999	0.662093175462741	0.047595087957475	0.0379294748873661	0.327049440150723	1	1	1
ENSG00000037749	-0.338559932090871	-0.147462782832643	-0.191097149258229	0.441503333807587	0.716683423326047	0.651185598666632	0.322584175832322	0.284369129247637	0.323582741437588	1	1	1
ENSG00000037757	0.133260778292726	0.729041833773057	-0.595781055480331	0.670587061884745	0.021500191191072	0.0628239538133247	0.410590134813198	0.0229124812883014	0.0620992507647194	1	1	1
ENSG00000037897	0.301530997237779	1.54947366680084	-1.24794266956306	0.516278091318097	0.00122099658684063	0.0103378455120877	0.353534221892097	0.00296815439808696	0.0164929510054819	1	1	1
ENSG00000038002	0.0189913971242907	1.61386678313409	-1.5948753860098	0.9631036940049	0.000228080564034028	0.000705805490635445	0.493120656627086	0.00091332600824315	0.00236387895375012	1	1	1
ENSG00000038210	1.15567076462968	0.267390460529823	0.888280304099853	0.000749678830484893	0.372762886977698	0.0067961172309565	0.0063474176784441	0.180541111680333	0.0120967545524209	1	1	1
ENSG00000038219	0.284766979488766	-0.510979323159712	0.795746302648478	0.305228332325557	0.0860940482158221	0.010895877947401	0.259795338141892	0.0619118289182874	0.0171334144538548	1	1	1
ENSG00000038274	0.239646988809717	-1.41146168582133	1.65110867463105	0.185942016971157	2.54725339920616e-06	2.22433624267574e-07	0.194249902843883	4.2098319583279e-05	9.73525540379624e-06	1	0.0238524808301665	0.00208286845764156
ENSG00000038358	0.263170190936243	0.138903642161991	0.124266548774252	0.134508226030263	0.415596489080933	0.465823991802683	0.158999842935328	0.195358185302645	0.25802388686489	1	1	1
ENSG00000038382	-0.254800356140865	-2.47172375740299	2.21692340126212	0.379593507837298	9.5153837475047e-06	1.01225917350681e-05	0.295268992535303	0.000101732407804969	0.000125031432706018	1	0.089102053411634	0.0947879490071772
ENSG00000038427	-1.09341151262048	-1.73032149258788	0.636909979967402	0.219586686568536	0.113476865210558	0.514009202843848	0.214043449424143	0.0760880165076589	0.275882039523863	1	1	1
ENSG00000038532	-0.791344980507511	-1.60421679281022	0.812871812302711	0.00253472317350251	6.59718648246529e-06	0.00281669309119752	0.0135957509192811	7.78380996249729e-05	0.00639115320990959	1	0.0617760542218049	1
ENSG00000039123	0.597969293000921	0.892774672508319	-0.294805379507398	0.00373032745555889	0.000115887293708077	0.108607361116859	0.0172063358124485	0.000580954207820277	0.0928603829379904	1	1	1
ENSG00000039319	-0.154874674104121	-0.0766081114080534	-0.0782665626960672	0.710992716221317	0.848591837855763	0.848422842272815	0.423011239296662	0.316527285337297	0.381763480768726	1	1	1
ENSG00000039523	-1.17036324780919	-1.19342913191984	0.0230658841106475	0.00862212684043644	0.00723101220168476	0.952958507727516	0.0281773448636975	0.0103593209058373	0.409170841078558	1	1	1
ENSG00000039650	-0.410249041011906	0.557620575244374	-0.967869616256281	0.119088657903395	0.0214764426359145	0.000918902482559735	0.146931672121684	0.0229123763302204	0.00283222656518475	1	1	1
ENSG00000040199	0.257479852909845	-0.866241684998065	1.12372153790791	0.519943444193185	0.0976765454192633	0.0245516034777698	0.354846545423065	0.0681637590972616	0.0304309415215892	1	1	1
ENSG00000040275	-0.207501123075785	-0.557682349479058	0.350181226403273	0.507354619381724	0.0984260774010562	0.277971647844779	0.350000189626076	0.0685854065478257	0.181521716529199	1	1	1
ENSG00000040341	0.60360869383032	1.390713022038	-0.787104328207681	0.228993869659764	0.00634978033423574	0.108489727926704	0.219594286079155	0.00939724517172635	0.0928000919411343	1	1	1
ENSG00000040487	1.28703646830737	1.66414711533561	-0.377110647028235	0.0560176916723388	0.0114388273057102	0.538724126458308	0.0910634067762727	0.014352321013628	0.285030375196181	1	1	1
ENSG00000040531	-0.264043680531118	-0.144281098739924	-0.119762581791193	0.688361042844078	0.814291309296681	0.850760613737372	0.415350796101367	0.308853935731218	0.382397167169631	1	1	1
ENSG00000040633	0.137327286110303	0.426051295438686	-0.288724009328383	0.624108079569096	0.128198284511964	0.301223522338139	0.393409585929915	0.0832880610232808	0.191901803855108	1	1	1
ENSG00000040933	-0.486319943399566	-0.314022530317134	-0.172297413082432	0.103431325230514	0.266426481028805	0.542022463676416	0.134518836622106	0.141895003381139	0.28602226997965	1	1	1
ENSG00000041357	0.414703622486032	0.169357868195095	0.245345754290937	0.0923580936211139	0.474126739420027	0.304163785517592	0.124485635120025	0.214097821087265	0.193056822694457	1	1	1
ENSG00000041802	0.489235321365781	0.0674249308867288	0.421810390479053	0.0546084072776849	0.784001331604485	0.0970747542003645	0.089826678673588	0.30157406800272	0.0857355349130052	1	1	1
ENSG00000041880	-0.424249247536175	0.630408959663877	-1.05465820720005	0.286849878157603	0.0726806950500171	0.0103105738896096	0.251235967062584	0.0545828998733979	0.0164561070748245	1	1	1
ENSG00000041982	-8.26492874127328	-7.60668548444503	-0.658243256828245	0.0484136057543399	0.0397863158250575	0.858461928645684	0.08318127516548	0.0357491634979	0.384118329996071	1	1	1
ENSG00000041988	-1.08379363592569	-0.425079219386486	-0.6587144165392	0.0603616027421328	0.353802943822304	0.202932430730956	0.0958365986453513	0.173914166717391	0.145549376643597	1	1	1
ENSG00000042088	0.826663424474368	0.486530552190438	0.340132872283929	0.00265175835610705	0.0533238899954937	0.160596038350745	0.0139067225249485	0.0438215026924887	0.123096479074743	1	1	1
ENSG00000042286	1.32801504061684	0.168138503571419	1.15987653704542	0.00105347821631634	0.645523880333675	0.00426129103078466	0.0077793362362289	0.265367195597514	0.00855087026522524	1	1	1
ENSG00000042317	-1.18264380367186	-1.36580695458929	0.183163150917433	0.331013858074753	0.274610651209534	0.879771283259188	0.273584136266751	0.144991558567642	0.389814008469459	1	1	1
ENSG00000042429	-0.496475388123407	0.647506412078453	-1.14398180020186	0.0943893246967645	0.0233865072784216	0.000697596070735066	0.126388342001991	0.0243263173040924	0.00234503965516552	1	1	1
ENSG00000042445	0.67418871497699	-0.107445991655263	0.781634706632253	0.0580504672427436	0.768077151330376	0.0385103806872276	0.0931778725234921	0.298020768874073	0.042984865719477	1	1	1
ENSG00000042493	-0.755854622964929	-4.35984155886729	3.60398693590236	0.254125933004427	0.00221600019322643	0.00314093897785903	0.233245971471275	0.00450791028474865	0.00691573875743456	1	1	1
ENSG00000042753	0.160335825331275	-0.54490211126305	0.705237936594325	0.404565634990912	0.0125595117659887	0.00210990334170987	0.305674382040078	0.0154418751818749	0.0051878745917529	1	1	1
ENSG00000043143	0.417683759427419	-1.28434796480934	1.70203172423676	0.0759834892603441	0.000215194461487889	5.15559757992962e-06	0.110614517195517	0.000878767654678132	8.3508283728406e-05	1	1	0.048277015738461
ENSG00000043462	0.547510120858708	-4.46264877472138	5.01015889558009	0.200669622605707	0.00431355145354834	0.000709090987175044	0.203190067429533	0.00715718005749062	0.00236706061310892	1	1	1
ENSG00000043514	0.242741737510559	-0.712894120765068	0.955635858275627	0.487311907876759	0.0845248083490882	0.0196982907325182	0.340801181610821	0.0610224547700875	0.0260248305863282	1	1	1
ENSG00000043591	-4.02582371528439	1.40403454546008	-5.42985826074446	0.0286587281461713	0.0135172457451954	0.00229808878084583	0.0597458662000062	0.0162586294028463	0.00552640012972402	1	1	1
ENSG00000044090	-0.252198126120227	-0.858101550198309	0.605903424078082	0.313371475425906	0.0039982079759256	0.0270939680094252	0.264053867488291	0.00678722973151698	0.0327977828433942	1	1	1
ENSG00000044115	0.248941876690378	-2.12921226558225	2.37815414227263	0.482953586812951	0.000158016979032942	2.27217951526494e-05	0.339416505611748	0.000717073826097917	0.000224879045400666	1	1	0.212766889809409
ENSG00000044446	0.473895955696216	1.46942210664207	-0.995526150945859	0.205037437478129	0.000411717165905253	0.0109005000702927	0.205930233905902	0.00138368410489422	0.0171338427347148	1	1	1
ENSG00000044574	0.0173704941146917	0.133803228543074	-0.116432734428383	0.953800180153296	0.65473295904555	0.697723778062688	0.491180221215324	0.267962823776047	0.338692474091325	1	1	1
ENSG00000046604	1.48628765304487	-5.85881226512023	7.3450999181651	0.0120145900108489	0.0241830003159412	0.00357786267176367	0.0343408686728917	0.0249895848047239	0.0075792501649588	1	1	1
ENSG00000046647	0.221874819691188	-0.368247544805328	0.590122364496517	0.409308994244073	0.206023748578457	0.0456594204866775	0.30758048215264	0.117410105880635	0.0488733374885033	1	1	1
ENSG00000046651	0.515438706027296	0.447979354105228	0.067459351922068	0.288516003013985	0.356094504044617	0.887598656826611	0.252004578750372	0.174722225003286	0.391773567674082	1	1	1
ENSG00000047056	0.0423809254275569	1.14576480356235	-1.10338387813479	0.930956257558107	0.0135676356702573	0.0270192934002162	0.485206286113935	0.0162931508280648	0.0327476430020741	1	1	1
ENSG00000047188	0.278623301506795	-1.3727623051143	1.65138560662109	0.154330419973466	3.79880762580638e-05	1.71015359261186e-06	0.173101934280618	0.000263652469587778	3.60802094275703e-05	1	0.355720346080509	0.0160138782412175
ENSG00000047230	0.369421172195835	-1.14459007705857	1.5140112492544	0.195155823466601	0.00530130813586445	0.000272544943626228	0.200041697502385	0.00827673175163857	0.00122833299412331	1	1	1
ENSG00000047249	0.212321492850721	-0.0504840711481498	0.262805563998871	0.314883606829087	0.809308645694008	0.219238156036308	0.264901451101724	0.30789602785696	0.15401433527798	1	1	1
ENSG00000047315	0.255884601143535	0.340508944042671	-0.0846243428991357	0.149674472307482	0.060850817358798	0.621869753119575	0.170219646873875	0.0483390209628872	0.31338518502879	1	1	1
ENSG00000047346	0.325335100934833	-0.0906397493624831	0.415974850297316	0.520058127760477	0.861010939637887	0.419985861290487	0.354849431070167	0.319458915768198	0.240876152006414	1	1	1
ENSG00000047365	0.493559241600987	0.0758869918706363	0.41767224973035	0.336995207787568	0.887451772475743	0.428344328795811	0.276441574743176	0.326455222121792	0.244416536640981	1	1	1
ENSG00000047410	0.174063072541758	0.304431638947914	-0.130368566406156	0.390308377278107	0.14147792627669	0.51679588441328	0.299691461292667	0.0892478179720045	0.276887257034465	1	1	1
ENSG00000047578	-0.546000741881581	-0.651338314865029	0.105337572983448	0.147935658454331	0.0871884023710685	0.771673049240436	0.169469899675266	0.0625762077016719	0.361088645595551	1	1	1
ENSG00000047579	0.786940690977079	0.158910376990953	0.628030313986126	0.0293935074520108	0.651885323146517	0.0817056995166445	0.0603741774926522	0.26704159957812	0.0754433426556784	1	1	1
ENSG00000047621	0.00771063902702526	-0.796222811004046	0.803933450031071	0.988381955530598	0.207107031718891	0.176763397623821	0.500183014849925	0.117905419825202	0.131895536767205	1	1	1
ENSG00000047634	-1.62993682713769	0.167273781016916	-1.7972106081546	0.323420412952285	0.894358043777656	0.234647939216643	0.269277376396316	0.328203194682355	0.161306379412893	1	1	1
ENSG00000047644	-2.45213244990333	-0.171915341845445	-2.28021710805789	0.00375684957396223	0.634802412480471	0.00224691677351991	0.017228570130933	0.262702335929391	0.00544979452211116	1	1	1
ENSG00000047648	1.90338256851618	0.697225310935413	1.20615725758077	0.00752111460027159	0.327273436844439	0.0855760662240256	0.0259487675007233	0.164865900901217	0.0779764411780663	1	1	1
ENSG00000047849	-0.111348666112835	-0.783070343300934	0.671721677188099	0.4587271470598	9.52606767183031e-05	0.000390618793337528	0.329872894830579	0.000503061296689864	0.001566576766943	1	0.89202097679019	1
ENSG00000047932	0.262690952323313	0.0547580801009878	0.207932872222325	0.181500909692906	0.776450854583171	0.287281041008989	0.191479286362479	0.299977416882691	0.185479263112392	1	1	1
ENSG00000048028	0.418840802695519	-0.108558335514869	0.527399138210388	0.108770787967597	0.67852321076276	0.0535461146511239	0.138892569305489	0.2744692200082	0.0549556582468183	1	1	1
ENSG00000048052	-1.09139511823203	0.547294178420234	-1.63868929665226	0.0152450087707807	0.102424679172037	0.000437395227834427	0.0402664660149119	0.0705238257753777	0.00169144277957786	1	1	1
ENSG00000048140	-1.51517433353562	-3.40811914975674	1.89294481622112	0.137579010666557	0.0338193666132458	0.161149111244753	0.16113329537888	0.0316416591050457	0.123400345519348	1	1	1
ENSG00000048162	0.309745663330891	0.108769818187541	0.20097584514335	0.239220906960495	0.674283139514845	0.43975235742568	0.22509312512872	0.273379416304014	0.248557649161832	1	1	1
ENSG00000048392	-0.101065719537541	-0.128862197991015	0.0277964784534736	0.725083982917431	0.650939654913533	0.922393585983845	0.426625436670223	0.266787951361338	0.400897839084491	1	1	1
ENSG00000048405	0.130254358875956	-0.799481581517659	0.929735940393614	0.542342997079967	0.00364290609369767	0.000801703869635316	0.362807766234857	0.0063575364302237	0.00256742809526621	1	1	1
ENSG00000048462	1.6802128437332	-0.76664217312683	2.44685501686003	0.000566737968196039	0.0949639249730034	2.75936005450706e-05	0.00534237418964716	0.0668070143403902	0.000258887165225903	1	1	0.258386475504041
ENSG00000048471	0.0538011031442769	-4.07492252809423	4.12872363123851	0.876973368553681	0.00116098438944601	0.000352346005621709	0.470605469806857	0.00287459922815597	0.00146053730102002	1	1	1
ENSG00000048649	-0.197058987964886	0.0409603899213793	-0.238019377886265	0.357117355861315	0.842768328247622	0.264419179510064	0.285925581097482	0.315074364395939	0.175165800868228	1	1	1
ENSG00000048707	0.308536231116573	0.652374524886998	-0.343838293770425	0.293002007194905	0.0289521531428264	0.232996424394414	0.254299052553981	0.0283231336640099	0.160527031851338	1	1	1
ENSG00000048740	-0.215203368395244	-0.102687270075461	-0.112516098319783	0.253570676494908	0.575462866417626	0.541920492517361	0.232917913980084	0.245305393644711	0.28602226997965	1	1	1
ENSG00000048828	-0.200751539104643	-0.003526697693396	-0.197224841411247	0.350731764546836	0.986504909830798	0.355362510010482	0.283123458933963	0.349636048708501	0.214559168442178	1	1	1
ENSG00000048991	0.19743738237069	-0.00966617061436309	0.207103552985053	0.397624198123201	0.9666800397823	0.376442693204791	0.302565567941864	0.34543578916674	0.223637373146414	1	1	1
ENSG00000049089	0.289655881822401	-4.87365198148315	5.16330786330555	0.578625586196534	0.0052277844501052	0.00135411899221838	0.377056784077647	0.00820459348214955	0.00373001186114231	1	1	1
ENSG00000049167	0.514598327295135	0.0658517517672573	0.448746575527877	0.639466154374955	0.953960305904491	0.689004262607204	0.398823070624533	0.342268248709162	0.336017292180251	1	1	1
ENSG00000049192	0.0258380179150788	-0.43746320006953	0.463301217984609	0.985019184205277	0.759607344408019	0.74159781711194	0.499232290416284	0.295892247872132	0.352032312704353	1	1	1
ENSG00000049239	-0.987678399704542	-1.9885654572073	1.00088705750276	0.00827032865330408	0.000147268842089172	0.0147951575809576	0.0273706460320074	0.000691082201796235	0.0211768122632334	1	1	1
ENSG00000049245	-0.630283449943812	1.32892517011339	-1.9592086200572	0.172095347723841	0.000817724471579846	0.00017357846025594	0.185262365057462	0.00226063571597205	0.000896063677283901	1	1	1
ENSG00000049246	2.04733266014159	-0.172586589080504	2.21991924922209	0.137526010065648	0.913750426072772	0.147804985284784	0.16113329537888	0.332638454354948	0.116125961557754	1	1	1
ENSG00000049249	-3.86338456152075	-0.230166870667755	-3.633217690853	6.17645402632364e-05	0.59356750074392	2.83180065072475e-05	0.00138511903776103	0.250790104461924	0.00026246002637095	0.578363155024945	1	0.265169812933866
ENSG00000049283	-1.93877273632143	-1.45530373595221	-0.483469000369213	0.218236922481562	0.333055652405271	0.748707139778353	0.213309486130224	0.166761093037806	0.354341077096263	1	1	1
ENSG00000049323	-4.34725595494452	-0.841910656886388	-3.50534529805814	0.186947537096573	0.623695080787145	0.217722448133881	0.194911218939812	0.259798945512793	0.153227714231446	1	1	1
ENSG00000049449	0.151921350973817	1.69713617339691	-1.54521482242309	0.717195145707753	0.000195723865874067	0.00111808906849265	0.424104880357748	0.000822645515176309	0.00327205626099241	1	1	1
ENSG00000049541	-0.554179220017919	-1.17372091806744	0.619541698049519	0.0184258584966332	7.48187393189596e-05	0.010860982288054	0.0453844444622526	0.000417522779154799	0.0170990200303466	1	0.700602674982738	1
ENSG00000049618	0.421377904517918	-0.450018985540817	0.871396890058735	0.0700450143176374	0.0703018027250779	0.00148670161206981	0.104766241567356	0.053244198714148	0.00399738159580745	1	1	1
ENSG00000049656	-0.194537220400584	0.151432314459536	-0.345969534860119	0.417164035249303	0.506600534944019	0.150305911242791	0.311544489073323	0.224647125824817	0.117425560137913	1	1	1
ENSG00000049759	0.994421752885664	0.907509358333332	0.086912394552332	0.0559852716232328	0.078608421714421	0.858635350167443	0.0910421304865001	0.0579155210572639	0.384118329996071	1	1	1
ENSG00000049860	-0.353461973513004	1.009058416044	-1.362520389557	0.271361914473341	0.00232487881944975	0.000339668378151942	0.243327591375579	0.00463631797536881	0.00142944908102484	1	1	1
ENSG00000049883	-2.06794394716951	1.35772987112333	-3.42567381829283	0.00175449838376151	9.3582764038936e-05	3.05915249686565e-06	0.0107156732979907	0.0004994554017101	5.60469634256926e-05	1	0.876309002460597	0.0286459039806499
ENSG00000050130	-0.712927202711786	-1.50801739692176	0.795090194209975	0.0319237375004465	0.000551928689734343	0.027141917610867	0.0637854066473742	0.00171369226673607	0.0328252559322744	1	1	1
ENSG00000050344	-0.0792711047386769	-2.40843780347999	2.32916669874131	0.904412873228211	0.0416004734696403	0.0259958073910407	0.478568278942926	0.0368761725784647	0.0318204774493134	1	1	1
ENSG00000050393	-0.852750807851546	-0.65606239535705	-0.196688412494496	0.0397238507701811	0.0850758529679748	0.599999019254342	0.0727356890679424	0.0613229148252807	0.306499138626925	1	1	1
ENSG00000050405	2.27862284368498	0.494573656695745	1.78404918698923	0.00028770347499987	0.372391809714306	0.00343936100587472	0.00351926165890886	0.180437824007214	0.0073669115371063	1	1	1
ENSG00000050426	-0.00579330697216626	0.558941040063128	-0.564734347035294	0.980277532094597	0.0207477614394629	0.0235282359561533	0.497900779098334	0.0223412457482269	0.0294872591654318	1	1	1
ENSG00000050730	0.180618128760762	-0.95753284207944	1.1381509708402	0.854331645373158	0.415719927773354	0.302928395308283	0.463899951446827	0.19536061481688	0.192579773682202	1	1	1
ENSG00000050748	0.499618559626873	0.386554917274812	0.113063642352061	0.229501778504255	0.344716106777983	0.77986632157603	0.219775463351514	0.171070259614156	0.363454540227037	1	1	1
ENSG00000050820	1.78150315453264	0.778488939965118	1.00301421456752	0.0971739368035974	0.48604987303264	0.354859240080005	0.128729289614338	0.218058867825787	0.21441963782139	1	1	1
ENSG00000051009	-0.206924014636117	-0.267470959275487	0.0605469446393701	0.546439470392605	0.434369835265622	0.858613227179803	0.364547968987879	0.201601226381431	0.384118329996071	1	1	1
ENSG00000051108	0.784359661020509	-1.4667457355774	2.25110539659791	0.00478904364474016	2.75818538812842e-05	1.48760909390196e-07	0.0197209643926815	0.000211415915671484	7.26796866470074e-06	1	0.258276479744345	0.0013929971555298
ENSG00000051180	0.234800740289368	0.634996350991556	-0.400195610702187	0.430547107933824	0.0362961555463945	0.178025528323297	0.316569246351242	0.0334008619202339	0.132460920060482	1	1	1
ENSG00000051341	-0.00542467776426016	-0.254386815182368	0.248962137418108	0.989091741885669	0.533599099393468	0.537824468814879	0.500368087528553	0.232776227936966	0.284669089466148	1	1	1
ENSG00000051382	0.904768165663592	-0.190172586655799	1.09494075231939	0.0891036187120161	0.748169525946056	0.062935435720067	0.122090814223532	0.292817891934825	0.0621782405333614	1	1	1
ENSG00000051523	0.967120208074326	0.858870099920241	0.108250108154086	0.000433892470699725	0.00116336827563123	0.62006928024579	0.00463351639989368	0.00287459922815597	0.312856698120636	1	1	1
ENSG00000051620	-0.77823283993069	3.90762396072478	-4.68585680065547	0.672110776600319	0.00682534296066695	0.0105016502511964	0.410874218976272	0.00990026020917529	0.0166866994799931	1	1	1
ENSG00000052723	-0.297885973722903	0.135459540129897	-0.433345513852799	0.157274553403251	0.482635574914273	0.0417704002878331	0.17509964811529	0.217050055725664	0.0457677079414812	1	1	1
ENSG00000052749	0.187042773034586	1.28703986110002	-1.09999708806543	0.47760763097181	6.50036732896756e-05	0.000473227676076603	0.337219440311717	0.000376091298874126	0.00178549672573596	1	0.608694396684522	1
ENSG00000052795	-1.09768440891672	-5.31552071230834	4.21783630339162	0.0345060373009008	0.000460385399785793	0.0010262478766934	0.0670116828732858	0.00149699148365722	0.00306708832107654	1	1	1
ENSG00000052802	0.135114599959504	1.57094484262556	-1.43583024266606	0.713587668699387	0.000295221478948949	0.000943334828206862	0.423687592929023	0.00109338872817928	0.00290298853292637	1	1	1
ENSG00000052841	0.257886327301667	-0.137712407601585	0.395598734903252	0.226821681439257	0.516927376148535	0.074410037302418	0.218356084095011	0.228002290678957	0.0706103249021352	1	1	1
ENSG00000053254	-1.04777406776616	-0.408518641139767	-0.63925542662639	0.047311425589439	0.336693954755768	0.178142611044905	0.082035805902078	0.168103828909139	0.132523003454921	1	1	1
ENSG00000053371	1.04355569254452	1.42720198143415	-0.383646288889626	0.00529596065627951	0.000324329159490413	0.23894544816723	0.0208122895841019	0.00116084915819113	0.163291737661812	1	1	1
ENSG00000053372	0.443185074435676	-0.0697857279756024	0.512970802411279	0.124076012070016	0.810123130730196	0.0860515470557498	0.150832659980277	0.307944731041507	0.0782816925691362	1	1	1
ENSG00000053501	-0.257404343823418	0.408641563389837	-0.666045907213255	0.379696442987529	0.131722075231209	0.0270777873227979	0.295268992535303	0.0848432625377551	0.0327977828433942	1	1	1
ENSG00000053770	-0.234050941653312	0.643139377079351	-0.877190318732663	0.556290400340613	0.0798864418751245	0.030977212631492	0.368467463656736	0.0585567568399945	0.0363479913921168	1	1	1
ENSG00000053900	-0.60661109339827	0.55627898993033	-1.1628900833286	0.0677153297531957	0.0505939484790906	0.0011007618496785	0.102937298011138	0.0422400106597173	0.00324303311274846	1	1	1
ENSG00000054116	-0.131751707547867	0.243252104412498	-0.375003811960365	0.441507124343848	0.153939523041307	0.0378017478425662	0.322584175832322	0.0947752703855955	0.0423141259745283	1	1	1
ENSG00000054118	0.599261056141544	0.08787663977863	0.511384416362914	0.0312055169543793	0.744198104720404	0.0666834814016508	0.0628645189646325	0.291574444577708	0.0648884174635418	1	1	1
ENSG00000054148	0.355023986027286	-0.21068176717945	0.565705753206736	0.270865969175226	0.521791821852645	0.093926471958579	0.24302169870637	0.229565519965928	0.0835606878965114	1	1	1
ENSG00000054219	-0.31154771979087	-3.70407886979132	3.39253115000045	0.450713411300903	0.00187647022338771	0.00126260031069677	0.326252315089514	0.00401500302167376	0.00356046782418123	1	1	1
ENSG00000054267	-0.307669630546097	0.172057680538492	-0.479727311084588	0.239277891880245	0.478095765656282	0.0684666555261979	0.225101769284733	0.215448350300985	0.0662634625079678	1	1	1
ENSG00000054277	-1.55646395951665	0.416476796351343	-1.972940755868	0.0208791450566261	0.312576323179491	0.00212029779442173	0.0491479462752854	0.159603824109301	0.0052101803927304	1	1	1
ENSG00000054282	-0.58129500340595	-0.146156305699645	-0.435138697706305	0.12422095809736	0.660372250896303	0.223318262429188	0.150969893187231	0.269563841923728	0.156162573746353	1	1	1
ENSG00000054392	0.555952039393121	1.53598186432591	-0.980029824932787	0.635252652540557	0.151190588578851	0.381900374049848	0.397722662538611	0.0935877594573105	0.225467249610253	1	1	1
ENSG00000054523	-0.81118291334972	-0.101559526731652	-0.709623386618068	0.0445347203551023	0.760671108679331	0.0612929407056353	0.078876489283817	0.296166934416453	0.0608301350203327	1	1	1
ENSG00000054611	0.292791672942865	-0.72530679080501	1.01809846374787	0.106672495118706	0.00142754044719378	4.53029676736192e-05	0.137183315120029	0.00331883636032671	0.000362877479494968	1	1	0.42421698929577
ENSG00000054654	2.80848800258615	2.24954901726727	0.558938985318885	8.95692813935503e-06	9.90666218098641e-05	0.207634839950774	0.000439394925417661	0.000519226136185935	0.147818563738948	0.0838726750969205	0.927659846627567	1
ENSG00000054965	0.732388078287769	1.37301767273955	-0.640629594451783	0.0147120222809188	5.98906737797513e-05	0.0248889091209592	0.03925498757987	0.000351432805383986	0.0307522552097586	1	0.560816269273591	1
ENSG00000054967	-0.0627082167121965	-0.676265861086639	0.613557644374442	0.861740551456471	0.102934659954395	0.120853997444365	0.46636358421047	0.0707422069564056	0.100410813500884	1	1	1
ENSG00000054983	0.393546782309594	0.329972169891657	0.0635746124179369	0.399122585197444	0.474522672854592	0.889898777165391	0.303264735412446	0.214173377977208	0.392449857625056	1	1	1
ENSG00000055044	0.863511974743616	0.272758516944154	0.590753457799462	0.00213025903636102	0.268863162747631	0.0240480186089727	0.0121789607491649	0.142755480961396	0.0299386522264899	1	1	1
ENSG00000055070	0.377501866505158	-0.283213012090126	0.660714878595284	0.402620558172837	0.566180165980102	0.173582122991442	0.304916159980344	0.242628498775636	0.130262030587793	1	1	1
ENSG00000055118	-4.18584755500766	-2.55393439411706	-1.63191316089059	0.00721367331743639	0.0414840835672814	0.213282457912301	0.0252508243527015	0.0368210888365973	0.150884744348862	1	1	1
ENSG00000055130	0.153881991500445	0.200969128604407	-0.047087137103962	0.566721789812431	0.448198628001597	0.858894527845117	0.372281235157717	0.205907767183248	0.384150374057345	1	1	1
ENSG00000055147	-0.292173630625814	-0.831622068509254	0.53944843788344	0.185336023061319	0.00206280943132214	0.0253288441354907	0.193788784143722	0.00428601295356932	0.0311433833630201	1	1	1
ENSG00000055163	0.517320647541017	0.72762921141999	-0.210308563878973	0.00391301290838109	0.00023295612247312	0.183846690658361	0.0176359291387232	0.000926114321795398	0.135842778253485	1	1	1
ENSG00000055208	-0.180750533747954	-1.88929093645261	1.70854040270466	0.63722023825563	0.00592532030443593	0.00484086698650141	0.398395617681824	0.00892271168283349	0.00940252766473196	1	1	1
ENSG00000055211	-0.278257602501644	-0.91793072054966	0.639673118048016	0.489199246049363	0.049535387919549	0.141587382630069	0.341715132025341	0.0415663268992844	0.112442967333707	1	1	1
ENSG00000055332	1.11281631042785	-0.224606703232677	1.33742301366053	0.035223275057838	0.686991945270403	0.0208075814369209	0.0678815680284455	0.276689603069135	0.0269788388795607	1	1	1
ENSG00000055483	-0.148241419025655	-0.217658368922003	0.0694169498963473	0.538691327134798	0.367537808309863	0.771631301207252	0.361743308176541	0.178805471839567	0.361088645595551	1	1	1
ENSG00000055609	0.353859117699899	-0.309927759934897	0.663786877634796	0.0751644171235109	0.126695026032051	0.00315258279289038	0.109757022466368	0.0824898658685062	0.00693392925023274	1	1	1
ENSG00000055917	-0.0740364064390862	0.00900846194852014	-0.0830448683876064	0.7074932441279	0.963096159559788	0.672390852944154	0.421753376701533	0.344565091408394	0.330463415823804	1	1	1
ENSG00000055950	-0.0939120983782493	-1.6078562228878	1.51394412450956	0.748880599033589	0.000513800390365105	0.000397223676485027	0.434333902833656	0.00162742737383162	0.00158546131365535	1	1	1
ENSG00000056097	-0.23966162611578	0.00547887714212968	-0.245140503257909	0.22085054633995	0.976638532501696	0.207072405305915	0.214965963850294	0.347565771115782	0.147498131202978	1	1	1
ENSG00000056277	-0.391517487937542	-0.154374621875089	-0.237142866062452	0.739202565348961	0.890061207250646	0.836209971678624	0.431430585103289	0.327005509604075	0.378343345943254	1	1	1
ENSG00000056558	-0.570395695568914	-1.43518514185945	0.86478944629054	0.00812105369995245	1.94613568025991e-06	0.000366943915463448	0.0271244193243594	3.5201305015352e-05	0.00149938125763263	1	0.0182236145099538	1
ENSG00000056586	-0.195656458065773	-0.0602272353997307	-0.135429222666043	0.740257156124642	0.912514620513081	0.812269841585853	0.43171975914509	0.332261801836944	0.371650538981078	1	1	1
ENSG00000056661	0.846247370915953	-3.04032005318406	3.88656742410002	0.150706712203372	0.0195098565340849	0.00157666137174044	0.170857199370836	0.0212577049103243	0.00417654225831603	1	1	1
ENSG00000056736	6.61198779379562	-2.20606139624116	8.81804919003678	0.000298341792058237	0.388860493345655	0.00102169040041468	0.00362117529298498	0.186046556061422	0.00305891396681563	1	1	1
ENSG00000056972	0.379361689033003	-0.986344910924898	1.3657065999579	0.137292903249245	0.00388189571710608	0.000141266461259577	0.161030527090988	0.00665626346248755	0.000797210599833043	1	1	1
ENSG00000057252	1.13213839839342	0.461767746676336	0.670370651717081	3.4327558376173e-05	0.0341965954728595	0.0038309111991267	0.000923787424124811	0.0319222727174513	0.00795958990221446	0.321443256634484	1	1
ENSG00000057608	0.264886487769563	-0.248732851178976	0.513619338948539	0.152506175009356	0.178628371185569	0.0107490048923601	0.171945230442248	0.105844506423736	0.0169637431286829	1	1	1
ENSG00000057657	-0.00617181769014043	0.259177495501773	-0.265349313191913	0.98335617777224	0.382207938354761	0.373860201874601	0.49876517514146	0.183822082487123	0.2227233817805	1	1	1
ENSG00000057663	0.560881869106529	1.32863058568583	-0.767748716579297	0.114062119963784	0.000596451042324519	0.0303773802577164	0.142863331774662	0.00181944042781253	0.0358041438261892	1	1	1
ENSG00000057704	2.7065229794612	-1.72696680681395	4.43348978627514	0.0330756408523655	0.392463884726037	0.0204640576982003	0.0653659240899535	0.187390626397736	0.0266850886875607	1	1	1
ENSG00000057757	-0.128588478315095	-0.148025633209567	0.0194371548944727	0.679338842202316	0.629661463652833	0.949676946974652	0.412918189776583	0.261656471858356	0.408474243924244	1	1	1
ENSG00000057935	0.546448884205997	0.590420080611566	-0.0439711964055688	0.0557994155166651	0.0373919588709909	0.86825429087899	0.0910171069453015	0.0341996743671647	0.386886961872834	1	1	1
ENSG00000058056	0.80497035577811	-0.514503752012689	1.3194741077908	0.0879608516438778	0.360949152212105	0.0191649867924258	0.121194956530483	0.176509943149251	0.0256250783976122	1	1	1
ENSG00000058063	-0.517222968615312	-0.566074869195305	0.0488519005799923	0.022620665307564	0.013083667670965	0.81199996187646	0.0513532960007055	0.0158793557606704	0.371572163774737	1	1	1
ENSG00000058262	-0.750993956484248	-0.649736976188671	-0.101256980295577	0.00394380743080767	0.0097095889493191	0.650831351002477	0.0177054672690223	0.0127422041310107	0.32344751435446	1	1	1
ENSG00000058272	0.168498701324853	-0.376141939824736	0.544640641149588	0.475406831864793	0.12980093888604	0.0335647625323433	0.336624445251311	0.0840930946064523	0.0386135066878686	1	1	1
ENSG00000058453	0.24015010929172	2.64893430227746	-2.40878419298574	0.864659913503726	0.0325819790730157	0.0785817905573864	0.467273434031142	0.0308012546943627	0.0732976852727235	1	1	1
ENSG00000058600	-0.727353155564005	-0.372872949131657	-0.354480206432348	0.00696921109397746	0.105799744283245	0.135707616640743	0.0248455137674878	0.0721708207384328	0.109048661012518	1	1	1
ENSG00000058668	-5.42301918883843	-3.27156106225323	-2.1514581265852	4.00560520828563e-05	3.7079077865869e-06	0.0185222090468972	0.00102348731681398	5.19805284435939e-05	0.0250290083580931	0.375084871703867	0.0347208485135997	1
ENSG00000058673	0.549474592093947	0.822179160472482	-0.272704568378535	0.29757397987809	0.11247862385776	0.592319946245132	0.256287389604456	0.0755720635630074	0.303930149474121	1	1	1
ENSG00000058729	0.0250506447463652	-0.0811095963902844	0.10616024113665	0.930144014236048	0.775601103911285	0.710132374845575	0.485098157769215	0.299789356422638	0.34257624365407	1	1	1
ENSG00000058799	-0.241534393754057	0.0968723584477429	-0.3384067522018	0.372306657600783	0.696435247504118	0.202272572407422	0.292761301591734	0.278982038868806	0.145256677292053	1	1	1
ENSG00000058804	0.295173241196159	-0.208051406600794	0.503224647796953	0.535517503020483	0.688826082457611	0.319913316725612	0.360710125461826	0.277143710046173	0.199516867714611	1	1	1
ENSG00000058866	1.18499121475032	0.560025337758842	0.624965876991476	0.452019063273801	0.727795546472142	0.693837159030627	0.326862622912616	0.28712064909334	0.337579819473722	1	1	1
ENSG00000059122	2.00622166162546	2.29253149642816	-0.286309834802696	0.125293004625203	0.0732324867241457	0.816437939744619	0.151710699802068	0.0549444584587898	0.372780169128197	1	1	1
ENSG00000059145	-0.577489766721667	0.238683099901685	-0.816172866623352	0.470862875448013	0.711408894213261	0.27385318633262	0.334902866486981	0.283024117742355	0.179521317424066	1	1	1
ENSG00000059377	2.89270293031265	-3.42656048239835	6.319263412711	0.000373871167418205	0.071925836640472	0.00104638374436986	0.00419289632706654	0.0541637572637222	0.00311074582508208	1	1	1
ENSG00000059378	0.277337307846828	1.80445330504008	-1.52711599719325	0.858820743926586	0.212816090233523	0.31385781957332	0.465532380011594	0.120429217592908	0.196994160650839	1	1	1
ENSG00000059573	0.153510650593428	0.74358063118782	-0.590069980594392	0.482600598896908	0.00315338737475445	0.0141647705451368	0.339320339905328	0.00574924248732011	0.0205659687228334	1	1	1
ENSG00000059588	0.705177687072244	0.952000206166851	-0.246822519094607	0.033296253802753	0.00505076215545789	0.415651530958512	0.0655817463672	0.00799474279386076	0.239121418075516	1	1	1
ENSG00000059691	0.821948582212056	1.14461440281941	-0.322665820607352	0.0038784056162649	0.000192879832211684	0.19209943253566	0.0175993279189329	0.0008127598698565	0.140256841265104	1	1	1
ENSG00000059728	-0.622421141739469	-0.352724954691743	-0.269696187047726	0.133527809396651	0.353401643097125	0.489539222860151	0.158238093392915	0.173803014188412	0.267384492456354	1	1	1
ENSG00000059758	-0.430686519727631	-0.381553549576937	-0.0491329701506941	0.160954593394913	0.201910976302891	0.867164849801812	0.177559699165354	0.115725069912794	0.386576106061824	1	1	1
ENSG00000059769	-1.24064534456072	-1.36990206082817	0.129256716267447	0.006604330154085	0.00391192698232073	0.748920231877951	0.0240318794240874	0.00668614050395644	0.354348737853519	1	1	1
ENSG00000059804	-0.814605751266183	4.5698578265364	-5.38446357780258	0.120557246388833	6.76034980788178e-09	6.01795890018583e-09	0.147814212077921	7.45054486077456e-07	1.07749672179925e-06	1	6.3303915601005e-05	5.63521671413402e-05
ENSG00000059915	-1.80315818507585	1.28960250846609	-3.09276069354194	0.373981776088761	0.39485119455575	0.101792296268039	0.293392681544947	0.188176937986903	0.0885323539661841	1	1	1
ENSG00000060069	-0.010423692184923	0.459067526317353	-0.469491218502276	0.979812334466781	0.241453617907279	0.249282358864579	0.497802228873712	0.132104570137986	0.168253385551227	1	1	1
ENSG00000060138	-0.115721629200269	-5.07184909251728	4.95612746331701	0.679312415029156	3.37522923588645e-05	1.15726801491496e-05	0.412918189776583	0.00024337739052985	0.000137719480958032	1	0.316056465648407	0.108366576916637
ENSG00000060237	-0.172594945983673	-0.155210802517609	-0.0173841434660637	0.421260386343822	0.4675561399644	0.934628979066448	0.31331190382803	0.21226230931674	0.404697450889593	1	1	1
ENSG00000060339	0.445718460944773	0.203126213236254	0.242592247708519	0.0323220229875488	0.3004652808178	0.218898145019214	0.0644717899422486	0.154961486103203	0.153835258388707	1	1	1
ENSG00000060491	0.352673818604567	0.138381315153147	0.21429250345142	0.166610702837334	0.577767164070898	0.391475105926881	0.181067704512793	0.245899212962897	0.22933263786631	1	1	1
ENSG00000060558	-0.788578791216378	0.0787748750857974	-0.867353666302175	0.387399282191078	0.920717518552088	0.316751036850703	0.298645425345073	0.334337442535747	0.198033856429602	1	1	1
ENSG00000060642	0.260250668702076	0.468844934133398	-0.208594265431322	0.664300541352092	0.406504077360093	0.719197301237993	0.408310321366304	0.192150430057813	0.345666426067555	1	1	1
ENSG00000060688	0.438421903209222	0.539372390935722	-0.1009504877265	0.0730470888433422	0.0290674063557007	0.660181226752044	0.107704830318765	0.0283894600923995	0.326588109168939	1	1	1
ENSG00000060749	-0.0790016024297073	0.10898669177802	-0.187988294207727	0.83039259028319	0.757207189952646	0.60378647448352	0.457105555723375	0.295235799625212	0.307675777784702	1	1	1
ENSG00000060762	1.22022812214067	1.97899727537281	-0.758769153232132	0.00893977576803536	0.000129453399571942	0.0744959284019127	0.0288363939485603	0.000631727212569361	0.0706748040437471	1	1	1
ENSG00000060971	-0.00239574592025169	-0.952083212545885	0.949687466625634	0.989767517924569	0.000245111997032254	0.000181858804853534	0.500504675113976	0.000961709646046625	0.000926710875366497	1	1	1
ENSG00000060982	-2.2184543027325	-0.348774359257649	-1.86967994347485	0.000112909251903949	0.332005862544763	0.000266982448253936	0.00200655392687557	0.166437971807808	0.00121018664445557	1	1	1
ENSG00000061273	-1.88975511726985	-2.54376944537972	0.654014328109878	0.000782050453580331	0.000385181370391069	0.21972593140157	0.00653014535411908	0.00131592244675044	0.154196917808179	1	1	1
ENSG00000061656	-0.560099643391544	-3.45509357103778	2.89499392764623	0.340556493774587	0.0170633346319579	0.0205159719236477	0.278248206564742	0.0192661936642588	0.0267150590229922	1	1	1
ENSG00000061676	2.15299485924212	0.587549661062828	1.56544519817929	0.0597930682324543	0.64265958687534	0.197255674554539	0.0951839022233841	0.264750595694558	0.142987901513094	1	1	1
ENSG00000061794	0.968808574187851	0.179368865821567	0.789439708366284	0.00164475097358866	0.510989825383104	0.00838810477588012	0.0103002909336203	0.226138202559383	0.0141076449600911	1	1	1
ENSG00000061918	-1.83193859930789	0.422621227694921	-2.25455982700281	6.59954620386158e-06	0.103274991136968	3.29608949245326e-07	0.00038725996178243	0.0709024174552793	1.28548508465623e-05	0.0617981506529599	1	0.00308645820073324
ENSG00000061936	0.0997315159053447	-0.263680360102664	0.363411876008008	0.63746431530261	0.230969316295128	0.103271877604767	0.398426838414881	0.127833360277757	0.0893065089273254	1	1	1
ENSG00000061938	1.61263297226346	-0.858682414472295	2.47131538673575	0.108355453254615	0.522012809723743	0.0522748642739855	0.138590725753667	0.229621440460493	0.0539885478369989	1	1	1
ENSG00000061987	0.398726945691091	0.324371053715242	0.0743558919758481	0.150481798439572	0.233471781191598	0.780432900952481	0.170679990563847	0.128981641913578	0.363631539117738	1	1	1
ENSG00000062194	-0.191071270336086	-0.0152525408483	-0.175818729487786	0.422093372937577	0.947321478054095	0.45515420108445	0.313452081212953	0.340544105737335	0.254383340762953	1	1	1
ENSG00000062282	-0.346913833744525	0.443749090259226	-0.790662924003751	0.549079523224131	0.377381411198397	0.157651560863363	0.365593756079696	0.182190387438883	0.121668185201609	1	1	1
ENSG00000062485	-0.535221874682115	0.737387957133495	-1.27260983181561	0.0142713885134652	0.00135674353442958	8.05747377188737e-06	0.0384488700917297	0.00320791573166626	0.000108693974643681	1	1	0.0754501843999533
ENSG00000062582	0.267829946386742	0.49294015273335	-0.225110206346609	0.307347356508935	0.0654480565020025	0.383231802793928	0.261079901732875	0.0509103389890577	0.226016174392222	1	1	1
ENSG00000062598	-0.449144901600745	-0.708986656363983	0.259841754763238	0.0359647177954419	0.00276606798696032	0.205063394539226	0.0683506320444908	0.00525478272631096	0.146464389747512	1	1	1
ENSG00000062650	0.383683136792019	-0.145777254958382	0.529460391750401	0.0607604762456889	0.46182930894629	0.0144768061503019	0.0961513580035534	0.210443240006592	0.0208651998279898	1	1	1
ENSG00000062716	0.0934263528687838	-0.177751839539766	0.27117819240855	0.70333086607347	0.474553381451294	0.279336341387232	0.420500011174879	0.214173377977208	0.181930318212447	1	1	1
ENSG00000062725	-0.260616551051373	-0.169049837654401	-0.0915667133969724	0.23057862237275	0.416834854856778	0.662243390804624	0.220530253093461	0.195773163139077	0.327049440150723	1	1	1
ENSG00000062822	0.867416160386428	1.10960337107486	-0.242187210688431	0.00840010970990335	0.00131419935300774	0.405133466035221	0.0275869054839858	0.00313928369343296	0.234888631681867	1	1	1
ENSG00000063169	-0.0374573252785357	0.317965061460932	-0.355422386739468	0.890381614467952	0.222456732000425	0.190281496059268	0.474095762522799	0.124351081651319	0.139187511628906	1	1	1
ENSG00000063176	0.136545232768224	-2.68184795251383	2.81839318528205	0.779064448140638	0.0142431000886194	0.0042993843663896	0.442502922472095	0.0168712595651804	0.00859665440008602	1	1	1
ENSG00000063177	-0.2624094746203	-2.15133533600897	1.88892586138867	0.195238800049388	2.16462063710326e-08	1.00246203483131e-07	0.200056787121006	1.83361723659193e-06	6.26340591817568e-06	1	0.00020269507645835	0.000938705449416043
ENSG00000063180	-0.802916689377848	2.51041273137573	-3.31332942075358	0.64058406816796	0.0541728326463072	0.043799809767613	0.399203087059105	0.044298770752517	0.0473676417537634	1	1	1
ENSG00000063241	0.819234253592211	0.329383573846205	0.489850679746006	0.00690373633477458	0.236722241233289	0.0837187967035739	0.0246307391814022	0.130208465520149	0.076780198463538	1	1	1
ENSG00000063244	0.309597401929166	0.457246678189526	-0.147649276260359	0.121147539406153	0.0276691730941343	0.443717289798474	0.148229234807082	0.0273678832598732	0.249902237537699	1	1	1
ENSG00000063245	-0.202222712702352	0.484606509115966	-0.686829221818318	0.439359532282505	0.0609907700044067	0.0142500628615418	0.32139288708604	0.0484004278424775	0.0206350731577582	1	1	1
ENSG00000063322	-0.552450589579661	-0.0324387046785345	-0.520011884901127	0.0690603839271575	0.901229264145181	0.0738428914741684	0.104234679520427	0.329715246748803	0.0702074471530921	1	1	1
ENSG00000063438	-0.710151938836433	-0.28100078798553	-0.429151150850903	0.110595360448441	0.48196973654987	0.305976980320403	0.14017667541161	0.216809643966363	0.193708272668787	1	1	1
ENSG00000063587	0.650353562304902	-1.14117622421503	1.79152978651993	0.485710560647975	0.384549549654975	0.136093754766803	0.340352576969808	0.184545279433127	0.109206792259984	1	1	1
ENSG00000063601	0.143750514281605	-0.173488289155533	0.317238803437138	0.733174942133176	0.690618225994541	0.462739781495197	0.429326749739557	0.277628082699334	0.257048531973699	1	1	1
ENSG00000063660	-0.50200676344674	8.68956704090117	-9.19157380434791	0.709454989755004	1.12216839105429e-07	1.2948533601361e-06	0.42255212373637	4.69269615684596e-06	3.14843690584019e-05	1	0.00105079848138323	0.0121250068643145
ENSG00000063761	-0.7318023141016	1.24828071652271	-1.98008303062431	0.320688302624216	0.0149473467243596	0.00648266486659682	0.267909932890288	0.0174489447858449	0.0116813445475688	1	1	1
ENSG00000063978	0.660157132720682	0.315962705069516	0.344194427651165	0.293611617573274	0.621055151495681	0.584802133777629	0.254599641091759	0.259155851217641	0.301670226805624	1	1	1
ENSG00000064012	-1.36670074538077	0.521971877374198	-1.88867262275497	0.0260887947965084	0.230046445519073	0.00185967444654569	0.0562246972959884	0.127450696504499	0.0047047627940395	1	1	1
ENSG00000064102	0.477932233114159	0.875120779912787	-0.397188546798628	0.0317648494363233	0.000492531607999651	0.0648173154239256	0.0635488246648019	0.00157516219575668	0.0636701815157689	1	1	1
ENSG00000064115	-0.445195204740349	0.493005181066023	-0.938200385806372	0.0877312283551558	0.048078637019995	0.00129007841305043	0.121020201968317	0.0407894355384815	0.00360145933515465	1	1	1
ENSG00000064313	-0.0897741966899774	0.388837268190028	-0.478611464880006	0.714441776972629	0.105455554278119	0.0586438570232121	0.423745190060653	0.0719954966240041	0.058793581729242	1	1	1
ENSG00000064393	-0.231843103891461	-0.365826583906192	0.133983480014731	0.361804354512441	0.157451508789895	0.594035141438662	0.287770259548352	0.0965049425855338	0.304598145945318	1	1	1
ENSG00000064419	0.449516232806321	0.0258555315338508	0.42366070127247	0.017255045185179	0.880348036809773	0.0238980947538434	0.0434184667127485	0.324628285986483	0.0298558011104823	1	1	1
ENSG00000064490	0.37889202090287	0.132706665847509	0.246185355055362	0.0534350233496765	0.47560136243126	0.193909548508426	0.0884837645591144	0.214529119189943	0.141290374014247	1	1	1
ENSG00000064545	0.204221641580813	0.178395512902658	0.0258261286781553	0.527766430679682	0.576861638165549	0.935597860208819	0.357678200461173	0.245648082760505	0.404938925809621	1	1	1
ENSG00000064547	-1.19636176712886	-1.13780555166843	-0.0585562154604347	0.102949327982738	0.113381732754363	0.932715419442741	0.134116556580469	0.0760396619628445	0.403913273931195	1	1	1
ENSG00000064601	0.609827796958603	1.23607967671908	-0.626251879760477	0.00403230064004971	4.16428420237474e-06	0.00302940689319629	0.0179221026108871	5.56973975558043e-05	0.00674176738731692	1	0.0389943572710371	1
ENSG00000064607	-0.21226860120948	-0.688020544416694	0.475751943207214	0.284654729278529	0.00313532675381898	0.0266307945123644	0.250522772833416	0.0057226308093771	0.0323979226316461	1	1	1
ENSG00000064651	1.73040158407987	1.27324708981729	0.457154494262582	2.96484377331064e-05	0.000641612004147185	0.139694630480329	0.000836089025463393	0.00191476885628726	0.111343890772946	0.277627970932808	1	1
ENSG00000064687	-1.45836156811171	-1.15774042836496	-0.300621139746751	0.000283628700916078	0.000979067079018181	0.325745246327521	0.00347845293459902	0.00256564313177831	0.201811998923355	1	1	1
ENSG00000064703	0.0806378318937612	0.085083296124131	-0.00444546423036972	0.804783150198493	0.788712064789723	0.988970893873124	0.450286293897588	0.302696724256895	0.417981460164926	1	1	1
ENSG00000064726	0.423924740643502	-0.440090764481508	0.86401550512501	0.132516260620932	0.153940965194684	0.00778476822333707	0.157395807763471	0.0947752703855955	0.0133614139134135	1	1	1
ENSG00000064763	1.53615344549571	-2.74391131352112	4.28006475901683	0.317573336553318	0.288641444853746	0.0679379328077126	0.266384369506381	0.15023865492269	0.0658488280320279	1	1	1
ENSG00000064787	-4.91059114302066	-3.11499070512539	-1.79560043789527	0.0051119199875559	0.00389171390371899	0.188874532132342	0.0203742406683897	0.0066641387093056	0.138544259834925	1	1	1
ENSG00000064886	3.12347919244802	-4.18031663978017	7.30379583222819	0.0127643986184311	0.263703878330286	0.037465605440236	0.035781476427671	0.140762680897411	0.0420570501074841	1	1	1
ENSG00000064932	-1.30000306927876	0.424322951132907	-1.72432602041166	0.000766356876570121	0.127246315765922	2.72998990298945e-05	0.006456340564877	0.0827998497369294	0.000258426312637454	1	1	0.255636254515932
ENSG00000064933	0.0479657880616663	-0.199988447267174	0.24795423532884	0.863821730517097	0.486110869679054	0.385815499304643	0.467079887851333	0.218058867825787	0.22699615981144	1	1	1
ENSG00000064961	-0.556749554137999	0.511382997957479	-1.06813255209548	0.397806145205794	0.308879611958723	0.0848283410552794	0.30265511546703	0.158303470874087	0.0775990437116014	1	1	1
ENSG00000064989	-1.71272497722202	0.172006594583431	-1.88473157180545	0.161811415679125	0.815392659470379	0.0840465127524519	0.177948730867198	0.30905876944476	0.0769911246843696	1	1	1
ENSG00000064995	-0.178553370697746	-0.286704376555206	0.10815100585746	0.343154536406232	0.137774388525306	0.562325590850161	0.279353142558597	0.0874794736979338	0.293437232367136	1	1	1
ENSG00000064999	-0.577120781416435	-0.436798919696239	-0.140321861720197	0.192087977380608	0.299389406080541	0.739591965269254	0.198417693244008	0.154566656919058	0.351512479977792	1	1	1
ENSG00000065000	-0.199440986058157	-0.442659168605792	0.243218182547635	0.358115075008783	0.0534442330700823	0.266333164380621	0.286335033931819	0.0438767420231942	0.176081679186978	1	1	1
ENSG00000065029	0.12185388790108	-0.286974126680968	0.408828014582048	0.704319859193739	0.40434478242575	0.228080035379631	0.420770794036603	0.191458483962529	0.158230658312909	1	1	1
ENSG00000065057	0.1205577099593	-0.275285661326158	0.395843371285458	0.751211497704356	0.487981901271647	0.314757103862094	0.434923858991471	0.218415811483772	0.19730077229988	1	1	1
ENSG00000065060	-0.617162821295666	-0.51378628809494	-0.103376533200726	0.0671753699925657	0.107686913375883	0.740391421216218	0.102480354185293	0.0731861334323732	0.351715498045071	1	1	1
ENSG00000065135	0.368530088349288	-0.0882141339341707	0.456744222283458	0.0169290158632912	0.531644907762587	0.00472916120593931	0.0427943108612284	0.232322545856109	0.00923536398125862	1	1	1
ENSG00000065150	1.06412072487762	1.26874239517348	-0.204621670295856	5.72282625243891e-05	7.35667348146852e-06	0.2966119382918	0.00132764420104798	8.23855338048147e-05	0.189963288488002	0.53588545027838	0.0688878904804712	1
ENSG00000065154	-2.13961026951939	-0.138622014502553	-2.00098825501683	0.102720082413357	0.869959874928094	0.0858868590017902	0.133985697086116	0.321587351850718	0.0781837607437062	1	1	1
ENSG00000065183	0.616139129670238	0.682160966208541	-0.0660218365383025	0.0165319031172609	0.00862543712785902	0.774608322356515	0.0422669009097933	0.0117071729763792	0.362032077718757	1	1	1
ENSG00000065243	0.313329411926338	0.568568990144321	-0.255239578217983	0.449815152441817	0.158138144509531	0.526412274224132	0.325952805987198	0.0968079001206192	0.280551261430384	1	1	1
ENSG00000065268	0.593000449595475	0.480094960358531	0.112905489236944	0.0539200441535011	0.110422261203684	0.695378998562006	0.0890989444904913	0.0745238761418704	0.337954296419701	1	1	1
ENSG00000065308	-0.416006022565799	-1.8989803562335	1.4829743336677	0.473150728021286	0.0379092939424714	0.0626349301919283	0.335733652368219	0.0345009112523982	0.0619746155123915	1	1	1
ENSG00000065328	1.02399530227848	1.28504704964073	-0.261051747362254	0.00115602821395235	0.000118025705786583	0.314969830061207	0.0082238962769658	0.000588104595440568	0.197339905880104	1	1	1
ENSG00000065357	0.397787890169823	1.01976904871726	-0.62198115854744	0.0934638402253944	0.000220640111764703	0.0116570121018217	0.125509048006678	0.00089547106898202	0.0179177630129267	1	1	1
ENSG00000065413	0.480590211842556	-0.495545749480316	0.976135961322872	0.0642399338525156	0.0664398693328669	0.00126119831898774	0.0996163242370381	0.0513793991146871	0.00356046782418123	1	1	1
ENSG00000065427	0.106059266707801	0.1494396392462	-0.0433803725383987	0.62959651799622	0.495815067799114	0.842602529742272	0.395825309479184	0.221051266782873	0.379894505746609	1	1	1
ENSG00000065457	2.23142205343936	2.05094187417815	0.180480179261207	0.0248303723610306	0.0370356765142954	0.842628079489997	0.0546943809937072	0.0339464079723861	0.379894505746609	1	1	1
ENSG00000065485	-0.183891026944618	-0.655716028976449	0.47182500203183	0.507692788511932	0.0357749691887473	0.110132516069351	0.35002446875833	0.0330501361952912	0.0937168755975203	1	1	1
ENSG00000065491	-1.40654461704841	-2.32920179967406	0.922657182625653	0.00303590165192516	0.000421361704068031	0.0669847397432175	0.0150024427409229	0.0014075060339899	0.0651332954578328	1	1	1
ENSG00000065518	0.56905364547178	1.71832522284589	-1.14927157737411	0.0754999083214995	1.50862986819703e-05	0.00114608844325696	0.110080674508002	0.00013692186730492	0.00333616996922288	1	0.14126810085797	1
ENSG00000065526	0.237013075586356	-0.385986902831973	0.622999978418329	0.528732906263021	0.350636588621201	0.126891704857982	0.358176835417651	0.172969061358121	0.10413133014539	1	1	1
ENSG00000065548	3.66961038709408	3.3279843718882	0.341626015205876	0.000348477984214019	0.000856462979499716	0.673493611119821	0.00404814485068021	0.00233514588975155	0.330696434914372	1	1	1
ENSG00000065559	-0.969118658482766	-1.19032452024066	0.22120586175789	0.428549563019637	0.338500881080061	0.85587336592641	0.315691967807057	0.168644534419563	0.383623580631984	1	1	1
ENSG00000065600	0.903733483799461	0.763208863672417	0.140524620127044	0.0286182411937711	0.0605607871754401	0.712324401615603	0.0596878838748759	0.0481860843078454	0.343120676638845	1	1	1
ENSG00000065613	0.69903134701634	1.14721814868273	-0.448186801666386	0.00676690233834478	9.42391472959984e-05	0.0589657338796027	0.0243454295811382	0.000500766306560887	0.0589811746050492	1	0.882455375279729	1
ENSG00000065615	0.486857455306301	-0.024632685031267	0.511490140337568	0.160760802959855	0.944276157360478	0.151853732100793	0.177387468532923	0.339745122712496	0.11828289279612	1	1	1
ENSG00000065621	-4.57260021817454	-3.56329856609043	-1.00930165208411	0.00316907572406894	0.00454778144038236	0.412946025084046	0.0154776104046704	0.00743036125164269	0.238069697307887	1	1	1
ENSG00000065802	0.354495120347771	0.0148065742802192	0.339688546067552	0.424493154426248	0.974612015924662	0.45738312437792	0.314276910730371	0.347263994405315	0.255118436441109	1	1	1
ENSG00000065809	-0.783468871403357	0.184271741762111	-0.967740613165468	0.00137078439399074	0.337780348687144	0.000164452917169397	0.00912428789601887	0.16842985157897	0.000867259904648817	1	1	1
ENSG00000065833	-0.765738780243231	-5.07769810747918	4.31195932723595	0.280011953421906	0.0306970972810302	0.0368503252103026	0.248107836963879	0.0294374088342553	0.0414964496293717	1	1	1
ENSG00000065882	0.0868436207249439	1.46015322410419	-1.37330960337924	0.818118670779133	0.000885720265010573	0.00182061705511638	0.453894630724933	0.0023895559500121	0.00462377007531569	1	1	1
ENSG00000065883	0.113309604303912	-0.603436984020911	0.716746588324823	0.722685049146395	0.0919495427864839	0.043568817991793	0.426071490857502	0.0651581582507128	0.0471480586537286	1	1	1
ENSG00000065911	0.00861152659111636	0.0869983364524609	-0.0783868098613445	0.975986008095835	0.756742127298214	0.782281602033113	0.497045452432006	0.295124133509021	0.363848345622943	1	1	1
ENSG00000065923	0.141249738122462	0.603332060565285	-0.462082322442822	0.739177005443953	0.141098672988148	0.269691565636788	0.431430585103289	0.0890969474577212	0.177527321512793	1	1	1
ENSG00000065970	0.189073461154461	-0.477837966256024	0.666911427410485	0.665259231553007	0.346793217223246	0.170938363240712	0.408612237291662	0.171714137307632	0.128670274490134	1	1	1
ENSG00000065989	-1.13412781936536	-2.60942098933819	1.47529316997284	0.17416757819503	0.0233043091222243	0.135874012772012	0.186882619203756	0.0242778009197909	0.109137195584045	1	1	1
ENSG00000066027	0.304916623160725	0.808071680241433	-0.503155057080709	0.287874257499147	0.00784553953792699	0.0823515468522205	0.251665124326375	0.01096394475126	0.0758796052808472	1	1	1
ENSG00000066044	0.33315916619633	0.318679110733439	0.0144800554628908	0.0288228628772377	0.0349547276813003	0.917413214943202	0.0598509055119647	0.0324375033698803	0.399659287624045	1	1	1
ENSG00000066056	3.41478421153547	6.20995151187763	-2.79516730034217	0.015762694396216	0.000138322428018097	0.0390188885014485	0.0410978623781007	0.000660385685006023	0.0433926084897404	1	1	1
ENSG00000066084	-0.849657982867681	-2.0742377270145	1.22457974414682	0.000636795880969532	8.36401681321157e-08	2.79244273694426e-05	0.00571226204640732	4.06347394758159e-06	0.000259422619583545	1	0.000783206534389132	0.26148433788746
ENSG00000066117	0.197902103902253	0.740766653546172	-0.542864549643919	0.243121936259968	0.000289945181560322	0.00411291461755611	0.226994977470314	0.00108348814941677	0.0083509788707752	1	1	1
ENSG00000066135	-0.0318390748924201	0.931518564116221	-0.963357639008641	0.912059659345128	0.00271935154915303	0.00305658593532119	0.480831701539486	0.00519290942325244	0.00677545715842356	1	1	1
ENSG00000066136	0.0425631956811036	0.00596457367890939	0.0365986220021942	0.857165550119049	0.97960053754843	0.876198301094362	0.464902720153772	0.34813236059786	0.388992348661397	1	1	1
ENSG00000066279	0.565299766156758	0.336765553921176	0.228534212235582	0.0198233244618642	0.142631519827081	0.30881695351274	0.0475632125244453	0.0897645200751593	0.194786167423918	1	1	1
ENSG00000066322	-0.236857431327213	-0.0380021202280837	-0.19885531109913	0.173523500978777	0.816234369061452	0.242154970319982	0.186361365396616	0.309261786908875	0.164998440371141	1	1	1
ENSG00000066336	-0.738230279332288	-0.0876403449502123	-0.650589934382075	0.148872117171458	0.843575186717371	0.180218077956007	0.169799208646421	0.315255757592249	0.133814256779481	1	1	1
ENSG00000066379	0.538316695444063	0.602295298166436	-0.0639786027223735	0.0409156747312715	0.0218941777060222	0.791383289121375	0.0743685792091699	0.0231753533949876	0.366011484002335	1	1	1
ENSG00000066422	-0.140939073820246	0.0404527932365519	-0.181391867056798	0.69071256192396	0.903474114114861	0.599528954113503	0.416338631441655	0.330181902313612	0.306353740487839	1	1	1
ENSG00000066427	0.413867548544157	0.783830627805994	-0.369963079261837	0.105926875528625	0.00373871601058455	0.13545158530624	0.136672292090603	0.00647862294934814	0.108954057763548	1	1	1
ENSG00000066455	-0.440061379562751	-0.310497868290027	-0.129563511272725	0.155576303193543	0.289801703469418	0.659886665831908	0.174017873744734	0.150676394207461	0.326588034480413	1	1	1
ENSG00000066557	0.629046731398415	0.0848581209960691	0.544188610402346	0.0269003387499081	0.755006511656455	0.055454009539079	0.0571424998663179	0.294621155423063	0.0564723562163623	1	1	1
ENSG00000066583	0.543307495416569	-0.118403696994236	0.661711192410805	0.111467500465515	0.735480680495144	0.0659130394614527	0.140820531030547	0.289256734077903	0.0643504173166185	1	1	1
ENSG00000066651	-0.376513578986542	-0.106925506108259	-0.269588072878283	0.222933636133041	0.704668246524353	0.362322823672057	0.216110792978079	0.28125693644914	0.217544677369994	1	1	1
ENSG00000066654	0.26158585653134	-0.439288687096226	0.700874543627567	0.241692236222503	0.0736348934838931	0.00659057290026795	0.226456162432025	0.0550794744970447	0.0118270944385201	1	1	1
ENSG00000066739	0.247964096664741	1.31470900334269	-1.06674490667795	0.297965843710755	1.43399885782517e-05	0.000219978110638468	0.256287389604456	0.000133824934230371	0.00105645199735528	1	0.134279653046748	1
ENSG00000066777	-0.431410606056097	-0.315283676893077	-0.11612692916302	0.0474256328451274	0.125600949797692	0.564019052409056	0.0821222638379545	0.081971385927419	0.294185466883648	1	1	1
ENSG00000066827	3.13295172849066	0.0842069607357085	3.04874476775495	1.48108184967447e-06	0.868769157287999	9.2001914931316e-06	0.000162210059748917	0.321398933048304	0.000118045085846579	0.0138688504403518	1	0.0861505931416843
ENSG00000066855	-0.133976883365515	0.457767944757386	-0.591744828122901	0.819565527295921	0.3819532947504	0.295703559809824	0.454280022204847	0.183809338948347	0.189642713872319	1	1	1
ENSG00000066926	-0.472571885913873	0.417265114228441	-0.889837000142314	0.162073435621408	0.158541666481967	0.0104093112049835	0.178084632346144	0.0969181338204581	0.0165734040528362	1	1	1
ENSG00000066933	0.388794695048076	-0.571632509871924	0.960427204920001	0.259406680379089	0.16561490514748	0.0192796830449109	0.235982591891065	0.0999166584829945	0.0257173291827448	1	1	1
ENSG00000067057	-0.623082302233981	0.600596361075351	-1.22367866330933	0.0167302140840887	0.0192724743844033	9.204015524281e-05	0.0424741566495934	0.0210755174866802	0.000583814884587992	1	1	0.861864013693672
ENSG00000067066	0.258978452924084	-0.230805492606176	0.48978394553026	0.382029137718201	0.441090199470509	0.111803116528499	0.296547807784638	0.203568145170089	0.0946884464578397	1	1	1
ENSG00000067082	-0.554344370860357	-1.27728683501023	0.722942464149874	0.0216994942067641	3.93353461826459e-05	0.00486650172347242	0.0501321012367206	0.000270484722731709	0.00942907138851831	1	0.368336181654296	1
ENSG00000067113	-4.9228299105969	-4.56461541858727	-0.358214492009633	0.0139612367222982	0.0111468223365916	0.833687413113435	0.0379395790754291	0.0140714499977136	0.377635778850629	1	1	1
ENSG00000067167	0.136798588173424	0.291270721054837	-0.154472132881413	0.445539427456233	0.111944351932386	0.387300196721562	0.324151261030777	0.0753464260427853	0.227597726299898	1	1	1
ENSG00000067177	-2.02448066824968	2.06126733242274	-4.08574800067241	0.0353511892756532	0.000358587539273737	8.04290682166524e-05	0.0679524507536607	0.00124830432950814	0.000534253978490949	1	1	0.753137794780733
ENSG00000067182	-0.0435948350427392	0.350797913741549	-0.394392748784289	0.884472002954348	0.221340329603739	0.187557015001422	0.472790758158201	0.123865095481522	0.13783450265407	1	1	1
ENSG00000067191	-0.871500016633118	0.711189038800471	-1.58268905543359	0.533196166403631	0.537340172891987	0.22979225470468	0.359672715770721	0.23391402022438	0.159106848521124	1	1	1
ENSG00000067208	-2.49088202087315	-2.01466421244387	-0.476217808429281	0.111172495439648	0.140630822603278	0.736674898508412	0.14062790211794	0.0889171875608136	0.35088094448381	1	1	1
ENSG00000067221	-0.763845857482418	-1.23500902202478	0.471163164542357	0.120125080123291	0.0266869960584105	0.345321558208274	0.147514768521375	0.0267244558549105	0.210201731648193	1	1	1
ENSG00000067225	1.29260450547668	-0.0798288074371369	1.37243331291381	0.000110045432357583	0.782426565585526	0.000132828564136907	0.00197805293566635	0.301231196612964	0.000760488166626226	1	1	1
ENSG00000067248	0.240430156658149	-0.382822894779673	0.623253051437823	0.466047798377746	0.285423287164119	0.0821551634307271	0.332876900231055	0.149160673556252	0.0757518146420466	1	1	1
ENSG00000067334	-0.131878907562109	-1.56837840846336	1.43649950090125	0.740029875910987	0.0134417449664847	0.0113023736303303	0.43171975914509	0.0161949531481802	0.0175346208686106	1	1	1
ENSG00000067365	-0.552159247497722	-0.519454872383463	-0.0327043751142586	0.298920634941182	0.310015373059165	0.949094984870857	0.256809669125498	0.158713204480165	0.408339178529905	1	1	1
ENSG00000067369	0.0210606699471954	-0.415162134815746	0.436222804762941	0.919824159120464	0.0663301370478563	0.0532692563220402	0.482763385696921	0.0513546468410528	0.054800016389272	1	1	1
ENSG00000067533	0.12977299580828	-0.52185045453706	0.65162345034534	0.552539089309094	0.0382650757554743	0.0103906774018183	0.367004278721485	0.0347290328492919	0.0165518905455949	1	1	1
ENSG00000067560	-0.0130703143646797	-0.411371226581602	0.398300912216922	0.931364978825835	0.0152055412516182	0.0179355149129004	0.485304978588934	0.0176878496882381	0.0244143924414722	1	1	1
ENSG00000067596	0.0578618531987614	-0.0297168755474037	0.0875787287461652	0.738951038085639	0.863424723958105	0.614241383413895	0.431430585103289	0.319923333111183	0.311504734566807	1	1	1
ENSG00000067704	-0.176433605814701	-0.0964185522070619	-0.0800150536076386	0.393504523568588	0.635079413067203	0.694603020518541	0.300632288900325	0.262781355743642	0.33774214413533	1	1	1
ENSG00000067829	0.351538359472868	0.776703784953527	-0.425165425480659	0.143501706205949	0.0032556856228889	0.0780097105973113	0.165800472870013	0.00587736777138537	0.0730172158159441	1	1	1
ENSG00000067836	-1.95076606451527	1.21338959662007	-3.16415566113534	0.0257838999422872	0.00653259017120553	0.000338500736226002	0.0560093206111166	0.0095789017030845	0.00142605878273831	1	1	1
ENSG00000067900	0.33800806625743	0.508209304845687	-0.170201238588257	0.0873202711767399	0.0138732074450427	0.367830961873909	0.120700792677147	0.0165206482988982	0.220063431932897	1	1	1
ENSG00000067955	0.789655145062669	0.54489214376148	0.244763001301189	0.000600642589701413	0.00953905576973524	0.199281995785109	0.00550326193963502	0.0125852706195921	0.143935700809183	1	1	1
ENSG00000067992	-0.883376788513551	-0.104691734335655	-0.778685054177897	0.00729213875047991	0.700298045925801	0.0130357932687906	0.0254210519264456	0.280189673496687	0.0194354263540059	1	1	1
ENSG00000068001	-0.294002747838092	-0.609635094466768	0.315632346628676	0.847839636754384	0.697153828498842	0.838451615257609	0.462212184559699	0.279168339490463	0.379009303853928	1	1	1
ENSG00000068024	-0.752817947151123	-0.95330341508687	0.200485467935747	0.24233223877902	0.154401758536506	0.753456648930996	0.226808307617545	0.0949704695450276	0.355478410518405	1	1	1
ENSG00000068028	0.104939080188097	-4.04834606122901e-05	0.104979563648709	0.591252374719303	0.999832896917177	0.590057825756832	0.38179818943572	0.352742275519218	0.303245229317709	1	1	1
ENSG00000068078	0.554275469988063	4.45059873700605	-3.89632326701799	0.710095621916854	0.00144360211427698	0.0105784410077129	0.422773280228268	0.00335146049524372	0.0167681324735771	1	1	1
ENSG00000068079	1.20436697737274	-0.825981722664762	2.0303487000375	0.000921619516823752	0.0282763827492026	1.38873564070022e-05	0.00721223537923302	0.0278517371958279	0.000155405483520133	1	1	0.130041205395168
ENSG00000068120	0.777314816756938	0.604110915380373	0.173203901376564	0.000683508047360373	0.00472122166638446	0.355014623013597	0.00604092145393481	0.00762266435807399	0.214465079408396	1	1	1
ENSG00000068137	1.04138427207714	2.07136119881647	-1.02997692673932	0.00175658667726509	9.66874120602744e-07	0.00154990812435672	0.0107156732979907	2.10747164775804e-05	0.00411952527794827	1	0.00905380926532409	1
ENSG00000068305	-0.893874566728052	-0.115551064041233	-0.778323502686819	0.0115775316120603	0.674073825021039	0.0178377315242741	0.0335528789654575	0.273371000595283	0.024329425569678	1	1	1
ENSG00000068308	-0.206741341932714	0.738783090104447	-0.94552443203716	0.295725082530061	0.00116272659937023	0.000156051126594892	0.255539969983366	0.00287459922815597	0.000846233056439024	1	1	1
ENSG00000068323	-0.350741949277938	0.354936692165633	-0.705678641443571	0.183601592484022	0.14175931659086	0.010544130609793	0.192788523148052	0.0893911877083679	0.0167272088074438	1	1	1
ENSG00000068354	-0.714507559914527	-0.0449519095942551	-0.669555650320272	0.159701070437461	0.911417831482736	0.154454204186825	0.17679626102185	0.332069926822269	0.119810935320309	1	1	1
ENSG00000068366	0.607700122931466	-0.502139829113735	1.1098399520452	0.0665156409398923	0.129690605094226	0.00281537815239754	0.101810266302018	0.0840592243310433	0.00639115320990959	1	1	1
ENSG00000068383	2.34859939112079	0.726653345788744	1.62194604533205	0.141746947355139	0.685626046731927	0.341549830340835	0.164310736260282	0.276391997084561	0.208617683162689	1	1	1
ENSG00000068394	0.0909097258959748	0.0888066566013125	0.00210306929466225	0.799429427381133	0.799919257663107	0.995256504989823	0.448676775185105	0.305648603863866	0.419804703347093	1	1	1
ENSG00000068400	1.38489397474049	1.41287547767058	-0.0279815029300927	0.0327773110650601	0.027122703725548	0.962267259184537	0.0650438758694596	0.0269483901044199	0.41166912794867	1	1	1
ENSG00000068438	-0.141166611397908	-0.0353893800812054	-0.105777231316703	0.710983326842187	0.922659441629669	0.776747816944708	0.423011239296662	0.334685949831507	0.362429979501643	1	1	1
ENSG00000068489	0.776784225056007	-0.746266656916894	1.5230508819729	0.000784169962556179	0.00281618496858655	1.57909039320049e-06	0.00653625421607292	0.00531940260771309	3.48266813501758e-05	1	1	0.0147866024419294
ENSG00000068650	1.45793779741123	1.96814120491969	-0.510203407508458	0.0087115025592611	0.000712419451024063	0.296969167597625	0.0282938630024003	0.00206092012281241	0.190052123016945	1	1	1
ENSG00000068654	0.170734296869231	0.758578609247589	-0.587844312378357	0.445610791959866	0.00288146297741006	0.0157020131899568	0.324153104399794	0.00538726066544599	0.0220974347580866	1	1	1
ENSG00000068697	-0.681946852505432	-0.394389918876417	-0.287556933629016	0.00214724558173811	0.0445189329248665	0.134418723112039	0.0122128932502801	0.0386731828036924	0.108366668943485	1	1	1
ENSG00000068724	0.392986053194009	1.34703203227947	-0.954045979085465	0.121092857326359	2.46587456182052e-05	0.000938987626224762	0.148200832649893	0.000196297323888439	0.00289186986543964	1	0.230904493968874	1
ENSG00000068745	-0.266724289269122	-0.361821812754979	0.0950975234858571	0.172146159095114	0.0692714035311963	0.615206530155654	0.185262365057462	0.0527540655522501	0.311641068223451	1	1	1
ENSG00000068784	0.0966151127055094	0.119471877367392	-0.0228567646618825	0.738797820921302	0.675445543147698	0.936498096968851	0.431408218321871	0.273592771278052	0.40501197435772	1	1	1
ENSG00000068793	0.630535327353242	0.0722723256511929	0.558263001702049	0.064048275959349	0.825313151205075	0.100333989803656	0.099449410634576	0.311247702703376	0.0876899748053498	1	1	1
ENSG00000068796	-0.214645615028448	-1.1348275380395	0.920181923011053	0.256438827464251	2.78876620304204e-05	0.000187490148421896	0.234227592112468	0.000212233437125279	0.000942033520719606	1	0.261140067252857	1
ENSG00000068878	-0.287304865794863	0.0598959090965767	-0.34720077489144	0.235211059883237	0.792209847836399	0.148783058256602	0.222756302836934	0.303404681881543	0.116489983857454	1	1	1
ENSG00000068885	0.772777632100952	0.0829335798613274	0.689844052239624	0.58606562385575	0.95619106471768	0.63860064734728	0.380047018261003	0.342725634225437	0.31926232712964	1	1	1
ENSG00000068903	-0.168939492004457	0.253172502989594	-0.422111994994051	0.544732791775629	0.33788904910152	0.131756701483393	0.363859487795408	0.168441321988757	0.106832803252882	1	1	1
ENSG00000068912	-0.237377785226104	-0.3480062951421	0.110628509915996	0.406630987582934	0.228052377020375	0.695591222946471	0.306693630781533	0.12660071203437	0.337970640819053	1	1	1
ENSG00000068971	-1.05801170845352	-0.991916981574773	-0.066094726878746	0.0563890906553174	0.0666348099301118	0.897775148718237	0.0915407660280851	0.0514630311934732	0.394412394948033	1	1	1
ENSG00000069188	-1.27665984490276	1.59124416364383	-2.86790400854659	0.395056512077503	0.157940034443272	0.0448254060379174	0.30129327850407	0.0967505189856314	0.048203295938081	1	1	1
ENSG00000069248	-0.250653982178798	1.26234459035646	-1.51299857253526	0.182530518875203	2.60759354745804e-06	4.00641484329003e-07	0.192049238980247	4.23479124431441e-05	1.49079122992539e-05	1	0.0244175059783971	0.00375160685925678
ENSG00000069275	0.541761201699654	0.248231239623539	0.293529962076115	0.0381326166676593	0.315355467561175	0.237335187016653	0.0709273031835985	0.160625656603066	0.16247318508296	1	1	1
ENSG00000069329	-0.217102332109792	-0.186176932105519	-0.0309254000042731	0.382033575206336	0.447244159053798	0.899072566787266	0.296547807784638	0.205612237807184	0.394681254134326	1	1	1
ENSG00000069345	-0.0839153988169779	-0.29075326254499	0.206837863728012	0.642007236036439	0.121724147738348	0.260946819449855	0.399545435882199	0.08015380370859	0.173627983758366	1	1	1
ENSG00000069399	-1.38942679399153	-1.68383646347517	0.294409669483634	0.000796696985284777	0.000184166536343471	0.393243298474259	0.0065987275699395	0.000790062123271316	0.230044268940689	1	1	1
ENSG00000069424	1.30708712335434	-0.017512391613518	1.32459951496786	8.98413075491478e-05	0.947966382150989	0.000117551568625989	0.00171991956544528	0.340627676387724	0.000701574691894022	0.84127400389022	1	1
ENSG00000069493	0.68917159304633	0.677861814409236	0.0113097786370944	0.00905563869024339	0.0098559286361254	0.961257683218372	0.0290509414316863	0.0128697029903416	0.411492003240365	1	1	1
ENSG00000069509	1.00642404693203	-0.832227634913832	1.83865168184586	0.0642403834292834	0.255121803386001	0.0105330728052848	0.0996163242370381	0.137315746481844	0.0167272088074438	1	1	1
ENSG00000069702	-1.37838159436187	-0.210774832804041	-1.16760676155783	0.221612070088524	0.80165364942874	0.251172972229553	0.215301006394025	0.30585143999486	0.169201128329422	1	1	1
ENSG00000069849	0.748507543160533	0.204560004978242	0.543947538182291	0.00704219615881578	0.428018554693512	0.0428117176910508	0.0250110413408475	0.199522399295393	0.0465680599937653	1	1	1
ENSG00000069869	-2.02842004185171	-0.228554294068686	-1.79986574778302	0.00354296239123613	0.521184249749992	0.00311093009860658	0.016561829336173	0.229450998875846	0.00687271493288894	1	1	1
ENSG00000069943	-0.54606136865885	-0.15098673730079	-0.39507463135806	0.216584547014497	0.687654439403329	0.337383196470374	0.212111108479487	0.276878274525572	0.206842480605998	1	1	1
ENSG00000069966	2.88665463823646	0.627333867856897	2.25932077037957	0.00127292745465584	0.489207800495731	0.0146746250814506	0.00872597765426209	0.218903144474669	0.021073206734239	1	1	1
ENSG00000069974	-1.34627912137244	-0.296912752934638	-1.0493663684378	0.00108563608383801	0.325194279617443	0.00456897543671003	0.00791441705268151	0.164027004187786	0.00899866840295762	1	1	1
ENSG00000069998	1.57663125207763	2.43059992460908	-0.85396867253145	6.56911016879741e-05	3.15368675393834e-07	0.00849720996848361	0.00143225377062363	9.9692516003132e-06	0.0142307717665613	0.615131476206189	0.00295311227638787	1
ENSG00000070010	0.722892660432827	0.278505409623579	0.444387250809249	0.0202685578631421	0.353431951117661	0.13945079558179	0.0482329955488694	0.173803014188412	0.11117203702215	1	1	1
ENSG00000070047	-0.128748889749707	-0.0483069811999374	-0.08044190854977	0.638936013238728	0.858181118419138	0.767591801571318	0.398721175279691	0.318623679670069	0.359908342620589	1	1	1
ENSG00000070061	-0.0223688360055512	0.686774317003598	-0.70914315300915	0.916656004279904	0.003887010818856	0.00368671933976166	0.481959997372375	0.00666039851145428	0.00774099281021808	1	1	1
ENSG00000070081	0.0164886086966713	-0.187256421625377	0.203745030322048	0.936995421288441	0.378161729818769	0.337678295066244	0.486730917708445	0.182460450679991	0.206991182768489	1	1	1
ENSG00000070087	-1.46628857795762	-0.345859731174516	-1.12042884678311	0.180232388968211	0.676887462001083	0.256366771343506	0.190653535670302	0.274008848174995	0.171653359077412	1	1	1
ENSG00000070190	-0.386793023278602	-0.770455436881942	0.38366241360334	0.264784910325945	0.0403094698031836	0.274678615996117	0.239481976650518	0.0361065830527678	0.179951099391045	1	1	1
ENSG00000070214	0.481754171369199	-0.0340255520679612	0.51577972343716	0.519209998504424	0.964146402394239	0.494933063594723	0.3545541115107	0.344828804649891	0.269089962781441	1	1	1
ENSG00000070269	-1.08913952017308	-0.580319994577212	-0.508819525595872	0.00473329627304817	0.0576109309437634	0.118743750930314	0.0196051606170518	0.0464094710988248	0.0992175757076338	1	1	1
ENSG00000070366	-1.05823892966075	0.486854247721006	-1.54509317738176	0.0073972557277793	0.124546065585962	0.000250246420933746	0.0256718972104789	0.0814142342771439	0.00115155193951146	1	1	1
ENSG00000070367	-0.36920062306459	0.531281670660128	-0.900482293724718	0.257994794684339	0.0787018471846889	0.0089215452485208	0.235335434237463	0.0579244064268237	0.0147234229846469	1	1	1
ENSG00000070404	-1.41168582908858	-4.14585237477306	2.73416654568448	0.011495937854708	0.0019116189294503	0.0119448643901303	0.033405464219949	0.00406195604324709	0.0182594714995077	1	1	1
ENSG00000070413	-0.893082793207455	-0.636030292874193	-0.257052500333263	0.00793207239497586	0.0357272905627607	0.378623774407528	0.026739632574947	0.0330153215275834	0.224576247729616	1	1	1
ENSG00000070423	-0.806892867842787	-0.260197967743936	-0.546694900098852	0.00186606982398832	0.210408559224672	0.0184602678375215	0.0111101158248643	0.119367877462519	0.0249710065272757	1	1	1
ENSG00000070444	-0.0032652590130288	-0.100121164748397	0.0968559057353679	0.990474073910212	0.714202262120073	0.723452765686409	0.500521923026976	0.283896105131429	0.346855214245279	1	1	1
ENSG00000070476	-0.515256576891336	0.652569351793389	-1.16782592868473	0.243562081801361	0.0773318054712167	0.0092968886666539	0.227315793779681	0.0571789901048924	0.0152175132688732	1	1	1
ENSG00000070495	-0.0118090685968302	-0.693340320464819	0.681531251867989	0.963510018688749	0.0214912158206659	0.0203342141275967	0.49316262383241	0.0229124812883014	0.0265926639823101	1	1	1
ENSG00000070501	0.101003876548843	-0.550469203279141	0.651473079827984	0.695914007103793	0.0627442702006008	0.0264263819752518	0.417975960166084	0.0494003570578782	0.0322173764016846	1	1	1
ENSG00000070540	0.583777790269109	-2.52885513634366	3.11263292661277	0.318208073704872	0.0246525899962286	0.00301177029218512	0.266588862061611	0.025300020657982	0.00671010020015412	1	1	1
ENSG00000070610	-0.162670894675842	-1.38608386212908	1.22341296745324	0.864783582300385	0.257508035993913	0.274408044074631	0.467273434031142	0.138101820999325	0.179850557015359	1	1	1
ENSG00000070614	0.763274888068254	2.06634915254665	-1.3030742644784	0.0967453313031806	8.65657609316785e-05	0.00636069595689963	0.128414358059817	0.00047143303715714	0.011503663838396	1	0.810601785364238	1
ENSG00000070669	0.403179942148138	1.15021418754081	-0.747034245392675	0.31915567746271	0.00798207939733102	0.070617459770991	0.267064194537578	0.0110937495436709	0.0678449701065482	1	1	1
ENSG00000070718	-1.49156431086007	-2.32232535576863	0.830761044908556	0.00243042071136577	0.000227434856558608	0.0836210199645239	0.013262880048227	0.000911845604067961	0.0767441301898783	1	1	1
ENSG00000070756	-0.326614093312724	0.341287959188251	-0.667902052500975	0.147858832300035	0.123362099301624	0.00663567054366929	0.169469899675266	0.0807826259455166	0.0118755626156482	1	1	1
ENSG00000070759	0.191378233591501	0.588246191834839	-0.396867958243337	0.795716471909157	0.380104863287641	0.574482465453132	0.447446085210115	0.183183968084128	0.297868152739804	1	1	1
ENSG00000070761	0.869834948764665	0.362288458088941	0.507546490675724	0.000568720911524878	0.0966546284416325	0.0238645783064493	0.00534237418964716	0.0676506778074407	0.0298328526084698	1	1	1
ENSG00000070770	0.509060366005703	0.295922955357423	0.21313741064828	0.0175063385426296	0.141918348990718	0.280888142242796	0.0437600684518	0.0894402550028548	0.182639015605494	1	1	1
ENSG00000070785	0.709160999205656	0.508317468869878	0.200843530335778	0.00926709120867175	0.0501098215388166	0.411149731845897	0.0294248899225507	0.0419202535556923	0.237486617128795	1	1	1
ENSG00000070814	0.447067060387924	-0.0756802846373084	0.522747345025232	0.0858631972688918	0.763385826431366	0.0500600642272327	0.119366005933223	0.296839084683539	0.0521661785608954	1	1	1
ENSG00000070882	0.0955654353391413	-0.120484604833911	0.216050040173052	0.811073276648639	0.764006798610131	0.591035563337365	0.451605883945931	0.297045583880684	0.303534227564327	1	1	1
ENSG00000070950	0.429892730700632	-0.746750297181588	1.17664302788222	0.0556885029592076	0.00776965110889414	0.000119042987796466	0.0909363392481584	0.0108993877057006	0.000708329370540291	1	1	1
ENSG00000070961	-0.61767644655135	-2.0441807314397	1.42650428488835	0.0907442460779017	0.000236631259894724	0.00236292784638403	0.123405292370394	0.000938466144392847	0.00563758117186246	1	1	1
ENSG00000071051	-1.30921386600798	-2.69151089669571	1.38229703068773	0.00124382213771614	8.83914004042514e-05	0.00712795733846876	0.00861423171134819	0.000478709090660836	0.0125121418725669	1	0.827697073385411	1
ENSG00000071054	-3.26102714468553	-1.88454009193456	-1.37648705275097	0.00516280736436921	0.0106031318283931	0.135900914946177	0.0205179870125315	0.0135928723250934	0.109137195584045	1	1	1
ENSG00000071073	-2.34301130770797	1.45075280471072	-3.79376411241869	0.035202226741552	0.0105305859113386	0.000619567797925166	0.0678815680284455	0.0135156049191717	0.00216164471897225	1	1	1
ENSG00000071082	8.77777846006239	0.41721248307292	8.36056597698947	3.6761121358678e-05	0.846895777170215	0.000527405732165527	0.000967170184188288	0.316067657221746	0.00193432740694683	0.34423114040266	1	1
ENSG00000071127	-0.234935469637989	-0.640623274504644	0.405687804866656	0.192674777089449	0.00215229830983096	0.0328941497369446	0.198726420803191	0.00440935458813293	0.0380085309984728	1	1	1
ENSG00000071189	-0.615164793665465	0.585469588237418	-1.20063438190288	0.158030711192837	0.104026595691415	0.0068006244368008	0.175588510201242	0.0712538788594653	0.0120993097782121	1	1	1
ENSG00000071205	-0.302512647950435	-0.916994747210458	0.614482099260022	0.288585836662288	0.00682666880871429	0.0470921411623174	0.252004578750372	0.00990026020917529	0.0499723635244194	1	1	1
ENSG00000071243	0.949476601657368	-0.691340373754231	1.6408169754116	0.00210730911396397	0.0475351969393886	5.51843219900171e-05	0.0121174580179981	0.040463472467117	0.000412472042076604	1	1	0.51674599111452
ENSG00000071462	-0.231687992482444	0.0720564955054993	-0.303744487987943	0.248929410532878	0.706843904224663	0.13216103192564	0.23031679498985	0.281852849732255	0.107006460109022	1	1	1
ENSG00000071537	-0.345583691518211	-0.775978589991965	0.430394898473753	0.101541053408111	0.0014802615334376	0.0469003866608638	0.132759355722926	0.0033961845137493	0.0498225691581215	1	1	1
ENSG00000071539	0.723345592638462	1.01062547881838	-0.287279886179916	0.0888823092598211	0.0188783055025642	0.473038381462143	0.121912289816433	0.0207820559488116	0.261151078384812	1	1	1
ENSG00000071553	-0.611769674909819	0.042299833920378	-0.654069508830197	0.00409778577660521	0.81281189578875	0.00232134245150263	0.0180203839440023	0.308625361139898	0.00557211477560253	1	1	1
ENSG00000071564	-0.660426328038199	-0.505410794189214	-0.155015533848985	0.0527630576683852	0.114711391312327	0.621674068648748	0.0877722569988339	0.0766823301661895	0.313372987576341	1	1	1
ENSG00000071626	0.459172969553474	0.75567762533114	-0.296504655777666	0.0344222511472586	0.00158234292400167	0.151800661504202	0.0669753372332856	0.0035560950263421	0.11826494108665	1	1	1
ENSG00000071655	0.0242989633724683	0.691567156857952	-0.667268193485483	0.939419273161067	0.0285648453177217	0.0427097557505741	0.487107541183715	0.0280605710247541	0.0465123197475911	1	1	1
ENSG00000071794	1.0049281910984	1.30446503155672	-0.299536840458318	0.00401546994623205	0.000448740108465238	0.322079617294829	0.0179076930484394	0.00146917448793915	0.200527090031438	1	1	1
ENSG00000071859	-0.204322017639861	-1.23828844106608	1.03396642342622	0.425592969815	0.000468263033710107	0.00143344870689077	0.314652768244062	0.00151514999097783	0.00388870467132636	1	1	1
ENSG00000071889	-0.187550153649827	-0.965046115746899	0.777495962097072	0.554442804855549	0.0163920336058737	0.0353694757955901	0.367959456115162	0.0187053367911986	0.0401734338966765	1	1	1
ENSG00000071894	0.128426222390054	0.956128780358612	-0.827702557968558	0.563343719919197	0.000374616917009622	0.00151891644753805	0.371051845069017	0.00128364249633202	0.00405631137622468	1	1	1
ENSG00000071909	-0.493012448007536	-2.51454512545582	2.02153267744828	0.521622634322119	0.0317250495246859	0.0493873486137333	0.355145104467544	0.0302388482514536	0.0516702011071993	1	1	1
ENSG00000071967	-2.17997075111907	-1.67586950517236	-0.50410124594671	0.000429506008746074	0.00108893627177297	0.282110119413032	0.00459709784612525	0.00276513705913248	0.183132164562758	1	1	1
ENSG00000071994	-0.085005821935447	1.47815452979735	-1.5631603517328	0.794333754516639	9.11634831787497e-05	0.000118773291297547	0.447059396058152	0.000488913121917237	0.000707793797841736	1	0.853654856485813	1
ENSG00000072042	0.568579475711142	-0.314794025470224	0.883373501181366	0.0333103459814719	0.251031736348034	0.00343202205223205	0.0655820742119668	0.13580476724653	0.00735519148495686	1	1	1
ENSG00000072062	-0.0672806758011408	-0.146255059170148	0.0789743833690069	0.791318691451638	0.563672789751482	0.755233005070859	0.44591963500613	0.241839836537914	0.355847652114686	1	1	1
ENSG00000072110	0.598102132241024	-6.07708643146293	6.67518856370395	0.237409988976278	0.0135670277180977	0.00416513905593646	0.223890299190641	0.0162931508280648	0.00843504503749974	1	1	1
ENSG00000072121	-0.0381110434581435	-0.655162902216213	0.61705185875807	0.863034846084436	0.0128596178109754	0.0152195187114128	0.466849446747626	0.0156823286753148	0.0216114488399982	1	1	1
ENSG00000072134	0.485944766727023	-0.021066013406213	0.507010780133236	0.463745881697292	0.976267119950551	0.462801154730172	0.332112667921953	0.347508462811762	0.257048531973699	1	1	1
ENSG00000072135	-1.8372382010336	-1.87799300885832	0.040754807824716	0.0123044924921472	0.00971182418093878	0.949910311264422	0.0348239125631136	0.0127422041310107	0.408485409942909	1	1	1
ENSG00000072210	0.751737903693384	0.751817867332668	-7.99636392844194e-05	0.112992507527076	0.107209784475584	0.999858086421898	0.142040908564674	0.0729970191518546	0.420597202038426	1	1	1
ENSG00000072274	-0.198581204017011	-1.16666086460244	0.968079660585433	0.392410145280779	0.000129113596812089	0.000689982177620047	0.300393879882731	0.000631727212569361	0.00232893001405333	1	1	1
ENSG00000072310	-1.37286034097264	0.924167466399538	-2.29702780737217	0.00659064103423186	0.0282320260888189	5.4878808841603e-05	0.0240232811740303	0.0278246385826837	0.000411751124476527	1	1	0.51388516599277
ENSG00000072364	-0.139058469970309	0.08455965443626	-0.223618124406569	0.558431256885629	0.712126495104531	0.343812667236876	0.3691422325835	0.283241387199363	0.209519287051065	1	1	1
ENSG00000072401	-0.109320517893944	0.14467667095321	-0.253997188847155	0.78818712728627	0.707723693709631	0.52433498939387	0.444698950207844	0.282101560347295	0.27967120967777	1	1	1
ENSG00000072415	0.22066313825947	1.1534126125089	-0.932749474249433	0.592926748970123	0.00503884659798202	0.0270580394342659	0.382407494208811	0.00798392728463067	0.032784516023935	1	1	1
ENSG00000072501	1.1136653004297	0.479241091778963	0.634424208650734	0.0036879121569417	0.16247760587525	0.0697873816209275	0.0171112487891847	0.0985977239608685	0.0672936777732514	1	1	1
ENSG00000072506	0.244255690190008	1.20717594705366	-0.962920256863648	0.245726720332564	2.26089151971961e-05	0.000243300846211087	0.228425759068024	0.000184831176931379	0.00113148716018197	1	0.211709881906544	1
ENSG00000072518	-0.189673545392586	0.270813242328105	-0.460486787720691	0.579822210768479	0.400319257683458	0.176698478641824	0.377490548479284	0.190097311402125	0.131872076676467	1	1	1
ENSG00000072571	0.885468607888434	0.645012385977109	0.240456221911325	0.00676472777842836	0.0376412888492296	0.406852864716835	0.0243454295811382	0.0343326664794142	0.235504207009844	1	1	1
ENSG00000072609	-0.169213602393715	-0.0153116865855355	-0.153901915808179	0.764992865595215	0.977575889704253	0.781926628070524	0.439028174794058	0.347704841503348	0.36381211735958	1	1	1
ENSG00000072682	-2.29165184341763	-0.0902976065520245	-2.2013542368656	0.000336236369311897	0.838090796386871	0.000292839162264124	0.0039389984913246	0.314344061849168	0.00128798058933859	1	1	1
ENSG00000072694	-0.117231553370751	-3.34200724030675	3.224775686936	0.865816264437582	0.0300249699522208	0.0175222465367814	0.467600231739235	0.0290108995646986	0.0239821667254223	1	1	1
ENSG00000072736	-0.0177153630953649	-0.844551297215989	0.826835934120624	0.941220366484353	0.00619702159968399	0.00512870579943071	0.487742025768102	0.00924264163495251	0.0097617473583421	1	1	1
ENSG00000072756	-0.192645641686682	-0.765067936800714	0.572422295114033	0.613129057624111	0.0751156235464552	0.16008420716716	0.389415765323003	0.0558906038541321	0.122799744296564	1	1	1
ENSG00000072778	0.259544833353471	-0.0986244619258029	0.358169295279274	0.149411090174416	0.573926823393764	0.0541037740176322	0.170043301429645	0.244942137192078	0.0554269061107924	1	1	1
ENSG00000072786	0.255952377217994	-0.443781202666697	0.699733579884691	0.172432283739548	0.0269754104625892	0.00149189144667447	0.185443158222897	0.026906000907984	0.00400586704723817	1	1	1
ENSG00000072803	-0.366544300454092	-0.351262900162207	-0.0152814002918856	0.642355382415528	0.637752763159362	0.98407556501759	0.399593540260598	0.263527156578694	0.416995985588805	1	1	1
ENSG00000072818	0.191773650481617	0.451068294924345	-0.259294644442728	0.334627068659532	0.0324660623020439	0.196415675828188	0.27545857806126	0.0307676077483953	0.1425101262902	1	1	1
ENSG00000072849	0.0360083712690306	0.489587145913518	-0.453578774644487	0.937418420352455	0.259642344358541	0.314120727028701	0.486833563643459	0.138998934321125	0.197090051756857	1	1	1
ENSG00000072858	0.442884908642845	-0.319589816545288	0.762474725188133	0.366249162344476	0.549261997848356	0.148439943914643	0.289739654281225	0.237694368166835	0.116313819512245	1	1	1
ENSG00000072864	-0.427740404565663	-1.72629227290073	1.29855186833507	0.0207595134185886	1.09559987774228e-07	2.21241766787922e-06	0.0489545972065622	4.69269615684596e-06	4.37928755045776e-05	1	0.00102591972551787	0.020717079042021
ENSG00000072954	1.20170717458962	-1.18813013962134	2.38983731421096	0.0212467976237721	0.113711731784918	0.00166920691613926	0.0495944598200716	0.0761878458719359	0.00435906867237444	1	1	1
ENSG00000072958	-0.142108427995683	-0.148789448915757	0.00668102092007347	0.483735997722402	0.461286970922268	0.973432349108339	0.33975749619096	0.210312145389706	0.414303662460995	1	1	1
ENSG00000073008	-4.25742614368118	-0.329527366956236	-3.92789877672494	0.00139854472488489	0.389260276709541	0.000956659424730011	0.00921165147016302	0.18613000524017	0.00293253799502192	1	1	1
ENSG00000073009	0.128049850188577	1.07166575336978	-0.943615903181206	0.746931787808121	0.00648515507397796	0.021424861462508	0.433844786087764	0.00953473853711038	0.027525504826224	1	1	1
ENSG00000073050	0.746007898229858	0.888762627716087	-0.142754729486228	0.00899092977137345	0.00236494881897465	0.56898664059095	0.0289419280355921	0.00469526295516026	0.295914461414309	1	1	1
ENSG00000073060	-0.141920411549292	-1.46953612598768	1.32761571443838	0.658962247253147	0.00044143336797598	0.000916629673225353	0.406425898334136	0.00145409163597744	0.00282743373799688	1	1	1
ENSG00000073111	0.851506603186065	0.803839312729736	0.0476672904563287	0.00502478110327298	0.00725749200295313	0.855963681767289	0.0202201519701018	0.0103882467476836	0.383623580631984	1	1	1
ENSG00000073169	-0.96177110379293	0.354799218759849	-1.31657032255278	0.017571687960291	0.240032798391277	0.00124633256946283	0.0438307268340018	0.131505758761884	0.00353273958533387	1	1	1
ENSG00000073282	-0.768747125977236	-4.34573607838743	3.5769889524102	0.151892622251318	0.00645755420856744	0.00947860631813591	0.171705653276395	0.00950685134855646	0.0154538601149269	1	1	1
ENSG00000073331	1.21437178923651	0.119023834769312	1.0953479544672	0.0102355434427109	0.797694133860069	0.024195308227484	0.0313416423549821	0.305045357294472	0.0300729848140895	1	1	1
ENSG00000073350	-1.24214214099359	-0.796491716753423	-0.445650424240168	0.0537243341472024	0.151374557552503	0.440450702614056	0.088869094379137	0.093632136356411	0.248809559801451	1	1	1
ENSG00000073417	0.790026933313694	-2.56532862181616	3.35535555512985	0.0533542471054467	0.00610584082456123	0.000235982759925259	0.0883810824338922	0.00912322174940653	0.00111189408427758	1	1	1
ENSG00000073536	-1.16756742859275	0.0359570899380734	-1.20352451853082	0.00109465618208266	0.882834868100103	0.000447703746486615	0.00794328632243865	0.32518233765038	0.00171548543445358	1	1	1
ENSG00000073584	-0.513535388351537	-0.22862663752649	-0.284908750825047	0.284135746723476	0.605137643058982	0.534606412590299	0.250348702939552	0.254393668583578	0.283575456494611	1	1	1
ENSG00000073614	-0.0397550671380203	-0.177204888906017	0.137449821767997	0.808947637981472	0.28997940814917	0.408261601222843	0.451228532957765	0.150721346669668	0.236180817411427	1	1	1
ENSG00000073756	-4.31174190758765	5.63488872713751	-9.94663063472515	0.0475388439074362	1.83067860748088e-06	4.67394031166343e-05	0.0821880530851683	3.36161116833497e-05	0.000369694713322494	1	0.017142474480451	0.437667770784164
ENSG00000073849	0.606218490878025	-0.912004732723747	1.51822322360177	0.0531932781378255	0.00726174461871818	0.00011162121771601	0.0882385865831588	0.010389832206892	0.000678517684224431	1	1	1
ENSG00000073861	3.17360217795818	6.2006630615338	-3.02706088357562	0.00831769205707387	2.34298625609363e-05	0.0103915971266012	0.0274324377186593	0.000189250888999422	0.0165518905455949	1	0.219397233020607	1
ENSG00000073921	-0.402016514631629	1.11202030689011	-1.51403682152174	0.256895455665625	0.00302299556837998	0.000358529464110116	0.234599169615839	0.00557613680096148	0.00148035507959142	1	1	1
ENSG00000073969	-0.285981738184781	0.814265789773808	-1.10024752795859	0.402221653294687	0.0118549476301338	0.00304079269941043	0.304783529392175	0.0147622951804436	0.00675565556767471	1	1	1
ENSG00000074054	0.354445815627791	2.01451399266662	-1.66006817703883	0.350586473005765	4.6254200557398e-05	0.000368145163337506	0.283066285799576	0.000296712228449979	0.00150117524349377	1	0.433124334019475	1
ENSG00000074071	-0.663171582766796	-0.275531018984603	-0.387640563782192	0.0198656274591615	0.284561754029602	0.143731505107686	0.047595087957475	0.148865708769696	0.113710159332239	1	1	1
ENSG00000074201	1.35933978289119	1.79686712688789	-0.437527343996696	8.22998004572201e-05	3.09134512607713e-06	0.100217042934857	0.0016563423449013	4.6633163053315e-05	0.0876461054801395	0.770655331481409	0.0289473557605862	1
ENSG00000074266	-0.218154617068034	-0.86870185266762	0.650547235599587	0.427528786788247	0.00668912229847052	0.0303468674665521	0.315453966492343	0.00976077291543334	0.0357788859116046	1	1	1
ENSG00000074319	-0.327915722297645	-0.0266605053424123	-0.301255216955233	0.129841513649944	0.895514797683385	0.157020673348133	0.155158050741648	0.328388299613674	0.121347720553587	1	1	1
ENSG00000074356	-0.0588240965472496	-0.226386055393544	0.167561958846294	0.742655254075124	0.218787564649879	0.356502026927136	0.432480962459738	0.122861349413929	0.214950651707724	1	1	1
ENSG00000074370	-0.0582801258364059	-0.225871174160004	0.167591048323598	0.862770760015373	0.506015038274811	0.620480769600506	0.466813831786257	0.224447747397295	0.313000930442288	1	1	1
ENSG00000074416	-0.972476293844205	-5.29349740472601	4.3210211108818	0.00144672234551589	6.29117441403397e-07	1.41271982991938e-06	0.0094235398671638	1.62372789270401e-05	3.25423829800889e-05	1	0.00589105572130141	0.013228708487365
ENSG00000074582	0.526352154299956	1.81206837196167	-1.28571621766171	0.0962748807749133	6.7255194217866e-06	0.000404318850791163	0.128032797115567	7.87894770746804e-05	0.00160546831530516	1	0.0629777638656097	1
ENSG00000074590	0.274394002630793	2.29525619986817	-2.02086219723738	0.896310109063917	0.212306652942782	0.312835838974553	0.476006536578191	0.120189596379097	0.196565661316527	1	1	1
ENSG00000074603	0.0390369269941188	-0.0847349439303808	0.1237718709245	0.868108200811712	0.718115108680265	0.599533547969744	0.468141970478984	0.284505046693132	0.306353740487839	1	1	1
ENSG00000074660	-1.28946270549656	-7.68072542123531	6.39126271573875	0.00950631454629215	0.001553027999366	0.00305391093691767	0.0298859831243869	0.0035069248118321	0.00677333922767016	1	1	1
ENSG00000074695	0.214241883146103	0.4776275878323	-0.263385704686197	0.427890572410766	0.088438247219166	0.331440219040522	0.315552033883393	0.0632807688715083	0.204344301662724	1	1	1
ENSG00000074696	-0.210803158814562	0.483657577796644	-0.694460736611205	0.454786499266162	0.0862363115700642	0.021148016031062	0.327943179158616	0.062000637135426	0.0272587352763853	1	1	1
ENSG00000074706	-0.0602860911123468	0.281399242156292	-0.341685333268639	0.825170153648994	0.287745133860616	0.212028678916342	0.455790598596307	0.149937486162045	0.15013149374396	1	1	1
ENSG00000074755	0.00865180940760934	-0.224922762081098	0.233574571488707	0.964913884224621	0.266090373768293	0.24757572171207	0.493422505190771	0.141807441797693	0.167417766979698	1	1	1
ENSG00000074800	0.306623160677893	0.527473913857002	-0.220850753179109	0.117627959477366	0.0119759211511167	0.249477705382066	0.145817097648951	0.0148848837296156	0.16832827435395	1	1	1
ENSG00000074842	-0.00578838914028823	0.182763278201303	-0.188551667341591	0.983177348412635	0.493818886565074	0.488397148720205	0.498728184952443	0.220362509874311	0.266936534997621	1	1	1
ENSG00000074855	-1.00204211480869	1.73412160693545	-2.73616372174413	0.263272336303675	0.00541736834627757	0.00253986573502943	0.238434482704967	0.00840628673666448	0.00590590931459117	1	1	1
ENSG00000074935	0.310917898054845	-1.05585896878879	1.36677686684364	0.780745110310439	0.432312236320788	0.279091897439494	0.442514691716426	0.200985080538989	0.181831242509366	1	1	1
ENSG00000075089	0.210238146067163	0.115070609293422	0.0951675367737414	0.448740416720782	0.674153298020287	0.728696528784175	0.325374273603163	0.273371000595283	0.348312042037831	1	1	1
ENSG00000075131	2.66518070724915	2.89821938867521	-0.23303868142606	0.0271573233086094	0.0146989993758662	0.830167365154156	0.0576104368219452	0.0172636716999298	0.376647679583193	1	1	1
ENSG00000075142	0.0442383711035004	0.396130511513707	-0.351892140410207	0.837128658234878	0.0773511162867342	0.114999571919485	0.458950900196305	0.0571804707075256	0.0967094154560181	1	1	1
ENSG00000075151	-0.081260754700373	0.476743699860014	-0.558004454560387	0.660850382862819	0.0161023396571904	0.00711170184739902	0.406879365025654	0.0184388852243545	0.012494743744654	1	1	1
ENSG00000075188	1.0680509107794	0.749147693249704	0.318903217529693	0.00122331796133564	0.0141971004975464	0.253325088446501	0.00853498494754135	0.0168288400665049	0.170195365446842	1	1	1
ENSG00000075218	0.218109496206269	0.580529211961295	-0.362419715755027	0.379053500665234	0.0252258630074039	0.147188256612022	0.295169973025388	0.0257371636317412	0.115820337034997	1	1	1
ENSG00000075234	-1.20069221690864	-0.284506202474746	-0.916186014433897	0.00151213205523956	0.309845334401864	0.00685967183359233	0.00976853353390052	0.158654051331133	0.0121749518046768	1	1	1
ENSG00000075239	0.372904590695695	-0.187518800685388	0.560423391381083	0.14702343649531	0.460271586852716	0.0378127808072446	0.168727941848336	0.209994110135931	0.0423141259745283	1	1	1
ENSG00000075275	1.11092392110142	0.762752688868222	0.348171232233199	0.469061620864618	0.629045455935441	0.822090629365549	0.334105380683646	0.261532077681622	0.374442400954848	1	1	1
ENSG00000075292	0.932730951044991	0.00640176680846456	0.926329184236526	0.00205753941664783	0.980813135581728	0.00261108112583526	0.0119391483803328	0.34837591659233	0.00602526656435684	1	1	1
ENSG00000075303	1.11545088459845	-1.44103826548395	2.55648915008241	0.00766544853920178	0.0341610179613747	0.00027018427271693	0.0262300849449827	0.0319070930696526	0.00122048656020026	1	1	1
ENSG00000075336	-0.0621600625718327	-1.1529550675345	1.09079500496267	0.820317996646396	0.00236384033575186	0.00218671285927882	0.45444298449921	0.00469526295516026	0.00534006830892444	1	1	1
ENSG00000075391	-0.00688783279228562	1.48614588022282	-1.4930337130151	0.997206250150374	0.403162049451198	0.429840567242423	0.502038580136908	0.191145024343338	0.244846201970938	1	1	1
ENSG00000075413	-0.518176668648936	-0.399812038507915	-0.118364630141021	0.0190322747150017	0.053401872769007	0.550129879276424	0.0462730639524285	0.0438637660640505	0.288891982344659	1	1	1
ENSG00000075415	0.0509344659394231	0.11053699154204	-0.0596025256026166	0.718842226864024	0.437650540423458	0.673539686902341	0.424758853168627	0.202497131167465	0.330696434914372	1	1	1
ENSG00000075420	-1.41824064991214	-3.83550771240435	2.41726706249221	5.41081306392119e-05	4.36735724951359e-07	1.81851413771755e-05	0.00127408884779112	1.27682615505907e-05	0.000189502220358878	0.506668535305581	0.00408959332844453	0.170285663855872
ENSG00000075426	-2.05310926533092	0.0758603769137638	-2.12896964224469	0.0163823957354105	0.878440439861201	0.00610073082625727	0.0420903103201492	0.324146991839911	0.0111254486476945	1	1	1
ENSG00000075539	0.303902065313363	0.0111120188557915	0.292790046457572	0.331898622553585	0.971458486274861	0.351254010270222	0.274122962757092	0.346312260026726	0.212796140610103	1	1	1
ENSG00000075568	-1.0769891236185	-0.868877801716878	-0.208111321901619	6.89803275727619e-05	0.000441710286939869	0.301946231355311	0.00149017042167826	0.00145409163597744	0.192175735434588	0.645931787391342	1	1
ENSG00000075624	-0.427521681442191	-11.1012791530084	10.6737574715662	0.35467429638239	4.9264884916237e-10	1.2378589404507e-10	0.284598617699016	1.47957260883895e-07	1.1226160545412e-07	1	4.61316382355643e-06	1.15913111183804e-06
ENSG00000075651	5.98078280386214	-2.99170846616522	8.97249127002736	2.35167720866492e-05	0.132710601316155	6.57450131434127e-05	0.000734081582129121	0.0852307190304806	0.000465043482218375	0.220211053819383	1	0.615636303074917
ENSG00000075702	0.484375428239749	0.602134411159011	-0.117758982919262	0.20520907726268	0.109938623510426	0.748005392068381	0.205982994689415	0.0742429708454935	0.354051499464883	1	1	1
ENSG00000075711	-0.598039581783065	-0.144023776124496	-0.454015805658569	0.0799315206452003	0.634192398219449	0.161219588174982	0.114811450173104	0.262548557127208	0.123402927263411	1	1	1
ENSG00000075785	0.191384347715915	-0.193265513443564	0.384649861159478	0.223321442100812	0.220463588847481	0.0224628345291773	0.216313014294639	0.123529559637069	0.0285701666430561	1	1	1
ENSG00000075790	0.0411748514779327	-0.944246118176728	0.985420969654661	0.921453521289231	0.0666934225707568	0.0440463458737564	0.483241559725616	0.0514670495871252	0.047599432298053	1	1	1
ENSG00000075856	0.700664955220618	0.43297163612402	0.267693319096597	0.000420193376046212	0.0138464051288844	0.104532360180749	0.00453868343629356	0.0165024580503367	0.0901787622339491	1	1	1
ENSG00000075884	0.114600707888511	0.225532250482661	-0.11093154259415	0.619919967432181	0.329634944779886	0.629184750822884	0.392137253760218	0.165600992740125	0.316067909759192	1	1	1
ENSG00000075914	0.809831888981991	0.0401119391002474	0.769719949881744	0.0202212447309815	0.902608161211572	0.0284674102419552	0.0481690849294014	0.330064329115009	0.0340212430765617	1	1	1
ENSG00000075945	0.632945343089774	-0.522190945079779	1.15513628816955	0.103209806549476	0.219180984486406	0.00950620080481929	0.134307282210992	0.123019543400938	0.0154924375596647	1	1	1
ENSG00000075975	-0.697491586474812	-0.471658644395329	-0.225832942079483	0.0039234587170843	0.0327749231936774	0.281594386650997	0.0176477598659158	0.0309095754893289	0.182917063868429	1	1	1
ENSG00000076003	0.349043526130872	0.818495556935904	-0.469452030805032	0.108797893536551	0.00112410799354325	0.0361584975661536	0.138892569305489	0.00282039273048454	0.0408439732904365	1	1	1
ENSG00000076043	-2.04513017191458	0.84735573055944	-2.89248590247402	0.00059760749966394	0.00432384688135367	4.14907311218535e-06	0.00548913877914973	0.00716417913278038	7.16812651222026e-05	1	1	0.0388519206225036
ENSG00000076053	-0.41210026657586	1.52268217574846	-1.93478244232432	0.531918157628553	0.00542604325129259	0.00444669766661663	0.359143312366339	0.00840790016182674	0.00883737681847558	1	1	1
ENSG00000076108	-0.628472695351916	-0.69937901862469	0.0709063232727736	0.00291405925940206	0.00127480279898055	0.692880621327645	0.0147111041276232	0.00307182908977006	0.337281066065424	1	1	1
ENSG00000076201	-0.0166281969686379	-0.240191499527904	0.223563302559266	0.948521143994954	0.360504899447617	0.392651774938654	0.49011436133388	0.176362366158013	0.229782735546687	1	1	1
ENSG00000076242	0.802259194110164	-0.367027036302498	1.16928623041266	0.0034285805829885	0.168791445451202	0.00024265303055039	0.0162768315580319	0.101339535593506	0.00112980834346757	1	1	1
ENSG00000076248	0.602651078624686	0.768470180178959	-0.165819101554273	0.0921786647056408	0.0325217861771716	0.62276574364671	0.124358236129985	0.030791821353523	0.313775095382299	1	1	1
ENSG00000076321	-0.0270416348041623	-0.471627304136262	0.4445856693321	0.959183949496067	0.399220192237043	0.416491987493086	0.492123056956116	0.189657188532958	0.239430083782339	1	1	1
ENSG00000076382	0.838049553254449	0.790899292500799	0.0471502607536499	0.000371789205498191	0.000605722895879761	0.79919904340544	0.00418878118976031	0.00183561992389512	0.368497011413159	1	1	1
ENSG00000076513	-0.648780214034386	-0.156642580515093	-0.492137633519293	0.0289728643090047	0.548890845774733	0.0802462445673902	0.0599203568267613	0.237615711117033	0.0744272336204954	1	1	1
ENSG00000076554	0.48797279653138	1.27502797676382	-0.787055180232437	0.130730488917343	0.000694280991219062	0.0199554395287402	0.155824964193013	0.00202261729040573	0.0262542080665783	1	1	1
ENSG00000076604	-0.692615356647788	-2.5744604595122	1.88184510286441	0.0206696066870128	1.0864746050469e-05	8.09285063209552e-05	0.0488663677124195	0.000111816538197053	0.000534712852615077	1	0.101737482016592	0.757814533189425
ENSG00000076641	-1.67324352615213	-2.95615144818579	1.28290792203366	0.000168110535719022	5.36431397274521e-06	0.00491911926653582	0.00260428511421028	6.73829368988617e-05	0.00947046152333909	1	0.0502314360407861	1
ENSG00000076650	0.477928190011123	0.200250610835075	0.277677579176047	0.329606096797876	0.684963754452876	0.570888537946754	0.272659875822389	0.276348170634606	0.296668570419433	1	1	1
ENSG00000076662	0.732213729336021	-1.19825836383552	1.93047209317154	0.00117108826979441	1.76960392908586e-05	4.2984485207849e-08	0.00830593889114953	0.000153845207716518	3.76260507625164e-06	1	0.1657057119196	0.000402506719486298
ENSG00000076685	0.802716282847087	0.1987388634622	0.603977419384887	0.0524661312894799	0.622305972667989	0.140779278826884	0.087370901457316	0.259448400471186	0.112027065026276	1	1	1
ENSG00000076770	1.3283656881461	2.83860561915458	-1.51023993100848	0.0264604161019641	4.11582496545197e-05	0.010726933576127	0.056642337659044	0.00027766711745771	0.0169489474757612	1	0.385405849764923	1
ENSG00000076826	0.383905969906975	-1.88662486716896	2.27053083707593	0.581423410228513	0.0994416261468163	0.0293112502181053	0.37814742433168	0.069030975093959	0.0347974470089853	1	1	1
ENSG00000076864	-0.358186367036224	-0.275795272240305	-0.082391094795919	0.818267977367503	0.85559719639794	0.957237214842732	0.453894630724933	0.317950188700821	0.410560459155632	1	1	1
ENSG00000076924	0.25242664568298	-0.24403070111377	0.49645734679675	0.228575484023042	0.250047356625155	0.0272098112498083	0.219477048299565	0.135464763448859	0.0328673092642756	1	1	1
ENSG00000076944	-0.556688977387671	-0.842722807455594	0.286033830067923	0.00655095677924781	0.000274826411140356	0.126478857438193	0.0239342044667548	0.00104599651277906	0.103905471774267	1	1	1
ENSG00000076984	-0.23679259716981	-0.0409203984549002	-0.19587219871491	0.288975519969586	0.847418971290156	0.370823201670196	0.252159779384564	0.316191477512012	0.221248737014138	1	1	1
ENSG00000077044	0.549070964782023	0.446519446216702	0.102551518565321	0.11545339331183	0.190133931698837	0.757897026797546	0.143913288148977	0.110742647512934	0.356591022023738	1	1	1
ENSG00000077097	0.31437489668448	0.3142244765823	0.000150420102180193	0.0748312363597478	0.0742083925402065	0.999279012315437	0.109512592703042	0.0554027400891863	0.420533248815627	1	1	1
ENSG00000077147	0.0281025454875642	0.00933570605180129	0.0187668394357629	0.910004005593029	0.969854566603764	0.939637391453299	0.480339459582292	0.346168165855801	0.405840022303335	1	1	1
ENSG00000077150	-0.503249433414566	-1.38690078492148	0.883651351506912	0.0409022576754824	2.28267402434777e-05	0.0014533234792977	0.0743685792091699	0.000184831176931379	0.00393719843975751	1	0.213749595639925	1
ENSG00000077152	0.838691739442311	0.213284116536867	0.625407622905445	0.000948580084518775	0.324067596039532	0.00860368742972801	0.00728753591195842	0.163650208492848	0.0143359531459784	1	1	1
ENSG00000077157	-1.12331674103193	0.412679133379547	-1.53599587441148	0.304800857289893	0.581241364646496	0.122533783993981	0.25957223283665	0.246813216578541	0.101400083705705	1	1	1
ENSG00000077232	-0.84740915552138	-0.630019143016686	-0.217390012504694	0.00468583579355111	0.0201797478938608	0.395311567799853	0.019531393584754	0.0218465750608413	0.230903326657922	1	1	1
ENSG00000077235	-0.259634173450519	-0.285829821250326	0.0261956477998069	0.109031121003321	0.0791188894282282	0.865336499605512	0.139077208463695	0.058161903257463	0.386030614134329	1	1	1
ENSG00000077238	-2.60051059917339	-0.4456030974733	-2.15490750170009	4.6836367152761e-06	0.0683560497809484	8.49451774432174e-06	0.00032872116058451	0.0522738762966201	0.000112947658810745	0.0438575742018454	1	0.0795426641578288
ENSG00000077254	-0.144185661815177	-0.361909738518239	0.217724076703063	0.611959951594319	0.217476989581048	0.448397600839246	0.388930474696391	0.122333332632497	0.251872530485851	1	1	1
ENSG00000077264	-7.91222998691568	-6.48586730554008	-1.42636268137561	3.19307336026828e-05	3.19363207963674e-05	0.266902817716171	0.00087427413391372	0.00023341993429608	0.176310334874897	0.298999389455521	0.299051707937185	1
ENSG00000077312	0.608281702740981	0.845803757630828	-0.237522054889847	0.00593486480214298	0.000450621489933226	0.227450261476098	0.0223391380817114	0.00147103457995047	0.157985130811965	1	1	1
ENSG00000077348	0.441440210149533	0.183273272937853	0.25816693721168	0.0962371948145441	0.474536172560927	0.31665251806269	0.128032797115567	0.214173377977208	0.198016216670761	1	1	1
ENSG00000077380	-1.67759292993473	-1.55619944162346	-0.121393488311277	5.07304059550378e-06	7.08676080338551e-06	0.613071527503117	0.000339778001391327	8.12918078429892e-05	0.311039139081818	0.0475039521362974	0.0663604281629019	1
ENSG00000077420	1.41708102958619	0.989744052524542	0.427336977061648	0.00162312571532427	0.0172904639791861	0.264234437809746	0.0102073337289114	0.0194554863336018	0.175076147207583	1	1	1
ENSG00000077458	0.0767988965379076	0.207425794769007	-0.1306268982311	0.816530934700266	0.512042649856011	0.686447866347124	0.453479586681371	0.226482772174565	0.335060664686365	1	1	1
ENSG00000077463	-0.161546769418685	0.167522212943979	-0.329068982362665	0.485875080285094	0.451375992762098	0.158400247391878	0.340352576969808	0.206964551510031	0.121895846871266	1	1	1
ENSG00000077514	0.638326100151992	0.295997416582371	0.342328683569621	0.0430584787564583	0.328696089271699	0.257536743757351	0.0771614715367879	0.165339102121746	0.172173331516618	1	1	1
ENSG00000077549	0.232720649275439	-0.423339404355663	0.656060053631102	0.21365421298219	0.0328865700440196	0.00242330463676422	0.210183981742317	0.0309794932714926	0.00574682274287964	1	1	1
ENSG00000077585	-2.47646263959895	-2.951829153635	0.475366514036051	0.00388418758215379	0.00296848075679948	0.552446493916973	0.0176056404380789	0.00550941809245563	0.289838036350451	1	1	1
ENSG00000077684	0.00736952606092495	-1.51429010460861	1.52165963066953	0.97952679464278	0.00151502332413238	0.000583559585115567	0.497802228873712	0.00344465078272613	0.00207086433688108	1	1	1
ENSG00000077721	-0.865164643240544	-0.993661626546908	0.128496983306364	0.000373935101536533	9.95296350760908e-05	0.505118304400073	0.00419289632706654	0.000520126927119846	0.272445331178762	1	0.931995502852514	1
ENSG00000077782	4.5910477047997	0.107877682166768	4.48317002263293	0.000739826237402578	0.940719297108128	0.00348102134206356	0.00633481913307725	0.339019217188621	0.00742787198313542	1	1	1
ENSG00000077809	0.33387590356685	0.16049402580875	0.1733818777581	0.390866634498104	0.679878860422203	0.654403291453765	0.2998175354113	0.274849325215427	0.324676782485454	1	1	1
ENSG00000077984	-5.9058085045478	-3.8468546848763	-2.0589538196715	0.0370631138067638	0.0388036778364379	0.378346766198582	0.0696789107569823	0.0350867975398379	0.224479547702087	1	1	1
ENSG00000078043	-1.29433403656818	-1.63650526413365	0.342171227565469	0.00248582479967319	0.000538148206417751	0.361569215686463	0.013409835574701	0.00168356339380412	0.217207933847105	1	1	1
ENSG00000078061	-0.737183084913412	0.0415715973316322	-0.778754682245044	0.0117741632204368	0.856646188410333	0.00601007342859089	0.0339905176627703	0.318177719863005	0.0110012144954254	1	1	1
ENSG00000078070	-0.0909135560549795	-1.26551340780658	1.1745998517516	0.64541436526494	3.61837757527772e-05	4.66495421744211e-05	0.400816310363327	0.000255561173825962	0.000369694713322494	1	0.338824876149006	0.436826312921279
ENSG00000078081	-1.21226536324724	-3.6320661278169	2.41980076456966	0.000382097080838623	3.49629568297162e-08	1.59827754227764e-06	0.00424949206778063	2.35723873600484e-06	3.48266813501758e-05	1	0.000327393127753462	0.0149662709058878
ENSG00000078124	-0.526722198712116	0.553300292793908	-1.08002249150602	0.414913170790607	0.271462130507486	0.0779288808815281	0.310355668352532	0.143834904933463	0.0729651279585175	1	1	1
ENSG00000078140	0.563657422580259	0.126112006320041	0.437545416260218	0.0165073803624425	0.558797545765087	0.0546891375255603	0.0422296563104509	0.240466423806975	0.0559210346978173	1	1	1
ENSG00000078142	-0.353356261485486	-0.0564501313659987	-0.296906130119487	0.207477439468206	0.828890784216751	0.276097900743021	0.2070244718785	0.312062570254743	0.180600628225433	1	1	1
ENSG00000078177	0.0436913706759042	0.919927416126137	-0.876236045450233	0.879056379590205	0.00275659075401397	0.00559614749085542	0.471347304036672	0.00524582827373358	0.0104174856223599	1	1	1
ENSG00000078237	0.0138621119966918	-0.139471748923718	0.15333386092041	0.963211187971926	0.644050796460053	0.611639640322451	0.493120656627086	0.264925210668283	0.310512646932465	1	1	1
ENSG00000078246	-1.40161645324119	-0.313677583691544	-1.08793886954964	0.00570749257491374	0.353567646336015	0.0142527393659568	0.0217489607125158	0.173843866082596	0.0206350731577582	1	1	1
ENSG00000078304	-0.00600386392357702	-1.05893532602905	1.05293146210548	0.978351396471618	0.00107011971525297	0.000603275336129134	0.497727670656367	0.00273416887847208	0.00211982192002617	1	1	1
ENSG00000078369	-0.248059321266336	-0.206564170780081	-0.041495150486255	0.217416920316416	0.299302748398342	0.832043104354227	0.212684758087123	0.154546069497416	0.377238000618898	1	1	1
ENSG00000078403	-0.702725065401315	-1.07304126438758	0.370316198986262	0.0242840164436568	0.002604953364128	0.218984877140032	0.0537675451454905	0.00503736402938757	0.153868759150698	1	1	1
ENSG00000078589	0.229396948439621	-4.32100538195956	4.55040233039918	0.531657969410341	0.000708754737901445	0.000136241031903397	0.359070596421113	0.00205211561912254	0.000776639183280069	1	1	1
ENSG00000078596	0.202096745045354	-0.931297643870167	1.13339438891552	0.750011912603351	0.168805630080315	0.0941650769304099	0.434641280973708	0.101339535593506	0.083710037499028	1	1	1
ENSG00000078618	0.596495194458333	-0.0455117904225935	0.642006984880926	0.0246514160439066	0.853182125596459	0.0175789903850034	0.0544019712177288	0.317468443561828	0.0240431220918151	1	1	1
ENSG00000078668	0.826985017918489	1.28856747867991	-0.461582460761422	0.00660977524568261	0.000157959665639769	0.0949493072756748	0.0240318794240874	0.000717073826097917	0.0843120567983923	1	1	1
ENSG00000078674	0.689378132532914	-0.470658231930077	1.16003636446299	0.00782889289556626	0.0589610247142548	0.00013849419093802	0.0265351385195369	0.0472207156907608	0.000784939481132012	1	1	1
ENSG00000078699	-0.269272559325629	-0.0988993880717436	-0.170373171253886	0.439331928354878	0.764296792224239	0.614943745676294	0.32139288708604	0.297123365267693	0.311641068223451	1	1	1
ENSG00000078747	0.875691769351064	-0.0431599907845082	0.918851760135572	0.00161113688491349	0.862337785085766	0.0015180779808636	0.0101673260871873	0.319609408770238	0.00405631137622468	1	1	1
ENSG00000078804	-1.7847506295754	-2.23939468824268	0.454644058667277	0.00220426218324955	0.000998630453775553	0.393443871240771	0.0124122236674158	0.00260387232822923	0.230075368915336	1	1	1
ENSG00000078808	0.082018746344929	0.506869303351637	-0.424850557006708	0.7761099913039	0.0832692115129179	0.147843788705626	0.44207310180824	0.0603269133233539	0.116125961557754	1	1	1
ENSG00000078900	1.71744849835724	2.00580573505107	-0.288357236693826	0.0266042239228577	0.0100433165332751	0.681108595517119	0.0567438378159459	0.0130370958656884	0.333197716048706	1	1	1
ENSG00000078902	-0.39909520157703	0.340477092448383	-0.739572294025413	0.0962947500842577	0.12316276306221	0.00399522301538242	0.128032797115567	0.0807221883398129	0.00819651464382299	1	1	1
ENSG00000078967	-0.807905568529133	2.40673552808355	-3.21464109661268	0.5411201503677	0.0202799515658292	0.0140190987494016	0.362652820265515	0.0219304323693351	0.0204297696620087	1	1	1
ENSG00000079134	0.303630068889114	0.497773037393899	-0.194142968504785	0.389450609913638	0.150885310025616	0.571690546239428	0.299344779143704	0.0934684882549031	0.296928652356056	1	1	1
ENSG00000079246	0.517674098239647	0.562729585556005	-0.0450554873163573	0.0199354869050817	0.0125981914687127	0.823181324480934	0.0476571208326845	0.015471202042118	0.374773107021697	1	1	1
ENSG00000079257	0.779679286604567	-2.31988176790995	3.09956105451452	0.0364862115081953	0.00333932495563695	8.09694948694534e-05	0.0689187823442028	0.00597610860794709	0.000534712852615077	1	1	0.758198349957561
ENSG00000079263	0.483981135304577	1.21400706585389	-0.730025930549315	0.163633725506442	0.00150125705196758	0.0386017914930069	0.179205320081448	0.00342617550080246	0.0430593259514878	1	1	1
ENSG00000079277	0.545198882077556	-1.01064400261441	1.55584288469196	0.0932091057697267	0.0194345116598471	0.000520504306476372	0.125238396716864	0.021189587342365	0.00191615205975114	1	1	1
ENSG00000079313	-0.118953929665213	-0.935703022500112	0.816749092834899	0.727285101756453	0.0260791258963782	0.0380952767957858	0.427442807686855	0.026267012599825	0.0425456433069507	1	1	1
ENSG00000079332	-0.284711774561981	0.249065850221232	-0.533777624783213	0.234407382476799	0.258440333752185	0.0294694926144533	0.222296052259354	0.138535035621765	0.0349431820928631	1	1	1
ENSG00000079335	-1.11168128076269	-1.24136421528668	0.12968293452399	0.0501949671410973	0.037078361589821	0.810548767019484	0.0852159515001852	0.0339598597737832	0.371469096445756	1	1	1
ENSG00000079337	-0.0577517430695255	-2.44451783223244	2.38676608916291	0.963222534117638	0.143540315615641	0.11841755801662	0.493120656627086	0.0902042749696624	0.0990130451879141	1	1	1
ENSG00000079385	0.680220352374986	3.70771491202617	-3.02749455965119	0.486780422741409	0.000134299829397861	0.00324764366424321	0.340530625615887	0.000648650645316373	0.00707162505589092	1	1	1
ENSG00000079387	0.360351000130463	-0.801365280427251	1.16171628055771	0.242357911870038	0.0529902205046707	0.00446495376242547	0.226808307617545	0.0436341276284439	0.00886239533923843	1	1	1
ENSG00000079432	-0.670354295866186	0.279453542722826	-0.949807838589012	0.0234154607307274	0.241485676797929	0.00176048728745391	0.0524012224904165	0.132104570137986	0.00451027209237246	1	1	1
ENSG00000079435	0.659293130675252	0.969027996930406	-0.309734866255154	0.214359853609182	0.0644551026872682	0.542434668213741	0.210621743191435	0.0503632585065646	0.286147995592094	1	1	1
ENSG00000079616	0.624594389859343	0.652140547395688	-0.0275461575363454	0.0142792767555647	0.0109470752231556	0.903908664166769	0.0384488700917297	0.0138936204167764	0.395877744254014	1	1	1
ENSG00000079691	7.30562764162195	4.65013695722476	2.65549068439719	1.04799509009615e-05	0.00111900147220805	0.0337137461189206	0.000477904000640429	0.00281123013957147	0.0387283458429167	0.0981342602366037	1	1
ENSG00000079739	0.359305344702494	-0.454384462343579	0.813689807046072	0.0651264792098299	0.0268972161501131	0.000489199347510051	0.100428215964729	0.0268607097995082	0.00182998242525279	1	1	1
ENSG00000079785	0.362019088271748	0.373593232731381	-0.011574144459633	0.147914141136712	0.13435399668236	0.961601071609905	0.169469899675266	0.0859353320621894	0.411492003240365	1	1	1
ENSG00000079805	-0.206178393886316	-0.502399685335879	0.296221291449563	0.189970853495466	0.00461894461923861	0.0678331125170506	0.197161638208521	0.00751689030258945	0.065770165170857	1	1	1
ENSG00000079819	2.07908086965376	0.871005106111191	1.20807576354257	3.63020490949783e-06	0.0108276167542863	0.000974775897660098	0.00028493583347194	0.0137882936162461	0.00296943315434638	0.0339932387725377	1	1
ENSG00000079931	-2.80628575686054	-5.21158912399801	2.40530336713747	0.0612116214298056	0.0432919809978353	0.259463456416111	0.0964762625096855	0.0379063657913256	0.173050228678609	1	1	1
ENSG00000079950	0.585875178854804	0.0806755533485467	0.505199625506257	0.0279922928538782	0.749431975862737	0.056668374776407	0.0589330657356783	0.293194310978932	0.0572988604334444	1	1	1
ENSG00000079999	-0.363555360150146	-0.249830743632525	-0.11372461651762	0.0690778519208134	0.189630554940469	0.54488317785535	0.104234679520427	0.110619674096762	0.287208863771259	1	1	1
ENSG00000080189	-0.752712560852942	-0.132781712285511	-0.619930848567432	0.00125740922420989	0.461495835499866	0.004135873686131	0.00866137776463394	0.210349312490011	0.00838894721770697	1	1	1
ENSG00000080298	-0.52454372153016	-0.729781440350784	0.205237718820624	0.160323595747556	0.0646101341403652	0.577249162710661	0.177154088330489	0.050460525682263	0.298830656221305	1	1	1
ENSG00000080345	0.436635569434368	-0.160808055056421	0.597443624490789	0.0314037707659998	0.40374777657436	0.0058339160387834	0.0630352491556847	0.19136779852783	0.01077860098782	1	1	1
ENSG00000080371	-0.0141545182834002	-0.258855475417347	0.244700957133947	0.951563319154505	0.279151141089394	0.303992215435741	0.490533014320278	0.146662258871701	0.19301012600517	1	1	1
ENSG00000080503	-1.36641907358265	-1.71863308981124	0.35221401622859	6.82874847519322e-06	5.04494383089912e-07	0.10167534040148	0.00038725996178243	1.39468113679408e-05	0.0884697014148944	0.0639444007217093	0.00472408540325394	1
ENSG00000080546	-2.68335207707446	1.92984181955342	-4.61319389662788	0.00177141133226673	1.74483418233402e-05	2.05583395939821e-06	0.0107781851080325	0.000152494386165596	4.19585187150003e-05	1	0.163386272833758	0.0192508291958049
ENSG00000080573	-5.02584151972697	-0.870315914051493	-4.15552560567548	0.0224543943510117	0.319296285947691	0.0286016604670557	0.0511680195050334	0.162038607966466	0.0341299100290459	1	1	1
ENSG00000080603	-0.0949686207949281	0.209350668245528	-0.304319289040456	0.60242192273566	0.246905854956994	0.104885844349399	0.385450988731464	0.134225072586718	0.0904242971175103	1	1	1
ENSG00000080608	0.485437678301678	0.876862385097418	-0.39142470679574	0.18137801270145	0.0187440053512784	0.26678666083329	0.191435401411358	0.0206824555102166	0.176263163581521	1	1	1
ENSG00000080802	0.0861984820891738	0.212631109636267	-0.126432627547093	0.723007892458835	0.374259148756547	0.599185644157963	0.426097599500362	0.181106491744777	0.306282240860204	1	1	1
ENSG00000080815	-0.174011337748766	-0.61509953444489	0.441088196696124	0.372696882652437	0.00667157660439813	0.0368691510241775	0.292823684995676	0.00973947211077788	0.041504747587254	1	1	1
ENSG00000080819	-0.0530673729977738	0.920336537673173	-0.973403910670947	0.822393009176235	0.000998542356327372	0.000723769345379506	0.454950300863467	0.00260387232822923	0.00239397468051309	1	1	1
ENSG00000080822	-1.12925349049877	0.327011707400598	-1.45626519789936	0.000102283770719432	0.101215959413237	3.51770735081983e-06	0.00189348641772246	0.0698955167954553	6.24160315947392e-05	0.957785229016765	1	0.0329398116330769
ENSG00000080824	0.422011312200284	1.30768340780523	-0.885672095604945	0.0872708174806371	4.16090840285033e-05	0.00156655710368424	0.120667851601959	0.000278261230795297	0.00415671177928607	1	0.389627462842905	1
ENSG00000080839	0.623223825879094	1.38398735550568	-0.760763529626586	0.0564479318700557	0.000175712066433432	0.0194658642453474	0.0916047105738935	0.000766897593912303	0.0258693139792078	1	1	1
ENSG00000080845	-0.798252220573875	-1.1694794483296	0.371227227755721	0.0282039675474365	0.00358598923377592	0.282572026841087	0.0592172332987496	0.00628255655876573	0.183303232793309	1	1	1
ENSG00000080854	-0.936606397982554	0.798059343524575	-1.73466574150713	0.632250350382232	0.630537043068537	0.347827321159799	0.396739610089495	0.261789813035683	0.211435597364463	1	1	1
ENSG00000080986	0.981799478002541	0.280943143352462	0.700856334650079	4.94913485931239e-05	0.136779745737518	0.00125578805169781	0.00118639353633535	0.087005982842893	0.00354848516399628	0.463436988226012	1	1
ENSG00000081014	-0.306289386493946	0.869515785080377	-1.17580517157432	0.509228635315982	0.0239713090480386	0.0119334439234929	0.350814829368999	0.024806224131752	0.0182548380430143	1	1	1
ENSG00000081019	-0.0606851484967303	-1.17825138735781	1.11756623886108	0.776601736224546	0.000276389393868623	0.000236971636006718	0.44207310180824	0.00104871998001441	0.0011128028070427	1	1	1
ENSG00000081059	-2.72055726150085	-2.42338287821802	-0.297174383282836	0.000745440983234899	0.000802368355365205	0.633834808244952	0.00633841783829008	0.00223879116841155	0.317819971266849	1	1	1
ENSG00000081087	-0.193426946037838	0.627503947244421	-0.820930893282259	0.602438017547487	0.068252987376733	0.0306900287923833	0.385450988731464	0.0522313332122511	0.0360862629851957	1	1	1
ENSG00000081154	0.232309123807616	-1.04931150241076	1.28162062621838	0.365565900383513	0.00237607405006684	0.000272972236392535	0.2894600061018	0.00471323357245607	0.0012288527501744	1	1	1
ENSG00000081177	0.335533772893019	1.01499628747625	-0.679462514583233	0.4630479724985	0.0262624106589306	0.134600866806572	0.331814692416423	0.02640331908051	0.108469110915275	1	1	1
ENSG00000081181	-4.37074112431494	-2.15354282364249	-2.21719830067245	0.00187576593621948	0.00341470868419822	0.0430655758147664	0.0111537432534082	0.00608136738077866	0.0467403339198598	1	1	1
ENSG00000081189	-0.537774356881911	-0.719406587313689	0.181632230431778	0.0229246165792945	0.00410397105139714	0.404627909486654	0.0516809895686227	0.00689623846297321	0.234699154856056	1	1	1
ENSG00000081237	-0.778674726233826	-0.0167130974430665	-0.76196162879076	0.0122070298250129	0.951566690567388	0.0135370704047073	0.0346521989926531	0.341624097606612	0.0199487252923525	1	1	1
ENSG00000081307	0.338650381254399	0.415894736232547	-0.0772443549781474	0.279452369141354	0.180240962502892	0.799447431606724	0.248011746555631	0.106463361308186	0.368532283976461	1	1	1
ENSG00000081320	-1.16161793810562	0.214911284520523	-1.37652922262614	0.00125868607285753	0.438583084480449	0.000210849349519171	0.00866137776463394	0.202730733020624	0.001031033342888	1	1	1
ENSG00000081386	-0.145973567948225	1.10497338070992	-1.25094694865815	0.828273467844047	0.053867944937261	0.056949564452096	0.456637319005792	0.0441040390185841	0.0574900336523367	1	1	1
ENSG00000081692	0.227148195430574	1.51324666336121	-1.28609846793064	0.516458406240161	0.000172969563449027	0.00129486194804316	0.35356972371096	0.000760888898192388	0.00360969682625261	1	1	1
ENSG00000081721	0.225745277818113	0.423328279716743	-0.197583001898631	0.407835797105447	0.117425222693866	0.459053555673492	0.30702999405438	0.0780542399171537	0.255904642715308	1	1	1
ENSG00000081760	-0.473277572222165	0.62246343379486	-1.09574100601702	0.181936333836744	0.0550963168962641	0.0038900603995676	0.191746245102721	0.0448651429068268	0.00804360592712447	1	1	1
ENSG00000081791	0.679355708430921	0.78234271512597	-0.102987006695049	0.0216671064116742	0.00920347079700933	0.700574660743273	0.0501321012367206	0.0122501485931197	0.339474160158472	1	1	1
ENSG00000081870	2.62504409591956	0.778755134810245	1.84628896110931	1.23862224810924e-05	0.106402380093816	0.000698326917081126	0.000511141142183331	0.0725220076356295	0.00234503965516552	0.115984587312949	1	1
ENSG00000081913	1.03090994070614	-0.391693355208435	1.42260329591457	0.0422713705846703	0.507697094080878	0.0171659490055606	0.0762441694036937	0.224982389515768	0.0236589253824795	1	1	1
ENSG00000081985	-4.70626452972392	2.34871066026644	-7.05497518999036	0.00182050254112378	5.18016197202125e-06	1.45115113247365e-05	0.010949561002118	6.55683609142142e-05	0.000161017734915102	1	0.048507036706007	0.135885792044832
ENSG00000082068	0.653403544574427	0.325812325550878	0.327591219023549	0.0279493550074912	0.253565272426216	0.24592730168	0.0588926969012544	0.136742739504366	0.166617701189642	1	1	1
ENSG00000082153	-1.59684856920553	0.27848675610015	-1.87533532530569	0.000106856509617795	0.251372777785954	6.84765882008542e-06	0.00195051124436201	0.135870881801056	0.000100048573109293	1	1	0.0641214771912798
ENSG00000082212	0.498088996203133	-2.3641592359722	2.86224823217534	0.352761595649935	0.0219649506763066	0.00287520977550663	0.284201584627211	0.023213079239977	0.00648656415677453	1	1	1
ENSG00000082213	0.127042366269332	-0.434127331529608	0.561169697798941	0.648568313301855	0.155120228176191	0.0653701442769939	0.402050660986903	0.095359127334515	0.0640375995886733	1	1	1
ENSG00000082258	-0.207626668039267	0.716025683559607	-0.923652351598874	0.565476552973037	0.032541745829979	0.0139867622706227	0.371780691504351	0.0307931676999959	0.0203977389846501	1	1	1
ENSG00000082269	-0.362147276264532	-2.24899048364505	1.88684320738052	0.617150921657265	0.0603017526103074	0.0710922788589276	0.390963312081192	0.0480287098278207	0.0681349646324787	1	1	1
ENSG00000082293	4.32988056960159	-4.34812191878934	8.67800248839093	0.00112357556828864	0.136367971820607	0.00271223893930192	0.0080661376259138	0.0868482263611158	0.00621267965291045	1	1	1
ENSG00000082458	2.53724307496911	4.64394051552671	-2.1066974405576	0.0198691124276608	0.000137427806485668	0.0411358545955481	0.047595087957475	0.00065894154220463	0.0452233923440366	1	1	1
ENSG00000082512	0.591556213075928	0.184179390787082	0.407376822288846	0.0749691249042183	0.573446768871976	0.215065623286328	0.109544181825311	0.244793430542782	0.151873467296684	1	1	1
ENSG00000082515	0.772069148838778	0.353647510934709	0.418421637904069	0.00184933985481199	0.106721110325942	0.0593742379351038	0.0110384197848613	0.0727242446358281	0.0592393555763438	1	1	1
ENSG00000082516	-0.107124018490633	0.103813399467557	-0.21093741795819	0.600375092965629	0.6051765508833	0.304698549366042	0.384724301630694	0.254393668583578	0.193232051116269	1	1	1
ENSG00000082641	0.0294362395827101	-0.0815794661473303	0.11101570573004	0.889199975273765	0.699813028747778	0.600764119565593	0.473743784176199	0.280063454441624	0.306705459050344	1	1	1
ENSG00000082701	-0.444867517484154	-0.606705446729527	0.161837929245373	0.126677517567307	0.0445323633854196	0.565671981264609	0.153007771199147	0.0386746802009569	0.294707173046759	1	1	1
ENSG00000082805	0.350327690549213	-2.21320031686811	2.56352800741732	0.636247967059806	0.0851654138069665	0.0273264471097003	0.398081203545573	0.0613508671815658	0.0329677573666702	1	1	1
ENSG00000082898	0.127001497260873	-0.105139936650315	0.232141433911188	0.472551126154771	0.551249259028473	0.198406276902555	0.335611593323893	0.238273450694578	0.143543626958684	1	1	1
ENSG00000082996	0.466664489347783	-0.296138362048348	0.762802851396131	0.303564979020375	0.555249078036244	0.123231148485851	0.258706873147617	0.23946970085986	0.101912941199188	1	1	1
ENSG00000083093	0.915604782369445	0.532859815517618	0.382744966851827	0.0478427922621451	0.242710672256377	0.388848246280483	0.0825317495462027	0.132620977784547	0.228235043198167	1	1	1
ENSG00000083097	0.744828208263139	0.69820822709727	0.0466199811658694	0.127278944190448	0.148365033272962	0.92049536739415	0.153497994592352	0.0923831250281691	0.400514743551299	1	1	1
ENSG00000083099	1.84238146619183	0.917441642497576	0.924939823694251	0.00749688187469072	0.184328628792516	0.162472932914381	0.0259221333480487	0.108296944638644	0.124132440611371	1	1	1
ENSG00000083123	0.198751596641548	0.791480530975898	-0.592728934334351	0.594882814065188	0.0346846948236243	0.114800317920345	0.38274060650042	0.0322231223718053	0.096574206801002	1	1	1
ENSG00000083168	0.16292872713618	-0.116061775061674	0.278990502197854	0.366024590874177	0.522057938120018	0.133933514922224	0.289707993471621	0.229621440460493	0.108130762542067	1	1	1
ENSG00000083223	0.658429146707632	0.272085949843811	0.386343196863821	0.00447575287676396	0.191635058170655	0.0698238097451749	0.0190996780594712	0.111327426020025	0.0672958564281305	1	1	1
ENSG00000083290	-0.518726898738401	-0.450874017132798	-0.0678528816056035	0.687571875240588	0.721569551710044	0.957542438766326	0.415242744687838	0.285348256394762	0.410601953346824	1	1	1
ENSG00000083312	0.0213160751886289	-0.359008890813482	0.380324966002111	0.926129012794297	0.146450532183374	0.119726393818884	0.484560387421397	0.0915975911256152	0.099728552815035	1	1	1
ENSG00000083444	0.367318335947038	-1.23379918657388	1.60111752252092	0.205221185112383	0.00137817835933336	8.17707249126393e-05	0.205982994689415	0.0032428720501567	0.000537725270171725	1	1	0.765701068081954
ENSG00000083457	2.33021156760861	5.36107783992948	-3.03086627232088	0.457610892551394	0.0808201960414731	0.322666188019226	0.329472661655609	0.0590838862628708	0.200693538987185	1	1	1
ENSG00000083520	0.424332968511764	-0.482257958179795	0.906590926691559	0.0813006487574583	0.0560837547441721	0.00134855370664679	0.115834153155952	0.0454786486932596	0.00371988454336102	1	1	1
ENSG00000083535	0.24343597035908	-0.162213105435981	0.405649075795061	0.394809001941109	0.583932027380373	0.174000020538814	0.301153282512212	0.247510364515263	0.130476205983937	1	1	1
ENSG00000083544	0.0272451967726101	0.262514501923583	-0.235269305150973	0.937169083990007	0.423650914195051	0.486875747444552	0.48676743686839	0.197961269095383	0.266178870316787	1	1	1
ENSG00000083642	0.569170885149263	-0.791594421953489	1.36076530710275	0.00295975482304511	0.000386972643008839	8.14148200078809e-07	0.0148126681557194	0.00131931342543488	2.211693215918e-05	1	1	0.00762368374553797
ENSG00000083720	0.766970190983731	0.734027924159801	0.0329422668239301	0.115104987945977	0.127579046798211	0.943395996587968	0.143596669681741	0.0829183666284558	0.406716522100402	1	1	1
ENSG00000083750	0.368699744531946	-1.77052093361235	2.1392206781443	0.638660497046843	0.142650244858728	0.0515748257403937	0.398690194814617	0.0897645200751593	0.0534336790699534	1	1	1
ENSG00000083782	-3.31435346775197	7.6760837565714	-10.9904372243234	0.201814155122101	6.74236197581331e-07	0.000151962134251201	0.20381014071724	1.6848908162086e-05	0.000832525440885479	1	0.00631354775415159	1
ENSG00000083799	-0.232765515952306	-0.836928625984114	0.604163110031808	0.256021002357826	0.00101492057296236	0.0090430958226994	0.234163867182699	0.00263387492377091	0.014891737712117	1	1	1
ENSG00000083807	3.69961942279454	3.64098419598748	0.0586352268070574	0.00519942875059047	0.00580393418302989	0.959236434762276	0.02062871103769	0.00881971261911732	0.410995812692878	1	1	1
ENSG00000083814	3.32916541426988	3.41856515098671	-0.0893997367168353	0.00491250909694062	0.00384639809454573	0.930062222306487	0.0199612214020089	0.00661138339575398	0.40303015548665	1	1	1
ENSG00000083828	0.970622865346312	-1.30978076877557	2.28040363412188	0.3033061443823	0.316447550338334	0.0620092082609072	0.258579873402738	0.160983345693449	0.061417200438729	1	1	1
ENSG00000083838	-0.19533085356432	0.687222052733712	-0.882552906298032	0.606052938587897	0.0461852420102679	0.0226221891566295	0.386800673449371	0.0397030923958859	0.0287079603554272	1	1	1
ENSG00000083842	0.311112325242103	0.591847822385085	-0.280735497142982	0.622367642987507	0.314862900502575	0.644043030332189	0.392893965145854	0.160418223122937	0.321167944277084	1	1	1
ENSG00000083844	0.359835118368346	-1.0104910697309	1.37032618809924	0.354064486572016	0.0536190488709122	0.00711792249862449	0.284400812581013	0.0439656333458412	0.0125000975545196	1	1	1
ENSG00000083845	0.0726985601977273	0.445447676583543	-0.372749116385816	0.778623968043471	0.0898040801975776	0.156675249458282	0.442488717363588	0.0639687889693491	0.121193234906866	1	1	1
ENSG00000083896	0.272340192113043	0.0309148751585141	0.241425316954529	0.120847576502173	0.854698608678467	0.166027197434394	0.148016040121238	0.317651994100604	0.125960383485763	1	1	1
ENSG00000083937	0.741715255962415	0.644721199972054	0.0969940559903614	0.0219735711527813	0.0416733775050833	0.741982112697482	0.050550526440203	0.0369097720956757	0.352032312704353	1	1	1
ENSG00000084070	0.404788960963126	-0.95110135619769	1.35589031716082	0.138952777427235	0.00298383538627689	0.000128594822544392	0.162177601423779	0.00552549900791903	0.000746007390876506	1	1	1
ENSG00000084072	0.188707510211208	0.0210797712464016	0.167627738964806	0.356720412285779	0.916857683144855	0.411731456978843	0.285802194798278	0.333292165842142	0.237629751771925	1	1	1
ENSG00000084073	0.433769633210281	0.391983978956589	0.0417856542536925	0.122995308792465	0.156341489745332	0.876238072957578	0.150061202588369	0.095967028525892	0.388992348661397	1	1	1
ENSG00000084090	-0.275630899220717	-0.472690103807529	0.197059204586812	0.165725091460114	0.0248346964246125	0.313978805014697	0.180455172745467	0.0254402064812558	0.197032389626916	1	1	1
ENSG00000084092	0.959843036153155	1.34283635603505	-0.382993319881891	0.031757455719903	0.00347256358209907	0.348414745633945	0.0635488246648019	0.00616446411018459	0.211596755204154	1	1	1
ENSG00000084093	0.219821595300013	0.000265362519854508	0.219556232780158	0.268718123225969	0.998915758768276	0.270211525268357	0.241729327197058	0.352456347559916	0.177780462526313	1	1	1
ENSG00000084112	0.0988753900580168	-0.524038977232973	0.62291436729099	0.821374027198317	0.282730405581688	0.188271193546574	0.454920980811238	0.148165744273244	0.13825617184916	1	1	1
ENSG00000084207	1.11340193990642	1.70179495965194	-0.588393019745517	0.0192246264511844	0.00112520978875809	0.18432278385795	0.0466080711922413	0.00282039273048454	0.136066940936567	1	1	1
ENSG00000084234	-1.70529870150862	1.09981601268822	-2.80511471419684	0.000829258512637557	0.00265510233868338	1.75178294550678e-06	0.00678007713960473	0.00509673308373913	3.65096702714677e-05	1	1	0.0164036955017255
ENSG00000084444	-0.801273758605737	2.44814974252211	-3.24942350112784	0.24508887091692	2.2764202001459e-05	5.31307245734652e-05	0.228107862168527	0.000184831176931379	0.000403243895711814	1	0.213163987541662	0.497516104905929
ENSG00000084463	0.337348631637436	0.369300918861963	-0.0319522872245273	0.132930228674415	0.0984709707995023	0.881496886092451	0.157688646377395	0.0685887898324202	0.390429631573003	1	1	1
ENSG00000084623	0.218629269832135	-0.0940265173582643	0.3126557871904	0.165144507992125	0.540642374011697	0.0549159865069318	0.180031113949796	0.235103692579764	0.0561053460698601	1	1	1
ENSG00000084636	-1.52237100190044	5.00322888300213	-6.52559988490257	0.711901978794588	0.0617149327681437	0.0848649107713275	0.423206707275634	0.0488166998299275	0.0776144721325084	1	1	1
ENSG00000084652	0.261908940027428	-0.613145238263184	0.875054178290612	0.190125479904011	0.00831980399595054	0.000484903194924434	0.197176885039933	0.0113811842743113	0.00181909410924601	1	1	1
ENSG00000084676	-0.766152601194843	-1.22850123015274	0.462348628957893	0.0241779116228898	0.00169915236371348	0.160674000983702	0.0535830007717333	0.00374724428434913	0.123121438855033	1	1	1
ENSG00000084693	-0.105619737056499	-0.83925789631911	0.733638159262611	0.806560509557994	0.116156398356983	0.138413847618946	0.450806769701914	0.0774133236508361	0.110607629684138	1	1	1
ENSG00000084731	-2.91269175834553	-1.02926722958508	-1.88342452876045	0.0125580860810003	0.129895037810914	0.0533619928639115	0.0353082200321518	0.0841092192507445	0.0548381306774092	1	1	1
ENSG00000084733	-0.115172945142793	0.302330980619128	-0.417503925761921	0.562491565065878	0.134697472704079	0.04719814749316	0.37074983056499	0.0861050131649327	0.0500578825114251	1	1	1
ENSG00000084754	1.78777806938183	1.3072982243747	0.480479845007131	8.10934403102107e-06	0.000244507497363683	0.0949794878033876	0.000419673467354318	0.000961621997975068	0.084317918934619	0.0759358975064813	1	1
ENSG00000084764	-1.86749962069888	-0.467988834540504	-1.39951078615837	0.345697497764552	0.761007455303946	0.436442564061932	0.280605094014188	0.296228066874457	0.247325690933271	1	1	1
ENSG00000084774	0.441345827597856	0.716057414240812	-0.274711586642956	0.0406592393880964	0.00235990992417473	0.18146249271171	0.0740740145744676	0.00469372119792704	0.13456069668034	1	1	1
ENSG00000085063	1.02132806926274	-2.68476573123884	3.70609380050158	0.234081945447971	0.0992161387938478	0.0136379354754189	0.222165760938089	0.0689468833670754	0.020052352880617	1	1	1
ENSG00000085117	-0.212158083494548	-1.62818917517147	1.41603109167692	0.430458321732987	2.0919370139793e-05	8.39697959936385e-05	0.3165533871962	0.000174519883153799	0.000547615308669064	1	0.195888981989022	0.786293169684431
ENSG00000085185	-0.179022392128823	-0.29635880675202	0.117336414623197	0.760532768716586	0.614418545796771	0.841417802106514	0.437642500141114	0.257164509072699	0.379740029368885	1	1	1
ENSG00000085224	0.756999295712613	0.775541922076109	-0.018542626363496	0.0115172724715696	0.00907143970954755	0.944125448157925	0.0334399771126729	0.0121478260446983	0.406886170547247	1	1	1
ENSG00000085231	-0.857642248416982	0.841822129106405	-1.69946437752339	0.127660063895234	0.0416219271658239	0.00277402674349155	0.153705589080366	0.0368761725784647	0.00632348257958224	1	1	1
ENSG00000085274	-0.142622520955477	-0.671530402168183	0.528907881212706	0.520699481264998	0.0108239356774355	0.0323752737991629	0.354927076939082	0.0137882936162461	0.0375964662927348	1	1	1
ENSG00000085365	1.16950721922956	1.26268483947015	-0.0931776202405876	0.0804147790018216	0.0573657303301452	0.882097607168272	0.115049154559541	0.0462457756705305	0.390449488454557	1	1	1
ENSG00000085377	-0.259388592130253	0.588354797735457	-0.84774338986571	0.305904501603533	0.0216066811677547	0.00285993032998055	0.260160099493838	0.0229593102449424	0.00646083565131933	1	1	1
ENSG00000085382	-0.102958673397788	0.25789838986104	-0.360857063258827	0.871003598957449	0.655420211437074	0.554561659827299	0.469041051403385	0.268205599613448	0.290560745070119	1	1	1
ENSG00000085415	0.77156680756953	0.432836172299726	0.338730635269804	0.00781071089549808	0.112522252130273	0.201821604324801	0.0265204740141277	0.0755860041155789	0.145043166694562	1	1	1
ENSG00000085433	-0.459472861839156	-0.611286015308375	0.151813153469219	0.183115798075953	0.0881605953623509	0.653899787486974	0.192450059741571	0.0631497119631798	0.324522069525883	1	1	1
ENSG00000085449	-0.515311702899661	0.659849344842578	-1.17516104774224	0.0645278401726824	0.0175732331505556	0.000332065851565368	0.0998647816248706	0.0196798212865088	0.00140829951601621	1	1	1
ENSG00000085491	-2.89857778123531	-0.330076022066351	-2.56850175916896	0.000365801785849095	0.277436888555577	0.000299335242131624	0.00416441541932934	0.146089896404723	0.00130864690186986	1	1	1
ENSG00000085511	0.824761227813809	0.825415447452656	-0.000654219638846931	0.0353776978794994	0.0336120613944937	0.998549933034879	0.0679756607203255	0.0314922967702498	0.420394268149287	1	1	1
ENSG00000085563	-2.96842598424204	1.79881044514199	-4.76723642938404	0.0520211130551811	0.00727907824551366	0.00148141194599457	0.0869959353623797	0.0104055524885339	0.0039960290837912	1	1	1
ENSG00000085644	-1.09679953741458	0.382026301525349	-1.47882583893992	0.0283302489735189	0.242106431541119	0.00224824725789405	0.0593065582501853	0.132400305164589	0.00544979452211116	1	1	1
ENSG00000085662	-0.161038437097403	1.59415911553891	-1.75519755263631	0.4668902576427	1.48603735966955e-06	6.31590696047341e-07	0.333221338695842	2.90492228686534e-05	2.00633504722595e-05	1	0.0139152538359456	0.0059142152777873
ENSG00000085719	0.501402323666382	0.247177783987429	0.254224539678953	0.051672586392586	0.314816557027226	0.30089434636796	0.0866140961264831	0.160418223122937	0.191847235160033	1	1	1
ENSG00000085721	0.320323681274619	-0.665535539339745	0.985859220614364	0.283200156571661	0.0658335520982178	0.00690087814130837	0.249898394737195	0.0511139235672433	0.0122294841579259	1	1	1
ENSG00000085733	-2.03331037877974	-4.32304974052905	2.28973936174931	0.00476739278139583	0.00378623284754829	0.0532833069585714	0.0196771624099871	0.00653858605786332	0.0548001589165079	1	1	1
ENSG00000085760	0.424235446820064	1.03111800992423	-0.606882563104169	0.106367762172363	0.000431156446965932	0.0224443360992504	0.136941002007368	0.00143297955844816	0.0285650856868745	1	1	1
ENSG00000085788	0.527980899726524	0.868291438160633	-0.340310538434108	0.255112995902491	0.0603106687311864	0.447964283066261	0.233696473597195	0.0480287098278207	0.25179013817562	1	1	1
ENSG00000085831	-1.16065997964614	0.646479799545371	-1.80713977919151	0.635550760552408	0.74330542300746	0.425419518716058	0.397803533048983	0.291259236858472	0.243390088325317	1	1	1
ENSG00000085832	-0.266298226567807	-0.743203731446479	0.476905504878672	0.10785322960057	0.000291545400680441	0.00832145068455195	0.138248740182857	0.00108471794769741	0.0140547297189064	1	1	1
ENSG00000085840	0.252843685806868	0.594881028612006	-0.342037342805137	0.485574792806358	0.102192585758904	0.340889379380274	0.340352576969808	0.0704080427824661	0.208263763981747	1	1	1
ENSG00000085871	1.21831882422523	1.20317779342047	0.0151410308047635	0.0232935529978565	0.023519224550478	0.975179282524397	0.0522625358655842	0.024418237779432	0.41473349398726	1	1	1
ENSG00000085872	0.0543715284083767	0.0909283113782236	-0.0365567829698469	0.781978603078434	0.641529409218012	0.851675121543426	0.442755227510146	0.264558264981286	0.382528492319439	1	1	1
ENSG00000085978	-0.129459741620233	-0.431398584357128	0.301938842736894	0.680791450194593	0.197007084519165	0.351787568244254	0.413286723164086	0.113663754009497	0.212955618219551	1	1	1
ENSG00000085982	-0.944000852050124	-1.14193046490828	0.197929612858157	0.0332820010882406	0.0143593018338001	0.633522589567994	0.0655811019175205	0.0169620981625753	0.317772220478388	1	1	1
ENSG00000085998	-0.574811334082356	0.0032556728021976	-0.578067006884554	0.147533774493638	0.992246490843334	0.124712353580365	0.169256545253411	0.351002889371578	0.10279260347676	1	1	1
ENSG00000085999	1.15631084191578	1.09542346861587	0.0608873732999109	0.0548718770781067	0.063912893630531	0.913405698080962	0.0900713036923992	0.0500342650407712	0.398748042697942	1	1	1
ENSG00000086015	0.150192167018486	-1.08607121927561	1.23626338629409	0.746884152632298	0.0892918178253475	0.0375439354013501	0.433844786087764	0.0637263113170239	0.0421329723612632	1	1	1
ENSG00000086061	0.967611074569738	2.50583279996058	-1.53822172539084	0.380077998114	0.0158691203735756	0.14625730979125	0.29546812828142	0.0182604366017486	0.115268528766243	1	1	1
ENSG00000086062	0.413098648072599	-0.68046398300711	1.09356263107971	0.0708004237528849	0.00802421388673101	0.000159748051160396	0.105539579926754	0.0111381893182805	0.000851937019912166	1	1	1
ENSG00000086065	-0.0358169826641034	-0.863479524780374	0.827662542116271	0.888870889214274	0.00588120197728328	0.0064048165762709	0.473690672444234	0.0089002837802677	0.011567525142768	1	1	1
ENSG00000086102	0.550508702901953	-0.0611991495311153	0.611707852433068	0.0257841252736256	0.794619715041531	0.0167274410645062	0.0560093206111166	0.304186569783053	0.0231925069627006	1	1	1
ENSG00000086189	0.174415809145372	0.0844938644824857	0.0899219446628861	0.554584058634981	0.773488935289296	0.759501834129206	0.367959456115162	0.29935822448568	0.356962346084617	1	1	1
ENSG00000086200	0.258335546954414	0.195361105690673	0.0629744412637414	0.310528086086386	0.436176499340275	0.800701824928113	0.2627602481597	0.202099029496697	0.36875826865545	1	1	1
ENSG00000086232	-0.482677034896224	-0.756990934605334	0.274313899709109	0.032623479310262	0.00257101169368203	0.204552330976264	0.0648533472739767	0.00498454999968191	0.146254579746961	1	1	1
ENSG00000086300	0.57165749215052	1.17752298991196	-0.605865497761441	0.140343358884339	0.00386511918545825	0.109619971509986	0.16315365346695	0.00663665616299014	0.0933800389242913	1	1	1
ENSG00000086504	0.0119816853601935	0.0536709442685887	-0.0416892589083952	0.961948653940371	0.828620963394348	0.867336762858236	0.492910493830943	0.312032105964776	0.386576106061824	1	1	1
ENSG00000086544	-0.679853505716835	-0.28191124556013	-0.397942260156704	0.194365640612427	0.532637607717822	0.413902594984144	0.199644422941645	0.232559189526567	0.238463541932119	1	1	1
ENSG00000086570	-2.08741625369292	-2.68615240453214	0.598736150839212	0.378812153391185	0.284541265844677	0.80334989049981	0.295117374693239	0.148865708769696	0.36966260599198	1	1	1
ENSG00000086589	-0.0426519456699129	-0.0661584476068456	0.0235065019369327	0.816188261946538	0.717059969033208	0.897671205167225	0.453479586681371	0.28438191333488	0.394412394948033	1	1	1
ENSG00000086598	2.31009011053286	1.93445919706369	0.375630913469169	1.17681223971454e-06	1.00529122170149e-05	0.219864293248153	0.00014210512787213	0.000104437451489653	0.154266532114028	0.011019669812687	0.0941354700001275	1
ENSG00000086619	-0.95229280502529	-1.04636600060217	0.0940731955768849	0.0576314918875571	0.0404559312303878	0.84205753559753	0.0927141643911269	0.0361904838911779	0.379855953889252	1	1	1
ENSG00000086666	-0.772335712197457	-0.102738552863473	-0.669597159333984	0.221669414983696	0.835300939476835	0.246771692266191	0.215301006394025	0.313725084105215	0.16707483595431	1	1	1
ENSG00000086712	-0.106750052197251	-0.647496938520877	0.540746886323626	0.700264470071161	0.0436015111200245	0.0759607772903744	0.419582741197259	0.0380733221418561	0.0717190488656178	1	1	1
ENSG00000086730	0.0890216809702468	-0.451830965627811	0.540852646598058	0.77408542594789	0.163006746267171	0.0980363779742097	0.441717113818758	0.0988280590372874	0.0862946037456242	1	1	1
ENSG00000086758	0.176235776829816	0.408500482869526	-0.232264706039709	0.273949021930951	0.0188400126660992	0.154946683504777	0.244715530855169	0.0207468148372265	0.120121987985875	1	1	1
ENSG00000086827	0.441719493450482	0.686402390406515	-0.244682896956033	0.0803344807015518	0.0085486263155899	0.306105798051894	0.115028457810445	0.0116124607178713	0.193758683851662	1	1	1
ENSG00000086848	0.694313576734704	-1.16390801454104	1.85822159127574	0.357391658815634	0.251279926905496	0.0519643700583135	0.285999402053093	0.135842920069952	0.053738323719289	1	1	1
ENSG00000087053	-0.0252079107725515	0.0914139245589392	-0.116621835331491	0.922469448748427	0.717444982312928	0.649352965731119	0.483612783340229	0.284385044464485	0.322882842664217	1	1	1
ENSG00000087074	0.83289589147018	-0.266970463145366	1.09986635461555	0.457752403403047	0.83084440214448	0.360760391300041	0.3295241689927	0.312654468063101	0.21685433202205	1	1	1
ENSG00000087077	0.785851374091759	-1.71667668920128	2.50252806329304	0.0447031810477147	0.00255357680162954	3.48897315914133e-05	0.0790559281694857	0.0049653176895606	0.000307453560099533	1	1	0.326707446621995
ENSG00000087085	-0.442632538494208	-4.58519291963476	4.14256038114055	0.472627278263489	0.0186164430815164	0.0161339998569384	0.335615064444099	0.020555432207603	0.0226298237178222	1	1	1
ENSG00000087087	0.441961776500834	0.666455530084124	-0.22449375358329	0.100864703506666	0.018000236658172	0.386106616705066	0.132205395310067	0.0200222219654453	0.227120459019293	1	1	1
ENSG00000087088	-0.0971054511061554	-0.14994867759567	0.0528432264895141	0.564402483933238	0.376534662658533	0.752633928692483	0.371281862532141	0.181862864383946	0.355345622525258	1	1	1
ENSG00000087111	-0.63573913753594	0.319842399011672	-0.955581536547611	0.00701451280308242	0.124550101253296	0.000258476885265672	0.0249381832975969	0.0814142342771439	0.00117569112705704	1	1	1
ENSG00000087152	0.146357739047	-2.94444683546268	3.09080457450969	0.840355410784558	0.0234479409675302	0.00846664556682022	0.46010524985064	0.0243748703524426	0.0141976930877534	1	1	1
ENSG00000087157	-0.536407876552935	-0.524844628716122	-0.0115632478368134	0.0368646100062519	0.0382285184454992	0.960919196647302	0.0694165670542923	0.0347053882163609	0.411422901967212	1	1	1
ENSG00000087191	0.0793478540684311	0.145749701773723	-0.066401847705292	0.681909771415607	0.452436693270658	0.730734013137362	0.413520179377837	0.20722879396604	0.348916950715555	1	1	1
ENSG00000087206	0.45216127154616	-0.651716932618055	1.10387820416422	0.129235474197716	0.0673030995906411	0.00284111635629015	0.154669322810117	0.051778908469403	0.00643544909468383	1	1	1
ENSG00000087263	0.318872592268177	-0.800864913027993	1.11973750529617	0.135428479175517	0.0037724064086549	0.000138149042762807	0.159646866179961	0.00652045835128525	0.000784111512903899	1	1	1
ENSG00000087269	-0.113786116676353	-0.224803845483425	0.111017728807072	0.575497566612482	0.275167062381862	0.584381662137059	0.375538066898802	0.14521262556144	0.301568394768417	1	1	1
ENSG00000087274	0.209392083208483	-0.460590257521891	0.669982340730374	0.270048208297197	0.0248494092707689	0.00245315132916091	0.242565271645491	0.0254473873876364	0.00578506058633025	1	1	1
ENSG00000087299	0.349408296393811	0.629236546368263	-0.279828249974451	0.296217107511382	0.0589592864049299	0.388966142123679	0.255546891020772	0.0472207156907608	0.228270227995802	1	1	1
ENSG00000087301	0.481505249255009	-1.41501764644635	1.89652289570136	0.528813513043122	0.23495022101213	0.0790796940052153	0.358176835417651	0.129537511113796	0.0736793971674314	1	1	1
ENSG00000087302	-0.0763376409889224	-0.437651447822811	0.361313806833889	0.704198892838951	0.0462192629704954	0.0901077964493224	0.420751901590935	0.0397217152241679	0.0809170909178373	1	1	1
ENSG00000087338	-0.369955686178562	0.254565930868743	-0.624521617047305	0.272375231583806	0.37911344478651	0.0589220802229133	0.243834561583597	0.182839535854759	0.0589674574387467	1	1	1
ENSG00000087365	0.349013866471726	-0.228785785129538	0.577799651601264	0.0787606775161137	0.236743700856161	0.00717754032150222	0.113534925670904	0.130208465520149	0.012582356599596	1	1	1
ENSG00000087448	0.0186101006351505	0.315553663385058	-0.296943562749908	0.97881635796628	0.628820304290808	0.661969024407215	0.497802228873712	0.261471374621707	0.327049440150723	1	1	1
ENSG00000087460	-0.130489396452957	0.628722699072087	-0.759212095525044	0.34804708056014	0.000306580012289642	5.04692041505614e-05	0.281425027729608	0.0011253634946175	0.000389170518115158	1	1	0.472593627665857
ENSG00000087470	0.00641383922598231	-0.0571692484037	0.0635830876296823	0.977966482095205	0.804732244072065	0.783961481606809	0.497693140784628	0.306631034037052	0.364113752757568	1	1	1
ENSG00000087502	-0.154672815465392	0.789206263852068	-0.94387907931746	0.597405065300795	0.00768294550068112	0.00357890165988623	0.383771625067268	0.0108191026157219	0.0075792501649588	1	1	1
ENSG00000087586	0.921515784789856	1.94043054401105	-1.01891475922119	0.10530889177964	0.000982489113519514	0.0627844628294677	0.136098661563451	0.00257193439969725	0.0620810290571378	1	1	1
ENSG00000087842	1.70050741625813	2.73786509568764	-1.03735767942951	0.00753773973280699	9.42831295525292e-05	0.0709663393187959	0.0259493885532805	0.000500766306560887	0.0680308164666234	1	0.882867225129883	1
ENSG00000087884	0.30922520320735	-0.207156097730954	0.516381300938303	0.846237398223868	0.901928543302818	0.753110134650001	0.461847849216125	0.329934540831039	0.355478410518405	1	1	1
ENSG00000087903	-0.434949852589988	-1.61243378600281	1.17748393341282	0.446368266621456	0.0418266449116099	0.0931255569664899	0.324497121669115	0.0369860248470705	0.0830859512084517	1	1	1
ENSG00000088035	-0.129567131429303	-1.94274332703856	1.81317619560925	0.643782992800587	0.000504233730685275	0.000284018788799516	0.400243273939614	0.00160353240949674	0.00126135982820166	1	1	1
ENSG00000088038	-0.0494663815001234	0.0990163097358051	-0.148482691235928	0.825681596838407	0.652959854323474	0.50682636265966	0.455912679454237	0.267402780500777	0.273010155843676	1	1	1
ENSG00000088179	-0.703025486844503	0.677584217649169	-1.38060970449367	0.249270772447481	0.132405127677901	0.0191415943517244	0.230477682237078	0.0851172692350419	0.0256024914789657	1	1	1
ENSG00000088205	0.349119213356349	0.793624192819499	-0.44450497946315	0.538482248066567	0.132917700513778	0.413997654608932	0.361656823330492	0.0853305476026189	0.238483427759283	1	1	1
ENSG00000088247	-0.0402425080749506	0.202709221148659	-0.24295172922361	0.83704171704508	0.304471227815857	0.224027251320598	0.458950900196305	0.15665168976751	0.156462825004914	1	1	1
ENSG00000088256	-1.78572714529066	0.157999921029919	-1.94372706632058	0.00536841815669479	0.625665464280228	0.00102195960732368	0.0210158949658392	0.260388970144886	0.00305891396681563	1	1	1
ENSG00000088298	-0.0380407673543133	1.0959921080007	-1.13403287535501	0.833354157021512	7.06634951651099e-06	8.63944897134617e-06	0.457639701223795	8.12918078429892e-05	0.000113367862575319	1	0.0661692968726089	0.0808998001676856
ENSG00000088325	0.656573048384769	0.0919299852842065	0.564643063100563	0.00662918082359317	0.666917417953326	0.0164852766518262	0.0240318794240874	0.271544636296147	0.0229843270691065	1	1	1
ENSG00000088356	0.469060488525593	1.21203081212345	-0.742970323597862	0.0661215992378413	8.48256045888201e-05	0.00594123092338508	0.101299351687692	0.000465502446386058	0.010925627443934	1	0.794306961369711	1
ENSG00000088387	-2.77256845422722	-0.23241694115683	-2.54015151307039	0.0181740347867489	0.672667198033229	0.0133896705696022	0.0448815494817663	0.273036492970538	0.019797306632159	1	1	1
ENSG00000088448	0.416337600908727	-0.207465064619125	0.623802665527852	0.153481639116659	0.489616516214158	0.045279613294208	0.172588569030353	0.218997043251762	0.048572388228717	1	1	1
ENSG00000088451	-1.32889259218171	-0.581446139718116	-0.747446452463597	0.000535884919700979	0.0380148420513294	0.0181139315621155	0.00522614971442102	0.0345589672297596	0.0246039109007769	1	1	1
ENSG00000088727	1.18554672047477	-0.464669762050113	1.65021648252488	0.391921404251894	0.770764077207586	0.278835603577368	0.300172644104624	0.298583475534411	0.181784532057573	1	1	1
ENSG00000088766	0.0548859958693737	-0.405006588884323	0.459892584753697	0.809024104561261	0.103343252424261	0.0626929187741641	0.451228532957765	0.070905657530231	0.062016414663388	1	1	1
ENSG00000088808	-1.43689922446781	-0.72243852565279	-0.714460698815024	0.0194627921163205	0.118908715270708	0.174990229752688	0.0470284304760827	0.0787077707934972	0.131143830864436	1	1	1
ENSG00000088812	0.690668993872114	1.42243886618472	-0.73176987231261	0.127737222629047	0.00260645977679747	0.096029085803499	0.153705589080366	0.00503736402938757	0.0849835015209862	1	1	1
ENSG00000088832	-1.89820005731043	-7.3683460475484	5.47014599023797	4.72438575878322e-07	2.70538458086646e-07	2.64111334132365e-06	8.2404089966865e-05	9.27369997546157e-06	4.97771667905649e-05	0.00442391482452461	0.00253332212152335	0.0247313853281546
ENSG00000088833	0.0129365444371893	0.756414254283018	-0.743477709845829	0.970213272735664	0.0287164426402709	0.0386098843764675	0.49530077599415	0.0281508967143349	0.0430593259514878	1	1	1
ENSG00000088854	-2.01473622159751	-1.92238297382	-0.0923532477775095	0.0194326507401725	0.0200923549590494	0.904011654772529	0.0469797036334222	0.021791766571294	0.395878834355775	1	1	1
ENSG00000088882	3.01659300271303	-4.96323245234634	7.97982545505937	2.34593251823423e-05	0.0337874324269924	0.000890076325191109	0.000734081582129121	0.031620736413982	0.00276484021136309	0.219673121007453	1	1
ENSG00000088888	-0.264197131597732	0.605769308809705	-0.869966440407437	0.360331708776842	0.0277670460116606	0.00522298617948431	0.287229587575937	0.0274482543580094	0.00988344700729915	1	1	1
ENSG00000088930	0.052465911272089	-0.164276381713905	0.216742292985994	0.792148718420688	0.414758367248109	0.285717631685889	0.446185734174444	0.195130800523681	0.184863775647778	1	1	1
ENSG00000088970	-0.764795193923753	-0.512020326437831	-0.252774867485921	0.0137653828686272	0.0619083887302086	0.353581026268272	0.0376454978803607	0.0489054171485663	0.213778464293251	1	1	1
ENSG00000088992	-2.22480982577143	-2.20844654084567	-0.0163632849257578	0.00613525035286247	0.00545760635480453	0.98131178613011	0.0227866360394585	0.00843724619622149	0.416307780760223	1	1	1
ENSG00000089006	0.698520111654651	0.520601842521853	0.177918269132798	0.0800954837721753	0.181974213609549	0.63902815899188	0.114914127906882	0.107218762509214	0.319354460436652	1	1	1
ENSG00000089009	1.06427651639452	1.67989684529415	-0.615620328899636	0.343932233706291	0.113815675785554	0.565251141021619	0.279834193646708	0.0762223722593357	0.294624608306275	1	1	1
ENSG00000089022	0.393765310640478	-0.0812725890522861	0.475037899692764	0.467987915477826	0.887223951788844	0.398878345484651	0.333813496972377	0.326435048231472	0.23221907310468	1	1	1
ENSG00000089041	0.996114668246768	-5.48425234309424	6.480367011341	0.0544861255801186	0.00216427146523046	0.000183392071538443	0.0896881878691315	0.00442682633824487	0.00093095011176792	1	1	1
ENSG00000089048	0.239064872037124	1.06088109764538	-0.82181622560826	0.62095665160927	0.0209894348051206	0.0851788970768795	0.392529400362628	0.0225207344947403	0.0777932606838053	1	1	1
ENSG00000089050	-0.589424618467443	-3.22492386556397	2.63549924709652	0.0177748164839205	4.08515624377647e-06	7.91551794523407e-06	0.0441736302149708	5.50850924157384e-05	0.00010714595245868	1	0.0382534030667229	0.0741209100391718
ENSG00000089053	0.150141567303193	-0.470465764658192	0.620607331961385	0.388491723171363	0.0163174441923505	0.00259263059241207	0.299128898266203	0.0186270939258877	0.00599674268849765	1	1	1
ENSG00000089057	-2.78923635730454	-2.31186985194339	-0.477366505361156	2.41436595953461e-05	2.51656294290401e-05	0.280857884619161	0.000734081582129121	0.000198894608468974	0.182639015605494	0.226081228450821	0.235650953973531	1
ENSG00000089060	-2.17046918349942	0.00684278273993908	-2.17731196623936	0.0102208829940554	0.986689240860958	0.00401895024645929	0.0313375024548246	0.349636048708501	0.00823232991143349	1	1	1
ENSG00000089063	-2.66336260953051	-1.74923345599926	-0.914129153531247	0.000240527403302549	0.000476416275415945	0.0833371266593941	0.00316408918385104	0.00153401894786869	0.076527778232564	1	1	1
ENSG00000089094	-0.743815734754143	-0.722830734333414	-0.0209850004207291	0.00184694862490391	0.00223394082480357	0.916090720451276	0.0110381369424151	0.00452212961026572	0.399488696668362	1	1	1
ENSG00000089123	0.981468492384111	0.800861156327955	0.180607336056156	0.387246355274759	0.484798619361181	0.872901197336019	0.298625299944174	0.217696834230406	0.388072006850793	1	1	1
ENSG00000089127	1.58168405577283	-6.48513410833936	8.06681816411219	0.00294945294424934	0.00479330450385725	0.00040818173683154	0.0147768137103479	0.00769077609738636	0.00161592019841724	1	1	1
ENSG00000089154	0.663715428379068	0.60627296774986	0.0574424606292085	0.00657441493787858	0.011339633652953	0.787785747377933	0.0239826985414821	0.0142547487660731	0.36524395472384	1	1	1
ENSG00000089157	0.45705483315505	1.63612383343562	-1.17906900028057	0.029051237314838	3.07560627962071e-07	1.60407407191669e-05	0.0599537253450065	9.9692516003132e-06	0.00017233388182551	1	0.00287999772023683	0.150205496094279
ENSG00000089159	-0.467865223551393	-2.80019618331445	2.33233095976306	0.207450124922239	0.000979309211117502	0.00134442868771851	0.2070244718785	0.00256564313177831	0.00371446888300517	1	1	1
ENSG00000089177	2.03341782604616	2.24785130054547	-0.214433474499308	0.0803621257127799	0.0526135208795103	0.844503733348823	0.115033066758131	0.043421344889675	0.380307401345366	1	1	1
ENSG00000089195	0.110157296517361	-0.0293161922653617	0.139473488782723	0.714538685148006	0.922571162321583	0.644365064004117	0.423745190060653	0.334685949831507	0.321247195611501	1	1	1
ENSG00000089234	-0.350123401260721	-0.584358357326687	0.234234956065965	0.107818488293575	0.0128026881292972	0.272141098924575	0.138241835044286	0.0156244380260251	0.178662046663874	1	1	1
ENSG00000089248	0.30067007391489	-0.218491502794635	0.519161576709525	0.160030606370784	0.301962049836498	0.0225800731688894	0.176954899086244	0.155627317091353	0.0286637488731676	1	1	1
ENSG00000089280	0.663020380441641	0.735758405688717	-0.0727380252470762	0.0520682852938931	0.0331400943990528	0.819535275068372	0.0869959353623797	0.0311649967974301	0.373891014541576	1	1	1
ENSG00000089289	0.416215798072076	0.140408757309436	0.275807040762639	0.308589838216769	0.737029071845716	0.504048861081796	0.261674415944565	0.289624346316013	0.27227978484412	1	1	1
ENSG00000089327	0.863354365818031	-6.24571640773611	7.10907077355414	0.00908133891604783	0.000303796383723005	3.41281551493103e-05	0.0290937517763156	0.00111748002743317	0.000301416744386582	1	1	0.319576044818142
ENSG00000089351	-1.02282986698297	-1.01351051329887	-0.0093193536840972	0.000117125495283125	0.000109633226865213	0.962547292346973	0.00206385734179019	0.000565035406612823	0.41166912794867	1	1	1
ENSG00000089486	-1.2135028205069	0.390060013773334	-1.60356283428023	0.0136633672617651	0.29818826012436	0.00124708180247444	0.0375198244491679	0.15416336384213	0.00353273958533387	1	1	1
ENSG00000089597	-0.388266303853353	0.00540397740429335	-0.393670281257646	0.0650803142830343	0.978152703988882	0.0614460387817662	0.100428215964729	0.347767468435257	0.0609513633831607	1	1	1
ENSG00000089639	-0.312630684530695	-1.07631582988853	0.763685145357836	0.184989100747311	0.000342807609492085	0.00458799383750249	0.193641005071435	0.00121383681457509	0.00902107589651521	1	1	1
ENSG00000089682	0.485714227444991	0.291384720883929	0.194329506561062	0.203273175945468	0.444051693765181	0.604951967715313	0.204813483718766	0.204571581996778	0.308128717225054	1	1	1
ENSG00000089685	0.468650552687724	0.386703829414008	0.0819467232737151	0.0395050157565394	0.081251305660642	0.69775771918877	0.0724819523359415	0.0593202892820468	0.338692474091325	1	1	1
ENSG00000089692	1.09529856937793	-3.42403042614053	4.51932899551846	0.163024040647293	0.0943068149636991	0.0165871272717108	0.17879558606091	0.0664154531086563	0.0230929472183744	1	1	1
ENSG00000089693	0.139370612556215	0.0661297373806779	0.0732408751755369	0.42342229547465	0.701206068078697	0.671266887101781	0.313835955908927	0.280383188566474	0.330105340928968	1	1	1
ENSG00000089723	-1.91389652116992	0.246910038228138	-2.16080655939806	0.0485276092713557	0.678985121774275	0.0148551055569801	0.0833163563143686	0.274571658884586	0.0212471765782359	1	1	1
ENSG00000089737	1.0903157956011	1.01426327066796	0.0760525249331399	5.12255259467773e-06	1.14473451023036e-05	0.633375687591337	0.000339778001391327	0.000115650767227312	0.317738995917869	0.0479675824965623	0.107192939537971	1
ENSG00000089775	-0.0949899686135339	-0.794663177198782	0.699673208585248	0.629952809443262	0.00178581291712263	0.00350419331400722	0.395825309479184	0.00387371398815653	0.00745495197252541	1	1	1
ENSG00000089818	0.327171199015188	0.789110769649735	-0.461939570634547	0.483900079256468	0.0785235576761904	0.308253148349178	0.339777461166779	0.0578837361796408	0.194555162543071	1	1	1
ENSG00000089820	-0.0850527172284456	-0.0161363665457551	-0.0689163506826905	0.70756563703426	0.942050045956255	0.758824659059454	0.421753376701533	0.339387728106488	0.356856723851718	1	1	1
ENSG00000089876	-0.425463200826315	-1.3593470790099	0.933883878183583	0.168180516145431	0.0012933517783252	0.0109773497520206	0.182286526797231	0.00310520106102227	0.0172065750845116	1	1	1
ENSG00000089902	0.13126214576003	0.495728309689761	-0.364466163929731	0.71260127387975	0.153985982935798	0.301136051786099	0.42331466629728	0.0947853219454747	0.191901803855108	1	1	1
ENSG00000089916	-0.401178085309392	0.579077491448748	-0.98025557675814	0.262036587590272	0.0748286996581043	0.00888149960978068	0.237726768180831	0.0557273197795242	0.014674708088334	1	1	1
ENSG00000090006	-1.38936090668118	-5.4850303841015	4.09566947742032	0.0689113383070031	0.0245451149350363	0.0517919123172801	0.104116860019341	0.0252281540048688	0.053588116265782	1	1	1
ENSG00000090013	0.233376379384427	-0.313995197258422	0.54737157664285	0.428346098304885	0.304873187702988	0.0800399524653563	0.315654443020835	0.156809657017973	0.0743058850246587	1	1	1
ENSG00000090020	-0.429605724489318	0.828726978177141	-1.25833270266646	0.199789974481936	0.00758030121827971	0.000764773590759025	0.202560683201956	0.0107110846588707	0.0024814390744554	1	1	1
ENSG00000090054	0.0934852028012679	-1.24941186720343	1.3428970700047	0.679274516780732	0.00024071100969415	6.27598402952628e-05	0.412918189776583	0.000950083972551353	0.000451118556841784	1	1	0.587683144524841
ENSG00000090060	0.458664168567804	0.392502503467384	0.0661616651004195	0.0334887738696244	0.0624464508311641	0.739225639439489	0.0658507778323037	0.0492260001766675	0.351468899053975	1	1	1
ENSG00000090061	0.385086503722416	-0.0660463922821629	0.451132896004579	0.0357260796926636	0.700763393765589	0.0169846919167367	0.0682922774680932	0.280307963612878	0.0234589593234779	1	1	1
ENSG00000090097	-1.28842356853136	-1.43551461564852	0.147091047117162	0.434183941492727	0.383016170023033	0.927960375143568	0.318646312913289	0.184076808782085	0.402340657327165	1	1	1
ENSG00000090104	1.63146288453361	-2.27619059986511	3.90765348439872	0.067691697450986	0.0301656328955177	0.000579615287936174	0.102934599568713	0.0290881819516017	0.00206058005801336	1	1	1
ENSG00000090238	-1.81715066224008	0.410594167873009	-2.22774483011309	0.00022168231213237	0.127976925016206	7.60151403842025e-06	0.00299998427694727	0.0831606019422059	0.000105237065023274	1	1	0.0711805774557672
ENSG00000090263	0.532467079361076	0.392856973649752	0.139610105711324	0.0807318088184915	0.189683955664995	0.631134305833486	0.115377660864219	0.110619674096762	0.316816327675234	1	1	1
ENSG00000090266	0.139692545982295	0.503321654237037	-0.363629108254742	0.486605115037569	0.0192953739019197	0.0804796856006323	0.340458561061204	0.0210935770604511	0.0745910571058796	1	1	1
ENSG00000090273	0.260152023020985	0.325006947756407	-0.0648549247354219	0.136333937152831	0.0660432823690884	0.698756659487218	0.160352999476239	0.0512286020528997	0.339093788869721	1	1	1
ENSG00000090316	-0.0302328062969603	0.177243549647666	-0.207476355944626	0.898277378362562	0.450915609559312	0.382932243572466	0.476633148541541	0.206810864575934	0.22587332369654	1	1	1
ENSG00000090339	-1.27055475458968	-2.69710642241055	1.42655166782087	0.000184247027608459	4.28909025173565e-08	6.57596262427917e-05	0.00275459095141749	2.63135166793308e-06	0.000465043482218375	1	0.000401630411172526	0.615773140137501
ENSG00000090372	-0.191642891345418	0.781500301651812	-0.97314319299723	0.601916199944752	0.0282122630570429	0.0124960293809496	0.385303058197329	0.0278217608269738	0.0189025536218967	1	1	1
ENSG00000090376	-0.264504261609569	-2.87415664178856	2.60965238017899	0.35560489303374	0.000157246569293987	9.93454208921955e-05	0.285199566637816	0.000717073826097917	0.000621150337555937	1	1	0.930270521234518
ENSG00000090432	0.215935818196505	-0.371766724213385	0.58770254240989	0.354115868089529	0.136818342269418	0.0228391784011813	0.284400812581013	0.087006213257862	0.0289181087586024	1	1	1
ENSG00000090447	0.129859997651057	0.460530301010777	-0.33067030335972	0.6661175586711	0.120421957034016	0.268370378230131	0.408839514173374	0.0795182242651584	0.177083251249168	1	1	1
ENSG00000090470	0.280190334691282	-0.0721885227427949	0.352378857434077	0.352785862182285	0.814389995317824	0.254514906816481	0.284201584627211	0.308855906599642	0.170753439016348	1	1	1
ENSG00000090487	0.390502579201962	0.231416685279523	0.159085893922438	0.218258404487805	0.460199749122875	0.608961893398434	0.213309486130224	0.209990335105455	0.30949295039096	1	1	1
ENSG00000090520	0.579247076078368	0.170574902697057	0.408672173381311	0.00805094145570264	0.386782425972796	0.0487491326862193	0.0269667449696842	0.185293837355516	0.0512065634934448	1	1	1
ENSG00000090554	-0.178774181134323	-0.317320690655389	0.138546509521066	0.805947844766948	0.664188390262889	0.849105571589902	0.450670240863413	0.270792689931124	0.381820212258958	1	1	1
ENSG00000090581	-0.169646103147933	-0.437056237344597	0.267410134196664	0.76559269601847	0.454815443997228	0.642367351371215	0.439028174794058	0.208108347697	0.320657082769362	1	1	1
ENSG00000090615	-0.594875593425119	-1.21588341803969	0.621007824614568	0.0152783382085491	8.32495394643367e-05	0.013578349783189	0.0403092835503057	0.000458376225950962	0.0199945956883337	1	0.779548687544049	1
ENSG00000090621	0.223518516112235	0.0783190320998201	0.145199484012415	0.255422178137772	0.683832091508664	0.453791986406028	0.233934196606053	0.276072265887969	0.253906362730895	1	1	1
ENSG00000090661	-0.594761841641433	-0.199986221424112	-0.394775620217321	0.190015994216316	0.622301869361841	0.358275534408369	0.197161638208521	0.259448400471186	0.215831928835112	1	1	1
ENSG00000090674	-0.409235801293339	0.295002168476985	-0.704237969770324	0.534962801624524	0.583607351128351	0.254689046994887	0.360530904088788	0.247491836161585	0.170791301139772	1	1	1
ENSG00000090686	0.736517852452158	0.220899032599613	0.515618819852545	0.00056657996505748	0.212924805544333	0.00823276678308318	0.00534237418964716	0.120470102337277	0.0139540125802625	1	1	1
ENSG00000090776	-5.11302956013202	0.447754330269336	-5.56078389040136	0.00238313881101947	0.234263178509314	0.000511844119742787	0.0131344461138745	0.129255040040197	0.00189311733162052	1	1	1
ENSG00000090857	-0.297581623814549	-0.60657598198782	0.308994358173271	0.45009070734092	0.15818022350497	0.447894201923105	0.326052144152483	0.0968079001206192	0.251786675685055	1	1	1
ENSG00000090861	0.787627290449508	0.803866256957795	-0.0162389665082875	0.000698324907488202	0.000576264421248202	0.930829779407131	0.00611283167244853	0.00177590003908995	0.403274037037212	1	1	1
ENSG00000090863	-0.273335293929442	-0.334444977570853	0.0611096836414111	0.200072416377005	0.121443649499176	0.768213628779038	0.202803381454137	0.0800009911480773	0.360068711742671	1	1	1
ENSG00000090905	0.110239040994838	0.106970031348658	0.00326900964618002	0.717420896780711	0.719206060936724	0.99131868759227	0.424185112767148	0.284754462273354	0.418788036927351	1	1	1
ENSG00000090924	-0.704613250502778	-0.592651095037188	-0.111962155465591	0.029072352286158	0.0534346420923902	0.701810758867595	0.0599710207839337	0.0438767420231942	0.339946258197552	1	1	1
ENSG00000090932	-1.21708866392319	-0.35509685057692	-0.861991813346274	0.402656056472631	0.781487541768584	0.530367711500406	0.304916159980344	0.30100807348148	0.281841996182669	1	1	1
ENSG00000090971	-0.52171224262211	-0.484551387288974	-0.0371608553331363	0.141578046003987	0.168151978259532	0.913164486774611	0.16418372498047	0.101075698715268	0.398690246716043	1	1	1
ENSG00000090975	-3.30763616243547	-2.64083154342711	-0.666804619008368	0.0328489962625901	0.0596064667366994	0.629096098994252	0.065045018208705	0.0476221896769974	0.316067909759192	1	1	1
ENSG00000090989	-0.372643779143059	0.174206685196545	-0.546850464339604	0.101062846897925	0.403815240298969	0.0192742067219246	0.13242824854617	0.191372318314694	0.0257173291827448	1	1	1
ENSG00000091009	0.261134508555681	0.329423050466072	-0.0682885419103907	0.199550774410682	0.107605041246964	0.728869172902467	0.202543945990695	0.0731605925776863	0.348312430193067	1	1	1
ENSG00000091039	0.150932706483873	-0.084708590024723	0.235641296508596	0.472310445308858	0.687027398002257	0.269588596058074	0.335491253209295	0.276689603069135	0.177489201328624	1	1	1
ENSG00000091073	-0.978760611783935	-0.903463583158763	-0.0752970286251724	0.0195571016246944	0.0242736597283905	0.840107431986639	0.0471836853655231	0.0250362809367028	0.379365973580581	1	1	1
ENSG00000091127	0.286767265184183	0.476046766329485	-0.189279501145302	0.36152370095166	0.128714298030201	0.5379903748461	0.287644195309258	0.0835247512102731	0.284718644745483	1	1	1
ENSG00000091129	-3.28264325664433	-0.106347535677005	-3.17629572096733	0.288690767922913	0.956908726570024	0.244609901818471	0.252004691956924	0.342871264684829	0.166067913746404	1	1	1
ENSG00000091136	2.74059031237943	-0.0172990683237069	2.75788938070314	0.282143030015048	0.995710624055406	0.353048763250242	0.249292548322461	0.351776302076875	0.213489421896667	1	1	1
ENSG00000091140	0.547265785086814	0.212604104082098	0.334661681004716	0.00824529279945062	0.256662655177183	0.0827211351688256	0.0273453447594675	0.137783332953437	0.0760955470543173	1	1	1
ENSG00000091157	-0.477419606385861	-0.410591826918969	-0.0668277794668921	0.0903915081282974	0.131866857890955	0.800977918582371	0.123087698975002	0.0849199614030907	0.368842297560069	1	1	1
ENSG00000091164	0.0913904610430302	-1.22236631747626	1.31375677851929	0.693176495970319	0.000251378160060899	7.68086641551017e-05	0.416863417343476	0.000980472975934921	0.000521327222877275	1	1	0.719236331148372
ENSG00000091436	-1.26919311359517	0.139088921821071	-1.40828203541624	0.00604693080891244	0.667148709052885	0.00154440548546827	0.0226191587806513	0.271544636296147	0.00411322609577074	1	1	1
ENSG00000091483	0.273434727415272	-0.250995503126119	0.524430230541392	0.342546090465833	0.391386476180946	0.0826833709512512	0.279147344493735	0.186953159309535	0.0760955470543173	1	1	1
ENSG00000091490	1.01236833086959	2.3646386417047	-1.35227031083511	0.00499915997734746	8.13273499931554e-07	0.000426435265896929	0.0201665064568224	1.86382706164982e-05	0.00166641053368899	1	0.00761549305335907	1
ENSG00000091527	0.778928582839232	1.28190386493812	-0.502975282098893	0.0128505890450513	0.000263087002189064	0.0844570374775747	0.0358523620198898	0.00101416837935436	0.0773155284886942	1	1	1
ENSG00000091542	-0.190753814850968	-0.263826230906556	0.0730724160555878	0.438182034377211	0.28659431150358	0.76404488467794	0.320730817219075	0.149526495606655	0.358712352848445	1	1	1
ENSG00000091592	1.09180195710114	-1.21532390441043	2.30712586151157	0.247047646719617	0.349384202871997	0.0583486394840001	0.229258034240045	0.172531596993638	0.0585721487043546	1	1	1
ENSG00000091640	-0.0506732184983757	-0.889429797141965	0.838756578643589	0.842325944841443	0.00433815165359008	0.00543793148442655	0.460674070890459	0.00717659040982946	0.0102158580441568	1	1	1
ENSG00000091651	-0.0047129835675152	0.0766384098905328	-0.081351393458048	0.987708985883663	0.796647209772487	0.78762777223322	0.499981418809822	0.304758591709883	0.365222728690579	1	1	1
ENSG00000091732	0.0541806362392229	0.102266586244681	-0.0480859500054579	0.888224391064313	0.786349535657925	0.899633153163677	0.473674483491624	0.302105881916367	0.394772669001726	1	1	1
ENSG00000091831	-1.03664377948623	-0.628561375999429	-0.408082403486805	0.526771664623338	0.684244653321458	0.797101591568166	0.357513708066224	0.27615153129572	0.367960628181309	1	1	1
ENSG00000091947	-0.235085959225649	-0.769371428762986	0.534285469537338	0.342710289507052	0.00802754032032267	0.0463621019434577	0.279219467755791	0.0111381893182805	0.0494374028535316	1	1	1
ENSG00000091972	-0.130274642253789	-4.26654396052776	4.13626931827397	0.816498870652992	0.0149155717963836	0.00836786455905519	0.453479586681371	0.0174241658825736	0.0140964767033993	1	1	1
ENSG00000092010	0.404194570486506	0.355975137486059	0.0482194330004465	0.0344507500217536	0.0581068112849273	0.784627265877361	0.0669753372332856	0.0467064346720765	0.364294116236724	1	1	1
ENSG00000092020	-0.153338174142891	-0.335613743927508	0.182275569784617	0.597982923572467	0.255206664367848	0.530832352309396	0.383992456698025	0.137336467671805	0.281926330701737	1	1	1
ENSG00000092036	0.824315387368975	-0.111799512655675	0.93611490002465	0.0256656034948497	0.767716278705755	0.0185422058489769	0.0559677688969028	0.29792682704266	0.025047437376945	1	1	1
ENSG00000092094	0.341217366831241	0.691829817800797	-0.350612450969556	0.184741769052231	0.0102896859095826	0.165584932736298	0.193468110660168	0.0132994219158616	0.125751028994824	1	1	1
ENSG00000092098	-0.0577094901099151	-0.222982957016338	0.165273466906423	0.836030065412611	0.428240338888901	0.555304469182545	0.458668977234551	0.199593083290808	0.290831862139082	1	1	1
ENSG00000092108	0.635072687188275	0.594880205590274	0.0401924815980006	0.0331906286828493	0.0428869392971975	0.883335638979521	0.0654568559252123	0.0376482566205512	0.390646305567594	1	1	1
ENSG00000092140	0.428224793298216	0.328564136258477	0.0996606570397396	0.501419515894543	0.611058674376692	0.87584493102866	0.34712171730837	0.256214266434775	0.388905479804734	1	1	1
ENSG00000092148	-0.161070043566941	0.0339446827700646	-0.195014726337006	0.423511698031802	0.862564063303658	0.331518993499695	0.313835955908927	0.319640284133059	0.204344301662724	1	1	1
ENSG00000092199	-0.793205367682321	-1.64743155067077	0.854226182988449	0.0010017399083289	5.86805008181189e-07	0.000572915960557137	0.00752410097439966	1.57608703142169e-05	0.00204115259615147	1	0.00549484209660865	1
ENSG00000092201	-0.360173588373346	0.736873637719998	-1.09704722609334	0.25612932710191	0.0136541433289736	0.0016998534972866	0.234217456029833	0.0163494915862305	0.00439932717770739	1	1	1
ENSG00000092203	-0.135887000280181	0.646958980359158	-0.782845980639339	0.55260070268375	0.00635061190970596	0.00243543470728347	0.367004278721485	0.00939724517172635	0.0057651762633291	1	1	1
ENSG00000092208	-0.036381412486265	0.378071939639076	-0.414453352125341	0.908713688851984	0.211710773929251	0.189662792283413	0.479819712785917	0.11994755880895	0.138873708020624	1	1	1
ENSG00000092330	-0.00183702418532473	-0.386061873566789	0.384224849381465	0.992622652227714	0.0719661988647693	0.0708376656881976	0.501036907483634	0.0541818015040695	0.0680004292006472	1	1	1
ENSG00000092439	0.76314916145657	0.908586064544737	-0.145436903088166	0.0355756934052078	0.0124041314517606	0.660374223022726	0.0682169332210063	0.0152799491641187	0.326588109168939	1	1	1
ENSG00000092470	0.421553397702106	0.317030239254704	0.104523158447402	0.135325053140242	0.251625713605498	0.700168996232032	0.159604846988057	0.135985348619399	0.339402845528051	1	1	1
ENSG00000092531	0.619192146950058	-0.059804579222519	0.678996726172577	0.0102863667929102	0.785478303412823	0.00630279689529091	0.0313952004598217	0.301899983450832	0.0114251788448178	1	1	1
ENSG00000092621	1.18709698100314	2.73240788521059	-1.54531090420745	0.000806746498030621	7.70805915533911e-08	6.4420367532568e-05	0.00663890273360698	3.97884077771462e-06	0.000459698981428709	1	0.000721782659305954	0.603232321574967
ENSG00000092820	0.844311772443002	0.353068467609173	0.491243304833829	0.0118786139205243	0.249824859410781	0.116332241621047	0.0341313914387268	0.135388628425159	0.0976217148556176	1	1	1
ENSG00000092847	-0.077022529916329	0.093100801913845	-0.170123331830174	0.765633413825475	0.708210913016339	0.505013575902075	0.439028174794058	0.282261711283012	0.272445331178762	1	1	1
ENSG00000092853	0.685635385093716	0.143348039359625	0.542287345734091	0.0206678434841435	0.611030189603759	0.0636634029070079	0.0488663677124195	0.256214266434775	0.062718115032791	1	1	1
ENSG00000092871	-0.369515833915114	-0.150913246949482	-0.218602586965632	0.279469446566596	0.644038048303337	0.511070814861306	0.248011746555631	0.264925210668283	0.274866723937618	1	1	1
ENSG00000092929	-0.198838594237441	0.626526012246104	-0.825364606483545	0.310679216210351	0.00416869383586642	0.000537172931886739	0.2627602481597	0.00698368407552128	0.001955720655159	1	1	1
ENSG00000092931	-0.193532846367798	-1.44953437431862	1.25600152795082	0.664022321930364	0.0271526255973767	0.0321785894929077	0.408298504762968	0.0269700083920671	0.037412180651031	1	1	1
ENSG00000092964	0.896924561077711	1.37002890866747	-0.473104347589761	0.00736719904218016	0.000226870330184069	0.118681766776661	0.0256053247511302	0.000911795366279484	0.0991918485953488	1	1	1
ENSG00000092978	0.329283042596664	0.178801583994661	0.150481458602003	0.386348371587619	0.635152444910992	0.689218160991505	0.298225819832327	0.262781355743642	0.33607970302818	1	1	1
ENSG00000093000	0.562771709756209	2.63413903791169	-2.07136732815548	0.195866351297727	2.01693713861767e-06	8.63693024186408e-05	0.20043815609499	3.60293711911145e-05	0.000557723569038292	1	0.0188865993660159	0.808762147848152
ENSG00000093009	0.857543600294805	1.65659296306681	-0.799049362772008	0.00944730544883503	2.12657237858797e-05	0.0120477417423236	0.0297999358691075	0.000175635245680782	0.0183654917319834	1	0.199132237530978	1
ENSG00000093010	0.0280118644833405	1.22778480370691	-1.19977293922357	0.888793892501881	1.2997056789127e-05	1.97590566941255e-05	0.473690672444234	0.000126286694150192	0.000201636116161322	1	0.121704439773385	0.185023806883791
ENSG00000093100	-2.83530664351217	1.18403967159919	-4.01934631511135	0.00680443434048372	0.00877281714279292	0.000131582905467006	0.0243897054958476	0.0118404488651827	0.000755669079096071	1	1	1
ENSG00000093144	0.742039775294554	-0.0627146540850433	0.804754429379598	0.0108274546082106	0.816837873487813	0.00763745449494512	0.0323136898974985	0.309393566601472	0.013165939412989	1	1	1
ENSG00000093167	-2.27407898079676	-0.90130282058375	-1.37277616021301	2.38753802511607e-05	0.00492759715771384	0.00100619957995571	0.000734081582129121	0.0078415035262892	0.00303480209860962	0.223569060671869	1	1
ENSG00000093183	0.000298173276858229	-2.66035073203115	2.660648905308	0.999182282263314	0.000244050279341089	6.01751107202672e-05	0.502624052805379	0.000960967817397185	0.000437327746688037	1	1	0.563479736784582
ENSG00000094804	0.803245008929826	0.994466375766214	-0.191221366836389	0.0270913116568543	0.0069056165591238	0.561582337910041	0.0574963016341657	0.0100015813106627	0.293263999928884	1	1	1
ENSG00000094841	0.936999298011682	2.4511282315878	-1.51412893357612	0.00437054996848585	7.91311376833862e-08	4.54100379147287e-05	0.0187456683778582	3.99278849907716e-06	0.000362877479494968	1	0.000740983973267229	0.425219595033519
ENSG00000094880	0.349319333949427	-0.61111256537394	0.960431899323367	0.23299620902687	0.0612591760235361	0.00507852770762999	0.221610990941301	0.0485201859211406	0.00970149325900482	1	1	1
ENSG00000094914	0.65257236350917	0.880452364333428	-0.227880000824258	0.00880623643514431	0.000858388961899339	0.303101832671097	0.0285228629386589	0.00233784018121133	0.192601190557633	1	1	1
ENSG00000094916	1.56759301009776	1.02004062940015	0.547552380697605	2.75782974267925e-06	0.000279556397949927	0.0221107532354173	0.000236141295570023	0.00105669462562598	0.0282134586627207	0.0258243177104485	1	1
ENSG00000094975	-0.746631734988807	0.460590455396584	-1.20722219038539	0.148325244952833	0.26468266386244	0.0174034311610172	0.169627363521833	0.14119389278562	0.0239109376921397	1	1	1
ENSG00000095002	1.13581161816379	0.683771343787176	0.452040274376617	0.00129974175029068	0.032998626147492	0.13837452567024	0.00883264986687183	0.0310673339664694	0.110605027224671	1	1	1
ENSG00000095015	-1.17818900325433	-1.03613872686902	-0.142050276385316	0.00570411873294301	0.0102599844548182	0.697326993025665	0.0217489607125158	0.0132818180951047	0.338566841298553	1	1	1
ENSG00000095059	0.850860109841971	0.340341152548857	0.510518957293114	0.00303164623763521	0.182893761958648	0.0522697986581478	0.014997150640949	0.107664549101751	0.0539885478369989	1	1	1
ENSG00000095066	-0.144620960304056	-0.101194020156437	-0.0434269401476192	0.915906816612775	0.939708107332338	0.974411191829987	0.481727435678081	0.338722984746212	0.414585881194516	1	1	1
ENSG00000095139	-0.212125890873213	-0.37841373780318	0.166287846929967	0.244787313077737	0.0476658148338721	0.357553736305145	0.227962353342085	0.0405471531508218	0.215549069799338	1	1	1
ENSG00000095209	0.345565549117222	-1.2391590507964	1.58472459991363	0.47904993320796	0.085848385043371	0.018668637412683	0.33788319156258	0.0617889676794331	0.0251492288869751	1	1	1
ENSG00000095261	-1.09705169630304	-0.0436876180331098	-1.05336407826993	0.000165873109490031	0.827705304207866	0.000157042768272197	0.00258808785603464	0.311793918565131	0.000846233056439024	1	1	1
ENSG00000095319	0.277298024051707	0.280044717197244	-0.00274669314553716	0.151827715477839	0.146126380342616	0.988221485659227	0.171673488226623	0.0914467888516956	0.417874761995796	1	1	1
ENSG00000095321	-3.14408627258224	-1.95697924542699	-1.18710702715525	8.62745451944777e-07	5.38678370005943e-06	0.00389341689996841	0.000116284541786003	6.74088791125377e-05	0.00804632248215116	0.00807874841201089	0.0504418425673565	1
ENSG00000095370	0.305485515036863	-0.432327538914614	0.737813053951477	0.212752756003913	0.100571206766152	0.00807311534482215	0.209635306373477	0.0696063150580459	0.0137484882143501	1	1	1
ENSG00000095380	0.267752755922021	0.193133496870122	0.0746192590518992	0.121028305761172	0.251792961886612	0.652342287251228	0.148160333708166	0.136031228564002	0.324034883203198	1	1	1
ENSG00000095383	-1.73811818873582	1.68593186731319	-3.42405005604901	0.347870345094009	0.213330460542027	0.049990476055713	0.281344090844148	0.120565378108053	0.0521350397091039	1	1	1
ENSG00000095564	0.00942417804413718	-0.00583468315349039	0.0152588611976276	0.972924592555856	0.983016237423343	0.955895875727872	0.496092243689363	0.348895856804591	0.410161615719859	1	1	1
ENSG00000095574	-0.390484225424386	0.446453221698718	-0.836937447123104	0.493713665191828	0.344803044671028	0.124815667809268	0.343696039021247	0.17108770335614	0.102856236398888	1	1	1
ENSG00000095585	1.08236755109411	-0.571067434110929	1.65343498520504	1.86696798017929e-05	0.00623925738647795	1.47856806034945e-07	0.000661731719916494	0.00927641869475883	7.26796866470074e-06	0.174822881663989	1	0.00138453113171122
ENSG00000095777	1.98216833589446	3.51309492911543	-1.53092659322097	0.411134909642963	0.1179000244917	0.504499437445922	0.308362140360179	0.0782753501187779	0.27236126504089	1	1	1
ENSG00000095787	0.0516025136735525	-0.166911618893881	0.218514132567434	0.770728888435327	0.354152689640071	0.229187577916254	0.440602573965394	0.174027919565336	0.158771899489975	1	1	1
ENSG00000095794	-1.36770455627424	-1.28114031849857	-0.0865642377756712	0.000874171603909593	0.00110310773883251	0.792136156882978	0.00696588650419861	0.00278187832655235	0.366140464458479	1	1	1
ENSG00000095906	0.154756506093563	0.326414912918007	-0.171658406824444	0.501158292478959	0.156238725955946	0.45055501137807	0.347082876608408	0.0959217717739013	0.252597530314632	1	1	1
ENSG00000095951	-0.53471188996615	-0.355500655461022	-0.179211234505128	0.0178122479739237	0.0882164598484993	0.378950589655693	0.044218181937625	0.0631631136345592	0.224631934047152	1	1	1
ENSG00000096060	3.23451371369674	2.91858607515229	0.315927638544443	0.00087111903325398	0.00203170923456956	0.690434189947538	0.00696574210865305	0.00424006129560698	0.336464408890494	1	1	1
ENSG00000096063	0.417316075683237	-0.141464502754464	0.558780578437701	0.028570350758517	0.437295489542979	0.00611707310489823	0.0596144021898431	0.202418776897114	0.0111449314636897	1	1	1
ENSG00000096070	-0.491414158092417	-1.36919770857208	0.877783550479662	0.569848324742826	0.186524961495829	0.3579905333774	0.373351918627827	0.109257019837193	0.215716059501053	1	1	1
ENSG00000096080	0.482774121516156	0.874147808742062	-0.391373687225905	0.00971858613014086	6.57645968222091e-05	0.0280749739392322	0.0304516821035217	0.000379165692863609	0.033654351290068	1	0.615819684643166	1
ENSG00000096092	-0.505670804702848	0.834268231235945	-1.33993903593879	0.123212715648581	0.00579347803267041	0.000326006458419364	0.150231615962412	0.00881971261911732	0.00138977230707226	1	1	1
ENSG00000096401	0.258787511006632	1.08791268629635	-0.829125175289721	0.279525713830847	0.000214298606203572	0.0024284999951185	0.248011746555631	0.000878220050783258	0.00575221723065882	1	1	1
ENSG00000096433	1.0637660624185	-1.82254085880086	2.88630692121935	0.000622429774888189	0.000339406876842739	5.64601055593401e-07	0.00562626023999911	0.00120567202490884	1.86547433640579e-05	1	1	0.00528692428457661
ENSG00000096654	0.25927082411655	0.893466376549769	-0.634195552433219	0.447579325092844	0.00981097414000251	0.0649677405790019	0.324882528049859	0.0128211374649536	0.0637702360472538	1	1	1
ENSG00000096717	-0.479739155180313	-0.41639367680702	-0.0633454783732932	0.127410693474648	0.167020829157656	0.831089023161902	0.153578226580203	0.100542117569806	0.376978995139484	1	1	1
ENSG00000096746	0.598531252074583	0.0523306603864333	0.546200591688149	0.0010994052233779	0.731733612967249	0.00235967826729256	0.0079654739088693	0.288159218060603	0.00563665635009739	1	1	1
ENSG00000096872	-1.16531734095762	-2.46265745578282	1.2973401148252	0.00403040107964824	9.52969276051647e-05	0.00727184700271614	0.0179221026108871	0.000503061296689864	0.012702453321127	1	0.892360430094762	1
ENSG00000096968	-0.154123651948876	-1.05956668259137	0.905443030642496	0.729592989276428	0.0498454846993741	0.0732880249651671	0.427881739044712	0.041752300773044	0.0697978281101101	1	1	1
ENSG00000096996	0.872173995863532	-0.164432571071886	1.03660656693542	0.49304358421104	0.909234556509109	0.450795719128283	0.343381841611591	0.331615721779248	0.252696513921905	1	1	1
ENSG00000097007	-0.235704959044106	-1.79637194372099	1.56066698467689	0.58751614998397	0.00982986175375465	0.0112741238567145	0.380417270615777	0.0128407406928921	0.0175192426205958	1	1	1
ENSG00000097021	1.70928977539218	0.764949189920248	0.944340585471932	8.13389908557551e-05	0.0401644854457919	0.0118826803686061	0.00164403113859874	0.0360077687284718	0.0181913131496865	0.761658310373291	1	1
ENSG00000097033	-0.0436532708637228	-0.84563429174425	0.801981020880527	0.867294074984435	0.00711260315758024	0.00848339474469877	0.468141970478984	0.0102474549733285	0.0142197262116606	1	1	1
ENSG00000097046	0.37085574862702	-0.0139044020248046	0.384760150651825	0.286754524248374	0.968725609081797	0.27901002938712	0.251235967062584	0.345979640693369	0.181807975417516	1	1	1
ENSG00000097096	-2.09199670725141	-0.159796890781326	-1.93219981647008	0.352759008066252	0.926765555387801	0.346542536567398	0.284201584627211	0.335820452257736	0.210784722718427	1	1	1
ENSG00000099203	-0.253474125005925	-0.568362490091723	0.314888365085797	0.302507885519181	0.0345647708854212	0.210814231178461	0.258325494916471	0.0321565278924206	0.149433837397248	1	1	1
ENSG00000099204	-1.68564657384284	-0.778461578225543	-0.907184995617294	0.000461496944006848	0.0261369253182974	0.020477957156983	0.00480836663288002	0.0263011724864387	0.0266920291834965	1	1	1
ENSG00000099219	1.52881058852637	2.02925948333183	-0.500448894805456	2.1053803264004e-05	6.51327433834597e-07	0.060939113193428	0.000693364660916901	1.66801962467689e-05	0.0605399920012675	0.197147813764134	0.00609903009042717	1
ENSG00000099246	0.154999220638957	0.788562288979256	-0.633563068340299	0.613776606022885	0.0137230854299794	0.0466639242423828	0.389577483544696	0.0163948078193906	0.0496651320167092	1	1	1
ENSG00000099282	-4.50580646434653	-3.84334712630354	-0.662459338042987	0.0474310388593096	0.0386738579987845	0.7345412644593	0.0821222638379545	0.035007109992165	0.350245849145166	1	1	1
ENSG00000099308	0.0314055466424472	-0.762834399577416	0.794239946219863	0.913416925924378	0.0235708108053967	0.0164897673991426	0.480933616657269	0.024448745541716	0.0229843270691065	1	1	1
ENSG00000099326	0.0774713487319423	0.589976143379916	-0.512504794647973	0.875854195395212	0.184795151081707	0.282081063204569	0.47021921449243	0.108532433256324	0.183132164562758	1	1	1
ENSG00000099330	-2.25128192982716	-1.30565034357328	-0.945631586253874	0.000217055818251641	0.00316554871882072	0.0416139435641022	0.00297877730597073	0.00576187546931961	0.0456470682631863	1	1	1
ENSG00000099331	-0.122641356944041	0.0762259153714153	-0.198867272315457	0.451237679393029	0.636304100157178	0.228296948158412	0.326531431964487	0.26312601943387	0.15834985069458	1	1	1
ENSG00000099364	0.465385062970271	0.0983526625988125	0.367032400371458	0.337372311307399	0.842475172259833	0.454717627740661	0.276557888446008	0.315074364395939	0.254315905682861	1	1	1
ENSG00000099381	-0.329503316809747	-0.135189586537273	-0.194313730272474	0.25805073711734	0.6206175837428	0.489180924085414	0.235335434237463	0.259071431870334	0.267290737043514	1	1	1
ENSG00000099385	-0.447498373056513	-0.0904286031423871	-0.357069769914126	0.299601251895574	0.817401851682889	0.387998172103665	0.257071156263486	0.309500729350807	0.227939881610213	1	1	1
ENSG00000099622	0.95809228413067	-0.140940497749241	1.09903278187991	0.00042702030694882	0.538272478900209	0.000157598822633345	0.00458090397518935	0.234258133875275	0.000847698672562965	1	1	1
ENSG00000099624	-0.832478345450655	0.388984999674956	-1.22146334512561	0.00241591340580463	0.10304141820422	7.87426810943048e-05	0.0132451042200404	0.0707861913246042	0.000529300132682122	1	1	0.73734646576707
ENSG00000099783	0.779196207199861	0.793525352990816	-0.0143291457909545	0.0178009393395022	0.0160136070515619	0.961478730666843	0.0442152176618389	0.0183691125385072	0.411492003240365	1	1	1
ENSG00000099795	-0.562344103040944	-0.0325211558033752	-0.529822947237569	0.0212392217858226	0.880075020112021	0.0266320493807387	0.0495944598200716	0.324563838781485	0.0323979226316461	1	1	1
ENSG00000099797	-0.0241887821485433	0.819669779889134	-0.843858562037678	0.939641777320936	0.00980061189115574	0.0126194068985004	0.487138407637119	0.0128200407779487	0.0190453017328216	1	1	1
ENSG00000099800	-1.49199012149455	-2.24541727923735	0.753427157742799	2.37415641556927e-05	1.28239374914955e-06	0.0133963966059158	0.000734081582129121	2.64804794948732e-05	0.019797306632159	0.222316006753907	0.0120083350670364	1
ENSG00000099804	-1.23553328217764	-0.0942448867794822	-1.14128839539816	0.0603680310771607	0.842330580101336	0.0561120701873438	0.0958365986453513	0.315074364395939	0.0569510938601255	1	1	1
ENSG00000099810	0.520332893123278	1.40443406467024	-0.884101171546957	0.388799607884883	0.0172235547112941	0.13385268464071	0.299137334023879	0.019400021944405	0.108109473294614	1	1	1
ENSG00000099817	-0.161822185790906	0.10497348910031	-0.266795674891216	0.638321223016537	0.742734916688665	0.426397390851672	0.398552746307135	0.291070211596203	0.243807900562267	1	1	1
ENSG00000099840	0.0826136740637281	-6.01374683305348	6.09636050711721	0.850885124838776	0.000183029298372619	4.38094209975142e-05	0.462975499517586	0.000788345778121513	0.000357280903201613	1	1	0.410231418220723
ENSG00000099849	0.100139327177442	-0.562847525048954	0.662986852226397	0.729218012523637	0.0927341560509759	0.0431585623866975	0.427881739044712	0.0655594706280053	0.0468198633628055	1	1	1
ENSG00000099860	1.4130513842394	0.228436223136141	1.18461516110326	0.000609186563550846	0.500994518371118	0.00266912530507825	0.00555991041804672	0.222849182557796	0.00613047688541338	1	1	1
ENSG00000099875	-0.0360467608139891	-1.54602145277442	1.50997469196043	0.900321953293376	9.68964587263536e-05	0.000105800416741897	0.476877932656077	0.000510542451686608	0.000649145082118923	1	0.907338439513575	0.990715102371121
ENSG00000099889	-1.53317375492781	2.30671879863699	-3.8398925535648	0.312826230404523	0.0285371056915327	0.00956134491880942	0.263783219162905	0.0280500026406283	0.0155567243499012	1	1	1
ENSG00000099899	-0.586762949775205	0.0311378744343343	-0.617900824209539	0.0199115656784524	0.882779982102916	0.012338006810246	0.0476241102084878	0.32518233765038	0.0187121438418561	1	1	1
ENSG00000099901	3.89629845340334	5.00494176089096	-1.10864330748763	4.80388381402946e-08	1.54304821961382e-09	0.0107454244884217	1.6159638437311e-05	3.39844099519581e-07	0.0169637431286829	0.000449835680345719	1.44491035284638e-05	1
ENSG00000099904	-0.594078902411363	0.0845520623089469	-0.678630964720309	0.396993339296674	0.889748870500967	0.309090179221671	0.302183178032176	0.327005509604075	0.19489608774692	1	1	1
ENSG00000099910	-0.273456307326591	-0.426415553414906	0.152959246088315	0.302933897028657	0.118080708251759	0.559970051593116	0.258402853202061	0.0783166140554999	0.29265483685217	1	1	1
ENSG00000099917	-0.28928345281187	-0.807913986694382	0.518630533882512	0.17889911533338	0.0015903289592058	0.0245617478201658	0.189797386530163	0.00356515392544838	0.0304339386715417	1	1	1
ENSG00000099940	0.158555188732714	-0.591848604353497	0.750403793086211	0.670626338234174	0.169715892810575	0.0736788714197221	0.410590134813198	0.101756558309496	0.070068414641009	1	1	1
ENSG00000099942	-0.173298741453646	-0.0486087009813535	-0.124690040472292	0.398930770517512	0.808996545257925	0.539527260299928	0.303167902969735	0.307835272415647	0.285287492028803	1	1	1
ENSG00000099949	-1.00238812400631	-0.63624487237788	-0.366143251628428	0.000116467262132273	0.00308811059026172	0.0689770941432791	0.00206200355543525	0.00565657624742139	0.0667083049464194	1	1	1
ENSG00000099968	-0.671792114377984	-1.4079848645945	0.736192750216513	0.00777723767291919	3.3814379358877e-05	0.00603397523290694	0.0264640593079518	0.00024337739052985	0.0110241264906827	1	0.316637848316524	1
ENSG00000099977	0.391082258947278	1.19936504709193	-0.808282788144657	0.19974456305455	0.000477652242748957	0.0116436286035898	0.202558249808091	0.00153650109070803	0.0179088701182644	1	1	1
ENSG00000099992	-0.999764543400694	-0.239659242309985	-0.760105301090709	0.0532571715410981	0.542366930843823	0.103004928743409	0.0882823822639647	0.235544684978466	0.0892127590742673	1	1	1
ENSG00000099995	-0.105780301863895	0.0996196379305979	-0.205399939794493	0.464870657982767	0.489106395227006	0.165411770081395	0.332530031920976	0.21888741670226	0.125735647146298	1	1	1
ENSG00000099999	-1.92802179949891	0.852059051676652	-2.78008085117557	0.0110033069482764	0.0237324695262402	0.00023050923647594	0.0325895071161806	0.0245778417761334	0.00109195985024056	1	1	1
ENSG00000100003	-3.54093780372581	1.56366314552608	-5.10460094925189	0.0484346173264282	0.0301178563828971	0.00296454331985709	0.0831870268019183	0.0290590757627471	0.00662361238587698	1	1	1
ENSG00000100014	-0.586063643412453	0.926818970903262	-1.51288261431571	0.661294578781126	0.406853058933287	0.232185679503067	0.406993226221716	0.192260372181115	0.160228913138914	1	1	1
ENSG00000100023	0.315899982316371	1.09539862254267	-0.779498640226301	0.240896064327599	0.000358169069148755	0.00697026689870822	0.225947043706173	0.00124816280373955	0.0123121519280637	1	1	1
ENSG00000100029	0.175470699061037	0.00161580589946977	0.173854893161567	0.447980037042245	0.994375893374903	0.452398443367853	0.324976451093395	0.351417495020188	0.253270549192288	1	1	1
ENSG00000100030	-0.282689680131433	1.29580983169851	-1.57849951182994	0.1514246689521	3.20275127885141e-06	4.02283660192324e-07	0.1713503049895	4.78765045104214e-05	1.49079122992539e-05	1	0.0299905629751646	0.00376698419404092
ENSG00000100034	-0.428103753989555	-1.00518548895522	0.577081734965663	0.301932972816354	0.0451600500058821	0.202520884123843	0.258095549887102	0.0390997084345513	0.145360073177875	1	1	1
ENSG00000100036	-1.17085453336576	-3.05878359553821	1.88792906217245	0.13830423338884	0.0131763693636283	0.0688250288982686	0.161673966931707	0.0159508459288183	0.0665795612696014	1	1	1
ENSG00000100038	0.00510598308705159	0.657596080510138	-0.652490097423086	0.987261232933039	0.0352645804876492	0.0465717638036093	0.499981418809822	0.0326699807192672	0.0496159282288252	1	1	1
ENSG00000100055	-0.396584189500629	1.15202940886298	-1.54861359836361	0.429656558246757	0.0116365712214042	0.0037924035911227	0.316189174473139	0.0145451888393649	0.00790391326752894	1	1	1
ENSG00000100056	-0.180025890817928	-0.765246316821068	0.58522042600314	0.518207655669549	0.0196355020246626	0.0564718960330406	0.354151230280601	0.0213734588434784	0.0571983956041647	1	1	1
ENSG00000100060	-0.0465454394164514	0.683927473162037	-0.730472912578488	0.921394683098636	0.119798857373522	0.118867217354796	0.483241559725616	0.0792176110531971	0.0992836467437578	1	1	1
ENSG00000100075	-0.432576386435321	-0.328236693589301	-0.10433969284602	0.113734518032918	0.215882205596478	0.688851762782476	0.142650426844556	0.121670858153611	0.336017292180251	1	1	1
ENSG00000100077	-0.30509019287331	-5.3048009341337	4.99971074126039	0.423372321193063	0.000419312656616634	0.000237023142811993	0.313835955908927	0.00140634941271007	0.0011128028070427	1	1	1
ENSG00000100083	-0.0909343564267565	-0.773869268671771	0.682934912245015	0.732461044246407	0.0148360900807587	0.0239661229122824	0.429037904814563	0.0173497213730659	0.0298816803140259	1	1	1
ENSG00000100084	-0.037710852737394	1.07468406428545	-1.11239491702284	0.950184630658615	0.0366139724540682	0.0582569965078103	0.490198404251741	0.0336558274879036	0.0584950616806629	1	1	1
ENSG00000100092	-0.378114189887496	0.107459547545429	-0.485573737432924	0.0684831497535796	0.570958547546871	0.0216530452428972	0.103636161335139	0.244015031639801	0.0277643296965895	1	1	1
ENSG00000100097	-0.978184785687641	-2.39333778281725	1.41515299712961	0.0134531286648328	6.72540165481844e-06	0.00110679631400455	0.0371477149427473	7.87894770746804e-05	0.00325108517152256	1	0.0629766610957199	1
ENSG00000100099	0.568804629960633	1.25169910481398	-0.682894474853348	0.0211673970634609	2.38352810363179e-05	0.00615512717187033	0.0495704162714399	0.00019205601592292	0.0111987242409512	1	0.223193571624081	1
ENSG00000100100	-3.24152723449729	-2.53050712572775	-0.711020108769539	9.34792536297201e-06	1.25141308431754e-05	0.134758908228257	0.000444679615669972	0.00012306025152577	0.108552054037848	0.0875339730988699	0.117182321215495	1
ENSG00000100101	-0.586286883777351	-0.426034103141384	-0.160252780635966	0.103584620794301	0.204128287113217	0.633859841746891	0.134609053816668	0.116672055203232	0.317819971266849	1	1	1
ENSG00000100104	0.181635270284498	0.616053565510039	-0.434418295225541	0.601539944600248	0.0677145021475306	0.204614336875563	0.385166914440228	0.0519757688509776	0.146254579746961	1	1	1
ENSG00000100105	-0.0855079901121645	0.812766130582463	-0.898274120694628	0.88949176537096	0.12863675128356	0.131004673440619	0.473788703190578	0.0834908295869277	0.106442140321227	1	1	1
ENSG00000100109	0.396381921361285	0.381333326064016	0.0150485952972694	0.0944782750504736	0.103910429029061	0.946577497119756	0.126415371660872	0.0711907268628152	0.407675300259247	1	1	1
ENSG00000100116	-1.6913685275956	-0.713865368548362	-0.977503159047236	0.00755652877432775	0.0990770202493391	0.0655907389950512	0.0259493885532805	0.0688936828521225	0.0641738617628371	1	1	1
ENSG00000100124	-0.430526244379485	0.423585255226664	-0.854111499606149	0.498161874686477	0.422231288142568	0.15793330011592	0.345770402207522	0.197661364924725	0.121671820847722	1	1	1
ENSG00000100129	-0.00354550462628469	0.42123879421977	-0.424784298846055	0.98496914364936	0.0345776150610065	0.0351210507673188	0.499232290416284	0.0321565278924206	0.0399835013919019	1	1	1
ENSG00000100138	0.0719936920879163	0.327085953768397	-0.255092261680481	0.734216303988269	0.133488895377249	0.237187149262482	0.429721122588487	0.0855974407721661	0.16247318508296	1	1	1
ENSG00000100142	-0.0318196258330305	1.04606289296613	-1.07788251879916	0.871444766743459	3.80919437366676e-05	4.14363102990915e-05	0.469133755999277	0.000263691199831693	0.000346536983353991	1	0.356692961150155	0.388009609640693
ENSG00000100146	3.05814730811	-2.43548068032436	5.49362798843436	0.0452102299492925	0.365090868629392	0.0283636173271339	0.079564215849405	0.177920844860787	0.0339177819217761	1	1	1
ENSG00000100147	0.6507594896774	0.5682175294944	0.0825419601829995	0.0425328289014743	0.0693814073406575	0.780953237276061	0.0766502953070294	0.052807960716361	0.363745910944209	1	1	1
ENSG00000100150	0.735661082422553	0.879841797678817	-0.144180715256263	0.0802194135571904	0.0344882712836297	0.713077368665375	0.114977572186608	0.0321128839668252	0.343252352992988	1	1	1
ENSG00000100151	-0.0756899649807315	0.618571466348736	-0.694261431329468	0.904566123184715	0.285441642731732	0.259401183130659	0.478595596067529	0.149160673556252	0.173037993930809	1	1	1
ENSG00000100154	-2.40193027876434	0.666910323163654	-3.068840601928	0.0207692964575376	0.163120393501891	0.00173740035993877	0.0489545972065622	0.0988788150806344	0.00446279091894247	1	1	1
ENSG00000100162	0.934284551388481	1.41301512415657	-0.478730572768091	0.0016996103544898	3.09220849199374e-05	0.0661193692641786	0.0105179691230791	0.000227517036766954	0.0644828567916671	1	0.289554403190294	1
ENSG00000100196	-3.76983925976214	-1.87242133114498	-1.89741792861715	0.00771677439124251	0.0316515419197744	0.097727267192308	0.0263535252023555	0.0301862026726842	0.0860863521807111	1	1	1
ENSG00000100201	-0.155799184085826	-0.216243297083501	0.0604441129976748	0.301970790065028	0.15849902686185	0.683975805611564	0.258095549887102	0.0969132432746411	0.334226775790671	1	1	1
ENSG00000100207	-0.0369099282276526	-0.480278378846544	0.443368450618891	0.978266714664141	0.738063522256031	0.751173633167121	0.497727670656367	0.289927386638195	0.35495398021711	1	1	1
ENSG00000100209	0.608596936538205	0.043065833911432	0.565531102626773	0.189424089195287	0.931110280643312	0.245827083655962	0.196796182084493	0.336841971463508	0.166607115071043	1	1	1
ENSG00000100216	-0.218325269321452	-3.73147760254686	3.51315233322541	0.375165287300986	1.62169292830866e-06	5.92161657627858e-07	0.293782825999125	3.09680610866911e-05	1.9277216908801e-05	1	0.0151855325806823	0.00554500176202726
ENSG00000100219	0.254521143799393	-0.966551911236209	1.2210730550356	0.302736877078598	0.00128854537455383	0.000150234134228786	0.258375190894563	0.00309664168706033	0.000827496752238898	1	1	1
ENSG00000100220	-0.152147232997678	-0.15470188071539	0.00255464771771208	0.309904784241658	0.300310514645705	0.986119194261936	0.262447575932288	0.154921149308656	0.41740321029338	1	1	1
ENSG00000100221	-0.563997904518778	-0.469676536006191	-0.0943213685125875	0.0280004336752734	0.0535807678239944	0.684519803708526	0.0589330657356783	0.0439656333458412	0.334368162838084	1	1	1
ENSG00000100225	-0.250319557907123	-0.604962288687873	0.35464273078075	0.223640871406719	0.00826392796635449	0.093368602941852	0.216533347330991	0.0113235032164517	0.0832273908725417	1	1	1
ENSG00000100226	-0.257019364101293	-0.48350644053952	0.226487076438227	0.191450993334993	0.0215900222815375	0.247015500204513	0.198115278164015	0.0229593102449424	0.167182433446477	1	1	1
ENSG00000100227	0.237364973742628	0.0441752927349056	0.193189681007723	0.241783700422063	0.823890040529346	0.337379255013197	0.226463873364795	0.310888457286422	0.206842480605998	1	1	1
ENSG00000100239	-0.264376701512243	-1.03450949308413	0.770132791571884	0.337882201452767	0.00395002507980638	0.0171507930745547	0.276687237691277	0.0067337439993314	0.0236545900063026	1	1	1
ENSG00000100241	-0.922024299110481	0.370765148266605	-1.29278944737709	0.00286274127970154	0.12829688933224	0.000102135377084569	0.0145749659131865	0.0833357342147618	0.000634029772799108	1	1	0.956395671019906
ENSG00000100242	-0.620415961118568	-0.559894976437755	-0.0605209846808124	0.00565319269318116	0.0103736293546314	0.75576872544874	0.0216449136493601	0.0133660844619013	0.355915528937322	1	1	1
ENSG00000100243	-0.16178840661745	0.090211837377553	-0.252000243995003	0.459789982316335	0.676432873138432	0.254545887684355	0.330334542036559	0.273858384341527	0.170753439016348	1	1	1
ENSG00000100246	0.902842090233216	1.94133484311098	-1.03849275287777	0.26406445365736	0.0145990525238087	0.182571909293605	0.238979556601682	0.0171736491411561	0.135179783326684	1	1	1
ENSG00000100258	-0.722617738081552	-0.118588142476983	-0.604029595604569	0.0117711964273159	0.60788088813243	0.0238899915376915	0.0339905176627703	0.255205740627507	0.0298551465990141	1	1	1
ENSG00000100263	-0.743513106716886	-0.241781017554003	-0.501732089162883	0.178141779279747	0.596215279912501	0.323281316100667	0.189249715148148	0.251683505159113	0.200885816550214	1	1	1
ENSG00000100266	0.548115695513164	0.103756308037696	0.444359387475467	0.0290462676878449	0.65580229121102	0.0699534040808737	0.0599537253450065	0.268300754440428	0.067354837778948	1	1	1
ENSG00000100271	1.29272753808481	4.06080439366441	-2.7680768555796	0.377088381124073	0.00437194420121209	0.0547057042929384	0.294375488943348	0.00722164457334307	0.0559210346978173	1	1	1
ENSG00000100280	0.326352472748465	-0.293311338211884	0.61966381096035	0.101273479561522	0.140154372771384	0.00492845969851723	0.132556721066347	0.0887008219744303	0.0094793221040723	1	1	1
ENSG00000100281	0.559428656860132	1.47270958348522	-0.913280926625092	0.0741216267872909	5.8820569724691e-05	0.00522481519643989	0.108710581028199	0.000348246309689629	0.00988344700729915	1	0.550795814902006	1
ENSG00000100284	-0.590368582793094	1.32416462444807	-1.91453320724117	0.0189564921458856	6.07612674340685e-06	2.06103725798926e-07	0.046208091681957	7.24667109630795e-05	9.22555689488407e-06	1	0.0568968508252618	0.00192995528838114
ENSG00000100292	0.10505767372153	3.28772523220124	-3.18266755847972	0.864810855088846	1.36581424263552e-05	5.35263230816963e-05	0.467273434031142	0.000130225216827545	0.000405465109118806	1	0.12789484568039	0.501220489337004
ENSG00000100294	0.265108147188425	1.88116485204863	-1.61605670486021	0.378626073647911	2.61499389129594e-06	3.40507706498532e-05	0.295021211589671	4.23479124431441e-05	0.000301409096715754	1	0.0244868027980952	0.318851416365225
ENSG00000100296	0.102580007312441	1.31419345193458	-1.21161344462213	0.698807899159518	5.91659574824673e-05	0.00022019299806773	0.419087846018322	0.000349664533831721	0.00105645199735528	1	0.554030025865824	1
ENSG00000100297	1.04670806984192	0.899833525184889	0.146874544657033	0.000821011744974191	0.00267957211549926	0.56484340187964	0.00673604000286363	0.00513177782225462	0.294576431112301	1	1	1
ENSG00000100298	0.402089305420172	1.26969241067986	-0.867603105259692	0.772803764817888	0.329358272021787	0.519996366563731	0.4414671837913	0.165489273026665	0.277905905851894	1	1	1
ENSG00000100299	-0.302151147351023	-0.895960227731856	0.593809080380834	0.490343215287614	0.0669962264734487	0.198132744521854	0.34210827388159	0.0515922591039601	0.14344435279119	1	1	1
ENSG00000100300	-0.785276679113875	-4.81865608733201	4.03337940821813	0.0171391041908469	1.34007437186608e-06	2.01863944169297e-06	0.0431863000271001	2.73278447843534e-05	4.14139778448671e-05	1	0.012548456418154	0.018902539732013
ENSG00000100304	-0.252596884834585	0.207156976371406	-0.459753861205991	0.466238369742586	0.530448974050345	0.184738256042604	0.332885244195884	0.231953345245203	0.136200643487313	1	1	1
ENSG00000100307	-1.15266525197514	-1.55016659774447	0.397501345769331	0.00575124515545988	0.00119501531845071	0.303285949241576	0.0218550707850762	0.00292499396759406	0.192685938251679	1	1	1
ENSG00000100316	6.46993777566901	-0.155821251594054	6.62575902726306	6.54527199370914e-09	0.84457893531363	1.14319404528435e-07	5.47543820245302e-06	0.315488117572146	6.62229700414786e-06	6.12899269490923e-05	1	0.00107048690400426
ENSG00000100319	0.0870374665902893	-0.754543590531236	0.841581057121526	0.757926369509886	0.0302260953063948	0.0129712335622761	0.437066947105112	0.0291273383203797	0.0193691289479269	1	1	1
ENSG00000100321	-0.117749278796871	1.056941574314	-1.17469085311087	0.915257420117683	0.25112713699585	0.259643384931466	0.481439649272459	0.13580476724653	0.173111610462417	1	1	1
ENSG00000100324	-0.121061063148784	0.432213159518745	-0.553274222667528	0.680910491109376	0.127505903981949	0.0661540799878298	0.413286723164086	0.0829034482814538	0.0644931880883433	1	1	1
ENSG00000100325	-0.109288382475612	0.196033629338698	-0.305322011814309	0.598890932425452	0.336686992466083	0.148906392293497	0.384306765471373	0.168103828909139	0.11656337945279	1	1	1
ENSG00000100330	-0.460279696597637	-0.673901151206811	0.213621454609174	0.0449186977151603	0.0067062688010638	0.329386685310586	0.0792881913979071	0.00977715604287746	0.203523832302556	1	1	1
ENSG00000100335	-0.112402371298617	-0.173642395138105	0.0612400238394887	0.649104916713041	0.480962177131424	0.802980300972464	0.402277399780982	0.216503804475701	0.369591547095296	1	1	1
ENSG00000100345	0.0661203102991665	-0.501026369060579	0.567146679359745	0.688709912624934	0.00769369324256239	0.00333748861377529	0.415350796101367	0.010820400726555	0.00720354618391599	1	1	1
ENSG00000100347	0.103182321356579	0.0119236875819347	0.0912586337746446	0.67636789685106	0.961292098886453	0.711386098615274	0.411856570052579	0.344143270894371	0.342773338109289	1	1	1
ENSG00000100348	0.710390722902951	0.426833835511841	0.28355688739111	0.101171956103572	0.325254690672919	0.50292566090877	0.132460652227345	0.164027004187786	0.271859458015067	1	1	1
ENSG00000100350	1.77016001932564	0.450077903490296	1.32008211583534	0.00102284662316857	0.385291876825358	0.0138011706055043	0.00764605022246424	0.184697681190924	0.0202168990843533	1	1	1
ENSG00000100353	0.0708064468805878	-0.160810767998865	0.231617214879453	0.692091127087034	0.374105409588924	0.206830183223967	0.416568111263951	0.18105861730228	0.147378897469951	1	1	1
ENSG00000100354	0.207107130404863	0.54482522940571	-0.337718099000847	0.594472664125881	0.155309224725878	0.379126229179661	0.382618543443882	0.095457548856229	0.224631934047152	1	1	1
ENSG00000100359	-0.0500698657713492	-0.584044866768144	0.533975000996794	0.797240531950893	0.0101879241114949	0.0154417019835128	0.447982149916187	0.0131988780451696	0.0218403396493706	1	1	1
ENSG00000100360	1.37693978993504	-2.27186132715067	3.64880111708571	0.0293290850629105	0.0511026774449279	0.00137982507222439	0.0603156778360404	0.0425423932789938	0.00378494012023377	1	1	1
ENSG00000100364	-0.765559392651196	-0.682385342283397	-0.0831740503677983	0.0812632142572911	0.0980832298863388	0.837328888527412	0.115834153155952	0.0683897785696739	0.378778084278353	1	1	1
ENSG00000100365	-0.878412370475942	-0.679290194052113	-0.199122176423829	0.0884577319999146	0.158652301132168	0.677782229217151	0.121630475443503	0.0969531289308369	0.332189293141677	1	1	1
ENSG00000100368	0.102082452952579	-5.38578104665081	5.48786349960339	0.860776324557665	0.0271136143768809	0.0141465032577412	0.466002409806495	0.0269474636720101	0.020547019811955	1	1	1
ENSG00000100372	0.961226895302766	-0.885449979475954	1.84667687477872	0.00753149068484677	0.0387529213674784	0.000123035523951242	0.0259493885532805	0.0350562270863469	0.000720120011569167	1	1	1
ENSG00000100376	0.308211002885947	0.163220435085983	0.144990567799965	0.418533277889793	0.667183472691287	0.701634358376491	0.31207217909321	0.271544636296147	0.339904025331453	1	1	1
ENSG00000100379	-1.02167088485001	0.0664408055394086	-1.08811169038942	0.145408680262584	0.896047682407025	0.0899538262262904	0.167348524586852	0.328474328180212	0.0808421008979337	1	1	1
ENSG00000100385	1.01772191852431	0.731771790018465	0.285950128505845	0.193474986803291	0.343893830165115	0.707501991730566	0.199028934227481	0.170764800838279	0.341863643379914	1	1	1
ENSG00000100387	0.166845093520997	-0.401781167095843	0.568626260616839	0.423515191548675	0.0726487294712961	0.0145495215455963	0.313835955908927	0.0545712992440647	0.0209393567193348	1	1	1
ENSG00000100393	-0.0451892769641069	-0.544270575361587	0.49908129839748	0.77822105159265	0.00413189155389727	0.00692457112808659	0.442488717363588	0.0069325768653319	0.0122589221273297	1	1	1
ENSG00000100395	0.356587981295749	0.181814465071536	0.174773516224213	0.199617125138694	0.505561646598243	0.521208769600293	0.202543945990695	0.2243671391653	0.278391225578263	1	1	1
ENSG00000100401	0.646491368777757	1.19174573760726	-0.545254368829502	0.00835744727196544	4.65316951465627e-05	0.0208801471524084	0.0274716045848669	0.000297913831976173	0.0270284426991781	1	0.435722793352414	1
ENSG00000100403	-0.22406585523251	-0.518893041702533	0.294827186470023	0.309405649592165	0.030670526876315	0.190714651975267	0.262073920152021	0.0294204688237185	0.139374947085355	1	1	1
ENSG00000100412	-0.655829408571304	0.067818737100748	-0.723648145672052	0.00671616876822931	0.736972028841986	0.0029457500950051	0.0242369668705384	0.289624346316013	0.0065928417825141	1	1	1
ENSG00000100413	-0.671543893610923	0.433592696759495	-1.10513659037042	0.15968834568968	0.246650959460782	0.0178854035335556	0.17679626102185	0.134196917904995	0.0243860029689329	1	1	1
ENSG00000100416	0.0721438867820345	-0.106231819980994	0.178375706763029	0.868235241288457	0.808087209119855	0.683183443401143	0.468149949621225	0.307595543762739	0.333963874432681	1	1	1
ENSG00000100417	-0.484608511296696	-1.46787027102726	0.983261759730568	0.132783470848389	0.00110407311031189	0.0108933457981307	0.157593947143441	0.00278218904550275	0.0171334144538548	1	1	1
ENSG00000100418	-0.144849165390538	-0.366082510082077	0.22123334469154	0.642891231052024	0.251899595770595	0.481677680154983	0.39979441725024	0.136066586272604	0.264401255767734	1	1	1
ENSG00000100422	-0.954543091807754	-1.07111108812093	0.11656799631318	0.0444774692123071	0.0257389347255545	0.791450186048943	0.0788640683283554	0.0261154592526338	0.366011484002335	1	1	1
ENSG00000100425	-0.701673936791908	-0.0576500063671062	-0.644023930424801	0.0155912994857994	0.805594202768505	0.0190209391451703	0.0409116052640042	0.3068587284633	0.0254918231686625	1	1	1
ENSG00000100429	-0.00390517144659337	-0.648250147940384	0.644344976493791	0.991447669668558	0.125097350531503	0.111061140886061	0.500658467034599	0.0816993215029185	0.0942424169040932	1	1	1
ENSG00000100439	-0.874476996070238	0.0866886904338803	-0.961165686504118	0.00481458542907395	0.726787635526065	0.00187986240033318	0.0197852462337419	0.286850474632007	0.00473455028784586	1	1	1
ENSG00000100441	-0.616073445197204	0.285467976942638	-0.901541422139843	0.0175597081544814	0.195326541885702	0.00103602791696763	0.0438307268340018	0.112979778996463	0.00309162597801127	1	1	1
ENSG00000100442	0.700315032397128	-0.800351618572849	1.50066665096998	0.00406299447245142	0.00283670452032916	5.18457567021368e-06	0.0179833991426572	0.00534067244102662	8.3508283728406e-05	1	1	0.0485483665758809
ENSG00000100445	1.14751717077914	0.6672793467708	0.480237824008337	0.00132149104623434	0.0419887529320722	0.124586270436983	0.00893196953326556	0.0370500633455417	0.102753183957207	1	1	1
ENSG00000100450	-2.44293684880539	6.80759824905536	-9.25053509786076	0.688720943855708	0.0467535509698762	0.0948570538265251	0.415350796101367	0.0400417370836357	0.0842681314260227	1	1	1
ENSG00000100453	-5.34853420968371	5.81578878948343	-11.1643229991671	0.0510007001589425	7.45455686805305e-08	0.000208471248670485	0.0860408333877412	3.90906397377991e-06	0.00102136163334836	1	0.000698044705124487	1
ENSG00000100462	0.480244771729461	0.521034247799356	-0.0407894760698954	0.023699006437052	0.0147638901298936	0.832443546707712	0.0528950295003068	0.0172959010296538	0.377301294988651	1	1	1
ENSG00000100473	4.81579350952909	-0.974059287438305	5.78985279696739	0.00126375075116222	0.606535827321902	0.00297537528593388	0.00867569930287175	0.254802948727221	0.00664028107005977	1	1	1
ENSG00000100479	-0.264512335627479	0.18020145130868	-0.444713786936158	0.514629045043117	0.620807552182079	0.258038176480627	0.352831992556045	0.259117990826618	0.172362290730635	1	1	1
ENSG00000100485	-0.272231266423127	-0.352417553311708	0.0801862868885813	0.361794622499032	0.231857594826218	0.78304509955928	0.287770259548352	0.128282008329688	0.363945614119038	1	1	1
ENSG00000100503	0.635781681264531	-1.58318733489282	2.21896901615735	0.00512032611292785	7.20588640667865e-06	4.6146047017085e-08	0.0203835610033706	8.18300385243377e-05	3.86746210733276e-06	1	0.0674759203121389	0.000432111584267984
ENSG00000100519	1.15381557210303	-0.863747889282748	2.01756346138577	0.0154909079678734	0.183697017473312	0.0022973897628233	0.040733194221841	0.108021913340893	0.00552640012972402	1	1	1
ENSG00000100522	-1.02099333570053	-0.15037327994154	-0.870620055758994	0.0784722973540384	0.714345298226432	0.0939085332159276	0.113292090484627	0.2839188003154	0.0835606878965114	1	1	1
ENSG00000100523	-0.347198906511126	-0.915196554402093	0.567997647890967	0.215073461142123	0.00553905592976518	0.0570855506422819	0.211035480884482	0.00853100014022511	0.0575968603421312	1	1	1
ENSG00000100526	0.069210663390844	-0.540280201668027	0.609490865058871	0.824893268016503	0.117967532550952	0.0739301878353282	0.455744565184034	0.078304433170401	0.0702565299507072	1	1	1
ENSG00000100528	0.0259597455410616	0.205027304922793	-0.179067559381732	0.928880924946495	0.468447437129157	0.533540051912851	0.484913451146257	0.212511732404588	0.283200500195127	1	1	1
ENSG00000100554	-0.026200505573438	-0.523294264451761	0.497093758878323	0.947951295487307	0.229494354833109	0.240601263248572	0.49011436133388	0.12720882542094	0.164195405951605	1	1	1
ENSG00000100567	0.679939156347624	-0.480278294551904	1.16021745089953	0.00503838466419533	0.0399391096266425	6.32591366164156e-05	0.0202381767306883	0.0358543225281879	0.000453054023522386	1	1	0.592358555276115
ENSG00000100568	0.551741962552135	1.72267901256011	-1.17093705000798	0.698773143817031	0.178337289056674	0.388478511123053	0.419087846018322	0.105716947017537	0.228120002471875	1	1	1
ENSG00000100577	1.43080545560629	0.885927914667801	0.544877540938489	0.000380769407463515	0.0154575021381079	0.107505047414248	0.00424929397232197	0.0179367329954835	0.0921378886262958	1	1	1
ENSG00000100578	0.454210606655393	0.111678904973848	0.342531701681545	0.0475199868260523	0.61011143514375	0.127816735135982	0.0821856227461024	0.255914534867362	0.104628866962929	1	1	1
ENSG00000100580	0.342450179282574	-0.304019291867297	0.646469471149871	0.245041060225911	0.331271410494336	0.0438990795553142	0.228107862168527	0.166195657806697	0.0474533051874507	1	1	1
ENSG00000100591	0.381026874153019	-0.215201330456365	0.596228204609384	0.0287761815025713	0.197959115126896	0.00195304725502791	0.0598509055119647	0.114113385624768	0.00486905954198733	1	1	1
ENSG00000100592	-0.988399725403481	-1.65047660400618	0.662076878602695	0.000586808184199676	7.81355856759813e-06	0.013729730304563	0.00541867577958065	8.66211814634561e-05	0.0201497153738245	1	0.0731661624269889	1
ENSG00000100596	0.385611495366539	0.0963535177693595	0.28925797759718	0.154340753224256	0.715277379305485	0.280103499190777	0.173101934280618	0.284016051175493	0.1822491613931	1	1	1
ENSG00000100600	0.940373502662787	-2.51018961938217	3.45056312204496	0.0993922412683638	0.0027539866098099	7.29164774631976e-05	0.130858134226242	0.0052438932290623	0.000503012749317285	1	1	0.682789894965383
ENSG00000100601	-0.043891445347461	-0.135766011712523	0.0918745663650616	0.877874452079275	0.634540025350451	0.747617857524954	0.471035340255217	0.262659556138631	0.353910595828432	1	1	1
ENSG00000100603	0.234345473089173	0.235817381707112	-0.001471908617939	0.324050852275336	0.315732245349052	0.994943271457585	0.269627333583569	0.16071845044687	0.41974002253313	1	1	1
ENSG00000100605	2.03731855967974	0.872739567633369	1.16457899204637	0.00204842786675842	0.159145433869358	0.0585814921951289	0.011920751173154	0.0971287166926246	0.0587609690884825	1	1	1
ENSG00000100612	-0.276328401686449	-7.49037620225989	7.21404780057344	0.183435640099434	2.98279098719438e-06	1.71285750661262e-06	0.192736574929189	4.60742961903966e-05	3.60802094275703e-05	1	0.0279308548040881	0.0160391976919206
ENSG00000100614	0.435704779122251	-0.722839486628649	1.1585442657509	0.295377221090441	0.130727855274935	0.0166662720957694	0.255379954416735	0.0844457502119525	0.0231402769843462	1	1	1
ENSG00000100628	1.31693733222255	0.150143609454964	1.16679372276759	0.0409535394440443	0.80688739429371	0.0694248000283971	0.0744086842077503	0.307245041402148	0.0669768438641979	1	1	1
ENSG00000100629	0.866056498940919	1.04479604154383	-0.178739542602907	0.0433886078478171	0.0148098786008889	0.649383955365771	0.0776644100613447	0.0173374804496571	0.322882842664217	1	1	1
ENSG00000100632	0.656140271347369	0.359923269483299	0.29621700186407	0.00595825163167806	0.0991016530174709	0.16808536229984	0.0223694379921423	0.0688963099326232	0.127203359593031	1	1	1
ENSG00000100644	0.313571544878059	0.354533413740956	-0.0409618688628973	0.248524973451608	0.191432308576631	0.876905685328191	0.230213970001614	0.111243914586856	0.389025662307827	1	1	1
ENSG00000100647	-1.06064017365106	-1.53452511803872	0.47388494438766	0.000135909778065506	3.18059894385947e-06	0.0390155352174555	0.00227243688295725	4.77614743750835e-05	0.0433926084897404	1	0.0297831285103001	1
ENSG00000100650	0.434369453456013	-0.23840234180861	0.672771795264623	0.0143586719701291	0.150237572888996	0.000678088937476067	0.0385964491963042	0.0931724160538645	0.00230729472008366	1	1	1
ENSG00000100664	0.358976350618432	0.276171573206192	0.0828047774122405	0.215094613955748	0.333009290837231	0.768725581392353	0.211035480884482	0.166761093037806	0.360180094064845	1	1	1
ENSG00000100697	0.105774754853231	-1.04288000488551	1.14865475973874	0.629945356184943	0.000623599301500698	0.000165113611276482	0.395825309479184	0.00187285618744527	0.000867799749531782	1	1	1
ENSG00000100711	0.216254330254093	1.970682933752	-1.7544286034979	0.752429300898927	0.00356324891063962	0.0137925664585422	0.435212921784185	0.00625819167772746	0.0202168990843533	1	1	1
ENSG00000100714	0.644843704225273	0.255243040671909	0.389600663553364	0.00649423797284124	0.233260767091804	0.076363096068048	0.0237454014179486	0.128907232307021	0.0719508443562287	1	1	1
ENSG00000100721	4.16155188989264	-1.43378824261629	5.59534013250893	4.87966858837296e-06	0.242999065752082	6.94373927595804e-05	0.000333049216578037	0.132690773106734	0.000484957547266965	0.0456932166615244	1	0.650211745800711
ENSG00000100722	0.147636003353845	-0.292347853362139	0.439983856715984	0.54244555394282	0.249457700491656	0.0875871536194033	0.362818137576483	0.135256215558398	0.079312305975272	1	1	1
ENSG00000100726	0.64100064731421	1.18256055573513	-0.541559908420922	0.0825236212965892	0.00228800228984221	0.125154388044552	0.116813397791574	0.00459802018777109	0.103052484845557	1	1	1
ENSG00000100731	-0.945949147588554	-1.17343546573194	0.227486318143385	0.0180147098481933	0.00528679125509209	0.533618369206937	0.0445347964466021	0.00826187605168591	0.283203908139732	1	1	1
ENSG00000100744	0.881081020296701	0.185336550298666	0.695744469998035	0.0213417868450985	0.620323947948081	0.0691155864514299	0.0496823437401385	0.258981580638369	0.0668045507497308	1	1	1
ENSG00000100749	1.25274398201389	0.625615165101504	0.627128816912384	0.000382591836815063	0.0417173518300029	0.0391603318666951	0.00424949206778063	0.0369388166302168	0.0435316375840365	1	1	1
ENSG00000100784	1.42483920670443	4.40044743182274	-2.97560822511831	0.357238696814109	0.00322634347206347	0.0498322144287388	0.285925581097482	0.00584035473475556	0.0520113003430235	1	1	1
ENSG00000100802	-0.986709010510893	-2.38189081915068	1.39518180863978	0.238436335456048	0.0337459483546945	0.154182984100909	0.224714071764822	0.0315908618548984	0.119671248310448	1	1	1
ENSG00000100804	-0.654146589910158	-1.19924720578366	0.545100615873504	0.000968195214233798	3.35511226189247e-06	0.00446603589733005	0.00739000866508876	4.88284225555974e-05	0.00886239533923843	1	0.0314172712203611	1
ENSG00000100811	-0.0158078775497664	-0.30702011194783	0.291212234398064	0.954733953021068	0.292541165153623	0.311100803936869	0.491553585783822	0.151737280066986	0.19588167737268	1	1	1
ENSG00000100813	0.19532619617722	0.214707101192799	-0.0193809050155791	0.354259503470918	0.307917616132525	0.925490676072433	0.284400812581013	0.15798199942466	0.401720086325505	1	1	1
ENSG00000100815	-0.556481905554799	-1.10460524298937	0.548123337434568	0.0874653739917063	0.00467634582676772	0.106311615130444	0.120775524015524	0.0075841530223459	0.0913535709256538	1	1	1
ENSG00000100823	1.35627726738706	1.69772258194137	-0.341445314554315	1.15392734278102e-05	7.34457839866022e-07	0.121333039104416	0.000503178282980868	1.77107845148586e-05	0.100702618384669	0.108053756378014	0.00687746321250543	1
ENSG00000100836	1.04941159263589	0.88930728015077	0.160104312485116	0.0103537878739999	0.0256060143799973	0.660695989131483	0.0314405154561739	0.0260045544390919	0.326660238001639	1	1	1
ENSG00000100865	-0.171717376152833	0.471664125549629	-0.643381501702462	0.443310664899354	0.0358330529125764	0.00840130051839968	0.323178783217246	0.0330866005094758	0.0141181676102878	1	1	1
ENSG00000100883	0.517700785442146	0.170082476436636	0.347618309005509	0.0396607730021551	0.471716734405218	0.151529287648447	0.072648437474601	0.213598058483412	0.118168196605651	1	1	1
ENSG00000100888	0.00648148248802141	0.46384932976126	-0.457367847273239	0.969661097534311	0.0129088225737022	0.0148769027459915	0.495125100576576	0.015713258878738	0.0212629115036617	1	1	1
ENSG00000100889	0.395715958309734	-0.667026599044337	1.06274255735407	0.109340818481111	0.0155622219210691	0.000484797358257474	0.139208312604791	0.0180139573684595	0.00181909410924601	1	1	1
ENSG00000100897	-0.103773457215922	-0.50857243089909	0.404798973683167	0.68496164172059	0.0655612702641412	0.131185689688778	0.41459708304532	0.0509504178189772	0.106523299304651	1	1	1
ENSG00000100902	0.227458113295688	-2.82082057272716	3.04827868602284	0.312111085239611	3.2262315054567e-08	3.87657518491207e-09	0.263510462885048	2.26814794592207e-06	8.036816110463e-07	1	0.000302104318170966	3.63002500315166e-05
ENSG00000100906	-0.33116731524629	0.000714387832904505	-0.331881703079195	0.22114429325707	0.997830947382097	0.219551079687454	0.215088965912475	0.352221833348224	0.154101666660674	1	1	1
ENSG00000100908	0.0384319681347546	0.628394615602978	-0.589962647468224	0.905772561753605	0.0451411149535658	0.0720658028193976	0.479039411436391	0.0390997084345513	0.0689338139620146	1	1	1
ENSG00000100911	0.580241320302675	0.319291141385223	0.260950178917452	0.0530820628552285	0.266884608996783	0.360044042074194	0.0881138232841867	0.142070285465605	0.21665516587052	1	1	1
ENSG00000100916	0.261247200402346	0.134680748834733	0.126566451567613	0.494761042430635	0.71866615724494	0.737111040704906	0.344245249055691	0.284574804121975	0.350964684210418	1	1	1
ENSG00000100918	0.172331355063887	-7.19955574634877	7.37188710141266	0.687837169556997	0.00654437818780506	0.00320637335449176	0.415349699286322	0.00958767573869385	0.00701557319666674	1	1	1
ENSG00000100934	-1.18681390233746	-0.660405844508585	-0.526408057828878	5.50859086102074e-05	0.00580110820995686	0.0235161390492276	0.0012842699708198	0.00881971261911732	0.0294872591654318	0.515824448225982	1	1
ENSG00000100938	-0.153579873036021	0.594592577183815	-0.748172450219836	0.443485291544838	0.00638914515002465	0.0014445951879499	0.323206024348275	0.00944482463154029	0.00391624605605587	1	1	1
ENSG00000100941	0.644165740727498	0.00932903061985377	0.634836710107644	0.069894426214124	0.979171921646091	0.0827695045789923	0.104695300233147	0.348017475573735	0.0761222650250877	1	1	1
ENSG00000100949	-0.193291721755202	0.038447360412351	-0.231739082167553	0.292020285426529	0.826087461351321	0.204299711485206	0.253828977598337	0.311373445858953	0.146130913034208	1	1	1
ENSG00000100979	-1.12679304903503	2.68198324394287	-3.80877629297789	0.0217654579847221	6.66568202159903e-07	9.8569709533579e-08	0.0502155018909067	1.6848908162086e-05	6.26340591817568e-06	1	0.00624174464502533	0.000923006760072434
ENSG00000100982	-0.111573862200408	-0.0972102700306928	-0.0143635921697155	0.698605335313641	0.731800022753519	0.959840955955073	0.419087846018322	0.288159218060603	0.411050606041368	1	1	1
ENSG00000100983	0.209942417478491	0.304936413092199	-0.0949939956137081	0.393652199779403	0.214123299809914	0.69415669503315	0.300632288900325	0.120883449961553	0.337648699174216	1	1	1
ENSG00000100991	-0.409312410136812	0.133571156147935	-0.542883566284748	0.0123213400580277	0.355451011514024	0.00171164133895408	0.0348506502848005	0.174432394423394	0.004412440209818	1	1	1
ENSG00000100994	-0.237312747188299	-0.490767896015994	0.253455148827694	0.486324341687782	0.163451350945515	0.459149439455889	0.340452611824402	0.099024922678437	0.255904642715308	1	1	1
ENSG00000100997	0.0397252773270473	-1.05928767293356	1.09901295026061	0.906199188952182	0.0189000997713301	0.00996712970705943	0.479190454622348	0.0207964879490798	0.0160510363489333	1	1	1
ENSG00000101003	0.357073463279177	1.69428206336962	-1.33720860009044	0.494585258929762	0.00184987636850983	0.0143463393249834	0.344201034824287	0.00397867212356209	0.0207150580037221	1	1	1
ENSG00000101017	-0.707758342470628	-2.38434046909672	1.6765821266261	0.0112214269364067	1.41260764741672e-07	7.71508343410538e-06	0.0329466226799419	5.6911390390515e-06	0.000105520674903481	1	0.00132276580104102	0.0722440412769628
ENSG00000101019	0.486793740986118	1.48889864251488	-1.00210490152876	0.0362547430196984	1.69796341975638e-06	0.000194683982418484	0.0686308815329538	3.18718415123869e-05	0.000966445179768414	1	0.0158997294625988	1
ENSG00000101040	0.57315207834665	0.490344806943612	0.0828072714030384	0.0190227632504802	0.0393205639067071	0.70829256926086	0.0462730639524285	0.0354435532461075	0.342119746216113	1	1	1
ENSG00000101052	0.830327696161303	0.595434293539659	0.234893402621643	0.0548969540711386	0.161229917673491	0.566706951495522	0.0900810691009497	0.098002595800753	0.29511850400244	1	1	1
ENSG00000101057	0.928352879819947	0.673599007515092	0.254753872304854	0.0251785144941605	0.0925824265952838	0.505608775391942	0.0552802485635548	0.0654802286779059	0.272636378127759	1	1	1
ENSG00000101079	0.00205950174283188	0.872620448429652	-0.87056094668682	0.994061232971054	0.00301523464279158	0.00452980911418197	0.501399964880277	0.00556803900412108	0.00896143418103573	1	1	1
ENSG00000101084	-0.133303440745284	0.447508624949573	-0.580812065694857	0.556646528183566	0.049210219681846	0.0168787082720602	0.368582745513379	0.0413986231792505	0.0233611238690836	1	1	1
ENSG00000101096	1.30565244909232	1.23687376109007	0.0687786880022521	0.00169739715868199	0.00248032575729706	0.84238934749697	0.0105179691230791	0.00485431300628712	0.379894505746609	1	1	1
ENSG00000101104	1.26787968625556	-2.36319728623606	3.63107697249162	0.284392772237701	0.179741662374193	0.0275532514004157	0.250425274533182	0.106306566646478	0.0331702680256817	1	1	1
ENSG00000101109	0.710296206081684	-0.222980581796048	0.933276787877732	0.00153621578870979	0.256131370633598	0.000164498448787718	0.00984310380765533	0.137654703604839	0.000867259904648817	1	1	1
ENSG00000101126	0.304628049461074	0.16773790472773	0.136890144733344	0.198087084688728	0.46886590655906	0.553551402191798	0.201730261169763	0.212652362719564	0.290075233631827	1	1	1
ENSG00000101132	0.122169324975811	0.622974287791635	-0.500804962815824	0.808482855207088	0.185142307432724	0.307112722868653	0.451123600795887	0.108695481497224	0.194104853658086	1	1	1
ENSG00000101138	0.0600734033044117	-0.0218760595255621	0.0819494628299739	0.756589261971816	0.909356552202373	0.671773999677427	0.436912800560342	0.33162360487866	0.330271935266414	1	1	1
ENSG00000101146	0.46866745093807	0.466936958600982	0.001730492337088	0.0604270216758474	0.0593046432390893	0.994081108028492	0.0958365986453513	0.0474384118492056	0.419421219124196	1	1	1
ENSG00000101150	0.0721441154617129	0.419830783188806	-0.347686667727093	0.753409921454916	0.0689432277933248	0.135145904751523	0.435673104203501	0.0525283590678422	0.108797043863733	1	1	1
ENSG00000101158	-0.524989944660457	0.672529945739931	-1.19751989040039	0.0309303514391177	0.00477224353634614	5.03222686373697e-05	0.0625059126404991	0.00766815677303725	0.000389170518115158	1	1	0.47121772352033
ENSG00000101160	-0.567139127763307	-0.346702851698484	-0.220436276064823	0.130593931969813	0.339540031041021	0.541506211582921	0.155741030607179	0.169060267590727	0.285964588208575	1	1	1
ENSG00000101161	1.08377274938603	-0.0634196204699154	1.14719236985595	0.0102534469317634	0.868115518297009	0.00771568228380394	0.0313440699099492	0.321193088842457	0.0132717525152185	1	1	1
ENSG00000101181	0.232632762980886	0.601775860739079	-0.369143097758193	0.519248884096446	0.0877982589322884	0.296800566832536	0.3545541115107	0.0629318778299171	0.190026784935575	1	1	1
ENSG00000101182	0.288361493231482	-0.0624713071313583	0.35083280036284	0.0868482638913631	0.697418537469471	0.0418810288570838	0.12029550627909	0.279240492241205	0.045850661321769	1	1	1
ENSG00000101187	0.373143964649646	0.972283367336289	-0.599139402686643	0.418364318857741	0.0331826067098476	0.186077316981924	0.311995595337234	0.031178598412485	0.137002683655631	1	1	1
ENSG00000101189	0.425955438332335	0.925961878335471	-0.500006440003136	0.414990815653271	0.0697147209778272	0.325382093399125	0.31036445132784	0.0529695707218893	0.201759756321459	1	1	1
ENSG00000101191	0.49233225974406	0.451958882094483	0.0403733776495764	0.0175646085673987	0.0264452813646641	0.828916481240352	0.0438307268340018	0.0265467772041512	0.376210149023488	1	1	1
ENSG00000101193	0.0330158882199789	-1.19187774147069	1.22489362969067	0.912536820507007	0.00238195213488478	0.00138763924773676	0.480867935650645	0.00471767999645172	0.00379953041723801	1	1	1
ENSG00000101194	2.16177138285617	-3.09239124210245	5.25416262495862	0.000727852096237849	0.031333261101654	0.000346422746123537	0.00625503520978566	0.0299085593098791	0.00144569351647433	1	1	1
ENSG00000101199	-0.0984131561152981	0.209831750686987	-0.308244906802285	0.747533306711904	0.479455705628078	0.312600690640583	0.433988068143873	0.21594336680541	0.196478704049997	1	1	1
ENSG00000101216	0.899904964602377	1.27950859969547	-0.379603635093088	0.0698154422519378	0.0108358278086198	0.41210243089458	0.104683608274058	0.0137895121607326	0.237774180997886	1	1	1
ENSG00000101220	-0.396171536437274	1.16579011653517	-1.56196165297244	0.375865492324006	0.00326218677781683	0.00127847559627519	0.293984541661995	0.00588267491088268	0.00358541286858505	1	1	1
ENSG00000101224	0.228331261431055	0.134264945828414	0.0940663156026406	0.232130779701416	0.47387046635042	0.614709499304214	0.221027238757741	0.214097821087265	0.311641068223451	1	1	1
ENSG00000101236	-0.0530725611187795	-3.04758519633008	2.9945126352113	0.950163756339925	0.0420777491249509	0.0245143017924334	0.490198404251741	0.0371087411693737	0.0304038412006256	1	1	1
ENSG00000101246	-0.120844602919402	0.515325995486013	-0.636170598405415	0.690991044064851	0.0782060068677692	0.0423085002361209	0.416399899690522	0.0577349198599476	0.046254372060969	1	1	1
ENSG00000101247	1.07366886901727	2.1167649409955	-1.04309607197823	0.319902089232581	0.0409520986280553	0.31249695010989	0.26745117191578	0.0365156844439287	0.196446734277278	1	1	1
ENSG00000101255	0.795624963570105	1.28429843711042	-0.488673473540318	0.176960770908416	0.0291675624976156	0.385751765113703	0.188633346747321	0.0284412205856276	0.22699615981144	1	1	1
ENSG00000101265	0.606704854903408	-2.28688115261934	2.89358600752275	0.0968381269994032	0.00348187611120053	0.000146726382484805	0.12850131193537	0.00617104767501392	0.000819401740500107	1	1	1
ENSG00000101266	-0.0492534201031728	1.00096971027662	-1.05022313037979	0.955206367718995	0.165578857257653	0.20344307314715	0.491628161637686	0.0999166584829945	0.145756386492731	1	1	1
ENSG00000101290	-0.593118624578949	0.0915383621827272	-0.684656986761676	0.0644254421686342	0.740056316873624	0.0298376284543483	0.0997390846636914	0.290433924819941	0.0352629311348262	1	1	1
ENSG00000101294	-0.230496494857888	0.270933592388986	-0.501430087246873	0.321682246921719	0.238844107512438	0.0402005874522641	0.268462866723384	0.131093658354607	0.0443685537431144	1	1	1
ENSG00000101298	0.0758569850009343	0.855670859878043	-0.779813874877109	0.956118030374347	0.502164500432483	0.558662385602339	0.491768233752315	0.223159100755983	0.292273181488572	1	1	1
ENSG00000101310	0.0764823235870352	0.0252043800323012	0.051277943554734	0.704121213356916	0.899931009622739	0.79849977998832	0.420751901590935	0.329386187084608	0.368390202399184	1	1	1
ENSG00000101335	-1.36682281419029	0.239509644037729	-1.60633245822802	0.0828153160160309	0.613877499786817	0.0249763189508162	0.116960290753308	0.257004760289475	0.030850580011248	1	1	1
ENSG00000101336	-1.74583742550775	-6.54258047656884	4.79674305106109	0.0209035065142907	0.0172014812497757	0.0441136565486684	0.0491479462752854	0.0193949972005067	0.0476329686335259	1	1	1
ENSG00000101337	-0.628634903980766	0.0516601292228553	-0.680295033203621	0.00447930693067819	0.781318177329933	0.00233966566702513	0.0190996780594712	0.300994458761112	0.00560244137655078	1	1	1
ENSG00000101343	0.0755962499372737	0.533220606003912	-0.457624356066638	0.78301901656683	0.0516795653365994	0.100535759226553	0.442897351316672	0.0428754895468394	0.0878078697339453	1	1	1
ENSG00000101346	-0.268048334975679	-0.246635741901475	-0.021412593074204	0.259331447291316	0.287915948122433	0.925819322365982	0.235982591891065	0.15000283386047	0.401766133978348	1	1	1
ENSG00000101347	2.43570977978058	3.4062804525363	-0.970570672755726	0.00632616310020911	0.000392105113944305	0.218669825321945	0.0233186187258	0.00133543350296064	0.153702224278578	1	1	1
ENSG00000101350	-0.968976770327923	-0.233424114837337	-0.735552655490585	0.0416082772802227	0.514567758423627	0.0852110243179214	0.0753644360926403	0.22717384091863	0.0778045627107435	1	1	1
ENSG00000101361	0.468256839705081	0.463128993167579	0.0051278465375012	0.0252581513874421	0.025972733368725	0.978540635654381	0.0553518736790415	0.026215801926441	0.415624552099376	1	1	1
ENSG00000101363	-0.457130578136868	-0.241101171705798	-0.21602940643107	0.34740397517757	0.576496241238011	0.63712414052714	0.28119524314725	0.245619124264003	0.318888420459986	1	1	1
ENSG00000101365	-0.196954984017849	0.405768203602943	-0.602723187620791	0.291458322608874	0.0368262045961586	0.00425842108671175	0.253464971001549	0.0338038845831652	0.00854946663169533	1	1	1
ENSG00000101367	0.331486973421025	-0.507249508116282	0.838736481537307	0.570871056509951	0.455563319979335	0.197804101817668	0.373911196005466	0.208357804894176	0.143278222065224	1	1	1
ENSG00000101384	-4.50667659232348	-0.582793154824337	-3.92388343749914	2.39717257362677e-08	0.0657912049900279	3.1508538265343e-08	1.12892861246817e-05	0.0510930525555523	3.08910888061026e-06	0.000224471239794411	1	0.000295045952316672
ENSG00000101391	0.991650767524818	-0.195551079096987	1.18720184662181	0.00179486290393734	0.517206931657635	0.000734543271346659	0.0108787110840143	0.228064696389716	0.00241115738748346	1	1	1
ENSG00000101407	0.518501357452004	0.642645598276445	-0.124144240824441	0.020867377066533	0.00545923888039552	0.541893161593183	0.0491479462752854	0.00843724619622149	0.28602226997965	1	1	1
ENSG00000101412	0.935761145116413	-1.35146742375047	2.28722856886688	0.0944138422033343	0.11610067061246	0.00590795535655354	0.126388342001991	0.0774074150249686	0.0108976476759287	1	1	1
ENSG00000101413	0.170233755097358	-0.15712118178465	0.327354936882008	0.376270266157503	0.422933170131927	0.103638990331341	0.294012563823486	0.197821748714714	0.089564988294989	1	1	1
ENSG00000101417	0.160174602296468	2.21946401615927	-2.0592894138628	0.759212172085642	4.98598674920752e-05	0.000513070533660089	0.437149649157625	0.000313540466445264	0.00189409638318889	1	0.466887799195792	1
ENSG00000101421	0.913382646428964	0.535047664837589	0.378334981591374	0.000477828560968447	0.0210730188878655	0.0862610563344512	0.00485905350217829	0.0225884076743456	0.0784360554963647	1	1	1
ENSG00000101439	-1.31203139793373	-6.24083810419324	4.92880670625951	0.00938378195377698	0.00179951505188558	0.00450814438608577	0.0296790769660227	0.00389066308718857	0.00892796450450574	1	1	1
ENSG00000101442	-0.886860365203143	0.0571713400363301	-0.944031705239473	0.0336638302303967	0.853898889422387	0.0162207321938908	0.0660570943217283	0.317468443561828	0.022738067697295	1	1	1
ENSG00000101443	5.04989063396848	-1.57514125525066	6.62503188921914	0.0523047992128476	0.70310967012842	0.0805486953089889	0.0871947360139621	0.280906361366127	0.0746374556797081	1	1	1
ENSG00000101444	0.294039398348565	-0.472805388935587	0.766844787284152	0.239200582505568	0.0813695258496885	0.0073199839370704	0.22509312512872	0.059366604220391	0.0127582500555428	1	1	1
ENSG00000101445	0.449027316594836	-2.56213998214858	3.01116729874341	0.429477261157381	0.0409371321427033	0.00844154063380107	0.316162356479531	0.0365121941479627	0.0141676574131439	1	1	1
ENSG00000101447	-0.0323973850193858	0.353921067487829	-0.386318452507214	0.92782034792846	0.290399870144332	0.271451945820474	0.484834104281472	0.150892408083367	0.178328499733706	1	1	1
ENSG00000101452	0.41838706719538	0.669128069216762	-0.250741002021382	0.211081909682792	0.0455465658500236	0.43621417602517	0.208718680501843	0.0392972143895459	0.24726741258803	1	1	1
ENSG00000101457	0.442095382705132	0.48853636876563	-0.0464409860604977	0.0779078077970405	0.050211083847537	0.843475026793597	0.112753651580696	0.0419627823992095	0.380058847925345	1	1	1
ENSG00000101460	-2.10016802238622	1.20293214724049	-3.30310016962671	0.00678138541092196	0.00228813261565291	4.49116349417078e-05	0.0243603159077649	0.00459802018777109	0.000361775728760177	1	1	0.420552549594152
ENSG00000101464	-0.414094069840881	-1.29321267646754	0.879118606626654	0.174240451831937	0.00172560062338216	0.0144049288827126	0.186918225069651	0.00378060333897081	0.0207844191685548	1	1	1
ENSG00000101473	0.21111081709867	-0.101169480815827	0.312280297914497	0.405638200072775	0.693850512877018	0.230013093182503	0.306190027226842	0.278317856465183	0.159147857173968	1	1	1
ENSG00000101474	-0.114237441604387	-0.0361980714524569	-0.0780393701519299	0.672029231812851	0.891818268414348	0.770852053772363	0.410874218976272	0.327614613987334	0.360875955771095	1	1	1
ENSG00000101493	-0.294411123480451	-0.660496391252786	0.366085267772335	0.431468621552674	0.102604164977286	0.340856305873641	0.317174731133696	0.0705601279225387	0.208263763981747	1	1	1
ENSG00000101544	-0.166720989014973	-0.633540799017227	0.466819810002254	0.480815533511225	0.0197988355082357	0.0676593603405019	0.338502678740564	0.0215158029944246	0.0656596037156512	1	1	1
ENSG00000101546	0.101477700587656	0.573614241273463	-0.472136540685808	0.837093579319711	0.20517475662457	0.322335805785089	0.458950900196305	0.117108090513913	0.200614756908994	1	1	1
ENSG00000101557	-0.0840485569475429	0.139363144281735	-0.223411701229278	0.631935323903767	0.425568737712116	0.211366806321411	0.396647631954716	0.198688800619131	0.149744684378773	1	1	1
ENSG00000101558	0.0334765757066879	0.0839933274191444	-0.0505167517124565	0.913394845731382	0.781164487421293	0.868462366941279	0.480933616657269	0.300988919289291	0.38693590782237	1	1	1
ENSG00000101574	1.77326762286047	2.05128100740918	-0.278013384548718	0.0551243828849855	0.0263575901124393	0.745580987956369	0.090295808628534	0.0264909474489166	0.353286030927887	1	1	1
ENSG00000101577	2.22868969958752	0.554080716048212	1.67460898353931	7.84788779628495e-05	0.256223932580806	0.0018949580235904	0.00161689920098343	0.137682051651068	0.00476343253427775	0.734876213244123	1	1
ENSG00000101596	0.641215020450914	0.0475876388280241	0.59362738162289	0.00358990743845211	0.803694280351906	0.00636380621298908	0.0167389825730218	0.306417669926245	0.0115040069921105	1	1	1
ENSG00000101608	-0.446430304067524	-4.76148755200184	4.31505724793432	0.454010081486771	0.00232543511920966	0.00166991178527357	0.327681679350843	0.00463631797536881	0.00435906867237444	1	1	1
ENSG00000101624	1.75856010392005	1.8707393570818	-0.112179253161743	0.0600143580025867	0.0455219649639961	0.897896534535043	0.0954517592754251	0.0392862491261438	0.394412394948033	1	1	1
ENSG00000101639	0.600703805258225	0.381310211117986	0.219393594140239	0.0309382820286596	0.153395918001094	0.39874752700996	0.0625059126404991	0.0945101578215825	0.232177228466027	1	1	1
ENSG00000101654	0.0803271808989549	-1.00015084524546	1.08047802614442	0.797146161808032	0.00866615524372885	0.00421393429829585	0.447982149916187	0.0117287081699078	0.00848610362154585	1	1	1
ENSG00000101665	0.756954973690433	0.247321936147282	0.509633037543151	0.46765844078308	0.822440972378216	0.634738072040662	0.333646232074166	0.310540231781494	0.318113401721599	1	1	1
ENSG00000101670	-0.169544607558228	2.66823656749405	-2.83778117505228	0.883607910377099	0.00455552832835137	0.0135943959310234	0.472667884452348	0.00743933925252613	0.0200107435513015	1	1	1
ENSG00000101745	0.33710892822325	-0.00128117436056195	0.338390102583812	0.485573343304782	0.997931259487072	0.490681579350684	0.340352576969808	0.352221833348224	0.267681858428263	1	1	1
ENSG00000101751	-1.80403058974285	-1.55208256945247	-0.25194802029038	0.00234207022143677	0.00302804912357473	0.597207673207167	0.0129457583930704	0.00557922815988987	0.305535023564638	1	1	1
ENSG00000101752	0.295889201865152	0.809720116025882	-0.513830914160729	0.473737425510246	0.0481385295667925	0.207516081329828	0.335947485936662	0.0408192825575044	0.147760722930983	1	1	1
ENSG00000101773	0.28341497864085	-0.888692710242687	1.17210768888354	0.364287623980963	0.0309506783703773	0.00393225029236992	0.289037938981164	0.029628980501153	0.00810531480655431	1	1	1
ENSG00000101782	0.342904473827529	0.555323731008034	-0.212419257180505	0.09916483837079	0.0108784721816843	0.287933447472604	0.130814736967654	0.0138224826268973	0.185809114296397	1	1	1
ENSG00000101811	-0.246135843289742	-0.443836010518563	0.197700167228821	0.199721739752641	0.0292323342704732	0.298616892256315	0.202558249808091	0.028495968534191	0.190920509010229	1	1	1
ENSG00000101843	0.32665742226881	-0.475007919749584	0.801665342018394	0.297910852701891	0.179334633747385	0.0250215848147428	0.256287389604456	0.106174803634811	0.0308871210611901	1	1	1
ENSG00000101844	-0.363326591807259	-0.526993505794885	0.163666913987626	0.512715809395339	0.347545176754209	0.767027222467934	0.352135442861429	0.171880377353192	0.359769488212413	1	1	1
ENSG00000101849	-0.145193440397827	2.32637684260137	-2.47157028299919	0.838849443183329	0.00051936435790798	0.00145689912319276	0.459573304698608	0.00163876604104813	0.00394417258025907	1	1	1
ENSG00000101856	0.340993985317215	0.710831723488992	-0.369837738171778	0.165017262912193	0.00622304081289238	0.126383719942955	0.180031113949796	0.00926064358971504	0.103865932874501	1	1	1
ENSG00000101868	0.441177871128901	1.17361318857076	-0.732435317441859	0.199076319399948	0.00201328436398523	0.037812342259056	0.202364553944869	0.00420958738137123	0.0423141259745283	1	1	1
ENSG00000101882	0.45900576355054	-0.0503890847767774	0.509394848327318	0.1206194950154	0.867414826188945	0.097756081017736	0.147852041476748	0.321098535486453	0.0860863521807111	1	1	1
ENSG00000101888	0.670869663362746	2.52117272725823	-1.85030306389548	0.374102440409874	0.000905139234952071	0.0158551151273228	0.293438462019066	0.00243109412828736	0.0222731074166335	1	1	1
ENSG00000101901	1.01431404423531	1.13669991376731	-0.122385869531994	0.000212851228419875	5.84433045659566e-05	0.560980152715266	0.00297877730597073	0.000347400893473178	0.293027227846708	1	0.547263103955618	1
ENSG00000101911	0.250743326423093	0.302434050663601	-0.051690724240508	0.164645772384966	0.0957642943807098	0.766187502209382	0.179895125160164	0.067184086706517	0.359589714965869	1	1	1
ENSG00000101928	0.0975606153035112	-2.43343216075333	2.53099277605685	0.894147183503731	0.0490836301749211	0.0226924181304589	0.475218628284333	0.0413449049081502	0.0287600202903595	1	1	1
ENSG00000101935	1.39533812816165	0.316050527909374	1.07928760025228	0.270652422210486	0.819187476160118	0.4176526160465	0.24298587780094	0.309804858056091	0.23988723916044	1	1	1
ENSG00000101938	-0.167877352179513	1.62156876657071	-1.78944611875022	0.933192340112583	0.352962965745999	0.347914782906018	0.485666062929288	0.173729259120148	0.211456131070676	1	1	1
ENSG00000101940	-0.0782999569689813	-0.0960996298423795	0.0177996728733982	0.833629607026519	0.793617525327366	0.961602915965878	0.457639701223795	0.303873346372964	0.411492003240365	1	1	1
ENSG00000101972	0.259204883799317	0.325632144482567	-0.0664272606832496	0.0820218580218787	0.0328281900935688	0.638518263810107	0.116312906286603	0.0309333191972859	0.319261660844249	1	1	1
ENSG00000101974	0.542068097882382	-1.19280800535842	1.7348761032408	0.0738018673694628	0.0091223399339148	0.000206077051579793	0.108545844824902	0.0121814237659186	0.00101230703809116	1	1	1
ENSG00000101986	-0.342767115208585	-0.379232921602567	0.0364658063939821	0.451097914587942	0.400631324842053	0.935129721994539	0.326480459263252	0.190218158964474	0.404869768384316	1	1	1
ENSG00000101997	-0.294815734151493	0.254228021815677	-0.549043755967169	0.343323300566728	0.365964068767069	0.0762946983230517	0.279442224432781	0.17824121157398	0.0719136628940043	1	1	1
ENSG00000102003	-3.77041086797866	0.360847523242512	-4.13125839122117	0.0376467266011241	0.699520601199411	0.0115526555928007	0.07027116435571	0.279980342111092	0.0178246262612008	1	1	1
ENSG00000102007	-0.0541001893991803	1.37614751038836	-1.43024769978754	0.922728480797887	0.0108487893598342	0.0142542750194966	0.483637096357193	0.0137995274949377	0.0206350731577582	1	1	1
ENSG00000102030	0.15755098516796	0.709112853750667	-0.551561868582708	0.557479142863657	0.0128871159127507	0.0488209865343842	0.368736229110924	0.0156984778595327	0.0512393793480905	1	1	1
ENSG00000102032	0.927456519567956	-0.731271112095155	1.65872763166311	0.151348745842158	0.38945585743061	0.041359831695721	0.171337598689516	0.186169632858007	0.0454315860442764	1	1	1
ENSG00000102034	-0.0843726465919201	-0.631811746133804	0.547439099541884	0.781202224718657	0.0679186865980096	0.0982418955541161	0.442667226085878	0.0520052396938477	0.0863597170099216	1	1	1
ENSG00000102038	-6.63318528253166	-3.92011748161682	-2.71306780091484	0.00322401392506403	0.00367148619213297	0.120294332904878	0.0156732818963515	0.00639434633092242	0.100009103149863	1	1	1
ENSG00000102043	0.697479687541953	-2.39498004817978	3.09245973572174	0.408701718383006	0.0872489338505661	0.0166311323697286	0.30735343955577	0.0626049276678175	0.023120054531621	1	1	1
ENSG00000102054	0.387707653970453	0.657659816365846	-0.269952162395393	0.0276224932730162	0.000845760713527888	0.108424453221375	0.0583344615465481	0.00231447041240505	0.0927845544835841	1	1	1
ENSG00000102078	0.655116202984336	-0.185275008163296	0.840391211147632	0.342755276136199	0.807705859620151	0.256198415450357	0.279219467755791	0.307485813136264	0.171569798085053	1	1	1
ENSG00000102081	0.62821894602223	0.0111383625400301	0.6170805834822	0.123347263482948	0.978674220091835	0.141962049136315	0.150257046952704	0.347915443163285	0.112649665800483	1	1	1
ENSG00000102096	0.427464925662194	-0.756426880714223	1.18389180637642	0.0627632258342145	0.0030860704479052	6.03705905684401e-05	0.0980133471679648	0.00565657624742139	0.000437940405020648	1	1	0.565310210082873
ENSG00000102098	-3.03067231949878	-3.68041500571864	0.649742686219863	0.0135102173447646	0.0064518184741131	0.571105996897605	0.0372406564500502	0.00950264185360908	0.296703289550493	1	1	1
ENSG00000102100	-1.05432451323963	-0.28931224870278	-0.765012264536853	0.00193880562136958	0.25201394170319	0.0110761798645835	0.0114562670565763	0.136103021453098	0.0173063935281437	1	1	1
ENSG00000102103	0.538526860516796	0.353450047139225	0.185076813377571	0.0288068686257384	0.133656488982455	0.418551605331112	0.0598509055119647	0.0856716496391089	0.240228447181198	1	1	1
ENSG00000102119	-1.17111639900326	0.713196943345377	-1.88431334234864	7.27562685278021e-05	0.00157677682007049	1.46917211269064e-07	0.00155745288089326	0.0035508441262651	7.26796866470074e-06	0.681289698494339	1	0.00137573276632352
ENSG00000102125	0.419469981142471	-1.06237665369288	1.48184663483535	0.699725481380007	0.420280847231439	0.232028748457115	0.419516145992666	0.196943647627277	0.160204816811633	1	1	1
ENSG00000102144	0.403184465546794	-2.22184486709221	2.62502933263901	0.0685705275186259	3.65529308606766e-08	3.18853126340932e-09	0.103735056999111	2.41514770217429e-06	7.38807302047221e-07	1	0.000342281644579376	2.98574067505649e-05
ENSG00000102158	0.0583441571569174	0.159920592541011	-0.101576435384093	0.782858413569569	0.447673996207595	0.629947597841272	0.442897351316672	0.205738299434185	0.316341565968726	1	1	1
ENSG00000102178	-0.0892895890026779	0.0935333356369814	-0.182822924639659	0.768422707869515	0.747335010091687	0.540200650245841	0.439978509123786	0.292560598840307	0.285540083119538	1	1	1
ENSG00000102181	-0.389718073506924	-0.87452105759785	0.484802984090926	0.341297294676239	0.0614940744770678	0.261570363805625	0.278660090718291	0.0486945621339964	0.173779670643315	1	1	1
ENSG00000102189	1.33881339596393	0.556538358780778	0.782275037183151	0.0253805684934708	0.341023465949199	0.177505730872093	0.0555472188830736	0.16966541504619	0.132349160026732	1	1	1
ENSG00000102218	-0.267071659649991	1.11919331558643	-1.38626497523642	0.466194148365581	0.00212143410543461	0.000864761389402706	0.332885244195884	0.00436747379667407	0.00271203988459841	1	1	1
ENSG00000102221	-1.76829078233528	2.97138684687615	-4.73967762921143	0.159017798059736	0.000270161340040023	0.000377091896553572	0.17629029617926	0.00103509607954858	0.00152346332975194	1	1	1
ENSG00000102225	-0.972280596034309	-0.164630929535795	-0.807649666498514	0.00287523132360275	0.513206528174261	0.00739021930037704	0.0146227476233574	0.226766346386968	0.0128579083096591	1	1	1
ENSG00000102226	-0.415772418932968	0.435560899127056	-0.851333318060024	0.0253023058888094	0.0169426118417414	0.000121913996257165	0.05542284581924	0.0191882526122627	0.000715682615805195	1	1	1
ENSG00000102241	0.317616248324437	1.49503784585787	-1.17742159753343	0.15673474833922	2.63389923556359e-06	4.9323179416289e-05	0.174829309377078	4.24460020214566e-05	0.000384166160206881	1	0.0246638324418174	0.46186225205413
ENSG00000102265	-1.88999736862564	1.09295828182225	-2.9829556504479	0.00390379017871881	0.0427794131221192	4.81264855897977e-05	0.0176359291387232	0.0375870699875042	0.000378337082637147	1	1	0.450656411062866
ENSG00000102312	-1.54799348754632	-1.37386798824138	-0.174125499304938	0.00291689473037149	0.00331837233353289	0.680643257832228	0.0147111041276232	0.00594827822264293	0.333011430873677	1	1	1
ENSG00000102316	-0.164225174402542	0.197658527266641	-0.361883701669183	0.44116254568351	0.352996149981323	0.100999869301649	0.322511417209648	0.173729259120148	0.0880570244725572	1	1	1
ENSG00000102317	1.04525439303737	-0.412059201778263	1.45731359481563	0.000362932832952298	0.101913948530183	1.62753460734491e-05	0.00414854898722537	0.0702878445130173	0.000173737387547522	1	1	0.152402340631777
ENSG00000102384	0.442725516913311	1.27954985838285	-0.836824341469537	0.596667762823631	0.0953056416256077	0.296470386428231	0.383485949436261	0.0669760997600059	0.189948943165279	1	1	1
ENSG00000102390	-0.0653918719459206	-1.11415886739056	1.04876699544463	0.857824962965029	0.0229215914008532	0.0207110699934468	0.465153226182744	0.0240166423675377	0.0268979726109201	1	1	1
ENSG00000102393	1.02563364460039	1.87172953926261	-0.846095894662215	0.00228543873936793	5.23102031808815e-06	0.00760950141421728	0.0127223225370197	6.59593869953528e-05	0.0131465190796068	1	0.0489832742585775	1
ENSG00000102401	0.0669708258228144	0.15498142155009	-0.0880105957272755	0.70265659956719	0.37605715465239	0.614257597795877	0.420363717687622	0.181736975811083	0.311504734566807	1	1	1
ENSG00000102409	-1.29265181819433	-1.63992913426175	0.347277316067418	0.0981822123353608	0.0519009778333772	0.65195352554916	0.129772948321178	0.0429943993230989	0.323923471156258	1	1	1
ENSG00000102471	-0.0397344847931322	-1.60317862402645	1.56344413923332	0.894714124164613	0.000904454936809658	0.00047931605165867	0.475359005574901	0.00243109412828736	0.00180501040445027	1	1	1
ENSG00000102524	2.91361272098831	2.0795451295846	0.834067591403715	0.017283677626691	0.0814594238217276	0.459761418724742	0.0434343924219308	0.0594065904085078	0.256072979754078	1	1	1
ENSG00000102531	-0.283464047594386	-0.380863274987917	0.0973992273935312	0.292495175258692	0.162220607074163	0.712433104429617	0.254074917431297	0.0985141507555184	0.343120676638845	1	1	1
ENSG00000102547	-3.24548724047136	-0.675832021456353	-2.569655219015	0.00293114508768546	0.127161822041166	0.00548683889164014	0.0147164025056134	0.0827611704196369	0.010272257411582	1	1	1
ENSG00000102572	-0.0475805018907928	-0.542678135524956	0.495097633634163	0.788539786997579	0.00824477496477443	0.0133638065247071	0.444844628551778	0.0113113338083736	0.0197822062671835	1	1	1
ENSG00000102575	2.65843235060016	3.72349573200376	-1.06506338140359	0.252327575891505	0.110285369477745	0.637078803204678	0.23209294246453	0.0744466967723819	0.318888420459986	1	1	1
ENSG00000102580	-0.204498531255336	-0.553513746336752	0.349015215081416	0.327019191155819	0.0161269163525008	0.10604829485028	0.270763423994179	0.018460629313153	0.0912467327050106	1	1	1
ENSG00000102595	0.58390952625998	-4.08158182908815	4.66549135534813	0.191440416218832	0.00519864231115707	0.000721970430613285	0.198115278164015	0.00816661645962893	0.00239181165099653	1	1	1
ENSG00000102606	1.02523616989672	1.73208888896563	-0.706852719068911	0.00061160651055074	2.42217889990229e-06	0.00887665371947245	0.0055604446257049	4.04140636896562e-05	0.0146728560509707	1	0.022681283218685	1
ENSG00000102699	-0.0166726195101788	0.0661725623894155	-0.0828451818995943	0.951080222848029	0.802769911574933	0.757854204167506	0.490423049257841	0.306179221992993	0.356591022023738	1	1	1
ENSG00000102710	-0.281661471199909	0.221622869894555	-0.503284341094464	0.257664085296582	0.336022384596407	0.046491411822503	0.235164285936746	0.167890785031171	0.0495618732853097	1	1	1
ENSG00000102753	0.0598863318604682	-0.0739903755373832	0.133876707397851	0.748630203068831	0.69206109854777	0.476629480599218	0.434328099233777	0.277971343672653	0.26261832365725	1	1	1
ENSG00000102755	2.98704062252549	-3.04044544822861	6.0274860707541	0.0362258760232938	0.249944030909703	0.0154036104741038	0.0686308815329538	0.135430995162201	0.0217963566065787	1	1	1
ENSG00000102781	0.797993224098432	0.698374617190881	0.0996186069075511	0.452602402098917	0.513178005749173	0.92485228461787	0.327007970882244	0.226766346386968	0.401611950860791	1	1	1
ENSG00000102786	-0.276558226152567	0.778393831595922	-1.05495205774849	0.485718377937826	0.0286622723738552	0.0102742967627103	0.340352576969808	0.0281228284441185	0.0164248277296653	1	1	1
ENSG00000102805	-0.409670511174881	-3.41089760137869	3.00122709020381	0.285378296428298	0.00146919471467136	0.00133674343184495	0.250786621078199	0.00338471184481681	0.00370026288613638	1	1	1
ENSG00000102858	-0.353119819861696	-1.97071156270213	1.61759174284043	0.201284223353394	7.14892818632185e-06	3.80517644367607e-05	0.203625674142344	8.17211720917318e-05	0.000323730210375263	1	0.0669425635367178	0.356316722185827
ENSG00000102871	-0.198446557479801	-0.526133416700048	0.327686859220248	0.377643498648162	0.0313687855530129	0.156858666708889	0.294596794283605	0.0299338195956466	0.121248925762733	1	1	1
ENSG00000102879	0.813831299946581	0.638565383084062	0.175265916862519	0.00901262262537723	0.0325631139832223	0.526933361772268	0.0289427967395569	0.0307977393431932	0.280715032910873	1	1	1
ENSG00000102882	0.0424389463530015	0.4612156492485	-0.418776702895498	0.860094615926672	0.063869368655964	0.0934653616706715	0.465793987172016	0.0500120426710625	0.0832724178791357	1	1	1
ENSG00000102893	-0.285313435405301	0.595989631248232	-0.881303066653533	0.318557903074406	0.0363078655501742	0.0051136407926129	0.266672886294408	0.0334023335621824	0.0097464410124835	1	1	1
ENSG00000102897	0.540451280581415	-0.250726685695883	0.791177966277298	0.292784364482865	0.664294648369798	0.159815320091918	0.254182108521179	0.27080259181362	0.122641249246774	1	1	1
ENSG00000102898	0.0381982058899458	2.09728029192551	-2.05908208603556	0.944032337112312	0.000138088356050253	0.000741610174745935	0.488930196135675	0.000660385685006023	0.00243030417468445	1	1	1
ENSG00000102900	0.0745285202373775	-0.0884217827955896	0.162950303032967	0.623161347937261	0.560543350302723	0.290147241556784	0.393236884343341	0.24092499992647	0.186931474916155	1	1	1
ENSG00000102901	0.729665339935873	1.24837380339065	-0.518708463454775	0.081355024848142	0.00415706857042423	0.192189086866836	0.115834153155952	0.00697127888981978	0.140270300135839	1	1	1
ENSG00000102908	0.329529993624171	0.0538941299440081	0.275635863680163	0.209386688950016	0.83469091263425	0.292350842744447	0.207904133914002	0.313638596039062	0.188043613891594	1	1	1
ENSG00000102910	0.736588835697759	0.366236316804463	0.370352518893296	0.00271588568625173	0.0962354718768477	0.0918120989483714	0.0141061485065992	0.0674287297453596	0.0821415504862674	1	1	1
ENSG00000102921	0.0617957927636462	-0.627701531629963	0.689497324393609	0.727287254184911	0.00402087382159996	0.00165511693385154	0.427442807686855	0.00680919467242525	0.00433481199816102	1	1	1
ENSG00000102931	-0.106603863186518	0.590860482349806	-0.697464345536324	0.886395264881517	0.374795640821463	0.330935601863175	0.47323492179142	0.181319418761364	0.204224606228824	1	1	1
ENSG00000102962	0.224639532076148	-5.07651547857238	5.30115501064853	0.635079069099185	8.54768049573712e-08	2.54693445382594e-08	0.397666851581418	4.09251881541256e-06	2.72781205743498e-06	1	0.000800404801620824	0.000238494942256261
ENSG00000102967	0.750759089816053	0.626669390560077	0.124089699255976	0.0655710433040786	0.11783587562473	0.746780016435647	0.100750867673017	0.0782484860349338	0.353683994913474	1	1	1
ENSG00000102974	0.530693063024581	0.193010559887324	0.337682503137257	0.00455920960949037	0.247241725975125	0.0516697373476349	0.0192392591313744	0.134363441342525	0.0534898048899628	1	1	1
ENSG00000102977	0.235592373434845	-0.21898128026729	0.454573653702134	0.336402813045196	0.390110776364314	0.0807601527332672	0.276148029722671	0.186428749166324	0.0747982039705019	1	1	1
ENSG00000102978	0.20976309544213	-0.133556060530805	0.343319155972934	0.297626336568459	0.507123860435537	0.0997226775345366	0.256287389604456	0.224818835421702	0.0873689364647567	1	1	1
ENSG00000102984	-0.0948949479458563	-0.626483984696126	0.531589036750269	0.851656471974513	0.284716017632264	0.336021778704391	0.463265535232954	0.148922827874693	0.20628987521661	1	1	1
ENSG00000103005	-0.362564707437562	-0.570289139750147	0.207724432312586	0.169851630038664	0.0395602760731647	0.422496791771782	0.183548007005069	0.0356304643191968	0.241999134141584	1	1	1
ENSG00000103018	0.717462100299728	0.139203944755137	0.578258155544591	0.00172715966893918	0.479588050260599	0.0083462039228801	0.0106048444879921	0.215973529622495	0.0140796392589484	1	1	1
ENSG00000103024	-0.904627563388136	0.297049629497484	-1.20167719288562	0.0565790499404248	0.456114059860138	0.0112824387004983	0.09175425613009	0.208511752842855	0.0175243998717611	1	1	1
ENSG00000103035	0.221151345843584	-0.59134869675729	0.812500042600874	0.548228246257427	0.16361260955681	0.0516016402954678	0.365233500951978	0.0990821938733866	0.0534398622145585	1	1	1
ENSG00000103037	0.0235462687056045	-2.59683887241725	2.62038514112285	0.971511315083128	0.0174865036515178	0.00808489414136925	0.495693634805568	0.0196092839641198	0.0137625973582159	1	1	1
ENSG00000103042	-0.381743639463337	-0.654165426058506	0.27242178659517	0.523595189123705	0.299872485738708	0.654741565045943	0.356179152306972	0.154743510531317	0.32473526238942	1	1	1
ENSG00000103043	-0.694318699561387	0.41420731014342	-1.10852600970481	0.0250538044719803	0.118829411472509	0.00084944826594625	0.05503209963892	0.0786710407949523	0.00267466284889055	1	1	1
ENSG00000103047	0.409206732864431	1.46016062040021	-1.05095388753578	0.377752350327167	0.00261203729297198	0.0272579521832983	0.294632904119992	0.00504042443304144	0.0328951973498495	1	1	1
ENSG00000103051	0.229952905028676	-0.309951463588805	0.539904368617481	0.201316015771056	0.0973190837659902	0.00731401017018766	0.203625674142344	0.0679573693234636	0.0127534813064997	1	1	1
ENSG00000103061	-0.549792817657788	-1.27842636872721	0.728633551069418	0.386661621501234	0.0948144219963431	0.295429625075622	0.298369810155189	0.066744478311702	0.189559620644808	1	1	1
ENSG00000103064	-0.915408333849178	-1.0281516357315	0.112743301882322	0.0299566158359601	0.0160657398159095	0.770443988499311	0.0610992665910994	0.0184097369103188	0.360727791514921	1	1	1
ENSG00000103066	-0.532780448560955	0.594510886404237	-1.12729133496519	0.235616201817132	0.114889083277148	0.0128991424161927	0.222993374256863	0.0767855764341641	0.0193092691091051	1	1	1
ENSG00000103091	0.887581595979863	0.617494799864994	0.270086796114869	0.0178396899918288	0.0885925693784487	0.433785771867531	0.044218181937625	0.063377464985955	0.246422799297152	1	1	1
ENSG00000103111	-0.359682761206652	-0.599058584688313	0.239375823481661	0.0434913408477026	0.00242303515259773	0.163724099919354	0.0776711700584529	0.00477044895903233	0.124838238111754	1	1	1
ENSG00000103121	0.42619956705198	-0.250673195000783	0.676872762052762	0.139896736085394	0.410390823235911	0.0317619244200185	0.162915953766931	0.193518770481576	0.037069988540101	1	1	1
ENSG00000103126	-1.10869243901874	-0.851367450454787	-0.257324988563951	0.0183916267937232	0.0407828542023172	0.529997329069968	0.0453475635790583	0.0364169866572978	0.281699637853223	1	1	1
ENSG00000103145	-0.927321904351487	-0.848204994327057	-0.0791169100244296	0.0211451604185936	0.028273753311601	0.826181516295607	0.0495654775785251	0.0278517371958279	0.375531360618671	1	1	1
ENSG00000103148	0.554377093142058	0.740314252955603	-0.185937159813545	0.0914540134195713	0.0255451680366391	0.548098016157624	0.123789524032842	0.0259809686930179	0.288440238790159	1	1	1
ENSG00000103150	-0.998177361712576	0.311775147941463	-1.30995250965404	0.0110531687610901	0.266608393831565	0.000842717971180759	0.0326562012593623	0.141969000434531	0.00266198266470155	1	1	1
ENSG00000103152	-0.0634807919981778	-0.615340903038276	0.551860111040099	0.867435186941611	0.15289851564333	0.180127327924778	0.468141970478984	0.094256434508786	0.133797315672367	1	1	1
ENSG00000103160	2.30594588363867	1.74565539436193	0.560290489276738	0.0338366812862958	0.109684050611098	0.585776054164232	0.0662582345675188	0.0741304975477857	0.301895538153689	1	1	1
ENSG00000103168	-0.272892115928191	-0.598431675599282	0.325539559671091	0.464088578704802	0.137863914231765	0.396199200838385	0.332185705569286	0.0875194968339692	0.23113759097604	1	1	1
ENSG00000103174	0.101649251363838	0.646378487170102	-0.544729235806264	0.74641607105807	0.0359721815529016	0.0853587883709769	0.43365220826374	0.0331674026954864	0.0778853209982979	1	1	1
ENSG00000103187	1.01692767494257	0.0381555551638696	0.978772119778699	0.0862383963095431	0.947785307317433	0.103163781929273	0.119767797220271	0.340627676387724	0.0892743267022526	1	1	1
ENSG00000103194	1.58414165743519	0.89545348722613	0.688688170209062	0.0916913751374239	0.353894527616798	0.460104896961589	0.124012910255715	0.173926931158623	0.256201236256525	1	1	1
ENSG00000103197	-0.153552005745902	0.0692603555850476	-0.22281236133095	0.566123239426579	0.787075881982789	0.399604052425267	0.371998131666551	0.302273861116365	0.232466543295336	1	1	1
ENSG00000103199	0.36274059475874	-0.42520582892017	0.78794642367891	0.353538134728091	0.34652211766335	0.0749854334733545	0.284242394696163	0.171631351017041	0.0709512279941234	1	1	1
ENSG00000103202	1.22921159841903	2.95798790602107	-1.72877630760204	0.0614661811456678	8.103317374024e-05	0.00951556407906437	0.0967479613379273	0.000447665019547048	0.0155012836274247	1	0.758794638903607	1
ENSG00000103222	-0.614878525253654	-1.08905433419733	0.474175808943675	0.0157692197773186	0.000271647098757324	0.0546526110083352	0.0410978623781007	0.0010374817330076	0.0559019319727688	1	1	1
ENSG00000103227	-0.891300449195295	0.857745659126488	-1.74904610832178	0.0135357204174403	0.00171723964785908	1.95520221796767e-05	0.0372602752096028	0.00377202503019044	0.000200562566213506	1	1	0.183085135690493
ENSG00000103245	0.62706257376391	0.247297954269498	0.379764619494412	0.0827001763646215	0.48613542923179	0.283993913969845	0.116957851637937	0.218058867825787	0.184020544214	1	1	1
ENSG00000103249	0.37000912291045	0.446927429321754	-0.0769183064113045	0.226342565106267	0.138926017122256	0.794049394824084	0.21807315970099	0.0881250952027793	0.366723571586568	1	1	1
ENSG00000103253	0.60486715000513	-5.42466916677181	6.02953631677694	0.218272948828849	0.00515490337566372	0.00101096109062928	0.213309486130224	0.00812495091787665	0.00304168969519411	1	1	1
ENSG00000103254	0.176521083406006	-2.59688512257635	2.77340620598235	0.692597355221777	0.01085895038377	0.00274340239441412	0.416674758012742	0.0138029865404903	0.00626818308060569	1	1	1
ENSG00000103257	-0.321753618905109	0.125272232857267	-0.447025851762376	0.427070975119482	0.738516063166034	0.26024549286707	0.315194399415524	0.290001705655203	0.173293648378001	1	1	1
ENSG00000103264	-0.146198028073887	0.312310331980906	-0.458508360054793	0.692173136097991	0.36784086989235	0.210129569362395	0.416568111263951	0.17889156424988	0.149163260075739	1	1	1
ENSG00000103266	-0.525328027663053	0.491011762954287	-1.01633979061734	0.0503541005383026	0.0411663853986724	0.000613909577607122	0.0853630219741922	0.0366276690605846	0.00214951909452415	1	1	1
ENSG00000103274	-0.13979134633773	-1.02120884788952	0.881417501551793	0.543591440145709	0.000811780113808563	0.00197326811833838	0.363171934040068	0.00225173947747556	0.0049101482551164	1	1	1
ENSG00000103275	-0.00424323279494111	0.118798794772423	-0.123042027567365	0.97913140855259	0.466246271495185	0.451722045536698	0.497802228873712	0.211754949572535	0.252963780488359	1	1	1
ENSG00000103316	5.74789508224414	0.141345667680078	5.60654941456407	0.023206918407833	0.964384203985002	0.063092298131985	0.0521426833682893	0.34483919008446	0.0622863486068828	1	1	1
ENSG00000103319	-0.58220597168489	-1.48686286293065	0.904656891245758	0.0547691628147759	0.000208060399622065	0.00753278732365539	0.0899968059870924	0.000862427511584835	0.0130598082329027	1	1	1
ENSG00000103335	-0.252894436459977	-0.283412507043839	0.0305180705838617	0.675145345098009	0.634751102241838	0.959295651193552	0.411481797725463	0.262702335929391	0.410995812692878	1	1	1
ENSG00000103342	0.369718201851207	0.287104323018678	0.0826138788325292	0.16123889850352	0.268598544385461	0.745828500565985	0.17774842395831	0.14272872375144	0.353318308478131	1	1	1
ENSG00000103343	0.551577982980196	-0.0206420163466848	0.572219999326881	0.0969271988662808	0.952117307561975	0.0994642195015705	0.128547066362848	0.341747499064697	0.0872677280478115	1	1	1
ENSG00000103351	0.92266731082345	-0.230090087189277	1.15275739801273	0.0508132192038736	0.671541651802216	0.0331561326531319	0.0858631705979991	0.272736000636446	0.0382128265715091	1	1	1
ENSG00000103353	-0.0594843382880783	-0.307458373732424	0.247974035444345	0.859342208964253	0.372495011080318	0.466982163222706	0.465707838209426	0.180437824007214	0.258532299601542	1	1	1
ENSG00000103356	1.26250705347072	1.83509434478045	-0.572587291309731	0.000348991538649607	4.57530883272429e-06	0.048991290576103	0.00404814485068021	5.9980677736753e-05	0.0513513097926068	1	0.0428431919096303	1
ENSG00000103365	0.820491337456751	0.0443570035583895	0.776134333898362	0.000437514833379759	0.816387096836183	0.000814182505428741	0.00465110598200875	0.309261786908875	0.00259263564504841	1	1	1
ENSG00000103381	1.05181649063695	2.26067988577777	-1.20886339514082	0.229237308949572	0.0113420549738543	0.157350372270813	0.219675290947096	0.0142547487660731	0.121530985491236	1	1	1
ENSG00000103415	-0.434660781588775	-0.429923756071818	-0.0047370255169577	0.081651985071215	0.0821243957183634	0.983941983819184	0.115997971548798	0.0597201576343321	0.416995985588805	1	1	1
ENSG00000103423	0.036963956188295	0.268977596038037	-0.232013639849742	0.87167679201543	0.23989965756832	0.313480404034541	0.469133755999277	0.131498237468399	0.196845064989041	1	1	1
ENSG00000103426	0.0365793901034444	0.175151556061967	-0.138572165958523	0.927367003629582	0.660087262830076	0.728968765648635	0.484723447581225	0.269563491224878	0.348312430193067	1	1	1
ENSG00000103429	0.0508269586610128	-0.221329987777318	0.272156946438331	0.843641863843185	0.403940639326339	0.303820140126013	0.461134116192792	0.19140428902039	0.192994196375097	1	1	1
ENSG00000103479	-0.3688403035611	-0.000432185151808854	-0.368408118409291	0.0697367046456388	0.998129155626384	0.0654043960001423	0.104683608274058	0.352254047206875	0.0640392633820483	1	1	1
ENSG00000103489	-1.85378855148065	0.44772158256013	-2.30151013404078	0.00841136528852349	0.239635466465795	0.000624554701797741	0.027604619987001	0.131375221935139	0.00217519050192274	1	1	1
ENSG00000103490	-0.294229454550357	0.444817552882855	-0.739047007433212	0.367628845155037	0.150295882163365	0.0290772299825543	0.290161420598946	0.0931910834513332	0.0346030562435353	1	1	1
ENSG00000103494	-0.556123290283735	-1.05145314897018	0.495329858686447	0.270671256858054	0.0653037193041397	0.345372870617033	0.24298587780094	0.0508335012778728	0.210201731648193	1	1	1
ENSG00000103495	-0.167874446267783	0.216557233008667	-0.38443167927645	0.39356366093764	0.256540829914611	0.0584833189543205	0.300632288900325	0.137779516679902	0.0586923867902509	1	1	1
ENSG00000103496	0.824464324913781	0.481378815438322	0.343085509475459	0.0807498553268708	0.315825585398618	0.459809555437636	0.115377660864219	0.160725490142239	0.256072979754078	1	1	1
ENSG00000103502	-0.319560889805174	1.08095276514596	-1.40051365495114	0.325793683615842	0.000841104570870742	0.000240702900886381	0.27046293707465	0.00230980789253532	0.00112471676984494	1	1	1
ENSG00000103507	0.387635633152403	0.885270233393152	-0.49763460024075	0.0699631609497947	0.00036055517865988	0.0225287599844685	0.104764936244888	0.0012525143665773	0.0286355238847809	1	1	1
ENSG00000103510	-2.79665898017354	-2.61569421456669	-0.180964765606846	4.37958160216014e-06	6.84526853460824e-06	0.649372977046147	0.000317311963250327	7.93482083587795e-05	0.322882842664217	0.0410104021226276	0.0640990945580716	1
ENSG00000103522	-1.16645445825035	0.573522281183876	-1.73997673943423	0.000165965866552337	0.0216326315406388	1.80812992085368e-06	0.00258808785603464	0.0229794938908191	3.72894250017358e-05	1	1	0.0169313285788739
ENSG00000103540	-0.254318609416476	-3.41056260532151	3.15624399590503	0.62175430674859	0.00866011279159691	0.00575603281578437	0.392770023294322	0.0117253338574955	0.0106797893832005	1	1	1
ENSG00000103544	-0.31506493841672	0.50841943076745	-0.823484369184169	0.192543346486849	0.0280878408268202	0.00207223850088905	0.198721669475603	0.027723888159244	0.00511121610067648	1	1	1
ENSG00000103549	0.104805612560126	-0.180013727702999	0.284819340263125	0.497187769685789	0.25412062184702	0.0794623124474066	0.345369879341888	0.136975149552583	0.073884947403942	1	1	1
ENSG00000103591	0.18747962452854	-0.0736337800702969	0.261113404598837	0.422117408819014	0.752866830024216	0.271038443672362	0.313452081212953	0.293959813716039	0.178175715377142	1	1	1
ENSG00000103642	-0.639772101817978	-0.855237932590507	0.215465830772529	0.0306327605271406	0.00633318389312163	0.434230381935484	0.062010202185183	0.00938228736862766	0.246497625487361	1	1	1
ENSG00000103653	-0.14357543063902	-0.607877138440718	0.464301707801697	0.475695127882186	0.00768632758899059	0.0324479179360438	0.336635256426502	0.0108192534756298	0.0376475290682667	1	1	1
ENSG00000103657	0.588596976746829	-0.339030610089026	0.927627586835856	0.0160123552476963	0.149474317495297	0.00077731656957139	0.0415475833175742	0.0928035982629295	0.00250771221371578	1	1	1
ENSG00000103671	-0.00901009019229759	0.23895566238678	-0.247965752579077	0.976062773582991	0.410555627573971	0.404500878452092	0.497045452432006	0.193539409446823	0.234660026718516	1	1	1
ENSG00000103707	1.18375751641951	-0.0230298834908154	1.20678739991033	0.214702564563075	0.982616381625605	0.238511931005209	0.21086759287228	0.348828890956611	0.163136992230409	1	1	1
ENSG00000103740	0.905289332572939	8.59019280092136	-7.68490346834842	0.593091656255817	5.8838518649633e-06	0.000131019111306377	0.382408489840631	7.12017353210805e-05	0.000755482212017538	1	0.0550963888635163	1
ENSG00000103769	0.258566626463754	-0.205010543454968	0.463577169918722	0.180652078403407	0.287337848338595	0.0244504076824711	0.191054577479143	0.149796140335665	0.0303341476410796	1	1	1
ENSG00000103811	-0.87324148642284	-2.14054600910011	1.26730452267727	0.00699948552848152	1.94992702691454e-06	0.000434119634875197	0.024934567801938	3.5201305015352e-05	0.00168806593004029	1	0.0182591166800278	1
ENSG00000103852	1.06654634810367	0.973384072553695	0.0931622755499757	0.359738964367017	0.405198761876485	0.935512816187998	0.286951375776941	0.191780383287945	0.404938925809621	1	1	1
ENSG00000103876	0.0400793404567187	-0.514402033657598	0.554481374114316	0.878114963765229	0.072219732628858	0.0513276704212763	0.471110714437036	0.0543107960232528	0.0532056040290116	1	1	1
ENSG00000103932	-0.64282098769747	-0.192910086208485	-0.449910901488984	0.00266613803618426	0.27734486659602	0.0213796820221377	0.0139510630470442	0.146084984038506	0.027503342446734	1	1	1
ENSG00000103966	0.347590388666661	-4.9457705853237	5.29336097399036	0.0444544098296716	6.82323152021798e-10	3.74128485990818e-11	0.0788640683283554	1.7339567095884e-07	4.91234593279139e-08	1	6.38927399553212e-06	3.50333914281802e-07
ENSG00000103978	0.164230131352606	0.667862325984692	-0.503632194632087	0.452091887295804	0.00508971675900359	0.028921915009457	0.326862622912616	0.00803754522699552	0.0344390343533704	1	1	1
ENSG00000103994	0.454889189581574	-0.27575458858007	0.730643778161645	0.04510818483673	0.224228779675872	0.0037988148313606	0.0794793008317814	0.125003220332105	0.00790800560121088	1	1	1
ENSG00000103995	1.09240018030813	-0.09589536850725	1.18829554881538	0.00428322627514736	0.795681865486331	0.00376250482474682	0.0185079071411151	0.304487321911383	0.00785406672070842	1	1	1
ENSG00000104064	0.0910419766391732	-0.0222339893438478	0.113275965983021	0.647364645829686	0.910429821849939	0.569363727394666	0.401568795973743	0.331897847943941	0.296032403304863	1	1	1
ENSG00000104067	-8.72917236049601	-1.0253170662978	-7.70385529419821	2.8320298889459e-05	0.000681844532649177	4.84666211534854e-05	0.000823284611915539	0.00199695260709646	0.000378792724155243	0.265191278800894	1	0.453841440481237
ENSG00000104081	-0.243566773913553	0.262940362616842	-0.506507136530395	0.512314237784791	0.44418517698093	0.16825203622765	0.351910963154644	0.204604544583151	0.127305036589303	1	1	1
ENSG00000104129	2.05165253303489	1.65156721930446	0.400085313730433	0.0747342178308159	0.154927444691052	0.717713359058216	0.109409350985628	0.0952720955067556	0.34510440861215	1	1	1
ENSG00000104131	0.279781383818769	0.663603575251441	-0.383822191432672	0.356917343806579	0.030619704882716	0.200165135584109	0.285862709820812	0.0293988659066006	0.144253444867255	1	1	1
ENSG00000104133	0.135480494765645	-0.74981707224028	0.885297567005925	0.594273856503896	0.0110843318461645	0.00339254117370892	0.382602124002039	0.0140139835975722	0.00727849974780484	1	1	1
ENSG00000104140	-1.66137095657819	-2.68733528164868	1.02596432507048	0.0112195107703442	0.00361129362122745	0.162350842371134	0.0329466226799419	0.00631571229612962	0.124132440611371	1	1	1
ENSG00000104142	-0.286156328565111	-0.0505370049336532	-0.235619323631457	0.287283251621498	0.844426848921455	0.372514438281749	0.251475228886285	0.315466976651765	0.222089601263817	1	1	1
ENSG00000104147	0.442216833943386	0.775694007767935	-0.333477173824549	0.141800206923213	0.0120265374045891	0.249323999004834	0.164319969398283	0.0149197290135034	0.168253385551227	1	1	1
ENSG00000104154	1.34967302359238	2.08409476604496	-0.734421742452581	0.229206463589978	0.0536522557777468	0.48982410531268	0.219675290947096	0.0439819454361682	0.26742557151515	1	1	1
ENSG00000104164	0.0855671478391109	0.754392020575227	-0.668824872736116	0.801455165529337	0.0259026788020023	0.0547138767576745	0.4494037794684	0.0261899911442682	0.0559210346978173	1	1	1
ENSG00000104177	1.48308491909527	1.36856947187386	0.114515447221418	0.0138349585096251	0.0209365440684622	0.831806239988243	0.0377270374818835	0.0224984081214924	0.377174022475971	1	1	1
ENSG00000104221	0.499545040587268	0.13901549145334	0.360529549133928	0.220735171980854	0.736090978975722	0.379433765649442	0.214912972939652	0.289462298185935	0.22471214018724	1	1	1
ENSG00000104228	-0.896729011317186	-2.32891083587281	1.43218182455563	0.0100841774490723	6.27428519936958e-05	0.00178673129364629	0.0310802358012711	0.000366865863686664	0.00455533353727105	1	0.587524066068967	1
ENSG00000104231	0.553230056830448	0.0451516633798965	0.508078393450551	0.152587621725702	0.90870847406334	0.198524001576351	0.171954724608006	0.331460442282218	0.143563840010149	1	1	1
ENSG00000104267	4.03869451196575	5.86977548504701	-1.83108097308126	0.0998813806119147	0.0201401480521604	0.433880715725805	0.131308337362567	0.0218264248934316	0.246441193532318	1	1	1
ENSG00000104299	0.254625915264162	-0.214937809749777	0.469563725013939	0.375087246625727	0.465136419476017	0.117816799700195	0.293770876375819	0.211367119941013	0.0985728877405285	1	1	1
ENSG00000104312	-0.888342006327456	-0.194255194947514	-0.694086811379943	0.0780361426098736	0.654198265116806	0.14302438359658	0.112888651901206	0.26783717350119	0.113317872017864	1	1	1
ENSG00000104320	0.612091654219135	0.206900278339103	0.405191375880032	0.0511272916991394	0.489368624807136	0.18312253529149	0.0861774355465342	0.218915804981901	0.135434731559182	1	1	1
ENSG00000104325	0.611992518197179	0.00692014948783476	0.605072368709344	0.0166470365133364	0.97651065183693	0.0186868565186501	0.0424460436868579	0.347557701225582	0.0251651661170564	1	1	1
ENSG00000104331	-0.560919143895839	0.156261398549229	-0.717180542445068	0.0530993563645813	0.539435308639196	0.0143201919251264	0.0881138232841867	0.234671458294582	0.0206942996058795	1	1	1
ENSG00000104356	1.72401375400397	0.877784523649756	0.846229230354213	1.36279666248289e-05	0.00776409648135714	0.00829676387921035	0.000539840527851001	0.0108993877057006	0.0140262711566549	0.127612279474898	1	1
ENSG00000104365	-0.107733420058101	-0.650680133871632	0.542946713813532	0.639199366820878	0.0157918380644854	0.033903964078788	0.398762298628718	0.0182032104932296	0.0389062945975076	1	1	1
ENSG00000104375	0.858237435606492	-0.842474554168049	1.70071198977454	0.0205868259854806	0.0733646152906956	0.000654888949361659	0.0487280035698459	0.0549840282342747	0.0022576112292755	1	1	1
ENSG00000104381	2.80252263929544	0.960585678696817	1.84193696059862	0.0410737198062288	0.517306306001772	0.196194205907005	0.074598260296979	0.228078073066504	0.142480196942664	1	1	1
ENSG00000104388	0.233736765804562	0.150801779089248	0.0829349867153139	0.248207444791399	0.449057263059315	0.675404169143169	0.23010087568989	0.20627354935543	0.331353605199682	1	1	1
ENSG00000104408	-0.0493938137627924	-0.0919339204657063	0.0425401067029139	0.829119083385763	0.685870119175749	0.851862446167246	0.456843760541617	0.276391997084561	0.382569006405153	1	1	1
ENSG00000104412	-0.624105747259323	-0.374250097367855	-0.249855649891467	0.00505267915996362	0.0598120085725762	0.200709947091967	0.0202664676628291	0.0477187482306895	0.144481495637234	1	1	1
ENSG00000104419	-0.180691841354371	1.63915101657135	-1.81984285792572	0.899583811119171	0.183770296524622	0.184524274313054	0.476816613807571	0.108045772570528	0.136190158146349	1	1	1
ENSG00000104427	0.412971852249318	-0.519622817833083	0.932594670082401	0.454757438634083	0.439303523347647	0.143998715132902	0.327943179158616	0.203035340356497	0.113898681112852	1	1	1
ENSG00000104432	2.50412274349555	3.69921566273919	-1.19509291924364	0.0715020204514542	0.00825959270524718	0.355287401977575	0.106191376895759	0.0113235032164517	0.21454670581506	1	1	1
ENSG00000104442	0.310380359252606	0.169681804337691	0.140698554914915	0.272393277425299	0.541883534049944	0.612575091379187	0.243834561583597	0.235445095325487	0.310867353575023	1	1	1
ENSG00000104447	-0.553880826234513	0.917309294354818	-1.47119012058933	0.426184332646743	0.0913165598759432	0.0295212369909583	0.314896966673841	0.0648530299684603	0.0349834758201165	1	1	1
ENSG00000104450	0.601508292086424	-1.24205783709635	1.84356612918277	0.221682323094868	0.0701806463542663	0.0058269542596406	0.215301006394025	0.0532065532555057	0.0107707905400132	1	1	1
ENSG00000104472	0.604492045180684	1.14764384815043	-0.543151802969743	0.177625963193969	0.0103086287421772	0.205191407252155	0.189042891305002	0.0133082854789089	0.146502692682254	1	1	1
ENSG00000104490	-1.3904708702602	-1.84282712015541	0.452356249895207	0.00930704403857315	0.00162875254004056	0.352832083559609	0.0295156597526248	0.00362405603336112	0.213391154026204	1	1	1
ENSG00000104497	-0.474858671761456	-0.643964959603526	0.16910628784207	0.75908175418218	0.679339767960812	0.91311242647699	0.437149649157625	0.274665001009286	0.398690246716043	1	1	1
ENSG00000104517	0.955883387125299	0.117890590865118	0.837992796260181	0.000802307367900881	0.614705226428846	0.00235484288031672	0.00661716329879649	0.257188331636568	0.0056285191633128	1	1	1
ENSG00000104518	-0.59568676156237	-0.16356669425791	-0.43212006730446	0.0697706964221891	0.576581871050645	0.16525359105514	0.104683608274058	0.245623930215629	0.125639654775566	1	1	1
ENSG00000104522	-0.50115203708023	0.629954486632275	-1.13110652371251	0.0710423003739584	0.0148298919987113	0.00034734469666894	0.105808931823016	0.0173486142721978	0.0014463019006273	1	1	1
ENSG00000104524	-0.707180496070768	0.699402023227627	-1.4065825192984	0.0768630362833981	0.0343905090531947	0.000956362209967699	0.111447080401384	0.0320537880320401	0.00293253799502192	1	1	1
ENSG00000104529	0.211563919669659	-0.792676128091646	1.0042400477613	0.324705685070387	0.00237685377377135	0.000284035873357699	0.269981389303248	0.00471323357245607	0.00126135982820166	1	1	1
ENSG00000104549	0.383497720022726	0.133145350449744	0.250352369572982	0.0382392176389166	0.442795037930129	0.158760283938628	0.0709832224069321	0.204140019845766	0.122021797474488	1	1	1
ENSG00000104613	-0.636004711599735	0.112776680097365	-0.7487813916971	0.0460310082745281	0.667638707571985	0.0163765880542899	0.0804674199345521	0.271662980755039	0.0228832533971302	1	1	1
ENSG00000104626	0.861598509263467	0.444894738685943	0.416703770577523	0.150333868116387	0.462456889414263	0.482962903683261	0.17063989582356	0.210583981276061	0.26470098051601	1	1	1
ENSG00000104635	0.218001544490988	1.01147855806935	-0.793477013578363	0.4302414002767	0.00113376087979991	0.00830911600529211	0.316492708205754	0.00283322788637652	0.0140411270720943	1	1	1
ENSG00000104643	-2.02731337003803	-1.74036538486534	-0.286947985172686	3.29510575505522e-05	3.68061883435129e-05	0.389613134702262	0.0008969958516906	0.00025831475383916	0.228547772786635	0.308553702903371	0.344653147648655	1
ENSG00000104660	-0.214731461014177	-0.0891280811798639	-0.125603379834313	0.447461631888494	0.742491695151068	0.649516949759452	0.324847167499334	0.29104394513691	0.322882842664217	1	1	1
ENSG00000104671	2.97965287902798	1.66990153883376	1.30975134019422	0.0167008182971451	0.197252652189105	0.283035007967046	0.0424741566495934	0.113771383091706	0.183489751088247	1	1	1
ENSG00000104679	-0.346421991266235	-0.933986004253615	0.587564012987379	0.249917237940822	0.00998012071274829	0.0722565754258651	0.230822627581584	0.0129907932720391	0.0690492249259872	1	1	1
ENSG00000104687	-0.111905372736826	0.694822757425253	-0.806728130162079	0.659699174794607	0.010802588810241	0.00490249922137308	0.406513933247556	0.0137684275437066	0.00945254925297207	1	1	1
ENSG00000104691	-0.646790829342184	1.46880223145917	-2.11559306080136	0.563850328473818	0.0913022928642852	0.0489126411727243	0.371060535891794	0.0648530299684603	0.0512961713915593	1	1	1
ENSG00000104695	-0.220209332399118	0.583585021474553	-0.803794353873671	0.381012956262139	0.0170256554708954	0.00353110969686124	0.295999509940492	0.0192427226664096	0.00749954935770802	1	1	1
ENSG00000104714	2.02650146368041	1.19808389823457	0.828417565445843	0.0541644235857748	0.259227295249865	0.418613847466783	0.0893934401587934	0.138844237145277	0.240229167645548	1	1	1
ENSG00000104731	0.40142154739983	0.634358739015524	-0.232937191615694	0.251850258025479	0.0693901277888139	0.491699645037936	0.231789715922529	0.052807960716361	0.268072006057793	1	1	1
ENSG00000104738	0.577226623313279	0.739879189187274	-0.162652565873995	0.0516806202748757	0.0159839827597848	0.559035150557757	0.0866140961264831	0.0183478722691733	0.292289919104379	1	1	1
ENSG00000104763	0.762677362323562	-0.691181000207252	1.45385836253081	0.0190204284756323	0.0393069309490715	0.000214093847916716	0.0462730639524285	0.0354409346040952	0.00103857431906252	1	1	1
ENSG00000104765	0.060314055582362	0.155457381805997	-0.095143326223635	0.726419908215476	0.370964412265544	0.581440912428193	0.42703963597956	0.180003011636961	0.300493205548656	1	1	1
ENSG00000104774	0.324237290238623	0.788719959959848	-0.464482669721224	0.207183748013501	0.0056299285583393	0.0773529306939968	0.2070244718785	0.00864275320988777	0.0726330411351745	1	1	1
ENSG00000104783	0.64767411929458	-6.38376011221846	7.03143423151304	0.0200504065999746	8.81519627506914e-05	1.23982793512853e-05	0.0478347177538585	0.000478196275396585	0.000144145253898166	1	0.825454979197474	0.116097487845436
ENSG00000104805	0.116523284148808	0.182831092249376	-0.0663078081005683	0.485466283854736	0.277320521623285	0.689004866889812	0.340352576969808	0.146084984038506	0.336017292180251	1	1	1
ENSG00000104808	-4.6574769752604	2.37649137142087	-7.03396834668127	0.00214513290244484	2.76849520877524e-06	1.77220425568349e-05	0.0122128932502801	4.41839893990061e-05	0.000185736136508725	1	0.0259241891349714	0.165949206502202
ENSG00000104812	-0.483437926170443	-0.417059416074162	-0.0663785100962809	0.0160382457480115	0.0320329707502519	0.712707911769608	0.041579986625604	0.0304620339833243	0.343193509599813	1	1	1
ENSG00000104814	1.12900343736348	1.32878403666187	-0.199780599298389	0.000243430354151572	4.56330461957974e-05	0.4060058898632	0.0031922673476209	0.000293868875290642	0.235152164141493	1	0.427307844577447	1
ENSG00000104823	1.71040379255389	2.29397880457896	-0.583575012025068	0.00392232229042715	0.000218860265412184	0.248986526328092	0.0176477598659158	0.000889340092341315	0.168196103343556	1	1	1
ENSG00000104824	1.18655058785764	0.709273765634752	0.47727682222289	2.96397126759418e-05	0.00307247072439876	0.0308891315564159	0.000836089025463393	0.00564219491693558	0.0362554389154692	0.277546269497519	1	1
ENSG00000104825	-0.026016532155293	-0.573915318790851	0.547898786635558	0.908569203972309	0.0251799039851408	0.0291233353605648	0.479797216723201	0.0256982095156027	0.0346369947731463	1	1	1
ENSG00000104833	-0.783842748045872	-1.0559499427396	0.272107194693728	0.586361312395267	0.477027495406178	0.851517716989082	0.380047018261003	0.215054951643904	0.38250140907636	1	1	1
ENSG00000104835	0.357116284926193	1.68597287107852	-1.32885658615233	0.240466699278915	1.05046285198247e-05	0.000246745407598654	0.225769148173079	0.000108459757543511	0.00114077213551246	1	0.0983653414596385	1
ENSG00000104852	0.196508953197139	0.401262878935555	-0.204753925738417	0.280910458306161	0.0370431235521489	0.261228189481625	0.248623301627475	0.0339464079723861	0.17373549946845	1	1	1
ENSG00000104856	-0.412836285323768	-0.591674411079235	0.178838125755467	0.236910380691007	0.0998150778912496	0.602244592889409	0.223633966476879	0.0692611126077654	0.307168230294822	1	1	1
ENSG00000104859	-0.0222392228526229	-0.717558038486693	0.69531881563407	0.935335319370312	0.0276321216132088	0.0266655588952623	0.486312670170857	0.0273476110478013	0.0324286719680576	1	1	1
ENSG00000104866	-0.0412313756343947	-1.31449177872206	1.27326040308767	0.958802656954323	0.201022652797859	0.177875230525343	0.492034638126426	0.11527181592433	0.132399108670535	1	1	1
ENSG00000104870	-0.199522242041866	2.13862847655108	-2.33815071859295	0.764098072087745	0.000521243603405904	0.00125068849051776	0.438817149299181	0.00164312631500483	0.00353661233884179	1	1	1
ENSG00000104872	2.12705940849244	1.8407970448185	0.286262363673934	6.03909906569282e-07	3.61004636435144e-06	0.279862200470007	9.48021265246338e-05	5.16288313907531e-05	0.182152336398502	0.00565501236511476	0.0338044741557869	1
ENSG00000104880	0.598673591923064	-0.888588283980858	1.48726187590392	0.0416491234487835	0.0132915391515873	0.000156901123809532	0.0753816698121782	0.0160667167905847	0.000846233056439024	1	1	1
ENSG00000104881	-1.0092881217973	1.01652188112644	-2.02581000292374	0.0108377495800694	0.00190621390215035	1.26830649194501e-05	0.0323239303213482	0.00405762035837426	0.000146938201333637	1	1	0.118764219905731
ENSG00000104883	-1.20824382786701	0.53481169953934	-1.74305552740635	0.100089685492038	0.295816228887845	0.0127504354892378	0.131409005313467	0.153224769473456	0.0191696042862291	1	1	1
ENSG00000104884	-0.204195629898588	-0.205366857669971	0.00117122777138295	0.363473208068354	0.35488363214115	0.99575327328145	0.288610189628631	0.174273483732885	0.419901853425718	1	1	1
ENSG00000104885	-0.798046161133854	-1.7571093287222	0.959063167588344	0.00825107055968476	2.11466000407345e-05	0.00338214049006262	0.0273453447594675	0.000175635245680782	0.00726014001066256	1	0.198016762781438	1
ENSG00000104886	-0.140283265484648	0.249318576642502	-0.38960184212715	0.704438185705902	0.470763776658241	0.284142490642957	0.420786849655182	0.21324964651059	0.184032299253837	1	1	1
ENSG00000104889	0.923451032004523	0.959513414605879	-0.0360623826013553	0.017133513057768	0.0126931207880301	0.917144355500767	0.0431863000271001	0.0155539257056738	0.399630556743798	1	1	1
ENSG00000104894	0.0274524544053945	-1.20502443298138	1.23247688738678	0.913655872617312	0.000261494359653748	0.000199727016202443	0.480933616657269	0.00100920654008091	0.000988355463170603	1	1	1
ENSG00000104897	0.16824415151424	0.0403666428424906	0.127877508671749	0.515382864315834	0.874954447190007	0.619703620473209	0.353245962222973	0.323288937011722	0.312733076254316	1	1	1
ENSG00000104904	0.321415303965241	0.17063503669129	0.150780267273951	0.110828292491706	0.382207766858331	0.438659971699253	0.140381033955865	0.183822082487123	0.248118224518654	1	1	1
ENSG00000104907	0.623662550128682	0.745607553272087	-0.121945003143406	0.0613546987539524	0.0257532353512703	0.694235885537786	0.096609752724768	0.0261155094989545	0.337648699174216	1	1	1
ENSG00000104915	-0.218454872228545	-0.085694043203955	-0.13276082902459	0.672068926212397	0.861189585356482	0.791904996583319	0.410874218976272	0.319489316730271	0.366076574402319	1	1	1
ENSG00000104921	3.45588057313207	-5.66112480071143	9.11700537384349	5.87462789110262e-05	0.0367023929911104	0.00097664750918376	0.00134956461234813	0.0337277198312993	0.00297069112890555	0.55010015572285	1	1
ENSG00000104946	-0.64432484738536	-0.111451801924349	-0.53287304546101	0.0418783236081864	0.68362437892195	0.07604715927272	0.0757382888095562	0.276025726670647	0.0717834011960457	1	1	1
ENSG00000104951	2.12287560118745	0.967810664838337	1.15506493634912	0.0441908260732067	0.337532070373593	0.252777003425443	0.0785925390127345	0.168364987910218	0.169943079640824	1	1	1
ENSG00000104953	-0.507133064831373	2.08515088206871	-2.59228394690008	0.207934986164662	2.99851119449902e-06	2.25548461178444e-06	0.207218370454126	4.60742961903966e-05	4.44221213061204e-05	1	0.0280780588252888	0.0211203579047495
ENSG00000104957	-1.00888657479928	-0.56339593153598	-0.445490643263297	0.00205855369168333	0.0335879429279424	0.103207970885026	0.0119391483803328	0.0314786269234063	0.0892743267022526	1	1	1
ENSG00000104964	0.258075719696201	0.799474303486022	-0.541398583789821	0.199635395048209	0.000689980620294051	0.0122167308463537	0.202543945990695	0.00201364060940551	0.018572784248939	1	1	1
ENSG00000104969	-0.0990941832166161	1.04416000770518	-1.14325419092179	0.559369976397104	9.11903741902922e-06	4.46095228968899e-06	0.369493989893201	9.81300720106524e-05	7.47737457841359e-05	1	0.0853906663917896	0.0417723572406477
ENSG00000104973	-0.39326004163748	-0.0921964094154881	-0.301063632221992	0.0841323163372115	0.661473951540241	0.171385158040287	0.117850740867976	0.269885842086477	0.12895730373701	1	1	1
ENSG00000104976	-0.613816901292021	-1.52287965877031	0.909062757478294	0.0946552047521081	0.00285534392843437	0.0349743906071488	0.126567536666497	0.00536270716509642	0.039862620332464	1	1	1
ENSG00000104980	0.336522949173892	0.821523814516921	-0.485000865343029	0.150928711246469	0.00171209131317555	0.0425953247615135	0.171026538097482	0.00376480032045092	0.0464647779813523	1	1	1
ENSG00000104998	0.488028114418663	0.506555700003088	-0.0185275855844246	0.121675890487344	0.105017730305855	0.950782614770506	0.148759748318932	0.0717855988911837	0.408592885206746	1	1	1
ENSG00000105011	0.630065883237755	-0.154435574394049	0.784501457631805	0.0174439847528147	0.547008646584975	0.00581816568166383	0.0436717480635491	0.236874369660583	0.0107595944403274	1	1	1
ENSG00000105053	0.116100468681929	0.344635421394483	-0.228534952712555	0.705037372632601	0.253070376860682	0.451407221146163	0.420883132372679	0.136542719257359	0.25282342227466	1	1	1
ENSG00000105063	0.849679628633632	-0.129413476637726	0.979093105271358	0.000579332907808222	0.527524869304271	0.000183312610215265	0.00540212378879559	0.231194927178956	0.00093095011176792	1	1	1
ENSG00000105072	-0.494798683829879	-1.4245825208454	0.929783837015525	0.510375382154908	0.11215301826685	0.260156431238666	0.351193846147456	0.0754453585640917	0.173277696994258	1	1	1
ENSG00000105085	-2.53169347448922	-1.83503509860919	-0.696658375880032	0.0684333685473766	0.125203062254475	0.575194761477289	0.10359411558934	0.0817440083114174	0.298071648653199	1	1	1
ENSG00000105122	0.529633855530644	-3.9646651270828	4.49429898261344	0.0226086850749427	6.77045219976527e-06	3.23168974502551e-07	0.0513532960007055	7.90355966095167e-05	1.27297267405155e-05	1	0.063398514398602	0.00302615427724188
ENSG00000105127	0.497315693166612	-0.116892163105384	0.614207856271995	0.231717360174849	0.791452595642789	0.162389600466856	0.220901570405237	0.303224943139334	0.124132440611371	1	1	1
ENSG00000105135	0.570293602283486	-0.351168253242331	0.921461855525817	0.0450947694561296	0.224072167318829	0.00386526633336471	0.0794793008317814	0.124958084789839	0.00800494463237486	1	1	1
ENSG00000105171	0.887091376331157	-0.666957855331869	1.55404923166303	0.00139220920215109	0.0230958900335528	1.58574712589796e-05	0.00920277363284763	0.0241151364416521	0.000171601851847122	1	1	0.148489360869085
ENSG00000105173	0.167670324511581	0.165496884031471	0.00217344048011012	0.723611394077911	0.719724401387836	0.996284738012745	0.426346560566361	0.284857270713299	0.420036034358227	1	1	1
ENSG00000105176	0.790387365111434	-0.25185118362819	1.04223854873962	0.0339316446511718	0.524761945078842	0.0122100982476942	0.0663889805790023	0.230476329836769	0.018569867944375	1	1	1
ENSG00000105186	-0.279272625067959	0.330406475641271	-0.60967910070923	0.362901854873898	0.243385355839282	0.0500475314019218	0.288302343798375	0.132857788680213	0.0521661785608954	1	1	1
ENSG00000105197	-0.204322772410426	0.318918025098403	-0.523240797508828	0.543214274702868	0.308119129776462	0.119013553045635	0.363022950697554	0.158049337434555	0.0993426782995829	1	1	1
ENSG00000105202	0.707379598407045	1.0627956327691	-0.355416034362052	0.00178876241169175	4.20024835760817e-05	0.0746511623298608	0.0108557071497613	0.000280324636043354	0.0707368914302188	1	0.393311256206429	1
ENSG00000105204	-1.84025147174788	0.463951463766487	-2.30420293551437	0.00244038927132339	0.12471490001594	0.00010318759222265	0.0132770649404011	0.0814735958652805	0.000637362587989209	1	1	0.966248613572898
ENSG00000105220	-0.386682589733114	-0.964671362363161	0.577988772630047	0.0703109461765357	0.000241868569427515	0.0111653813134214	0.105018582389251	0.000953513645483158	0.0173843457700952	1	1	1
ENSG00000105221	0.0651947359179509	0.116438795091245	-0.0512440591732941	0.7254182223585	0.528091056305202	0.781204426054421	0.426717108052921	0.23125606345749	0.363790185568568	1	1	1
ENSG00000105223	-0.0488933080834084	2.33548287770411	-2.38437618578752	0.770958802728181	2.20711274277998e-10	2.90399180628537e-10	0.440680515437333	9.11435681020038e-08	1.6274715936557e-07	1	2.06674037233917e-06	2.71929792740562e-06
ENSG00000105229	-0.146077476071563	-0.101715534596714	-0.0443619414748491	0.574230801434618	0.68840522241813	0.862383312002342	0.375075243119757	0.277046698722966	0.385185936497907	1	1	1
ENSG00000105245	1.30211298052541	1.92668891066103	-0.624575930135617	0.293663768939838	0.111710820888671	0.600815254809978	0.254599641091759	0.0752244800382553	0.306705459050344	1	1	1
ENSG00000105246	-0.690857133822233	-4.01425128903213	3.3233941552099	0.0210216190128346	4.10596983922512e-09	1.74723294367087e-08	0.0493271437170178	5.65192003127763e-07	2.27375665578552e-06	1	3.8448301574504e-05	0.00016361089284534
ENSG00000105248	1.09276236561862	0.845115468396784	0.247646897221839	0.0377133358483696	0.102746738488425	0.614999113837584	0.0703118916922151	0.0706425142809325	0.311641068223451	1	1	1
ENSG00000105254	0.0625379900350608	-0.967700384472403	1.03023837450746	0.817422876346445	0.00765324439699609	0.00318806103494185	0.453746520678706	0.0107910769347354	0.00699213356915222	1	1	1
ENSG00000105258	-0.0690869645903382	0.323633099110346	-0.392720063700684	0.872730356855753	0.423137965857006	0.352731722347744	0.469398297178057	0.197861511764991	0.213391154026204	1	1	1
ENSG00000105270	-1.2791569421945	1.21737126229736	-2.49652820449187	0.268688229443569	0.0840425137903634	0.0213657745928967	0.241729327197058	0.0607406322271095	0.0274944308311602	1	1	1
ENSG00000105281	-0.049700624848225	-0.181493937259244	0.131793312411019	0.869687917497135	0.551207663990094	0.664350880294024	0.468618234939314	0.238273450694578	0.327726843642812	1	1	1
ENSG00000105287	0.271089797896782	-0.360850348692183	0.631940146588966	0.229514501192038	0.129852099799321	0.0120701425952105	0.219775463351514	0.0840978994870348	0.0183925215837198	1	1	1
ENSG00000105290	0.378379679477755	4.20703490746711	-3.82865522798936	0.781662492037725	0.000904626095112384	0.00661913480601735	0.442701136550593	0.00243109412828736	0.0118567433062684	1	1	1
ENSG00000105298	-0.876174295839661	-0.571875237958742	-0.30429905788092	0.00499476781344348	0.0345473749564981	0.253456589249932	0.0201665064568224	0.0321565278924206	0.170254674860611	1	1	1
ENSG00000105321	0.405148495000183	-0.132543413083566	0.537691908083749	0.315949031048175	0.752739486383399	0.201500661072912	0.26546580741781	0.293944833036438	0.144924312988977	1	1	1
ENSG00000105323	0.303470600880476	0.114756262559708	0.188714338320768	0.0415866513828867	0.412062717656385	0.185684988114084	0.0753554820391917	0.194139054547865	0.136764951740052	1	1	1
ENSG00000105325	-0.36171774924389	-0.507942451264182	0.146224702020292	0.128848295094354	0.0400262289441701	0.525903305425265	0.15444143478452	0.0359033069071775	0.280355870787987	1	1	1
ENSG00000105327	-2.48542460368408	-0.183743182880933	-2.30168142080314	9.68817435562055e-05	0.462564011351304	4.93492097678539e-05	0.00182635532763471	0.210603731460758	0.000384166160206881	0.907200646660308	1	0.462106000266184
ENSG00000105329	0.228423777387461	0.00943532692384739	0.218988450463613	0.325253938334997	0.967053875178533	0.345163704702098	0.270226128607513	0.345494634469968	0.2101732265551	1	1	1
ENSG00000105339	-0.78537499539728	0.0261035264859881	-0.811478521883268	0.0558173167348787	0.943327658516736	0.0448142248418307	0.0910171069453015	0.339588779212484	0.048203295938081	1	1	1
ENSG00000105341	0.170333752114742	0.897008413265316	-0.726674661150574	0.542236417799103	0.00273465249202223	0.0144508939381559	0.362807766234857	0.00521308826719873	0.0208354766170362	1	1	1
ENSG00000105355	0.485790107367211	-1.69824396806961	2.18403407543683	0.0505178262701064	1.14197935582205e-05	2.92654022770853e-07	0.085517443510914	0.000115650767227312	1.18842611036693e-05	1	0.106934946879177	0.00274041226922626
ENSG00000105364	-0.256111395703456	0.0643148695706638	-0.32042626527412	0.27062075165807	0.774525344229441	0.17011911954934	0.24298587780094	0.299589027424705	0.128274218978675	1	1	1
ENSG00000105371	-3.43029494278643	-3.31472001421254	-0.115574928573888	0.0357291201217174	0.0374544626057109	0.938226444380497	0.0682922774680932	0.0342284130213035	0.405497392896908	1	1	1
ENSG00000105373	-0.935723258179311	-0.293518790065484	-0.642204468113827	0.024697715962273	0.376537845709805	0.0875318984845439	0.0544786193057569	0.181862864383946	0.0792804965031402	1	1	1
ENSG00000105374	-2.33226067488768	4.34291186460883	-6.67517253949651	0.0333458413840238	3.11650386915817e-07	1.48104572553123e-06	0.0656245232678133	9.9692516003132e-06	3.3528076576483e-05	1	0.00291829422307971	0.0138685121738744
ENSG00000105379	-0.299692030148346	0.510818872398776	-0.810510902547122	0.167540182657565	0.0213591465990751	0.00120639198343551	0.181801070072117	0.0228145822085018	0.00346609457656779	1	1	1
ENSG00000105393	0.0808585879451527	0.249500247495843	-0.16864165955069	0.655013249006093	0.172936234558778	0.352812260121025	0.404767191127719	0.103163137630366	0.213391154026204	1	1	1
ENSG00000105397	-0.827569911882492	-1.14137318703316	0.313803275150667	0.00136655845855382	8.24142036274312e-05	0.157919631924165	0.00912428789601887	0.000454534381373239	0.121671820847722	1	0.771726602767265	1
ENSG00000105401	-0.0865465598375832	0.679880691836713	-0.766427251674296	0.681079733295973	0.00422113266567593	0.00196346214609836	0.413336174886746	0.00704652022523337	0.00489192830944393	1	1	1
ENSG00000105402	0.71600940038786	0.339111588962339	0.376897811425521	0.00336362582776575	0.121105236942536	0.0869600570314674	0.0160656367686984	0.0798417442608673	0.0788895389143134	1	1	1
ENSG00000105404	-0.293506635138487	0.478778519365959	-0.772285154504446	0.230280717159031	0.0512298116294156	0.00446888298756524	0.220334824512014	0.042601386537412	0.00886357982158072	1	1	1
ENSG00000105409	-2.4119303999226	0.592842671958112	-3.00477307188071	0.0917277189307366	0.502838616489324	0.0220857773472836	0.12402081915302	0.223338679489276	0.0281907213509933	1	1	1
ENSG00000105426	-0.662992537734821	-3.64989134785907	2.98689881012425	0.419533983392499	0.0438812660526587	0.0551854844928602	0.312521452549173	0.0382399098753842	0.0563253066000097	1	1	1
ENSG00000105429	-1.11952682455262	-0.771967191379776	-0.347559633172841	0.00139524273949342	0.0106587052144932	0.225828636675164	0.00920277363284763	0.0136429391425856	0.157274760634017	1	1	1
ENSG00000105438	-0.414025564197113	0.432487575105178	-0.846513139302291	0.0444494266278168	0.0333587597028782	0.000413085793745008	0.0788640683283554	0.0313082452168634	0.00163205399260099	1	1	1
ENSG00000105443	-0.256079661382183	-0.612996113410708	0.356916452028525	0.315472958009922	0.0300340374948802	0.175752815624088	0.265302468562059	0.0290108995646986	0.131387812481881	1	1	1
ENSG00000105447	0.332917028855304	-0.765400424605961	1.09831745346127	0.266800210922327	0.0268169541769777	0.00242839454340374	0.240519437983603	0.0268139568697007	0.00575221723065882	1	1	1
ENSG00000105467	-0.659861389309714	1.08306826041765	-1.74292964972736	0.729704095261009	0.50860005679611	0.336062869628067	0.427881739044712	0.225306603928331	0.20628987521661	1	1	1
ENSG00000105472	-1.92356747164472	-0.0580590481678892	-1.86550842347683	0.069266050196014	0.933955889961293	0.0498249726457453	0.104358145159065	0.337465313833626	0.0520113003430235	1	1	1
ENSG00000105483	2.67709952812708	-1.74515779726428	4.42225732539137	0.0187832748189149	0.289427984672609	0.0064367344196263	0.0459065969407812	0.150552587802017	0.0116198431334791	1	1	1
ENSG00000105486	0.79481430269146	0.809870204087922	-0.0150559013964618	0.0164301208415362	0.0143565482876664	0.95963450072245	0.0421249911375534	0.0169620981625753	0.411006876238491	1	1	1
ENSG00000105499	4.70036655006301	3.15973369373121	1.5406328563318	0.0182310091762843	0.118793194610466	0.416284152317711	0.0449750817394868	0.078662827506308	0.239349457337706	1	1	1
ENSG00000105501	-1.73446133181921	2.24157357926669	-3.9760349110859	0.291376815237049	0.0470233784265852	0.0123295585549681	0.253464971001549	0.0401450140290482	0.0187121438418561	1	1	1
ENSG00000105514	2.28786172357461	-1.88750772994401	4.17536945351862	0.00882272458913593	0.220807410682446	0.00535938924604389	0.0285566270181404	0.12365928869208	0.0100863838811724	1	1	1
ENSG00000105516	0.60562476206773	1.67253393018955	-1.06690916812182	0.154214128409643	0.000313887988688072	0.0139385608807201	0.173064172845777	0.00114329658263387	0.0203479940634166	1	1	1
ENSG00000105518	0.24765051988423	0.739780618873223	-0.492130098988993	0.287052999954365	0.00382305966380456	0.0412850681846305	0.251367121645716	0.00658154107869019	0.0453621120646656	1	1	1
ENSG00000105552	-0.194523448507421	0.0629137130910462	-0.257437161598467	0.379064346832225	0.769357010023244	0.245059721661062	0.295169973025388	0.298318245186552	0.166230048209375	1	1	1
ENSG00000105556	-0.0806138825833135	-3.36878111998564	3.28816723740232	0.864517714665337	0.00673571539180328	0.00305196445505264	0.467273434031142	0.00980278249109011	0.00677283561438981	1	1	1
ENSG00000105568	0.448617797142162	0.307686830568254	0.140930966573908	0.0098838862723929	0.0606347896807176	0.366896397734603	0.0307243205020073	0.0482105784782229	0.219671129129243	1	1	1
ENSG00000105576	-0.127203157386336	1.37217522938014	-1.49937838676648	0.50791253256432	1.55993104692287e-06	7.57397917611078e-07	0.350061773221851	3.01370533312585e-05	2.15554051281679e-05	1	0.0146071943233857	0.00709227410051014
ENSG00000105583	0.0920645903961326	0.352427676664011	-0.260363086267878	0.6570207514043	0.0991449368017267	0.216680361543241	0.405581980629389	0.0689118995242894	0.152739925726161	1	1	1
ENSG00000105607	-0.024554952287198	-0.512531989354723	0.487977037067525	0.910625022156173	0.0375215560087307	0.0425742094804012	0.480398037927	0.0342802447176414	0.0464647779813523	1	1	1
ENSG00000105612	0.3605542832707	-1.6888646754169	2.0494189586876	0.302232628447942	0.00206065769020388	0.000159374703916082	0.258225614314771	0.00428423749440193	0.000851807234082786	1	1	1
ENSG00000105613	-1.56451133640407	0.311346997841616	-1.87585833424568	0.196886753882426	0.736299873204375	0.0960740145865734	0.201001928461328	0.289509982914779	0.0850041646784148	1	1	1
ENSG00000105617	0.576383314382293	-0.670924510244529	1.24730782462682	0.153516552249408	0.182823797670175	0.0127074744531027	0.172588569030353	0.107642543822257	0.019126915692823	1	1	1
ENSG00000105618	0.336789065137924	0.142086923503855	0.194702141634069	0.185459264097102	0.566897342549516	0.434788823758565	0.193831575067968	0.242813363542997	0.246707972201435	1	1	1
ENSG00000105619	0.227863773483024	-0.621835081514863	0.849698854997887	0.504578035040032	0.117264837074251	0.0306154920684778	0.348709688341241	0.0779947085824596	0.0360201250057509	1	1	1
ENSG00000105639	-0.0988696174241737	1.46588595710318	-1.56475557452736	0.595544510682222	6.78315761956069e-07	3.65562270381834e-07	0.382942061053357	1.6848908162086e-05	1.39172645602185e-05	1	0.00635174879495663	0.0034231250998555
ENSG00000105642	-1.53220299664349	-3.81459148854831	2.28238849190482	0.031387902299546	0.00168037074637663	0.0198333400201362	0.0630352491556847	0.00371077834896166	0.026172242940438	1	1	1
ENSG00000105643	-1.34925375807117	-0.415613861085824	-0.93363989698535	0.0167099179178438	0.299947079497704	0.0579207928859537	0.0424741566495934	0.154757829869568	0.0582317025055017	1	1	1
ENSG00000105647	-0.475105719635222	-0.837828843804181	0.362723124168959	0.331663253567757	0.114414514449348	0.467835565766061	0.27397661512961	0.0765303308682416	0.258859234571011	1	1	1
ENSG00000105649	-1.40916022112742	0.581422450272231	-1.99058267139965	0.0903154863992374	0.285353434679541	0.0112409478394799	0.123087698975002	0.149160673556252	0.0174875372348504	1	1	1
ENSG00000105655	-0.295695900443057	-1.35228922782388	1.05659332738082	0.395857472373285	0.00420243471243953	0.0127569494142184	0.301651707992523	0.00702595768882615	0.0191720800395519	1	1	1
ENSG00000105656	0.414886152811384	-0.646096880905349	1.06098303371673	0.148502861158203	0.0536122329569698	0.00251900758884659	0.169665684576242	0.0439656333458412	0.00586425521154583	1	1	1
ENSG00000105662	0.342379298129328	0.673967630636192	-0.331588332506865	0.748036089041561	0.509081643090898	0.750132318039014	0.434123533925774	0.225414522513839	0.354589536338558	1	1	1
ENSG00000105663	-0.615006807234342	-0.654027651377062	0.0390208441427194	0.0137454882224598	0.00875644633478505	0.860396882069085	0.0376137366693484	0.0118315194537565	0.384516696674331	1	1	1
ENSG00000105669	-0.123346191486499	-0.110027733573639	-0.0133184579128592	0.491927197574211	0.538486753102831	0.940307041986989	0.342991367830495	0.234289658512365	0.406040208041328	1	1	1
ENSG00000105671	-0.169223453182808	0.181828128120485	-0.351051581303293	0.375591264198476	0.32063939954293	0.0722239892266255	0.293872074855164	0.162523059146988	0.0690394716150353	1	1	1
ENSG00000105676	-0.320101496534791	-1.40608147408154	1.08597997754675	0.361427273518262	0.00223162017607554	0.00913370038876656	0.287616065394899	0.00452020169070347	0.0150095664664819	1	1	1
ENSG00000105677	0.155914658469009	1.25528103788951	-1.0993663794205	0.692207914839576	0.00250690925413893	0.00929950111674814	0.416568111263951	0.00489474137782937	0.0152175132688732	1	1	1
ENSG00000105695	-0.36614240760834	-0.814203468882533	0.448061061274193	0.767473394952152	0.524103794993056	0.721252283239503	0.439595296377207	0.230273342077154	0.346280951835266	1	1	1
ENSG00000105698	0.212261380060265	-0.243823793970479	0.456085174030744	0.497878319339736	0.459389619149095	0.166737120401837	0.345624528081747	0.209688316852179	0.126346526335738	1	1	1
[truncated: 7,365 more rows]
