# Supplementary material for: Post-translational buffering leads to convergent protein expression levels between primates
Source: Genome Biol. 2018 Jun 27;19:83. doi: 10.1186/s13059-018-1451-z (PMC6020354; doi:10.1186/s13059-018-1451-z)
Supplement: Supplementary file 6 — Species-specific protein translation. A .csv table of raw ribosome profiling counts listing genes that are quantifiable in at least one species (see details on criteria in “Methods”). Columns of Boolean labels indicate whether or not a gene is expressed in a species and whether a gene is only expressed in that species. (CSV 103 kb) [file 13059_2018_1451_MOESM6_ESM.csv]

	C18358	C18359	C3659	CPt91	R181.96	R249.97	R265.95	R290.96	H19127	H19137	H19144	H19147	chimp.expressed	rhesus.expressed	human.expressed	chimp.specific	rhesus.specific	human.specific
ENSG00000000971	69	53	417	1359	0	0	0	0	0	0	0	0	TRUE	FALSE	FALSE	TRUE	FALSE	FALSE
ENSG00000002745	709	168	1580	500	0	0	1	1	2	8	0	0	TRUE	FALSE	FALSE	FALSE	FALSE	FALSE
ENSG00000003249	0	0	0	1	1	0	0	0	35	83	14	74	FALSE	FALSE	TRUE	FALSE	FALSE	TRUE
ENSG00000003989	253	478	573	482	9	24	3	0	0	0	0	0	TRUE	FALSE	FALSE	FALSE	FALSE	FALSE
ENSG00000005187	24	1	88	17	2	0	17	0	220	179	229	212	FALSE	FALSE	TRUE	FALSE	FALSE	FALSE
ENSG00000005249	0	0	18	0	113	79	148	129	0	0	0	0	FALSE	TRUE	FALSE	FALSE	TRUE	FALSE
ENSG00000006074	0	0	0	0	12	16	35	31	0	0	0	0	FALSE	TRUE	FALSE	FALSE	TRUE	FALSE
ENSG00000006453	0	115	188	13	0	0	0	0	101	23	86	87	FALSE	FALSE	TRUE	FALSE	FALSE	FALSE
ENSG00000006837	0	13	21	0	816	418	396	592	378	461	525	694	FALSE	TRUE	TRUE	FALSE	FALSE	FALSE
ENSG00000008056	0	361	21	38	14	0	26	0	2	0	3	0	TRUE	FALSE	FALSE	FALSE	FALSE	FALSE
ENSG00000008394	0	0	0	18	216	332	205	215	812	941	870	936	FALSE	TRUE	TRUE	FALSE	FALSE	FALSE
ENSG00000010219	88	142	340	157	0	0	1	0	179	191	201	184	TRUE	FALSE	TRUE	FALSE	FALSE	FALSE
ENSG00000010626	47	148	190	62	0	0	2	0	130	45	84	72	TRUE	FALSE	TRUE	FALSE	FALSE	FALSE
ENSG00000011143	177	377	515	190	0	0	2	15	128	95	171	230	TRUE	FALSE	TRUE	FALSE	FALSE	FALSE
ENSG00000011422	57	124	360	109	11	0	2	0	193	25	109	63	TRUE	FALSE	TRUE	FALSE	FALSE	FALSE
ENSG00000011465	0	14	6	0	2879	3159	573	355	0	0	1	0	FALSE	TRUE	FALSE	FALSE	FALSE	FALSE
ENSG00000011600	33	181	7	0	0	0	624	95	0	0	33	0	TRUE	FALSE	FALSE	FALSE	FALSE	FALSE
ENSG00000013293	0	18	0	0	699	289	312	708	0	0	0	0	FALSE	TRUE	FALSE	FALSE	TRUE	FALSE
ENSG00000018610	12	79	32	70	0	0	0	0	4	0	36	33	TRUE	FALSE	TRUE	FALSE	FALSE	FALSE
ENSG00000022556	0	0	0	0	0	0	0	0	103	49	2	123	FALSE	FALSE	TRUE	FALSE	FALSE	TRUE
ENSG00000025423	0	0	0	0	8	51	48	39	2	0	4	0	FALSE	TRUE	FALSE	FALSE	FALSE	FALSE
ENSG00000026036	0	0	11	0	24	17	44	16	4	3	8	5	FALSE	TRUE	FALSE	FALSE	FALSE	FALSE
ENSG00000026652	61	62	343	90	23	0	0	8	21	9	46	25	TRUE	FALSE	FALSE	FALSE	FALSE	FALSE
ENSG00000034053	1	383	218	0	1	14	0	0	3	0	5	0	TRUE	FALSE	FALSE	FALSE	FALSE	FALSE
ENSG00000035141	47	235	194	151	44	0	0	1	83	115	117	183	TRUE	FALSE	TRUE	FALSE	FALSE	FALSE
ENSG00000039068	54	231	206	107	0	1	1	0	7	45	169	21	TRUE	FALSE	FALSE	FALSE	FALSE	FALSE
ENSG00000042980	5	12	0	1	488	616	648	193	0	0	0	0	FALSE	TRUE	FALSE	FALSE	FALSE	FALSE
ENSG00000049768	0	0	0	0	0	135	24	67	0	0	0	0	FALSE	TRUE	FALSE	FALSE	TRUE	FALSE
ENSG00000050030	0	0	0	0	0	45	72	17	4	0	4	0	FALSE	TRUE	FALSE	FALSE	FALSE	FALSE
ENSG00000054179	0	0	2	0	0	1	0	0	105	2	136	19	FALSE	FALSE	TRUE	FALSE	FALSE	TRUE
ENSG00000058091	112	87	225	168	1	0	0	0	104	126	92	248	TRUE	FALSE	TRUE	FALSE	FALSE	FALSE
ENSG00000060709	22	0	16	753	0	1	0	0	7	6	17	1	TRUE	FALSE	FALSE	FALSE	FALSE	FALSE
ENSG00000060718	5	0	1	0	669	144	322	557	0	8	0	3	FALSE	TRUE	FALSE	FALSE	FALSE	FALSE
ENSG00000064225	202	52	344	640	0	0	0	1	51	99	135	22	TRUE	FALSE	FALSE	FALSE	FALSE	FALSE
ENSG00000064300	303	111	725	109	0	0	17	1	6	6	0	10	TRUE	FALSE	FALSE	FALSE	FALSE	FALSE
ENSG00000066294	113	199	450	308	1	0	50	0	225	163	255	420	TRUE	FALSE	TRUE	FALSE	FALSE	FALSE
ENSG00000066923	66	818	219	86	0	33	0	67	130	70	84	187	TRUE	FALSE	TRUE	FALSE	FALSE	FALSE
ENSG00000069482	0	0	11	15	24	24	108	11	0	0	0	0	FALSE	TRUE	FALSE	FALSE	FALSE	FALSE
ENSG00000069667	199	318	744	373	0	26	0	47	22	23	47	7	TRUE	FALSE	FALSE	FALSE	FALSE	FALSE
ENSG00000071282	55	58	23	32	1	0	0	1	155	255	44	255	TRUE	FALSE	TRUE	FALSE	FALSE	FALSE
ENSG00000071575	71	194	336	0	65	387	63	128	3	0	0	0	TRUE	TRUE	FALSE	FALSE	FALSE	FALSE
ENSG00000072422	1	30	13	2	436	465	419	359	0	7	3	0	FALSE	TRUE	FALSE	FALSE	FALSE	FALSE
ENSG00000073464	24	123	116	151	44	209	55	84	1	2	0	0	TRUE	TRUE	FALSE	FALSE	FALSE	FALSE
ENSG00000073578	0	24	0	0	0	0	0	0	7	0	5	7	FALSE	FALSE	TRUE	FALSE	FALSE	TRUE
ENSG00000073712	46	67	92	613	1	0	0	15	82	47	99	1	TRUE	FALSE	FALSE	FALSE	FALSE	FALSE
ENSG00000073910	247	119	511	837	0	0	31	12	73	106	168	147	TRUE	FALSE	FALSE	FALSE	FALSE	FALSE
ENSG00000074317	22	5	10	23	687	469	138	459	0	0	0	9	FALSE	TRUE	FALSE	FALSE	FALSE	FALSE
ENSG00000075240	12	0	0	0	10	0	0	0	23	5	13	9	FALSE	FALSE	TRUE	FALSE	FALSE	TRUE
ENSG00000075643	0	0	0	0	93	92	273	9	7	30	7	9	FALSE	TRUE	FALSE	FALSE	FALSE	FALSE
ENSG00000075891	29	833	89	2	0	2	1	0	2	0	2	5	TRUE	FALSE	FALSE	FALSE	FALSE	FALSE
ENSG00000076351	0	0	18	0	36	68	13	9	1	0	2	15	FALSE	TRUE	FALSE	FALSE	FALSE	FALSE
ENSG00000076706	155	1386	319	56	2	0	1	0	49	32	107	19	TRUE	FALSE	FALSE	FALSE	FALSE	FALSE
ENSG00000076716	59	31	59	21	0	31	0	7	181	422	33	3	FALSE	FALSE	TRUE	FALSE	FALSE	FALSE
ENSG00000078401	28	0	5	0	0	0	0	0	137	111	189	263	FALSE	FALSE	TRUE	FALSE	FALSE	FALSE
ENSG00000079112	1694	4628	4479	988	116	93	83	38	0	0	1	0	TRUE	FALSE	FALSE	FALSE	FALSE	FALSE
ENSG00000079150	6	48	184	180	0	22	0	0	79	64	65	92	TRUE	FALSE	TRUE	FALSE	FALSE	FALSE
ENSG00000081923	30	458	353	195	0	13	23	0	36	32	84	27	TRUE	FALSE	FALSE	FALSE	FALSE	FALSE
ENSG00000083454	1	0	13	0	0	0	0	0	109	52	55	63	FALSE	FALSE	TRUE	FALSE	FALSE	FALSE
ENSG00000083812	9	42	75	0	26	0	0	42	41	8	29	45	TRUE	FALSE	TRUE	FALSE	FALSE	FALSE
ENSG00000083857	136	2245	765	4261	0	19	38	0	6	18	25	3	TRUE	FALSE	FALSE	FALSE	FALSE	FALSE
ENSG00000085514	7	12	32	38	0	0	0	0	94	45	55	53	FALSE	FALSE	TRUE	FALSE	FALSE	FALSE
ENSG00000085741	15	296	2	0	0	19	0	14	151	94	15	89	FALSE	FALSE	TRUE	FALSE	FALSE	FALSE
ENSG00000086289	61	124	255	225	0	18	1	0	324	127	224	224	TRUE	FALSE	TRUE	FALSE	FALSE	FALSE
ENSG00000086967	1	198	160	0	0	0	1	11	3	4	39	2	TRUE	FALSE	FALSE	FALSE	FALSE	FALSE
ENSG00000087076	18	15	49	17	16	18	0	0	28	3	14	9	TRUE	FALSE	FALSE	FALSE	FALSE	FALSE
ENSG00000087237	17	9	0	20	13	0	3	0	101	24	36	131	FALSE	FALSE	TRUE	FALSE	FALSE	FALSE
ENSG00000087258	0	3	0	0	133	518	355	572	1	0	1	1	FALSE	TRUE	FALSE	FALSE	FALSE	FALSE
ENSG00000087266	92	219	285	130	24	0	0	92	156	110	104	174	TRUE	FALSE	TRUE	FALSE	FALSE	FALSE
ENSG00000087494	0	0	12	72	72	212	240	75	0	0	0	0	FALSE	TRUE	FALSE	FALSE	FALSE	FALSE
ENSG00000087589	0	9	45	0	197	141	168	80	2	0	12	7	FALSE	TRUE	FALSE	FALSE	FALSE	FALSE
ENSG00000088002	47	20	70	0	0	0	0	0	0	0	1	0	TRUE	FALSE	FALSE	TRUE	FALSE	FALSE
ENSG00000089012	0	0	71	0	118	105	66	0	0	0	2	0	FALSE	TRUE	FALSE	FALSE	TRUE	FALSE
ENSG00000089335	0	0	7	12	27	26	42	41	4	20	32	23	FALSE	TRUE	TRUE	FALSE	FALSE	FALSE
ENSG00000089505	33	16	67	18	0	0	0	0	17	35	402	7	FALSE	FALSE	TRUE	FALSE	FALSE	FALSE
ENSG00000090382	16	229	3	0	0	2	0	0	0	0	0	0	TRUE	FALSE	FALSE	TRUE	FALSE	FALSE
ENSG00000090530	103	43	157	439	231	32	0	0	87	18	43	6	TRUE	FALSE	FALSE	FALSE	FALSE	FALSE
ENSG00000090612	14	0	6	0	0	0	0	0	6	3	3	4	FALSE	FALSE	TRUE	FALSE	FALSE	FALSE
ENSG00000091317	0	0	0	0	57	149	0	72	14	21	81	30	FALSE	TRUE	TRUE	FALSE	FALSE	FALSE
ENSG00000091879	230	189	53	229	0	0	1	1	3	0	5	3	TRUE	FALSE	FALSE	FALSE	FALSE	FALSE
ENSG00000092009	0	0	0	0	109	175	236	68	0	0	8	0	FALSE	TRUE	FALSE	FALSE	TRUE	FALSE
ENSG00000092051	86	57	109	131	0	0	0	0	30	4	26	21	TRUE	FALSE	FALSE	FALSE	FALSE	FALSE
ENSG00000092607	0	1	1	0	0	0	0	0	93	121	299	56	FALSE	FALSE	TRUE	FALSE	FALSE	FALSE
ENSG00000093072	64	66	208	0	1	0	0	21	248	374	478	1043	FALSE	FALSE	TRUE	FALSE	FALSE	FALSE
ENSG00000095397	51	479	170	279	15	0	0	16	3	11	4	2	TRUE	FALSE	FALSE	FALSE	FALSE	FALSE
ENSG00000096264	25	472	0	29	0	0	0	0	28	0	1	13	TRUE	FALSE	FALSE	FALSE	FALSE	FALSE
ENSG00000096384	0	14	19	12	0	0	0	0	4	13	3	9	TRUE	FALSE	FALSE	FALSE	FALSE	FALSE
ENSG00000099337	0	58	43	11	21	0	0	0	12	2	7	28	TRUE	FALSE	FALSE	FALSE	FALSE	FALSE
ENSG00000099866	31	10	27	109	0	0	0	0	0	0	0	0	TRUE	FALSE	FALSE	TRUE	FALSE	FALSE
ENSG00000099960	0	13	26	76	0	2	0	0	0	0	1	0	TRUE	FALSE	FALSE	TRUE	FALSE	FALSE
ENSG00000100024	76	96	182	504	0	0	0	0	109	38	93	36	TRUE	FALSE	FALSE	FALSE	FALSE	FALSE
ENSG00000100031	0	24	7	4	0	0	1	0	16	13	23	35	TRUE	FALSE	TRUE	FALSE	FALSE	FALSE
ENSG00000100078	0	0	0	0	80	0	65	65	1	0	0	0	FALSE	TRUE	FALSE	FALSE	TRUE	FALSE
ENSG00000100139	152	281	272	139	0	51	0	15	88	46	101	156	TRUE	FALSE	FALSE	FALSE	FALSE	FALSE
ENSG00000100211	0	27	72	34	0	0	0	0	60	18	80	51	TRUE	FALSE	TRUE	FALSE	FALSE	FALSE
ENSG00000100290	67	8	46	0	54	0	0	20	20	12	30	58	TRUE	FALSE	TRUE	FALSE	FALSE	FALSE
ENSG00000100504	211	385	844	615	0	13	50	0	73	19	20	31	TRUE	FALSE	FALSE	FALSE	FALSE	FALSE
ENSG00000100532	53	84	141	29	55	0	75	0	48	30	59	95	TRUE	FALSE	TRUE	FALSE	FALSE	FALSE
ENSG00000100557	0	1	14	0	0	0	0	1	83	129	118	161	FALSE	FALSE	TRUE	FALSE	FALSE	FALSE
ENSG00000100575	21	112	145	143	0	0	19	0	125	95	200	171	TRUE	FALSE	TRUE	FALSE	FALSE	FALSE
ENSG00000100599	465	261	1035	226	18	0	0	1	812	928	550	1377	TRUE	FALSE	TRUE	FALSE	FALSE	FALSE
ENSG00000100764	186	202	525	78	0	0	24	10	13	26	28	21	TRUE	FALSE	FALSE	FALSE	FALSE	FALSE
ENSG00000100796	0	0	0	0	112	122	112	195	90	52	94	127	FALSE	TRUE	TRUE	FALSE	FALSE	FALSE
ENSG00000101166	84	192	242	102	0	15	0	0	190	193	190	194	TRUE	FALSE	TRUE	FALSE	FALSE	FALSE
ENSG00000101210	168	107	41	54	1	0	0	0	47	16	5	1	TRUE	FALSE	FALSE	FALSE	FALSE	FALSE
ENSG00000101680	898	165	2000	2009	0	1	2	0	1	17	7	1	TRUE	FALSE	FALSE	FALSE	FALSE	FALSE
ENSG00000101695	43	159	102	65	0	0	0	0	57	63	49	102	TRUE	FALSE	TRUE	FALSE	FALSE	FALSE
ENSG00000101846	161	40	213	51	0	0	9	1	311	290	128	341	TRUE	FALSE	TRUE	FALSE	FALSE	FALSE
ENSG00000102024	310	1715	1742	355	0	12	24	0	113	228	129	84	TRUE	FALSE	TRUE	FALSE	FALSE	FALSE
ENSG00000102870	9	85	1	19	0	0	0	12	38	23	21	26	TRUE	FALSE	TRUE	FALSE	FALSE	FALSE
ENSG00000102890	148	28	188	130	14	0	2	0	5	4	2	2	TRUE	FALSE	FALSE	FALSE	FALSE	FALSE
ENSG00000102891	18	14	111	87	0	0	0	0	3	8	61	8	TRUE	FALSE	TRUE	FALSE	FALSE	FALSE
ENSG00000102970	920	5808	2094	113	1	0	5	0	80	103	382	62	TRUE	FALSE	TRUE	FALSE	FALSE	FALSE
ENSG00000102996	3	47	3	82	0	0	1	0	252	197	94	108	FALSE	FALSE	TRUE	FALSE	FALSE	FALSE
ENSG00000103248	54	215	277	141	27	0	0	54	87	95	137	168	TRUE	FALSE	TRUE	FALSE	FALSE	FALSE
ENSG00000103855	0	15	11	0	106	223	55	128	6	11	3	6	FALSE	TRUE	FALSE	FALSE	FALSE	FALSE
ENSG00000104043	0	13	18	0	196	202	554	305	0	0	1	0	FALSE	TRUE	FALSE	FALSE	FALSE	FALSE
ENSG00000104055	0	39	58	0	0	0	0	0	192	45	198	76	FALSE	FALSE	TRUE	FALSE	FALSE	FALSE
ENSG00000104213	63	13	53	151	0	0	0	0	0	0	35	5	TRUE	FALSE	FALSE	FALSE	FALSE	FALSE
ENSG00000104324	0	1	10	0	200	205	381	263	1	0	4	5	FALSE	TRUE	FALSE	FALSE	FALSE	FALSE
ENSG00000104341	0	0	13	22	11	27	0	0	2	6	42	0	FALSE	FALSE	TRUE	FALSE	FALSE	FALSE
ENSG00000104499	0	0	0	1	347	206	233	217	2	0	0	0	FALSE	TRUE	FALSE	FALSE	TRUE	FALSE
ENSG00000104611	15	228	55	174	0	5	0	1	2	12	19	7	TRUE	FALSE	FALSE	FALSE	FALSE	FALSE
ENSG00000104689	27	273	217	0	0	21	22	0	18	20	16	5	TRUE	FALSE	FALSE	FALSE	FALSE	FALSE
ENSG00000104756	0	14	13	0	96	1	153	55	0	0	0	0	FALSE	TRUE	FALSE	FALSE	FALSE	FALSE
ENSG00000104903	34	50	6	0	0	1	0	0	58	86	30	187	FALSE	FALSE	TRUE	FALSE	FALSE	FALSE
ENSG00000105058	0	20	45	16	0	0	32	0	12	14	11	51	TRUE	FALSE	TRUE	FALSE	FALSE	FALSE
ENSG00000105193	212	1126	1418	705	0	0	0	16	553	517	711	739	TRUE	FALSE	TRUE	FALSE	FALSE	FALSE
ENSG00000105255	0	31	17	0	85	139	69	118	0	2	10	0	FALSE	TRUE	FALSE	FALSE	FALSE	FALSE
ENSG00000105492	0	30	15	0	2198	2048	2346	1842	0	0	0	0	FALSE	TRUE	FALSE	FALSE	FALSE	FALSE
ENSG00000105497	0	0	9	0	68	37	147	110	5	13	33	31	FALSE	TRUE	FALSE	FALSE	FALSE	FALSE
ENSG00000105708	0	0	31	16	0	18	22	0	21	21	17	27	FALSE	FALSE	TRUE	FALSE	FALSE	FALSE
ENSG00000105784	0	0	32	0	109	223	342	107	0	1	0	9	FALSE	TRUE	FALSE	FALSE	FALSE	FALSE
ENSG00000105974	44	118	133	1421	15	0	0	18	37	24	17	35	TRUE	FALSE	FALSE	FALSE	FALSE	FALSE
ENSG00000106025	130	30	179	439	0	0	0	1	147	99	430	93	TRUE	FALSE	TRUE	FALSE	FALSE	FALSE
ENSG00000106086	159	312	232	117	13	0	0	50	79	77	62	161	TRUE	FALSE	FALSE	FALSE	FALSE	FALSE
ENSG00000106153	180	499	543	340	0	0	0	1	631	751	946	779	TRUE	FALSE	TRUE	FALSE	FALSE	FALSE
ENSG00000106524	106	400	190	17	332	554	232	344	0	0	3	0	TRUE	TRUE	FALSE	FALSE	FALSE	FALSE
ENSG00000106537	36	258	213	0	61	260	203	88	0	0	0	0	TRUE	TRUE	FALSE	FALSE	FALSE	FALSE
ENSG00000106554	23	33	20	17	0	0	0	0	139	100	150	208	FALSE	FALSE	TRUE	FALSE	FALSE	FALSE
ENSG00000106565	156	215	186	18	21	20	0	0	23	5	3	0	TRUE	FALSE	FALSE	FALSE	FALSE	FALSE
ENSG00000106615	0	0	0	0	42	163	39	31	0	5	1	0	FALSE	TRUE	FALSE	FALSE	FALSE	FALSE
ENSG00000106952	7	193	587	0	32	0	0	0	0	7	0	2	TRUE	FALSE	FALSE	FALSE	FALSE	FALSE
ENSG00000106991	103	228	49	77	0	0	0	1	49	74	76	111	TRUE	FALSE	TRUE	FALSE	FALSE	FALSE
ENSG00000107242	342	578	997	442	0	57	20	0	121	206	489	384	TRUE	FALSE	TRUE	FALSE	FALSE	FALSE
ENSG00000107281	10	86	208	183	94	93	73	19	9	0	15	0	TRUE	TRUE	FALSE	FALSE	FALSE	FALSE
ENSG00000107404	0	15	4	29	32	0	0	34	5	8	1	7	TRUE	FALSE	FALSE	FALSE	FALSE	FALSE
ENSG00000107485	391	344	941	103	0	2	2	0	113	185	66	244	TRUE	FALSE	TRUE	FALSE	FALSE	FALSE
ENSG00000107957	26	1	77	16	0	0	1	2	193	80	93	216	FALSE	FALSE	TRUE	FALSE	FALSE	FALSE
ENSG00000108405	48	339	42	86	0	0	0	1	10	71	32	115	TRUE	FALSE	FALSE	FALSE	FALSE	FALSE
ENSG00000108622	0	1	0	67	70	44	26	11	6	16	19	27	FALSE	TRUE	TRUE	FALSE	FALSE	FALSE
ENSG00000108691	171	1338	902	59	0	1	3	0	1	0	0	0	TRUE	FALSE	FALSE	FALSE	FALSE	FALSE
ENSG00000108702	873	10296	3730	45	15	22	0	0	1	1	2	1	TRUE	FALSE	FALSE	FALSE	FALSE	FALSE
ENSG00000108786	48	160	131	66	0	0	0	0	36	66	78	100	TRUE	FALSE	TRUE	FALSE	FALSE	FALSE
ENSG00000108849	0	0	0	0	27	105	71	15	0	0	0	0	FALSE	TRUE	FALSE	FALSE	TRUE	FALSE
ENSG00000108932	0	0	29	21	0	0	0	0	31	30	28	35	FALSE	FALSE	TRUE	FALSE	FALSE	FALSE
ENSG00000109089	9	0	20	0	16	27	0	43	0	0	0	0	FALSE	TRUE	FALSE	FALSE	FALSE	FALSE
ENSG00000109255	0	0	1	0	56	0	52	14	0	0	1	0	FALSE	TRUE	FALSE	FALSE	TRUE	FALSE
ENSG00000109472	5	4	45	2	939	236	1347	1162	1	0	0	9	FALSE	TRUE	FALSE	FALSE	FALSE	FALSE
ENSG00000109475	13	25	5	27	0	0	0	0	0	0	2	3	TRUE	FALSE	FALSE	FALSE	FALSE	FALSE
ENSG00000109667	78	133	111	65	0	0	36	13	2	0	4	2	TRUE	FALSE	FALSE	FALSE	FALSE	FALSE
ENSG00000109684	0	53	34	0	68	278	147	144	45	37	102	70	FALSE	TRUE	TRUE	FALSE	FALSE	FALSE
ENSG00000109943	0	0	0	0	182	233	231	84	0	0	1	0	FALSE	TRUE	FALSE	FALSE	TRUE	FALSE
ENSG00000110013	10	109	175	45	83	0	95	0	86	47	271	147	TRUE	FALSE	TRUE	FALSE	FALSE	FALSE
ENSG00000110092	1	66	111	54	0	1	1	0	61	9	42	259	TRUE	FALSE	TRUE	FALSE	FALSE	FALSE
ENSG00000110375	0	38	66	94	0	0	0	51	40	9	9	22	TRUE	FALSE	TRUE	FALSE	FALSE	FALSE
ENSG00000110400	0	149	69	3	1	1	0	0	342	200	116	184	FALSE	FALSE	TRUE	FALSE	FALSE	FALSE
ENSG00000110492	5	23	28	36	0	0	0	0	31	15	17	14	TRUE	FALSE	TRUE	FALSE	FALSE	FALSE
ENSG00000110900	121	738	334	74	0	13	1	0	33	0	15	3	TRUE	FALSE	FALSE	FALSE	FALSE	FALSE
ENSG00000110934	12	21	22	13	0	0	26	72	14	16	12	21	TRUE	FALSE	TRUE	FALSE	FALSE	FALSE
ENSG00000110955	2763	8339	7782	3828	0	0	0	0	4415	3726	5426	6234	TRUE	FALSE	TRUE	FALSE	FALSE	FALSE
ENSG00000111321	46	456	48	48	0	0	1	0	11	12	7	2	TRUE	FALSE	FALSE	FALSE	FALSE	FALSE
ENSG00000111358	33	162	95	191	96	0	84	0	34	46	77	116	TRUE	FALSE	TRUE	FALSE	FALSE	FALSE
ENSG00000111450	75	35	106	17	0	0	47	0	13	20	31	17	TRUE	FALSE	FALSE	FALSE	FALSE	FALSE
ENSG00000111537	39	99	245	0	15	84	39	43	5	0	6	0	TRUE	TRUE	FALSE	FALSE	FALSE	FALSE
ENSG00000111863	181	183	188	91	0	0	0	0	7	7	23	14	TRUE	FALSE	FALSE	FALSE	FALSE	FALSE
ENSG00000112195	0	164	46	0	37	89	62	135	21	16	10	48	FALSE	TRUE	FALSE	FALSE	FALSE	FALSE
ENSG00000112242	12	0	34	9	19	0	20	0	3	0	18	18	TRUE	FALSE	TRUE	FALSE	FALSE	FALSE
ENSG00000112303	0	1	0	0	0	69	2	84	128	161	208	225	FALSE	FALSE	TRUE	FALSE	FALSE	FALSE
ENSG00000112306	28	55	41	58	0	0	0	0	5	13	25	28	TRUE	FALSE	TRUE	FALSE	FALSE	FALSE
ENSG00000112378	33	71	145	0	0	0	1	14	0	0	2	0	TRUE	FALSE	FALSE	FALSE	FALSE	FALSE
ENSG00000112486	26	0	44	0	17	0	0	0	23	18	6	49	FALSE	FALSE	TRUE	FALSE	FALSE	FALSE
ENSG00000112796	0	47	40	60	0	0	0	0	16	11	7	0	TRUE	FALSE	FALSE	FALSE	FALSE	FALSE
ENSG00000113088	250	95	594	15	1321	3207	2496	1795	4	0	2	0	TRUE	TRUE	FALSE	FALSE	FALSE	FALSE
ENSG00000113269	50	1	1	27	219	180	169	95	2	0	0	1	FALSE	TRUE	FALSE	FALSE	FALSE	FALSE
ENSG00000113296	84	629	59	339	0	2	2	0	16	14	0	4	TRUE	FALSE	FALSE	FALSE	FALSE	FALSE
ENSG00000113456	13	0	4	0	0	0	0	0	8	8	16	13	FALSE	FALSE	TRUE	FALSE	FALSE	FALSE
ENSG00000114388	0	0	44	28	8	0	54	17	22	61	30	34	FALSE	TRUE	TRUE	FALSE	FALSE	FALSE
ENSG00000114646	0	0	40	0	110	79	57	199	0	0	6	1	FALSE	TRUE	FALSE	FALSE	FALSE	FALSE
ENSG00000115008	237	75	924	676	0	0	4	0	81	28	40	428	TRUE	FALSE	TRUE	FALSE	FALSE	FALSE
ENSG00000115009	59	896	867	260	0	0	0	0	0	0	1	0	TRUE	FALSE	FALSE	TRUE	FALSE	FALSE
ENSG00000115085	24	753	37	34	0	70	0	0	1	58	46	7	TRUE	FALSE	FALSE	FALSE	FALSE	FALSE
ENSG00000115107	44	99	30	14	17	19	0	0	25	18	34	55	TRUE	FALSE	FALSE	FALSE	FALSE	FALSE
ENSG00000115129	72	204	286	72	0	1	1	0	34	88	171	152	TRUE	FALSE	TRUE	FALSE	FALSE	FALSE
ENSG00000115414	58	52	1458	451	1743	1838	1185	1568	14	0	49	0	FALSE	TRUE	FALSE	FALSE	FALSE	FALSE
ENSG00000115607	41	0	123	213	103	32	52	18	1	0	1	0	TRUE	FALSE	FALSE	FALSE	FALSE	FALSE
ENSG00000115884	5	19	1	193	93	0	0	28	64	47	86	259	TRUE	FALSE	TRUE	FALSE	FALSE	FALSE
ENSG00000115946	0	105	42	0	0	0	0	0	16	12	21	45	FALSE	FALSE	TRUE	FALSE	FALSE	FALSE
ENSG00000116106	25	1	626	1494	0	33	20	2	0	0	4	1	TRUE	FALSE	FALSE	FALSE	FALSE	FALSE
ENSG00000116478	0	0	0	0	0	0	0	0	10	3	29	38	FALSE	FALSE	TRUE	FALSE	FALSE	TRUE
ENSG00000116711	0	29	159	0	891	826	494	277	50	45	190	91	FALSE	TRUE	TRUE	FALSE	FALSE	FALSE
ENSG00000116771	0	52	17	47	0	0	1	0	55	45	44	92	TRUE	FALSE	TRUE	FALSE	FALSE	FALSE
ENSG00000116815	0	0	17	31	0	23	0	0	21	20	14	3	FALSE	FALSE	TRUE	FALSE	FALSE	FALSE
ENSG00000116824	152	303	57	27	0	0	1	15	0	0	0	0	TRUE	FALSE	FALSE	FALSE	FALSE	FALSE
ENSG00000117153	6	0	23	0	10	0	0	0	2	33	11	24	FALSE	FALSE	TRUE	FALSE	FALSE	FALSE
ENSG00000117281	1	19	0	9	2811	3973	2221	1935	5	0	0	2	FALSE	TRUE	FALSE	FALSE	FALSE	FALSE
ENSG00000117560	0	0	2	0	28	13	64	208	4	0	0	0	FALSE	TRUE	FALSE	FALSE	TRUE	FALSE
ENSG00000117791	0	13	4	0	0	0	0	0	63	21	0	68	FALSE	FALSE	TRUE	FALSE	FALSE	FALSE
ENSG00000117862	21	131	202	57	0	0	0	0	120	148	123	185	TRUE	FALSE	TRUE	FALSE	FALSE	FALSE
ENSG00000118292	0	0	3	0	1	0	0	0	21	35	84	15	FALSE	FALSE	TRUE	FALSE	FALSE	TRUE
ENSG00000118363	78	52	119	92	0	0	0	0	0	0	0	0	TRUE	FALSE	FALSE	TRUE	FALSE	FALSE
ENSG00000118418	0	40	97	4	10	0	0	1	27	43	111	32	TRUE	FALSE	TRUE	FALSE	FALSE	FALSE
ENSG00000118690	15	84	45	1	1510	901	1522	607	0	0	2	1	FALSE	TRUE	FALSE	FALSE	FALSE	FALSE
ENSG00000118777	12	97	318	58	559	607	419	483	4	0	1	0	FALSE	TRUE	FALSE	FALSE	FALSE	FALSE
ENSG00000119125	0	14	8	0	144	353	356	505	49	3	46	54	FALSE	TRUE	FALSE	FALSE	FALSE	FALSE
ENSG00000119227	0	1	8	0	22	0	51	17	3	2	10	11	FALSE	TRUE	FALSE	FALSE	FALSE	FALSE
ENSG00000119640	106	79	189	43	26	25	0	0	79	66	100	129	TRUE	FALSE	TRUE	FALSE	FALSE	FALSE
ENSG00000119782	36	160	39	0	0	0	0	0	0	0	5	3	TRUE	FALSE	FALSE	FALSE	FALSE	FALSE
ENSG00000119862	10	0	39	0	77	62	45	44	18	42	16	19	FALSE	TRUE	TRUE	FALSE	FALSE	FALSE
ENSG00000119979	21	22	49	16	0	29	0	8	29	8	35	34	TRUE	FALSE	TRUE	FALSE	FALSE	FALSE
ENSG00000119986	11	28	30	42	52	0	0	42	10	8	4	8	TRUE	FALSE	FALSE	FALSE	FALSE	FALSE
ENSG00000120087	26	0	43	69	1	0	0	0	23	14	36	57	TRUE	FALSE	TRUE	FALSE	FALSE	FALSE
ENSG00000120162	0	0	7	0	54	117	180	25	28	23	59	27	FALSE	TRUE	FALSE	FALSE	FALSE	FALSE
ENSG00000120265	133	479	461	421	6	0	48	0	222	124	220	250	TRUE	FALSE	TRUE	FALSE	FALSE	FALSE
ENSG00000120329	38	86	81	54	8	0	0	0	1	0	1	4	TRUE	FALSE	FALSE	FALSE	FALSE	FALSE
ENSG00000120549	235	224	426	90	0	3	0	2	399	328	212	316	FALSE	FALSE	TRUE	FALSE	FALSE	FALSE
ENSG00000120594	1	0	0	0	1	0	0	0	133	30	128	37	FALSE	FALSE	TRUE	FALSE	FALSE	TRUE
ENSG00000120885	9	1	21	7	23	1	0	0	376	6	29	1	FALSE	FALSE	TRUE	FALSE	FALSE	FALSE
ENSG00000121552	0	64	26	0	1235	337	1052	1331	4	0	6	0	FALSE	TRUE	FALSE	FALSE	FALSE	FALSE
ENSG00000121653	0	41	12	0	167	28	41	51	0	0	0	0	FALSE	TRUE	FALSE	FALSE	FALSE	FALSE
ENSG00000121769	0	69	0	1	133	262	312	145	130	63	38	133	FALSE	TRUE	TRUE	FALSE	FALSE	FALSE
ENSG00000121900	0	38	9	0	0	0	0	0	30	32	26	20	FALSE	FALSE	TRUE	FALSE	FALSE	FALSE
ENSG00000122386	1	0	1	0	1	0	0	0	65	67	72	87	FALSE	FALSE	TRUE	FALSE	FALSE	FALSE
ENSG00000122592	27	0	87	228	0	0	0	0	0	0	3	0	TRUE	FALSE	FALSE	TRUE	FALSE	FALSE
ENSG00000122861	184	197	294	274	0	0	0	17	71	7	14	6	TRUE	FALSE	FALSE	FALSE	FALSE	FALSE
ENSG00000123095	25	0	43	0	117	104	175	113	17	4	19	38	FALSE	TRUE	FALSE	FALSE	FALSE	FALSE
ENSG00000123576	0	0	0	0	0	89	35	16	0	0	0	0	FALSE	TRUE	FALSE	FALSE	TRUE	FALSE
ENSG00000123892	201	959	559	299	0	49	0	1	150	170	327	34	TRUE	FALSE	TRUE	FALSE	FALSE	FALSE
ENSG00000124074	21	85	94	43	22	39	0	0	37	15	50	61	TRUE	FALSE	TRUE	FALSE	FALSE	FALSE
ENSG00000124216	48	260	41	62	29	0	0	28	7	0	10	7	TRUE	FALSE	FALSE	FALSE	FALSE	FALSE
ENSG00000124225	86	422	297	0	194	12	74	79	0	0	4	0	TRUE	TRUE	FALSE	FALSE	FALSE	FALSE
ENSG00000124491	0	2	11	0	1	42	1	2	34	93	1326	16	FALSE	FALSE	TRUE	FALSE	FALSE	FALSE
ENSG00000124532	0	44	65	37	0	24	108	0	34	30	39	40	FALSE	FALSE	TRUE	FALSE	FALSE	FALSE
ENSG00000124549	0	0	0	0	16	73	0	10	0	0	0	0	FALSE	TRUE	FALSE	FALSE	TRUE	FALSE
ENSG00000124570	16	153	78	20	71	0	0	19	12	5	0	0	TRUE	FALSE	FALSE	FALSE	FALSE	FALSE
ENSG00000124772	56	65	20	0	0	28	0	0	76	56	100	287	FALSE	FALSE	TRUE	FALSE	FALSE	FALSE
ENSG00000125124	21	90	232	93	90	0	0	17	64	65	113	121	TRUE	FALSE	TRUE	FALSE	FALSE	FALSE
ENSG00000125170	59	290	276	60	0	0	0	16	52	40	72	9	TRUE	FALSE	TRUE	FALSE	FALSE	FALSE
ENSG00000125378	10	55	50	3407	1	0	1	0	4	8	192	0	TRUE	FALSE	FALSE	FALSE	FALSE	FALSE
ENSG00000125434	33	60	25	15	11	0	0	0	15	3	13	15	TRUE	FALSE	TRUE	FALSE	FALSE	FALSE
ENSG00000125735	0	22	0	0	1	0	0	0	126	34	49	164	FALSE	FALSE	TRUE	FALSE	FALSE	TRUE
ENSG00000125743	0	0	23	0	39	22	50	23	19	0	18	19	FALSE	TRUE	TRUE	FALSE	FALSE	FALSE
ENSG00000125841	1	11	10	32	0	1	0	1	206	215	330	200	FALSE	FALSE	TRUE	FALSE	FALSE	FALSE
ENSG00000125895	0	0	13	17	177	127	131	158	0	0	1	0	FALSE	TRUE	FALSE	FALSE	FALSE	FALSE
ENSG00000125898	0	0	15	15	0	19	20	16	8	4	8	20	FALSE	TRUE	TRUE	FALSE	FALSE	FALSE
ENSG00000126247	34	93	181	48	0	0	0	0	60	68	120	53	TRUE	FALSE	TRUE	FALSE	FALSE	FALSE
ENSG00000126653	0	27	20	33	0	0	0	22	3	20	23	26	TRUE	FALSE	TRUE	FALSE	FALSE	FALSE
ENSG00000126767	42	39	18	30	12	0	0	0	4	8	7	26	TRUE	FALSE	TRUE	FALSE	FALSE	FALSE
ENSG00000126778	16	0	153	240	0	0	0	1	0	4	1	4	TRUE	FALSE	FALSE	FALSE	FALSE	FALSE
ENSG00000127184	0	10	0	0	424	1202	897	478	1840	1776	1986	2566	FALSE	TRUE	TRUE	FALSE	FALSE	FALSE
ENSG00000127528	17	75	56	12	0	43	0	0	26	42	73	233	TRUE	FALSE	TRUE	FALSE	FALSE	FALSE
ENSG00000127561	31	48	3	46	67	0	0	25	2	0	0	2	TRUE	FALSE	FALSE	FALSE	FALSE	FALSE
ENSG00000127666	8	15	12	76	0	0	0	0	5	6	11	7	TRUE	FALSE	TRUE	FALSE	FALSE	FALSE
ENSG00000127824	0	16	26	0	13	0	0	0	38	6	36	65	FALSE	FALSE	TRUE	FALSE	FALSE	FALSE
ENSG00000127955	1	37	23	2	442	600	390	371	1	0	4	0	FALSE	TRUE	FALSE	FALSE	FALSE	FALSE
ENSG00000128000	0	0	0	0	1	7	45	9	3	10	7	3	FALSE	TRUE	FALSE	FALSE	FALSE	FALSE
ENSG00000128039	0	0	0	13	62	23	56	72	6	24	16	19	FALSE	TRUE	FALSE	FALSE	FALSE	FALSE
ENSG00000128040	0	0	0	0	627	713	568	426	0	0	0	0	FALSE	TRUE	FALSE	FALSE	TRUE	FALSE
ENSG00000128271	6	72	66	257	0	0	1	0	89	54	71	117	TRUE	FALSE	TRUE	FALSE	FALSE	FALSE
ENSG00000128564	0	55	26	2	159	267	151	456	3	0	1	0	FALSE	TRUE	FALSE	FALSE	FALSE	FALSE
ENSG00000129195	68	208	73	77	117	0	0	47	123	157	96	210	TRUE	FALSE	TRUE	FALSE	FALSE	FALSE
ENSG00000129244	39	663	56	31	1	0	0	0	12	0	27	3	TRUE	FALSE	FALSE	FALSE	FALSE	FALSE
ENSG00000129559	14	59	45	39	0	0	76	0	252	232	389	396	TRUE	FALSE	TRUE	FALSE	FALSE	FALSE
ENSG00000129757	0	14	16	13	62	44	0	158	0	0	2	1	FALSE	TRUE	FALSE	FALSE	FALSE	FALSE
ENSG00000130021	143	348	438	103	0	0	0	1	232	248	207	426	TRUE	FALSE	TRUE	FALSE	FALSE	FALSE
ENSG00000130202	29	241	135	213	46	40	0	12	0	0	7	6	TRUE	FALSE	FALSE	FALSE	FALSE	FALSE
ENSG00000130544	0	0	12	0	17	0	17	34	10	14	12	18	FALSE	TRUE	TRUE	FALSE	FALSE	FALSE
ENSG00000130590	0	31	30	0	53	15	8	10	269	32	309	59	FALSE	FALSE	TRUE	FALSE	FALSE	FALSE
ENSG00000130635	0	0	8	4	0	0	0	4	1647	648	361	413	FALSE	FALSE	TRUE	FALSE	FALSE	FALSE
ENSG00000130741	9	46	26	11	0	0	0	0	59	89	90	95	TRUE	FALSE	TRUE	FALSE	FALSE	FALSE
ENSG00000130812	0	53	0	0	0	22	0	37	73	120	64	107	FALSE	FALSE	TRUE	FALSE	FALSE	FALSE
ENSG00000131037	21	0	42	0	261	123	253	601	7	8	3	8	FALSE	TRUE	FALSE	FALSE	FALSE	FALSE
ENSG00000131152	98	154	197	159	40	34	0	0	4	5	12	11	TRUE	FALSE	FALSE	FALSE	FALSE	FALSE
ENSG00000131187	58	152	81	63	1	0	0	0	111	83	56	67	TRUE	FALSE	TRUE	FALSE	FALSE	FALSE
ENSG00000131203	21	418	151	0	532	665	689	667	0	0	5	0	TRUE	TRUE	FALSE	FALSE	FALSE	FALSE
ENSG00000131379	0	25	0	0	845	392	634	411	0	1	1	2	FALSE	TRUE	FALSE	FALSE	FALSE	FALSE
ENSG00000131400	0	0	0	0	0	0	0	1	144	175	114	377	FALSE	FALSE	TRUE	FALSE	FALSE	TRUE
ENSG00000131482	8	14	64	74	0	44	0	17	14	13	59	137	TRUE	FALSE	TRUE	FALSE	FALSE	FALSE
ENSG00000131650	0	0	2	0	0	0	0	0	8	0	3	1	FALSE	FALSE	TRUE	FALSE	FALSE	TRUE
ENSG00000131771	0	0	1	0	558	23	258	369	2	0	0	2	FALSE	TRUE	FALSE	FALSE	FALSE	FALSE
ENSG00000131795	169	110	247	85	437	474	596	316	3	0	0	0	TRUE	TRUE	FALSE	FALSE	FALSE	FALSE
ENSG00000131941	0	0	0	0	0	0	0	0	9	0	5	2	FALSE	FALSE	TRUE	FALSE	FALSE	TRUE
ENSG00000132016	0	0	5	10	224	133	193	90	11	3	10	15	FALSE	TRUE	FALSE	FALSE	FALSE	FALSE
ENSG00000132199	59	38	143	86	0	1	0	0	40	101	132	176	TRUE	FALSE	TRUE	FALSE	FALSE	FALSE
ENSG00000132313	0	25	49	0	28	23	0	22	40	14	37	110	FALSE	FALSE	TRUE	FALSE	FALSE	FALSE
ENSG00000132329	0	67	27	20	0	0	0	0	0	0	0	1	TRUE	FALSE	FALSE	TRUE	FALSE	FALSE
ENSG00000132517	368	282	769	135	136	165	175	80	8	0	0	3	TRUE	TRUE	FALSE	FALSE	FALSE	FALSE
ENSG00000132744	15	199	74	14	0	0	0	0	6	18	5	16	TRUE	FALSE	FALSE	FALSE	FALSE	FALSE
ENSG00000132821	460	1214	245	80	0	15	0	0	1	5	2	2	TRUE	FALSE	FALSE	FALSE	FALSE	FALSE
ENSG00000133067	0	0	0	0	312	314	380	371	0	0	0	3	FALSE	TRUE	FALSE	FALSE	TRUE	FALSE
ENSG00000133169	0	14	0	0	433	476	55	201	0	0	7	0	FALSE	TRUE	FALSE	FALSE	TRUE	FALSE
ENSG00000133193	25	0	15	24	17	0	1	0	13	15	29	29	TRUE	FALSE	TRUE	FALSE	FALSE	FALSE
ENSG00000133216	0	0	0	0	550	89	321	1020	0	0	0	0	FALSE	TRUE	FALSE	FALSE	TRUE	FALSE
ENSG00000133317	70	22	21	16	0	1	0	0	0	0	0	0	TRUE	FALSE	FALSE	TRUE	FALSE	FALSE
ENSG00000133678	19	0	26	0	21	70	62	27	6	9	8	14	FALSE	TRUE	FALSE	FALSE	FALSE	FALSE
ENSG00000133818	0	0	5	0	13	47	37	46	14	31	69	50	FALSE	TRUE	TRUE	FALSE	FALSE	FALSE
ENSG00000134072	30	10	117	135	45	0	0	21	6	4	8	39	TRUE	FALSE	FALSE	FALSE	FALSE	FALSE
ENSG00000134183	0	0	0	0	64	24	28	80	0	0	2	0	FALSE	TRUE	FALSE	FALSE	TRUE	FALSE
ENSG00000134201	0	0	0	0	160	24	124	113	2	0	0	0	FALSE	TRUE	FALSE	FALSE	TRUE	FALSE
ENSG00000134202	0	34	0	0	0	0	1	0	87	49	72	76	FALSE	FALSE	TRUE	FALSE	FALSE	TRUE
ENSG00000134243	73	71	339	92	0	1	3	0	19	8	34	7	TRUE	FALSE	FALSE	FALSE	FALSE	FALSE
ENSG00000134321	477	55	619	0	1	2	0	0	35	65	48	72	TRUE	FALSE	FALSE	FALSE	FALSE	FALSE
ENSG00000134531	0	12	0	14	155	257	382	14	3	0	3	2	FALSE	TRUE	FALSE	FALSE	FALSE	FALSE
ENSG00000134762	1	52	5	1148	0	0	0	1	6	19	65	0	TRUE	FALSE	FALSE	FALSE	FALSE	FALSE
ENSG00000134955	25	196	43	0	0	2	1	0	192	149	107	583	FALSE	FALSE	TRUE	FALSE	FALSE	FALSE
ENSG00000135047	0	0	5	32	379	170	282	260	2	0	7	0	FALSE	TRUE	FALSE	FALSE	FALSE	FALSE
ENSG00000135119	64	188	116	118	0	0	0	1	73	83	90	137	TRUE	FALSE	FALSE	FALSE	FALSE	FALSE
ENSG00000135144	274	1399	581	312	0	18	0	0	131	11	82	25	TRUE	FALSE	FALSE	FALSE	FALSE	FALSE
ENSG00000135486	0	0	36	20	16	0	27	40	22	51	105	80	FALSE	FALSE	TRUE	FALSE	FALSE	FALSE
ENSG00000135547	54	31	73	77	666	413	558	776	0	0	0	0	FALSE	TRUE	FALSE	FALSE	FALSE	FALSE
ENSG00000135747	0	0	0	0	0	12	0	14	12	17	11	41	FALSE	FALSE	TRUE	FALSE	FALSE	FALSE
ENSG00000135750	111	106	199	231	0	0	1	1	239	88	51	25	TRUE	FALSE	TRUE	FALSE	FALSE	FALSE
ENSG00000135929	0	1	0	0	2	0	2	6	550	983	176	81	FALSE	FALSE	TRUE	FALSE	FALSE	FALSE
ENSG00000136003	0	0	10	0	293	358	309	184	384	196	727	401	FALSE	TRUE	TRUE	FALSE	FALSE	FALSE
ENSG00000136250	1	24	0	0	2492	937	1044	1721	3	0	0	0	FALSE	TRUE	FALSE	FALSE	FALSE	FALSE
ENSG00000136630	1	129	9	0	409	93	154	380	0	0	0	1	FALSE	TRUE	FALSE	FALSE	FALSE	FALSE
ENSG00000136810	159	116	475	277	0	0	0	0	415	263	404	447	TRUE	FALSE	TRUE	FALSE	FALSE	FALSE
ENSG00000136942	136	165	740	273	0	41	0	0	666	269	563	1060	TRUE	FALSE	TRUE	FALSE	FALSE	FALSE
ENSG00000136999	284	63	1095	908	0	0	1	0	3	7	6	4	TRUE	FALSE	FALSE	FALSE	FALSE	FALSE
ENSG00000137101	0	21	24	0	13	0	54	16	44	70	20	69	FALSE	FALSE	TRUE	FALSE	FALSE	FALSE
ENSG00000137154	859	3090	4390	2482	0	34	25	0	1946	3264	3022	4698	TRUE	FALSE	TRUE	FALSE	FALSE	FALSE
ENSG00000137434	0	0	0	0	53	97	20	0	5	1	10	11	FALSE	TRUE	FALSE	FALSE	FALSE	FALSE
ENSG00000137507	0	78	8	0	262	173	112	121	0	0	5	0	FALSE	TRUE	FALSE	FALSE	FALSE	FALSE
ENSG00000137710	56	90	262	198	14	0	0	18	149	35	277	181	TRUE	FALSE	TRUE	FALSE	FALSE	FALSE
ENSG00000137731	0	0	0	0	0	7	0	0	202	87	42	25	FALSE	FALSE	TRUE	FALSE	FALSE	TRUE
ENSG00000137757	74	173	174	41	0	0	0	0	0	0	3	9	TRUE	FALSE	FALSE	FALSE	FALSE	FALSE
ENSG00000137809	37	21	59	834	17	3	0	0	4	3	1	4	TRUE	FALSE	FALSE	FALSE	FALSE	FALSE
ENSG00000137818	428	1541	1273	1087	0	0	0	0	610	799	805	1639	TRUE	FALSE	TRUE	FALSE	FALSE	FALSE
ENSG00000138030	0	18	69	0	179	84	125	181	27	67	74	67	FALSE	TRUE	FALSE	FALSE	FALSE	FALSE
ENSG00000138111	18	44	48	13	152	37	140	85	0	0	4	1	TRUE	TRUE	FALSE	FALSE	FALSE	FALSE
ENSG00000138119	464	846	2617	384	0	2	20	0	2	1	6	0	TRUE	FALSE	FALSE	FALSE	FALSE	FALSE
ENSG00000138172	102	227	161	40	11	0	0	1	221	121	130	305	FALSE	FALSE	TRUE	FALSE	FALSE	FALSE
ENSG00000138316	8	40	5	0	366	226	87	611	0	0	1	0	FALSE	TRUE	FALSE	FALSE	FALSE	FALSE
ENSG00000138606	46	37	54	14	0	0	0	0	63	18	41	143	FALSE	FALSE	TRUE	FALSE	FALSE	FALSE
ENSG00000138678	205	419	280	131	50	82	206	111	41	0	6	0	TRUE	TRUE	FALSE	FALSE	FALSE	FALSE
ENSG00000138685	0	0	26	0	25	23	14	18	0	7	2	0	FALSE	TRUE	FALSE	FALSE	FALSE	FALSE
ENSG00000139044	0	13	9	0	0	102	149	849	0	0	6	0	FALSE	TRUE	FALSE	FALSE	FALSE	FALSE
ENSG00000139112	0	0	81	14	12	43	24	41	0	0	5	0	FALSE	TRUE	FALSE	FALSE	FALSE	FALSE
ENSG00000139168	12	26	60	0	14	0	52	0	29	37	54	53	FALSE	FALSE	TRUE	FALSE	FALSE	FALSE
ENSG00000139329	0	0	0	0	473	42	122	177	1	0	0	0	FALSE	TRUE	FALSE	FALSE	TRUE	FALSE
ENSG00000139343	164	483	693	426	0	1	0	0	416	452	565	888	TRUE	FALSE	TRUE	FALSE	FALSE	FALSE
ENSG00000139515	14	5	23	63	0	0	0	0	69	31	21	13	TRUE	FALSE	TRUE	FALSE	FALSE	FALSE
ENSG00000139970	140	32	199	325	0	2	1	0	0	0	0	10	TRUE	FALSE	FALSE	FALSE	FALSE	FALSE
ENSG00000140006	0	0	7	0	23	0	30	41	8	10	4	6	FALSE	TRUE	TRUE	FALSE	FALSE	FALSE
ENSG00000140044	45	0	1	0	187	176	337	231	59	13	68	57	FALSE	TRUE	TRUE	FALSE	FALSE	FALSE
ENSG00000140280	116	45	137	48	0	0	0	0	20	43	59	47	TRUE	FALSE	TRUE	FALSE	FALSE	FALSE
ENSG00000140368	27	166	130	0	1	0	0	0	27	84	50	109	TRUE	FALSE	TRUE	FALSE	FALSE	FALSE
ENSG00000140398	172	204	317	184	0	3	0	8	20	116	23	41	TRUE	FALSE	TRUE	FALSE	FALSE	FALSE
ENSG00000140660	7	36	104	110	0	22	49	0	87	63	89	91	TRUE	FALSE	TRUE	FALSE	FALSE	FALSE
ENSG00000140682	117	170	166	176	1	2	0	0	40	163	149	65	TRUE	FALSE	TRUE	FALSE	FALSE	FALSE
ENSG00000140848	64	38	124	112	0	18	0	22	34	24	86	43	TRUE	FALSE	FALSE	FALSE	FALSE	FALSE
ENSG00000140876	10	12	22	11	30	0	0	40	11	18	28	26	FALSE	FALSE	TRUE	FALSE	FALSE	FALSE
ENSG00000140995	18	38	60	40	0	0	15	0	20	21	16	57	TRUE	FALSE	TRUE	FALSE	FALSE	FALSE
ENSG00000141540	130	1017	242	155	5	0	0	0	23	25	66	86	TRUE	FALSE	FALSE	FALSE	FALSE	FALSE
ENSG00000141574	36	81	46	0	0	0	0	0	6	0	2	0	TRUE	FALSE	FALSE	FALSE	FALSE	FALSE
ENSG00000141971	0	1	0	0	13	41	99	28	43	29	116	108	FALSE	TRUE	TRUE	FALSE	FALSE	FALSE
ENSG00000142046	65	117	64	75	10	0	0	12	73	16	28	18	TRUE	FALSE	FALSE	FALSE	FALSE	FALSE
ENSG00000142065	7	0	16	29	0	0	25	0	15	0	7	9	TRUE	FALSE	FALSE	FALSE	FALSE	FALSE
ENSG00000142235	0	0	4	24	80	0	52	44	1	0	3	0	FALSE	TRUE	FALSE	FALSE	FALSE	FALSE
ENSG00000142252	83	246	627	271	0	0	5	0	181	153	219	125	TRUE	FALSE	TRUE	FALSE	FALSE	FALSE
ENSG00000142657	0	0	0	0	182	210	87	179	85	76	117	158	FALSE	TRUE	TRUE	FALSE	FALSE	FALSE
ENSG00000142694	11	11	7	0	0	0	0	0	10	2	12	7	TRUE	FALSE	TRUE	FALSE	FALSE	FALSE
ENSG00000142937	0	0	0	0	529	536	382	305	445	716	652	1199	FALSE	TRUE	TRUE	FALSE	FALSE	FALSE
ENSG00000143028	147	154	134	466	0	0	5	0	0	0	0	0	TRUE	FALSE	FALSE	TRUE	FALSE	FALSE
ENSG00000143079	11	45	47	0	0	0	52	17	24	32	30	35	FALSE	FALSE	TRUE	FALSE	FALSE	FALSE
ENSG00000143443	50	114	51	39	0	0	0	0	16	101	45	34	TRUE	FALSE	TRUE	FALSE	FALSE	FALSE
ENSG00000143819	90	178	438	104	0	0	35	18	51	39	98	37	TRUE	FALSE	TRUE	FALSE	FALSE	FALSE
ENSG00000144668	316	37	426	158	391	122	160	72	0	0	1	0	TRUE	TRUE	FALSE	FALSE	FALSE	FALSE
ENSG00000144713	16	33	64	99	0	0	0	0	23	20	30	70	TRUE	FALSE	TRUE	FALSE	FALSE	FALSE
ENSG00000144810	0	1	0	0	920	672	483	846	0	4	8	0	FALSE	TRUE	FALSE	FALSE	FALSE	FALSE
ENSG00000145103	88	211	172	67	1	1	0	0	88	71	64	149	TRUE	FALSE	TRUE	FALSE	FALSE	FALSE
ENSG00000145358	0	27	7	66	0	1	0	0	0	0	16	1	TRUE	FALSE	FALSE	FALSE	FALSE	FALSE
ENSG00000145431	28	0	197	577	0	0	2	0	1	1	2	0	TRUE	FALSE	FALSE	FALSE	FALSE	FALSE
ENSG00000145476	0	0	23	7	124	125	134	25	26	8	83	31	FALSE	TRUE	FALSE	FALSE	FALSE	FALSE
ENSG00000145592	270	973	1161	525	0	0	0	1	767	969	1121	1363	TRUE	FALSE	TRUE	FALSE	FALSE	FALSE
ENSG00000145850	0	0	0	0	0	0	0	0	18	22	70	48	FALSE	FALSE	TRUE	FALSE	FALSE	TRUE
ENSG00000145936	10	0	3	219	0	0	0	0	8	14	53	17	TRUE	FALSE	FALSE	FALSE	FALSE	FALSE
ENSG00000145945	0	0	0	0	0	0	0	0	1	10	5	3	FALSE	FALSE	TRUE	FALSE	FALSE	TRUE
ENSG00000146072	0	1	12	0	0	2	1	0	163	249	184	93	FALSE	FALSE	TRUE	FALSE	FALSE	FALSE
ENSG00000146856	0	1	22	0	335	279	170	114	20	27	50	75	FALSE	TRUE	FALSE	FALSE	FALSE	FALSE
ENSG00000146955	0	0	12	0	50	28	80	16	0	7	7	1	FALSE	TRUE	FALSE	FALSE	FALSE	FALSE
ENSG00000147121	0	0	55	0	156	185	347	38	34	21	53	50	FALSE	TRUE	TRUE	FALSE	FALSE	FALSE
ENSG00000147614	6	1	21	0	437	659	2106	219	0	0	0	0	FALSE	TRUE	FALSE	FALSE	FALSE	FALSE
ENSG00000147872	51	141	338	325	0	0	42	1	455	424	585	635	TRUE	FALSE	TRUE	FALSE	FALSE	FALSE
ENSG00000148219	52	53	166	714	0	1	1	0	44	26	87	91	TRUE	FALSE	FALSE	FALSE	FALSE	FALSE
ENSG00000148300	0	79	113	0	70	18	44	35	24	47	54	25	FALSE	TRUE	TRUE	FALSE	FALSE	FALSE
ENSG00000148344	16	0	19	48	8	0	0	0	0	3	0	1	TRUE	FALSE	FALSE	FALSE	FALSE	FALSE
ENSG00000148411	44	135	156	50	0	0	0	0	22	24	25	15	TRUE	FALSE	FALSE	FALSE	FALSE	FALSE
ENSG00000148450	0	0	22	0	0	0	0	0	48	66	211	116	FALSE	FALSE	TRUE	FALSE	FALSE	TRUE
ENSG00000148468	14	29	335	319	0	1	0	0	2	0	1	0	TRUE	FALSE	FALSE	FALSE	FALSE	FALSE
ENSG00000148488	0	4	1	0	136	57	97	266	4	0	1	2	FALSE	TRUE	FALSE	FALSE	FALSE	FALSE
ENSG00000148671	0	0	0	0	0	1	0	0	29	4	54	30	FALSE	FALSE	TRUE	FALSE	FALSE	TRUE
ENSG00000148834	153	338	516	264	0	1	0	0	352	292	325	603	TRUE	FALSE	TRUE	FALSE	FALSE	FALSE
ENSG00000149089	0	96	128	24	180	134	186	102	0	1	1	0	TRUE	TRUE	FALSE	FALSE	FALSE	FALSE
ENSG00000149257	125	106	133	206	0	0	0	2	204	168	222	159	TRUE	FALSE	TRUE	FALSE	FALSE	FALSE
ENSG00000149418	0	53	28	0	796	590	666	188	2	0	1	15	FALSE	TRUE	FALSE	FALSE	FALSE	FALSE
ENSG00000150779	56	57	23	44	0	0	0	0	2	5	27	18	TRUE	FALSE	FALSE	FALSE	FALSE	FALSE
ENSG00000150938	0	13	15	1	23	0	1	0	375	710	299	645	FALSE	FALSE	TRUE	FALSE	FALSE	FALSE
ENSG00000151748	0	15	28	14	18	0	0	13	15	14	12	22	FALSE	FALSE	TRUE	FALSE	FALSE	FALSE
ENSG00000151882	13	0	18	1	1	0	0	1	284	84	120	67	FALSE	FALSE	TRUE	FALSE	FALSE	FALSE
ENSG00000151963	0	0	0	0	12	46	26	26	0	0	0	0	FALSE	TRUE	FALSE	FALSE	TRUE	FALSE
ENSG00000152128	2	306	226	0	174	85	57	208	4	0	10	0	TRUE	TRUE	FALSE	FALSE	FALSE	FALSE
ENSG00000152229	117	515	216	274	0	0	0	2	94	117	181	34	TRUE	FALSE	TRUE	FALSE	FALSE	FALSE
ENSG00000152315	0	0	0	0	79	49	29	95	0	0	4	0	FALSE	TRUE	FALSE	FALSE	TRUE	FALSE
ENSG00000152518	46	22	32	1	0	0	0	55	37	79	50	82	TRUE	FALSE	TRUE	FALSE	FALSE	FALSE
ENSG00000152583	11	19	1222	0	0	1	1	0	3	1	1	1	TRUE	FALSE	FALSE	FALSE	FALSE	FALSE
ENSG00000152767	225	296	438	807	0	1	0	0	183	52	114	35	TRUE	FALSE	FALSE	FALSE	FALSE	FALSE
ENSG00000152932	0	6	0	0	47	76	102	85	38	24	13	0	FALSE	TRUE	FALSE	FALSE	FALSE	FALSE
ENSG00000153132	71	0	211	228	0	20	0	1	0	4	3	0	TRUE	FALSE	FALSE	FALSE	FALSE	FALSE
ENSG00000153233	511	16	770	20	45	0	284	115	0	0	0	0	TRUE	FALSE	FALSE	FALSE	FALSE	FALSE
ENSG00000153563	0	0	26	14	193	42	204	1570	0	0	3	0	FALSE	TRUE	FALSE	FALSE	FALSE	FALSE
ENSG00000154035	20	35	37	40	0	0	0	24	1	0	11	16	TRUE	FALSE	FALSE	FALSE	FALSE	FALSE
ENSG00000154146	15	98	85	28	0	0	0	0	93	193	274	356	TRUE	FALSE	TRUE	FALSE	FALSE	FALSE
ENSG00000154229	189	42	395	305	30	37	1	4	0	0	41	4	TRUE	FALSE	FALSE	FALSE	FALSE	FALSE
ENSG00000154309	0	2	8	0	1168	1008	526	423	0	0	5	4	FALSE	TRUE	FALSE	FALSE	FALSE	FALSE
ENSG00000154447	36	1	157	566	1	19	0	0	120	144	161	185	TRUE	FALSE	TRUE	FALSE	FALSE	FALSE
ENSG00000154582	0	0	25	0	170	76	61	97	155	145	291	203	FALSE	TRUE	TRUE	FALSE	FALSE	FALSE
ENSG00000154727	0	0	0	0	111	61	15	42	0	0	0	0	FALSE	TRUE	FALSE	FALSE	TRUE	FALSE
ENSG00000154760	87	173	239	17	0	0	23	128	190	321	371	425	TRUE	FALSE	TRUE	FALSE	FALSE	FALSE
ENSG00000154864	63	23	350	312	0	0	1	1	958	284	66	44	FALSE	FALSE	TRUE	FALSE	FALSE	FALSE
ENSG00000154889	77	153	305	141	0	26	23	0	51	91	61	83	TRUE	FALSE	TRUE	FALSE	FALSE	FALSE
ENSG00000154928	0	0	27	0	25	1	2	17	211	189	319	799	FALSE	FALSE	TRUE	FALSE	FALSE	FALSE
ENSG00000155016	0	0	52	12	346	256	508	185	20	3	44	39	FALSE	TRUE	FALSE	FALSE	FALSE	FALSE
ENSG00000155465	38	31	41	95	0	1	0	53	130	299	420	437	FALSE	FALSE	TRUE	FALSE	FALSE	FALSE
ENSG00000155621	0	60	91	0	35	48	83	96	14	31	77	77	FALSE	TRUE	TRUE	FALSE	FALSE	FALSE
ENSG00000155962	105	66	159	1394	0	11	0	22	111	97	347	256	TRUE	FALSE	TRUE	FALSE	FALSE	FALSE
ENSG00000156313	13	12	16	0	11	0	0	0	22	18	24	59	FALSE	FALSE	TRUE	FALSE	FALSE	FALSE
ENSG00000156711	163	230	330	268	13	0	21	0	46	4	51	35	TRUE	FALSE	FALSE	FALSE	FALSE	FALSE
ENSG00000156966	39	0	23	0	63	15	105	29	184	238	149	252	FALSE	TRUE	TRUE	FALSE	FALSE	FALSE
ENSG00000157110	0	0	9	0	0	1	1	1	128	261	91	17	FALSE	FALSE	TRUE	FALSE	FALSE	FALSE
ENSG00000157214	0	0	11	1	1	1	0	0	87	111	126	4	FALSE	FALSE	TRUE	FALSE	FALSE	FALSE
ENSG00000157227	69	156	54	86	13	0	3	0	3	15	68	9	TRUE	FALSE	FALSE	FALSE	FALSE	FALSE
ENSG00000157510	42	0	20	0	272	368	8	215	0	0	1	0	FALSE	TRUE	FALSE	FALSE	FALSE	FALSE
ENSG00000157570	21	0	10	0	591	486	131	392	3	3	6	19	FALSE	TRUE	FALSE	FALSE	FALSE	FALSE
ENSG00000157870	101	357	227	195	0	18	0	22	159	111	122	109	TRUE	FALSE	TRUE	FALSE	FALSE	FALSE
ENSG00000158089	0	0	8	55	0	0	36	1	86	318	74	171	FALSE	FALSE	TRUE	FALSE	FALSE	FALSE
ENSG00000158473	0	0	0	0	938	109	79	640	4	0	30	7	FALSE	TRUE	FALSE	FALSE	FALSE	FALSE
ENSG00000158555	103	173	335	89	0	22	2	0	84	52	63	77	TRUE	FALSE	FALSE	FALSE	FALSE	FALSE
ENSG00000158571	0	0	5	0	91	66	71	31	3	0	4	0	FALSE	TRUE	FALSE	FALSE	FALSE	FALSE
ENSG00000158748	0	275	6	1	0	0	0	14	0	0	5	0	TRUE	FALSE	FALSE	TRUE	FALSE	FALSE
ENSG00000158828	0	69	64	12	0	0	0	0	8	0	3	0	TRUE	FALSE	FALSE	FALSE	FALSE	FALSE
ENSG00000158869	308	857	630	63	0	47	1	0	7	31	16	2	TRUE	FALSE	FALSE	FALSE	FALSE	FALSE
ENSG00000159173	13	0	23	0	1776	140	136	284	40	0	1	6	FALSE	TRUE	FALSE	FALSE	FALSE	FALSE
ENSG00000159212	0	0	0	0	0	0	0	0	27	13	31	92	FALSE	FALSE	TRUE	FALSE	FALSE	TRUE
ENSG00000159239	0	13	16	0	17	28	59	12	9	59	28	46	FALSE	FALSE	TRUE	FALSE	FALSE	FALSE
ENSG00000159445	23	120	75	69	0	0	24	0	12	12	11	8	TRUE	FALSE	FALSE	FALSE	FALSE	FALSE
ENSG00000159674	256	1567	586	100	0	34	0	22	31	12	45	55	TRUE	FALSE	FALSE	FALSE	FALSE	FALSE
ENSG00000160013	198	1103	463	69	1	1	0	0	72	107	120	179	TRUE	FALSE	TRUE	FALSE	FALSE	FALSE
ENSG00000160219	98	103	118	103	0	12	23	0	0	1	14	10	TRUE	FALSE	FALSE	FALSE	FALSE	FALSE
ENSG00000160284	32	275	99	92	0	36	0	3	141	248	41	366	TRUE	FALSE	TRUE	FALSE	FALSE	FALSE
ENSG00000160325	33	64	84	16	0	15	0	45	28	49	26	44	TRUE	FALSE	FALSE	FALSE	FALSE	FALSE
ENSG00000160447	98	155	136	77	46	2	0	0	136	82	101	232	FALSE	FALSE	TRUE	FALSE	FALSE	FALSE
ENSG00000160678	19	0	0	0	76	164	662	157	0	0	3	0	FALSE	TRUE	FALSE	FALSE	TRUE	FALSE
ENSG00000160791	0	0	12	0	89	177	92	20	0	0	2	0	FALSE	TRUE	FALSE	FALSE	TRUE	FALSE
ENSG00000160856	0	35	91	0	1045	87	410	15	2	0	1	0	FALSE	TRUE	FALSE	FALSE	FALSE	FALSE
ENSG00000160867	0	1	1	1	4	0	0	0	117	206	48	83	FALSE	FALSE	TRUE	FALSE	FALSE	FALSE
ENSG00000161010	58	31	48	19	0	66	0	0	14	23	38	15	TRUE	FALSE	FALSE	FALSE	FALSE	FALSE
ENSG00000161249	30	50	82	55	3	0	0	14	171	178	157	195	FALSE	FALSE	TRUE	FALSE	FALSE	FALSE
ENSG00000161281	0	0	1	102	227	32	48	257	0	0	3	1	FALSE	TRUE	FALSE	FALSE	FALSE	FALSE
ENSG00000161649	82	342	270	236	73	132	179	92	1	0	0	0	TRUE	FALSE	FALSE	FALSE	FALSE	FALSE
ENSG00000161860	0	13	5	0	87	78	64	38	19	10	33	14	FALSE	TRUE	TRUE	FALSE	FALSE	FALSE
ENSG00000161921	12	86	60	0	0	0	0	0	2	0	3	3	TRUE	FALSE	FALSE	FALSE	FALSE	FALSE
ENSG00000161955	18	27	52	64	0	0	1	0	42	79	75	62	TRUE	FALSE	TRUE	FALSE	FALSE	FALSE
ENSG00000161960	57	205	306	129	0	0	0	8	9	7	14	6	TRUE	FALSE	FALSE	FALSE	FALSE	FALSE
ENSG00000162194	18	16	0	10	0	24	0	1	2	13	17	8	TRUE	FALSE	TRUE	FALSE	FALSE	FALSE
ENSG00000162377	0	52	97	0	44	68	1	18	24	49	47	45	FALSE	TRUE	TRUE	FALSE	FALSE	FALSE
ENSG00000162399	1	150	4	17	0	25	3	0	7	0	0	0	TRUE	FALSE	FALSE	FALSE	FALSE	FALSE
ENSG00000162430	124	201	248	92	30	14	0	0	28	51	6	43	TRUE	FALSE	FALSE	FALSE	FALSE	FALSE
ENSG00000162510	2	75	99	39	0	0	0	0	0	0	4	0	TRUE	FALSE	FALSE	TRUE	FALSE	FALSE
ENSG00000162620	0	0	8	0	276	138	91	105	18	5	44	55	FALSE	TRUE	FALSE	FALSE	FALSE	FALSE
ENSG00000162851	0	49	2	0	29	50	29	56	5	14	13	16	FALSE	TRUE	TRUE	FALSE	FALSE	FALSE
ENSG00000162878	14	16	6	226	15	1	0	1	0	0	1	0	TRUE	FALSE	FALSE	FALSE	FALSE	FALSE
ENSG00000162999	0	0	21	0	64	13	59	52	16	0	59	20	FALSE	TRUE	FALSE	FALSE	FALSE	FALSE
ENSG00000163006	39	135	87	51	0	0	0	1	30	95	124	85	FALSE	FALSE	TRUE	FALSE	FALSE	FALSE
ENSG00000163114	0	79	57	11	0	0	0	0	64	36	71	71	FALSE	FALSE	TRUE	FALSE	FALSE	FALSE
ENSG00000163132	7	1	9	1	1	0	0	0	495	178	108	135	FALSE	FALSE	TRUE	FALSE	FALSE	FALSE
ENSG00000163154	0	13	4	4	0	0	0	0	4	0	20	10	TRUE	FALSE	TRUE	FALSE	FALSE	FALSE
ENSG00000163435	10	0	88	1	0	0	0	19	96	47	45	62	FALSE	FALSE	TRUE	FALSE	FALSE	FALSE
ENSG00000163520	1	1	9	2	325	55	876	677	4	0	2	0	FALSE	TRUE	FALSE	FALSE	FALSE	FALSE
ENSG00000163563	0	0	0	1	0	2	1	0	333	53	35	702	FALSE	FALSE	TRUE	FALSE	FALSE	FALSE
ENSG00000163564	0	1	0	10	414	1115	928	278	8	3	20	8	FALSE	TRUE	FALSE	FALSE	FALSE	FALSE
ENSG00000163687	57	411	212	984	0	1	0	0	188	200	59	40	TRUE	FALSE	TRUE	FALSE	FALSE	FALSE
ENSG00000163704	202	231	470	812	0	2	1	0	245	165	215	278	TRUE	FALSE	TRUE	FALSE	FALSE	FALSE
ENSG00000163754	6	0	31	0	0	143	90	105	5	8	17	14	FALSE	TRUE	FALSE	FALSE	FALSE	FALSE
ENSG00000163823	8	0	30	0	157	0	0	1	84	62	88	187	FALSE	FALSE	TRUE	FALSE	FALSE	FALSE
ENSG00000163909	78	42	30	99	0	0	0	0	1	0	1	9	TRUE	FALSE	FALSE	FALSE	FALSE	FALSE
ENSG00000163961	19	27	29	58	15	0	0	0	57	22	57	77	TRUE	FALSE	TRUE	FALSE	FALSE	FALSE
ENSG00000164047	92	39	294	13	0	0	1	1	22	49	38	28	TRUE	FALSE	TRUE	FALSE	FALSE	FALSE
ENSG00000164120	0	1	15	0	380	676	293	239	0	2	3	0	FALSE	TRUE	FALSE	FALSE	FALSE	FALSE
ENSG00000164164	0	32	74	0	39	42	38	28	37	40	54	43	FALSE	TRUE	TRUE	FALSE	FALSE	FALSE
ENSG00000164219	0	0	22	16	27	31	47	43	3	16	29	16	FALSE	TRUE	FALSE	FALSE	FALSE	FALSE
ENSG00000164306	0	20	27	0	12	60	11	129	15	27	81	57	FALSE	TRUE	FALSE	FALSE	FALSE	FALSE
ENSG00000164346	12	13	109	73	0	0	0	0	26	62	48	155	TRUE	FALSE	TRUE	FALSE	FALSE	FALSE
ENSG00000164366	0	0	25	15	12	53	0	1	3	13	11	2	FALSE	TRUE	TRUE	FALSE	FALSE	FALSE
ENSG00000164400	8	442	373	330	0	0	0	0	0	0	0	0	TRUE	FALSE	FALSE	TRUE	FALSE	FALSE
ENSG00000164458	205	16	696	22	0	0	3	0	1	11	33	5	TRUE	FALSE	FALSE	FALSE	FALSE	FALSE
ENSG00000164532	21	71	17	42	0	0	0	0	0	0	3	0	TRUE	FALSE	FALSE	TRUE	FALSE	FALSE
ENSG00000164610	0	17	52	0	32	60	77	110	32	14	19	46	FALSE	TRUE	FALSE	FALSE	FALSE	FALSE
ENSG00000164620	58	102	131	28	13	0	17	0	17	4	19	14	TRUE	FALSE	FALSE	FALSE	FALSE	FALSE
ENSG00000164647	0	0	3	14	0	0	0	0	23	47	52	21	FALSE	FALSE	TRUE	FALSE	FALSE	FALSE
ENSG00000164687	0	0	10	0	317	508	767	407	0	0	0	0	FALSE	TRUE	FALSE	FALSE	TRUE	FALSE
ENSG00000164695	0	0	3	0	0	0	0	0	7	27	9	1	FALSE	FALSE	TRUE	FALSE	FALSE	TRUE
ENSG00000164741	141	1520	393	305	0	18	1	0	0	1	7	1	TRUE	FALSE	FALSE	FALSE	FALSE	FALSE
ENSG00000164920	36	249	91	0	0	0	0	20	82	162	114	43	FALSE	FALSE	TRUE	FALSE	FALSE	FALSE
ENSG00000164930	128	54	310	369	0	0	75	0	91	7	246	151	TRUE	FALSE	FALSE	FALSE	FALSE	FALSE
ENSG00000164932	21	24	21	238	0	0	26	0	0	1	0	0	TRUE	FALSE	FALSE	TRUE	FALSE	FALSE
ENSG00000164967	0	16	0	0	15	13	20	0	3	0	1	2	FALSE	TRUE	TRUE	FALSE	FALSE	FALSE
ENSG00000165092	15	13	697	472	19	56	49	138	0	0	1	0	TRUE	FALSE	FALSE	FALSE	FALSE	FALSE
ENSG00000165152	0	0	0	0	286	56	136	211	0	0	0	0	FALSE	TRUE	FALSE	FALSE	TRUE	FALSE
ENSG00000165169	12	1	18	49	0	0	0	0	30	24	26	10	TRUE	FALSE	TRUE	FALSE	FALSE	FALSE
ENSG00000165474	389	635	1339	334	0	22	3	0	42	31	73	45	TRUE	FALSE	FALSE	FALSE	FALSE	FALSE
ENSG00000165496	52	19	43	57	0	1	2	1	0	1	0	0	TRUE	FALSE	FALSE	FALSE	FALSE	FALSE
ENSG00000165507	41	186	111	16	0	0	0	15	47	9	93	109	TRUE	FALSE	TRUE	FALSE	FALSE	FALSE
ENSG00000165655	9	69	52	17	0	2	0	0	47	91	68	79	FALSE	FALSE	TRUE	FALSE	FALSE	FALSE
ENSG00000165672	0	0	0	0	83	41	129	51	330	167	248	403	FALSE	TRUE	TRUE	FALSE	FALSE	FALSE
ENSG00000165752	0	16	34	201	0	0	0	14	4	23	18	11	TRUE	FALSE	FALSE	FALSE	FALSE	FALSE
ENSG00000165775	11	0	21	0	36	40	121	15	17	32	49	64	FALSE	TRUE	TRUE	FALSE	FALSE	FALSE
ENSG00000165948	1	9	65	27	0	0	0	0	101	108	96	121	TRUE	FALSE	TRUE	FALSE	FALSE	FALSE
ENSG00000165959	1	0	5	0	0	0	1	1	268	163	544	252	FALSE	FALSE	TRUE	FALSE	FALSE	FALSE
ENSG00000166068	24	181	98	52	0	18	0	0	13	8	15	14	TRUE	FALSE	FALSE	FALSE	FALSE	FALSE
ENSG00000166086	0	10	32	0	297	126	99	281	15	0	2	0	FALSE	TRUE	FALSE	FALSE	FALSE	FALSE
ENSG00000166126	10	68	15	13	97	103	119	23	0	0	0	0	TRUE	TRUE	FALSE	FALSE	FALSE	FALSE
ENSG00000166145	59	80	91	2	0	0	38	0	57	56	39	34	TRUE	FALSE	TRUE	FALSE	FALSE	FALSE
ENSG00000166530	1	0	0	0	0	0	4	0	34	22	59	25	FALSE	FALSE	TRUE	FALSE	FALSE	TRUE
ENSG00000166578	0	10	26	0	141	99	136	47	6	6	5	7	FALSE	TRUE	FALSE	FALSE	FALSE	FALSE
ENSG00000166676	27	54	72	238	1	0	0	0	183	95	225	254	TRUE	FALSE	TRUE	FALSE	FALSE	FALSE
ENSG00000166822	37	72	23	34	13	0	0	20	42	34	43	44	TRUE	FALSE	TRUE	FALSE	FALSE	FALSE
ENSG00000166831	0	1	7	0	194	107	74	88	1	0	5	24	FALSE	TRUE	FALSE	FALSE	FALSE	FALSE
ENSG00000166920	0	48	10	0	30	72	60	13	9	0	1	5	FALSE	TRUE	FALSE	FALSE	FALSE	FALSE
ENSG00000166959	50	289	123	0	0	0	0	0	4	0	1	0	TRUE	FALSE	FALSE	FALSE	FALSE	FALSE
ENSG00000166961	169	382	120	70	0	17	0	0	13	13	3	12	TRUE	FALSE	FALSE	FALSE	FALSE	FALSE
ENSG00000167011	0	9	0	0	83	212	248	117	0	0	0	0	FALSE	TRUE	FALSE	FALSE	TRUE	FALSE
ENSG00000167186	0	12	10	0	76	33	68	140	18	19	13	40	FALSE	TRUE	TRUE	FALSE	FALSE	FALSE
ENSG00000167286	0	1	0	16	0	42	1153	382	0	0	0	0	FALSE	TRUE	FALSE	FALSE	FALSE	FALSE
ENSG00000167363	0	0	0	0	0	0	0	0	13	0	5	7	FALSE	FALSE	TRUE	FALSE	FALSE	TRUE
ENSG00000167414	0	0	0	0	0	0	0	1	14	5	15	23	FALSE	FALSE	TRUE	FALSE	FALSE	TRUE
ENSG00000167434	215	144	169	193	0	1	0	0	26	0	12	13	TRUE	FALSE	FALSE	FALSE	FALSE	FALSE
ENSG00000167555	0	4	7	0	175	136	103	51	13	5	18	4	FALSE	TRUE	FALSE	FALSE	FALSE	FALSE
ENSG00000167617	3	16	8	0	13	0	0	0	107	11	4	16	FALSE	FALSE	TRUE	FALSE	FALSE	FALSE
ENSG00000167641	19	46	12	0	0	0	0	13	0	0	0	0	TRUE	FALSE	FALSE	TRUE	FALSE	FALSE
ENSG00000167680	30	51	0	10	130	6	144	218	0	0	0	1	FALSE	TRUE	FALSE	FALSE	FALSE	FALSE
ENSG00000167693	176	208	78	21	0	0	19	12	1	8	7	7	TRUE	FALSE	FALSE	FALSE	FALSE	FALSE
ENSG00000167740	0	17	18	0	0	10	0	0	10	28	23	11	FALSE	FALSE	TRUE	FALSE	FALSE	FALSE
ENSG00000167842	34	0	53	62	0	0	0	0	23	41	41	24	TRUE	FALSE	TRUE	FALSE	FALSE	FALSE
ENSG00000167851	0	1	0	1	0	0	0	1	238	238	232	207	FALSE	FALSE	TRUE	FALSE	FALSE	FALSE
ENSG00000167985	35	10	47	0	0	0	0	0	2	2	11	9	TRUE	FALSE	FALSE	FALSE	FALSE	FALSE
ENSG00000168028	6	31	61	31	0	0	10	0	180	273	238	245	FALSE	FALSE	TRUE	FALSE	FALSE	FALSE
ENSG00000168070	0	88	77	140	0	0	1	0	0	0	2	0	TRUE	FALSE	FALSE	TRUE	FALSE	FALSE
ENSG00000168118	0	10	3	0	28	57	0	0	12	3	13	11	FALSE	FALSE	TRUE	FALSE	FALSE	FALSE
ENSG00000168259	0	0	36	13	56	0	0	42	30	33	46	23	FALSE	FALSE	TRUE	FALSE	FALSE	FALSE
ENSG00000168496	0	21	10	0	93	33	51	23	24	25	53	67	FALSE	TRUE	TRUE	FALSE	FALSE	FALSE
ENSG00000168589	0	0	20	12	183	348	354	263	0	0	0	0	FALSE	TRUE	FALSE	FALSE	FALSE	FALSE
ENSG00000168675	180	336	488	84	0	13	0	1	235	129	69	211	TRUE	FALSE	TRUE	FALSE	FALSE	FALSE
ENSG00000168685	90	763	387	224	0	0	1	0	8	0	1	3	TRUE	FALSE	FALSE	FALSE	FALSE	FALSE
ENSG00000168754	0	28	14	0	276	72	154	409	0	0	0	0	FALSE	TRUE	FALSE	FALSE	FALSE	FALSE
ENSG00000168903	0	0	0	0	202	359	481	196	1	0	0	0	FALSE	TRUE	FALSE	FALSE	TRUE	FALSE
ENSG00000168917	0	188	26	1	0	0	1	32	8	0	1	0	TRUE	FALSE	FALSE	FALSE	FALSE	FALSE
ENSG00000168938	0	0	3	0	0	0	0	1	46	23	128	24	FALSE	FALSE	TRUE	FALSE	FALSE	TRUE
ENSG00000169026	1	1	1095	13	0	0	0	0	7	0	5	5	TRUE	FALSE	FALSE	FALSE	FALSE	FALSE
ENSG00000169116	0	0	18	0	0	62	0	0	183	78	85	119	FALSE	FALSE	TRUE	FALSE	FALSE	TRUE
ENSG00000169194	228	1797	509	74	2	27	1	0	4	0	0	4	TRUE	FALSE	FALSE	FALSE	FALSE	FALSE
ENSG00000169213	0	0	17	0	33	100	113	36	2	2	5	19	FALSE	TRUE	FALSE	FALSE	FALSE	FALSE
ENSG00000169252	0	18	8	0	430	553	316	272	0	0	17	5	FALSE	TRUE	FALSE	FALSE	FALSE	FALSE
ENSG00000169258	0	0	0	0	0	0	0	0	0	10	4	14	FALSE	FALSE	TRUE	FALSE	FALSE	TRUE
ENSG00000169297	41	313	137	83	0	0	0	0	0	0	0	0	TRUE	FALSE	FALSE	TRUE	FALSE	FALSE
ENSG00000169442	0	3	0	0	0	0	0	0	8	19	5	5	FALSE	FALSE	TRUE	FALSE	FALSE	TRUE
ENSG00000169519	17	0	18	0	1	35	21	0	23	14	15	19	FALSE	TRUE	TRUE	FALSE	FALSE	FALSE
ENSG00000169612	89	246	404	164	368	480	302	263	0	0	0	0	TRUE	TRUE	FALSE	FALSE	FALSE	FALSE
ENSG00000169641	150	186	253	102	0	19	1	0	88	111	191	203	TRUE	FALSE	TRUE	FALSE	FALSE	FALSE
ENSG00000169684	0	0	9	14	0	0	0	0	45	55	48	136	FALSE	FALSE	TRUE	FALSE	FALSE	FALSE
ENSG00000169692	55	83	122	38	1	0	0	8	34	31	36	74	TRUE	FALSE	TRUE	FALSE	FALSE	FALSE
ENSG00000169740	0	0	0	0	10	0	0	0	4	18	1	12	FALSE	FALSE	TRUE	FALSE	FALSE	TRUE
ENSG00000169750	0	142	25	21	65	17	81	46	1	7	0	0	TRUE	TRUE	FALSE	FALSE	FALSE	FALSE
ENSG00000169758	232	59	362	215	3	0	0	1	8	18	7	1	TRUE	FALSE	FALSE	FALSE	FALSE	FALSE
ENSG00000169860	201	108	428	234	0	0	10	0	2	23	22	32	TRUE	FALSE	FALSE	FALSE	FALSE	FALSE
ENSG00000169908	1	31	16	0	527	3589	991	311	0	0	0	0	FALSE	TRUE	FALSE	FALSE	FALSE	FALSE
ENSG00000170412	113	774	185	81	0	0	3	22	157	139	97	98	TRUE	FALSE	TRUE	FALSE	FALSE	FALSE
ENSG00000170571	0	0	0	0	53	0	1	0	0	10	5	7	FALSE	FALSE	TRUE	FALSE	FALSE	FALSE
ENSG00000170584	284	590	827	374	31	15	0	0	292	243	424	467	TRUE	FALSE	TRUE	FALSE	FALSE	FALSE
ENSG00000170608	11	0	61	1	0	26	1	0	169	10	77	84	FALSE	FALSE	TRUE	FALSE	FALSE	FALSE
ENSG00000170743	0	1	6	15	251	429	295	535	0	0	0	0	FALSE	TRUE	FALSE	FALSE	FALSE	FALSE
ENSG00000170779	0	10	0	0	13	0	13	0	5	12	5	50	FALSE	FALSE	TRUE	FALSE	FALSE	FALSE
ENSG00000170899	48	13	140	197	0	0	0	29	22	0	22	8	TRUE	FALSE	FALSE	FALSE	FALSE	FALSE
ENSG00000170906	67	157	267	135	0	0	0	0	121	79	167	186	TRUE	FALSE	TRUE	FALSE	FALSE	FALSE
ENSG00000170950	1141	2513	3525	1479	0	5	0	3	12	3	10	10	TRUE	FALSE	FALSE	FALSE	FALSE	FALSE
ENSG00000170955	0	42	93	100	1	0	0	0	41	22	72	68	TRUE	FALSE	TRUE	FALSE	FALSE	FALSE
ENSG00000171236	128	355	300	37	0	0	0	0	550	106	41	65	TRUE	FALSE	TRUE	FALSE	FALSE	FALSE
ENSG00000171368	18	0	22	95	0	0	0	0	0	0	0	0	TRUE	FALSE	FALSE	TRUE	FALSE	FALSE
ENSG00000171428	0	44	32	0	14	150	0	71	32	14	25	61	FALSE	TRUE	FALSE	FALSE	FALSE	FALSE
ENSG00000171497	0	21	13	9	0	0	0	0	14	9	33	22	TRUE	FALSE	TRUE	FALSE	FALSE	FALSE
ENSG00000171530	0	0	0	0	0	1	0	0	221	175	273	306	FALSE	FALSE	TRUE	FALSE	FALSE	TRUE
ENSG00000171611	0	0	0	0	41	0	8	54	0	0	0	0	FALSE	TRUE	FALSE	FALSE	TRUE	FALSE
ENSG00000171700	0	84	0	0	1	40	89	26	16	8	14	13	FALSE	TRUE	TRUE	FALSE	FALSE	FALSE
ENSG00000171714	481	181	909	153	2	0	1	0	106	30	242	183	TRUE	FALSE	FALSE	FALSE	FALSE	FALSE
ENSG00000171840	13	35	72	31	0	0	0	0	25	25	35	21	TRUE	FALSE	TRUE	FALSE	FALSE	FALSE
ENSG00000172005	11	487	73	72	1	0	2	0	38	18	156	14	TRUE	FALSE	TRUE	FALSE	FALSE	FALSE
ENSG00000172465	0	0	0	0	9	0	49	0	6	6	12	15	FALSE	FALSE	TRUE	FALSE	FALSE	FALSE
ENSG00000172594	0	0	30	0	852	573	748	728	2	0	0	0	FALSE	TRUE	FALSE	FALSE	TRUE	FALSE
ENSG00000172673	31	221	214	34	9	17	0	0	8	0	0	0	TRUE	FALSE	FALSE	FALSE	FALSE	FALSE
ENSG00000172724	42	153	144	220	0	5	2	0	4	0	12	0	TRUE	FALSE	FALSE	FALSE	FALSE	FALSE
ENSG00000172752	0	32	21	0	676	1993	241	306	0	0	0	0	FALSE	TRUE	FALSE	FALSE	FALSE	FALSE
ENSG00000172817	147	617	601	1985	0	0	3	3	674	593	757	612	TRUE	FALSE	TRUE	FALSE	FALSE	FALSE
ENSG00000172830	47	685	111	124	0	11	2	0	6	15	15	3	TRUE	FALSE	FALSE	FALSE	FALSE	FALSE
ENSG00000173040	181	64	329	367	1	0	0	0	20	27	58	39	TRUE	FALSE	FALSE	FALSE	FALSE	FALSE
ENSG00000173198	29	85	80	0	1	20	0	0	2	27	27	45	TRUE	FALSE	TRUE	FALSE	FALSE	FALSE
ENSG00000173207	49	102	157	38	0	0	0	0	10	9	13	0	TRUE	FALSE	FALSE	FALSE	FALSE	FALSE
ENSG00000173214	0	10	42	0	9	16	17	28	9	19	16	7	FALSE	TRUE	TRUE	FALSE	FALSE	FALSE
ENSG00000173253	38	21	53	310	0	0	0	0	1	0	0	0	TRUE	FALSE	FALSE	TRUE	FALSE	FALSE
ENSG00000173451	13	39	54	56	0	13	0	0	32	0	13	15	TRUE	FALSE	FALSE	FALSE	FALSE	FALSE
ENSG00000173517	142	130	220	85	20	0	0	1	217	127	232	231	FALSE	FALSE	TRUE	FALSE	FALSE	FALSE
ENSG00000173702	0	0	7	0	0	0	0	1	17	33	40	73	FALSE	FALSE	TRUE	FALSE	FALSE	TRUE
ENSG00000173846	101	185	254	141	0	0	1	21	116	57	84	62	TRUE	FALSE	TRUE	FALSE	FALSE	FALSE
ENSG00000173915	0	2	22	0	0	0	0	0	96	26	80	81	FALSE	FALSE	TRUE	FALSE	FALSE	FALSE
ENSG00000173918	104	1266	304	149	421	185	170	161	2	0	0	0	TRUE	TRUE	FALSE	FALSE	FALSE	FALSE
ENSG00000173928	0	0	23	0	73	0	0	11	23	32	15	22	FALSE	FALSE	TRUE	FALSE	FALSE	FALSE
ENSG00000173930	0	0	33	1	126	21	163	139	62	79	25	52	FALSE	TRUE	FALSE	FALSE	FALSE	FALSE
ENSG00000174007	15	0	59	20	0	0	0	18	6	0	12	1	TRUE	FALSE	FALSE	FALSE	FALSE	FALSE
ENSG00000174562	0	0	0	0	127	0	52	64	0	0	0	0	FALSE	TRUE	FALSE	FALSE	TRUE	FALSE
ENSG00000174669	27	75	31	0	0	0	22	12	8	0	2	19	TRUE	FALSE	FALSE	FALSE	FALSE	FALSE
ENSG00000174748	1657	5244	5344	2290	0	2	0	1	856	1418	1054	2536	TRUE	FALSE	TRUE	FALSE	FALSE	FALSE
ENSG00000174792	0	0	22	0	0	71	15	16	0	0	0	0	FALSE	TRUE	FALSE	FALSE	TRUE	FALSE
ENSG00000174827	0	0	0	0	58	43	14	0	10	0	0	0	FALSE	TRUE	FALSE	FALSE	TRUE	FALSE
ENSG00000174837	0	0	4	0	0	1	0	0	93	0	140	3	FALSE	FALSE	TRUE	FALSE	FALSE	TRUE
ENSG00000174946	0	13	7	0	134	362	317	380	14	35	26	55	FALSE	TRUE	FALSE	FALSE	FALSE	FALSE
ENSG00000175029	0	44	0	0	678	473	457	392	6	0	3	0	FALSE	TRUE	FALSE	FALSE	FALSE	FALSE
ENSG00000175175	0	0	0	12	40	64	30	16	0	0	0	4	FALSE	TRUE	FALSE	FALSE	TRUE	FALSE
ENSG00000175197	42	55	15	74	0	0	21	1	19	0	10	4	TRUE	FALSE	TRUE	FALSE	FALSE	FALSE
ENSG00000175324	0	0	57	0	0	62	0	0	19	0	35	52	FALSE	FALSE	TRUE	FALSE	FALSE	TRUE
ENSG00000175489	34	1019	158	133	16	0	0	0	168	103	4	99	TRUE	FALSE	TRUE	FALSE	FALSE	FALSE
ENSG00000175711	0	40	27	0	57	45	126	31	52	40	31	73	FALSE	TRUE	TRUE	FALSE	FALSE	FALSE
ENSG00000175782	43	40	77	39	0	9	68	0	21	27	68	51	TRUE	FALSE	TRUE	FALSE	FALSE	FALSE
ENSG00000175832	23	17	2	81	1	0	0	2	183	137	87	152	FALSE	FALSE	TRUE	FALSE	FALSE	FALSE
ENSG00000175899	5019	1862	3062	198	0	0	5	0	3	2	4	1	TRUE	FALSE	FALSE	FALSE	FALSE	FALSE
ENSG00000176029	0	0	1	0	11	255	145	129	0	0	0	0	FALSE	TRUE	FALSE	FALSE	TRUE	FALSE
ENSG00000176058	49	79	69	24	0	27	0	22	10	9	15	21	TRUE	FALSE	FALSE	FALSE	FALSE	FALSE
ENSG00000176105	42	5	54	10	75	0	0	0	11	14	9	20	TRUE	FALSE	TRUE	FALSE	FALSE	FALSE
ENSG00000176125	15	0	47	0	156	139	18	37	20	19	41	22	FALSE	TRUE	FALSE	FALSE	FALSE	FALSE
ENSG00000176182	0	19	20	0	59	6	16	70	14	19	18	39	FALSE	TRUE	TRUE	FALSE	FALSE	FALSE
ENSG00000176386	0	38	102	0	53	118	182	102	19	16	30	33	FALSE	TRUE	TRUE	FALSE	FALSE	FALSE
ENSG00000176387	32	75	90	1	154	36	18	51	0	0	0	0	FALSE	TRUE	FALSE	FALSE	FALSE	FALSE
ENSG00000176485	646	700	1024	166	0	0	4	22	402	135	506	213	TRUE	FALSE	TRUE	FALSE	FALSE	FALSE
ENSG00000176533	0	0	11	22	19	16	0	14	3	1	3	9	FALSE	TRUE	FALSE	FALSE	FALSE	FALSE
ENSG00000176731	252	258	744	643	24	0	1	0	510	348	586	918	TRUE	FALSE	TRUE	FALSE	FALSE	FALSE
ENSG00000176894	21	11	42	34	13	0	0	16	9	8	31	12	TRUE	FALSE	TRUE	FALSE	FALSE	FALSE
ENSG00000177045	82	216	148	29	0	0	28	25	31	60	49	100	TRUE	FALSE	TRUE	FALSE	FALSE	FALSE
ENSG00000177150	31	62	102	76	0	1	0	1	30	10	47	39	TRUE	FALSE	TRUE	FALSE	FALSE	FALSE
ENSG00000177410	0	16	8	0	14	1	0	22	1	7	2	2	FALSE	TRUE	FALSE	FALSE	FALSE	FALSE
ENSG00000177427	38	46	60	41	11	0	0	0	29	30	35	57	TRUE	FALSE	TRUE	FALSE	FALSE	FALSE
ENSG00000177459	4	0	1	0	1	0	0	0	269	241	456	318	FALSE	FALSE	TRUE	FALSE	FALSE	FALSE
ENSG00000177465	140	118	509	188	15	1	0	0	32	28	66	117	TRUE	FALSE	FALSE	FALSE	FALSE	FALSE
ENSG00000177469	152	15	68	0	0	0	0	0	13	0	6	5	TRUE	FALSE	TRUE	FALSE	FALSE	FALSE
ENSG00000177675	0	18	17	1	0	0	0	0	404	93	14	176	FALSE	FALSE	TRUE	FALSE	FALSE	FALSE
ENSG00000177736	2	58	26	24	0	15	0	0	13	21	32	43	TRUE	FALSE	TRUE	FALSE	FALSE	FALSE
ENSG00000177738	0	0	9	0	0	0	0	0	3	21	15	5	FALSE	FALSE	TRUE	FALSE	FALSE	TRUE
ENSG00000177984	0	0	0	0	70	233	75	86	0	0	2	0	FALSE	TRUE	FALSE	FALSE	TRUE	FALSE
ENSG00000178078	0	29	5	0	0	0	0	0	19	10	50	51	FALSE	FALSE	TRUE	FALSE	FALSE	FALSE
ENSG00000178229	0	0	48	36	0	0	0	0	11	0	18	30	FALSE	FALSE	TRUE	FALSE	FALSE	FALSE
ENSG00000178445	67	16	196	34	0	2	1	0	159	123	95	197	TRUE	FALSE	TRUE	FALSE	FALSE	FALSE
ENSG00000178538	369	88	459	0	0	0	0	0	0	0	0	1	TRUE	FALSE	FALSE	TRUE	FALSE	FALSE
ENSG00000178623	172	396	7	17	0	2	0	12	78	25	24	42	TRUE	FALSE	FALSE	FALSE	FALSE	FALSE
ENSG00000178654	0	0	4	0	32	87	67	14	0	0	1	1	FALSE	TRUE	FALSE	FALSE	FALSE	FALSE
ENSG00000178752	1748	613	3140	1560	1	0	5	0	0	0	1	0	TRUE	FALSE	FALSE	FALSE	FALSE	FALSE
ENSG00000178789	0	0	0	0	0	0	0	0	18	7	7	29	FALSE	FALSE	TRUE	FALSE	FALSE	TRUE
ENSG00000179399	181	112	135	139	0	1	0	0	50	79	55	64	TRUE	FALSE	FALSE	FALSE	FALSE	FALSE
ENSG00000179588	19	22	9	0	0	0	23	0	12	15	13	36	FALSE	FALSE	TRUE	FALSE	FALSE	FALSE
ENSG00000179598	33	0	4	0	0	0	0	1	78	61	32	212	FALSE	FALSE	TRUE	FALSE	FALSE	FALSE
ENSG00000179922	0	0	9	0	16	12	0	0	1	8	4	10	FALSE	FALSE	TRUE	FALSE	FALSE	FALSE
ENSG00000179934	44	171	50	0	0	0	0	16	257	84	16	293	TRUE	FALSE	TRUE	FALSE	FALSE	FALSE
ENSG00000179965	21	33	30	44	0	0	0	0	20	18	3	16	TRUE	FALSE	TRUE	FALSE	FALSE	FALSE
ENSG00000180008	0	37	69	0	22	83	42	0	12	7	32	9	FALSE	TRUE	TRUE	FALSE	FALSE	FALSE
ENSG00000180190	30	48	214	367	0	39	0	18	0	2	1	3	TRUE	FALSE	FALSE	FALSE	FALSE	FALSE
ENSG00000180284	0	25	33	35	0	0	25	0	3	0	25	20	TRUE	FALSE	FALSE	FALSE	FALSE	FALSE
ENSG00000180613	39	51	172	105	0	0	0	0	2	6	0	0	TRUE	FALSE	FALSE	FALSE	FALSE	FALSE
ENSG00000180712	160	494	90	0	0	0	0	0	30	2	67	91	TRUE	FALSE	TRUE	FALSE	FALSE	FALSE
ENSG00000180758	0	30	8	37	0	0	0	0	65	8	17	17	TRUE	FALSE	TRUE	FALSE	FALSE	FALSE
ENSG00000180914	50	58	87	123	0	1	2	0	429	566	769	778	TRUE	FALSE	TRUE	FALSE	FALSE	FALSE
ENSG00000180921	0	13	5	0	27	23	21	36	0	1	4	1	FALSE	TRUE	FALSE	FALSE	FALSE	FALSE
ENSG00000180964	23	0	5	0	39	46	0	13	55	35	83	49	FALSE	TRUE	TRUE	FALSE	FALSE	FALSE
ENSG00000181004	19	18	15	25	14	58	25	73	0	0	6	4	FALSE	TRUE	FALSE	FALSE	FALSE	FALSE
ENSG00000181039	0	15	8	0	252	71	109	341	5	0	5	0	FALSE	TRUE	FALSE	FALSE	FALSE	FALSE
ENSG00000181163	0	0	2	0	0	0	0	0	456	469	498	932	FALSE	FALSE	TRUE	FALSE	FALSE	TRUE
ENSG00000181418	17	9	0	19	39	9	16	22	0	2	0	3	TRUE	TRUE	FALSE	FALSE	FALSE	FALSE
ENSG00000181481	30	27	15	0	21	70	0	0	15	6	26	58	TRUE	FALSE	TRUE	FALSE	FALSE	FALSE
ENSG00000181577	0	28	0	0	0	0	0	0	136	44	35	20	FALSE	FALSE	TRUE	FALSE	FALSE	TRUE
ENSG00000181617	165	486	224	229	0	0	0	0	0	0	0	0	TRUE	FALSE	FALSE	TRUE	FALSE	FALSE
ENSG00000181634	52	634	465	0	0	23	0	0	1	0	1	0	TRUE	FALSE	FALSE	FALSE	FALSE	FALSE
ENSG00000181784	0	9	0	0	28	35	0	14	9	1	7	24	FALSE	TRUE	TRUE	FALSE	FALSE	FALSE
ENSG00000181847	0	12	0	0	1140	1713	2164	923	7	0	4	10	FALSE	TRUE	FALSE	FALSE	FALSE	FALSE
ENSG00000181885	22	9	943	7	0	0	0	0	0	8	35	33	TRUE	FALSE	FALSE	FALSE	FALSE	FALSE
ENSG00000182118	0	1	7	0	15	1	39	155	0	0	1	4	FALSE	TRUE	FALSE	FALSE	FALSE	FALSE
ENSG00000182218	0	11	0	0	827	252	342	798	0	0	0	0	FALSE	TRUE	FALSE	FALSE	TRUE	FALSE
ENSG00000182318	0	43	55	0	0	23	18	38	26	28	24	63	FALSE	TRUE	TRUE	FALSE	FALSE	FALSE
ENSG00000182545	65	169	36	0	0	0	0	0	0	0	1	0	TRUE	FALSE	FALSE	TRUE	FALSE	FALSE
ENSG00000182636	25	12	105	372	0	0	0	0	0	26	0	0	TRUE	FALSE	FALSE	TRUE	FALSE	FALSE
ENSG00000182866	0	2	0	0	68	1	64	2	142	142	86	329	FALSE	TRUE	TRUE	FALSE	FALSE	FALSE
ENSG00000183023	7	0	401	481	0	0	3	0	1	0	20	0	TRUE	FALSE	FALSE	FALSE	FALSE	FALSE
ENSG00000183049	490	640	584	742	0	0	3	1	203	290	256	216	TRUE	FALSE	TRUE	FALSE	FALSE	FALSE
ENSG00000183087	13	50	2	22	0	0	0	10	2	0	3	23	TRUE	FALSE	FALSE	FALSE	FALSE	FALSE
ENSG00000183098	187	302	454	433	0	0	0	1	2	2	27	1	TRUE	FALSE	FALSE	FALSE	FALSE	FALSE
ENSG00000183154	0	0	6	0	0	0	0	0	2	3	1	1	FALSE	FALSE	TRUE	FALSE	FALSE	TRUE
ENSG00000183196	99	77	120	455	157	580	436	171	0	0	16	3	TRUE	TRUE	FALSE	FALSE	FALSE	FALSE
ENSG00000183379	0	0	8	0	105	911	787	1733	0	2	1	0	FALSE	TRUE	FALSE	FALSE	FALSE	FALSE
ENSG00000183570	0	0	0	0	413	153	90	213	7	0	1	0	FALSE	TRUE	FALSE	FALSE	FALSE	FALSE
ENSG00000183760	0	0	0	0	0	7	0	0	293	0	44	16	FALSE	FALSE	TRUE	FALSE	FALSE	TRUE
ENSG00000184111	41	170	322	187	0	0	0	0	0	0	0	0	TRUE	FALSE	FALSE	TRUE	FALSE	FALSE
ENSG00000184343	0	0	3	0	127	26	95	55	0	0	2	0	FALSE	TRUE	FALSE	FALSE	TRUE	FALSE
ENSG00000184349	195	50	314	316	0	0	2	0	52	101	253	161	TRUE	FALSE	FALSE	FALSE	FALSE	FALSE
ENSG00000184524	0	0	12	0	1111	834	343	558	26	0	18	5	FALSE	TRUE	FALSE	FALSE	FALSE	FALSE
ENSG00000184709	143	649	420	441	0	0	0	35	297	62	61	77	TRUE	FALSE	TRUE	FALSE	FALSE	FALSE
ENSG00000184900	0	38	0	0	82	58	77	118	459	334	261	718	FALSE	TRUE	TRUE	FALSE	FALSE	FALSE
ENSG00000184985	0	137	29	0	87	552	245	269	0	0	1	1	FALSE	TRUE	FALSE	FALSE	FALSE	FALSE
ENSG00000185090	32	15	8	33	0	0	0	18	5	19	7	16	TRUE	FALSE	FALSE	FALSE	FALSE	FALSE
ENSG00000185198	0	0	0	0	403	176	124	761	0	0	0	1	FALSE	TRUE	FALSE	FALSE	TRUE	FALSE
ENSG00000185215	53	709	288	115	9	1	0	0	332	96	164	272	TRUE	FALSE	TRUE	FALSE	FALSE	FALSE
ENSG00000185361	0	15	19	0	1	0	0	0	0	14	6	7	FALSE	FALSE	TRUE	FALSE	FALSE	FALSE
ENSG00000185404	0	0	9	0	23	24	24	3	6	3	18	30	FALSE	TRUE	TRUE	FALSE	FALSE	FALSE
ENSG00000185436	81	274	182	30	13	0	18	0	7	0	27	24	TRUE	FALSE	FALSE	FALSE	FALSE	FALSE
ENSG00000185482	1	0	0	0	0	20	0	0	87	92	115	247	FALSE	FALSE	TRUE	FALSE	FALSE	TRUE
ENSG00000185527	0	0	0	0	0	0	0	0	8	4	27	11	FALSE	FALSE	TRUE	FALSE	FALSE	TRUE
ENSG00000185551	10	0	87	506	0	1	0	0	8	27	25	0	TRUE	FALSE	FALSE	FALSE	FALSE	FALSE
ENSG00000185651	0	0	2	0	0	0	0	0	175	237	193	313	FALSE	FALSE	TRUE	FALSE	FALSE	TRUE
ENSG00000185670	0	42	31	0	55	0	34	28	7	4	5	20	FALSE	TRUE	FALSE	FALSE	FALSE	FALSE
ENSG00000185880	0	1	0	1	45	14	18	2	378	38	394	88	FALSE	FALSE	TRUE	FALSE	FALSE	FALSE
ENSG00000185989	167	232	199	54	0	0	0	379	317	314	313	804	TRUE	FALSE	TRUE	FALSE	FALSE	FALSE
ENSG00000186019	88	15	102	33	0	82	19	0	131	117	155	184	FALSE	FALSE	TRUE	FALSE	FALSE	FALSE
ENSG00000186075	0	0	0	0	1	407	178	12	13	22	30	53	FALSE	TRUE	FALSE	FALSE	FALSE	FALSE
ENSG00000186153	19	0	63	0	108	118	0	74	73	128	143	154	FALSE	TRUE	TRUE	FALSE	FALSE	FALSE
ENSG00000186298	0	0	0	0	655	607	483	459	446	502	640	589	FALSE	TRUE	TRUE	FALSE	FALSE	FALSE
ENSG00000186522	0	0	29	48	0	0	0	0	20	1	47	78	FALSE	FALSE	TRUE	FALSE	FALSE	FALSE
ENSG00000186628	0	14	27	0	167	180	387	103	0	0	1	6	FALSE	TRUE	FALSE	FALSE	FALSE	FALSE
ENSG00000186654	1	55	61	75	53	0	0	31	55	15	2	4	TRUE	FALSE	FALSE	FALSE	FALSE	FALSE
ENSG00000186818	0	0	1	0	0	0	1	0	74	17	39	35	FALSE	FALSE	TRUE	FALSE	FALSE	TRUE
ENSG00000186891	23	185	215	11	0	0	1	0	36	18	7	28	TRUE	FALSE	TRUE	FALSE	FALSE	FALSE
ENSG00000186998	437	77	362	713	0	2	0	1	496	700	425	1279	TRUE	FALSE	TRUE	FALSE	FALSE	FALSE
ENSG00000187118	72	200	419	266	57	31	0	0	133	150	219	273	TRUE	FALSE	TRUE	FALSE	FALSE	FALSE
ENSG00000187416	0	7	3	40	0	0	0	0	0	0	0	0	TRUE	FALSE	FALSE	TRUE	FALSE	FALSE
ENSG00000187514	0	0	0	0	0	0	0	0	93	153	138	124	FALSE	FALSE	TRUE	FALSE	FALSE	TRUE
ENSG00000187796	17	357	76	45	0	0	0	13	93	61	56	4	TRUE	FALSE	FALSE	FALSE	FALSE	FALSE
ENSG00000187824	10	8	35	0	0	0	0	0	0	0	2	0	TRUE	FALSE	FALSE	TRUE	FALSE	FALSE
ENSG00000188215	17	0	80	27	0	20	0	0	23	6	29	15	TRUE	FALSE	FALSE	FALSE	FALSE	FALSE
ENSG00000188282	0	0	0	0	105	16	0	16	0	4	10	3	FALSE	TRUE	FALSE	FALSE	FALSE	FALSE
ENSG00000188368	16	197	49	0	0	0	0	0	2	19	1	8	TRUE	FALSE	FALSE	FALSE	FALSE	FALSE
ENSG00000188372	13	0	26	0	118	85	65	188	0	0	2	11	FALSE	TRUE	FALSE	FALSE	FALSE	FALSE
ENSG00000188747	0	17	6	0	701	297	533	586	0	0	0	0	FALSE	TRUE	FALSE	FALSE	FALSE	FALSE
ENSG00000188820	0	2	0	31	355	397	445	774	19	88	35	30	FALSE	TRUE	TRUE	FALSE	FALSE	FALSE
ENSG00000188868	0	0	10	19	0	0	0	1	25	10	23	24	FALSE	FALSE	TRUE	FALSE	FALSE	FALSE
ENSG00000188958	15	135	300	0	24	12	0	0	0	0	0	0	TRUE	FALSE	FALSE	FALSE	FALSE	FALSE
ENSG00000189058	0	0	2	0	143	135	256	98	4	0	4	0	FALSE	TRUE	FALSE	FALSE	FALSE	FALSE
ENSG00000189325	24	332	263	1	12	0	25	0	1	0	5	1	TRUE	FALSE	FALSE	FALSE	FALSE	FALSE
ENSG00000189339	1	0	19	0	21	83	60	8	15	8	16	16	FALSE	TRUE	FALSE	FALSE	FALSE	FALSE
ENSG00000189430	0	0	1	0	167	91	118	634	0	0	0	0	FALSE	TRUE	FALSE	FALSE	TRUE	FALSE
ENSG00000196110	0	13	2	0	9	9	0	17	1	2	3	1	FALSE	TRUE	FALSE	FALSE	FALSE	FALSE
ENSG00000196139	134	2	448	292	46	106	9	14	1	0	0	0	TRUE	FALSE	FALSE	FALSE	FALSE	FALSE
ENSG00000196357	17	20	5	0	0	23	21	0	0	0	7	3	TRUE	FALSE	FALSE	FALSE	FALSE	FALSE
ENSG00000196369	0	45	37	0	43	21	71	0	19	27	19	12	FALSE	TRUE	TRUE	FALSE	FALSE	FALSE
ENSG00000196372	100	323	166	35	0	0	0	0	0	14	9	37	TRUE	FALSE	FALSE	FALSE	FALSE	FALSE
ENSG00000196387	0	0	116	175	37	38	59	37	59	74	125	128	FALSE	FALSE	TRUE	FALSE	FALSE	FALSE
ENSG00000196388	0	28	10	45	0	0	0	0	3	4	6	17	TRUE	FALSE	FALSE	FALSE	FALSE	FALSE
ENSG00000196391	1	0	4	0	81	128	93	78	8	0	4	4	FALSE	TRUE	FALSE	FALSE	FALSE	FALSE
ENSG00000196421	0	0	4	0	0	0	2	6	927	12	1189	16	FALSE	FALSE	TRUE	FALSE	FALSE	FALSE
ENSG00000196428	13	131	152	147	0	0	49	14	55	64	70	81	TRUE	FALSE	FALSE	FALSE	FALSE	FALSE
ENSG00000196526	194	35	330	243	0	0	0	0	6	12	4	8	TRUE	FALSE	FALSE	FALSE	FALSE	FALSE
ENSG00000196584	40	29	20	59	105	0	0	17	3	24	14	29	TRUE	FALSE	TRUE	FALSE	FALSE	FALSE
ENSG00000196597	0	0	4	74	12	0	20	6	21	51	16	18	FALSE	FALSE	TRUE	FALSE	FALSE	FALSE
ENSG00000196605	0	0	7	0	17	8	13	24	8	0	7	5	FALSE	TRUE	FALSE	FALSE	FALSE	FALSE
ENSG00000197020	0	0	6	0	14	18	0	14	16	6	28	14	FALSE	TRUE	TRUE	FALSE	FALSE	FALSE
ENSG00000197124	0	0	0	0	0	23	14	25	12	0	3	7	FALSE	TRUE	TRUE	FALSE	FALSE	FALSE
ENSG00000197296	0	15	37	0	53	0	12	10	7	3	7	13	FALSE	TRUE	TRUE	FALSE	FALSE	FALSE
ENSG00000197471	18	86	16	69	0	0	0	0	35	48	31	43	TRUE	FALSE	TRUE	FALSE	FALSE	FALSE
ENSG00000197498	0	16	11	15	0	0	0	0	1	9	7	9	TRUE	FALSE	TRUE	FALSE	FALSE	FALSE
ENSG00000197584	8	0	17	371	0	0	1	0	6	1	8	0	TRUE	FALSE	FALSE	FALSE	FALSE	FALSE
ENSG00000197766	22	107	47	0	0	0	0	0	2	15	8	9	TRUE	FALSE	FALSE	FALSE	FALSE	FALSE
ENSG00000197794	2	1	220	0	0	138	0	218	0	1	1	1	TRUE	FALSE	FALSE	FALSE	FALSE	FALSE
ENSG00000197822	7	0	56	46	110	0	0	0	46	45	210	46	FALSE	FALSE	TRUE	FALSE	FALSE	FALSE
ENSG00000197859	126	326	128	186	0	1	0	0	6	0	2	5	TRUE	FALSE	FALSE	FALSE	FALSE	FALSE
ENSG00000197885	84	137	117	50	0	22	0	1	87	82	177	82	TRUE	FALSE	TRUE	FALSE	FALSE	FALSE
ENSG00000197958	0	1	1	0	12	0	0	0	94	344	260	393	FALSE	FALSE	TRUE	FALSE	FALSE	FALSE
ENSG00000197961	0	0	3	0	0	20	0	37	1	5	4	6	FALSE	FALSE	TRUE	FALSE	FALSE	FALSE
ENSG00000198034	770	2318	3193	684	0	0	30	0	1148	1311	841	2269	TRUE	FALSE	TRUE	FALSE	FALSE	FALSE
ENSG00000198075	47	25	19	160	0	19	0	0	0	0	0	0	TRUE	FALSE	FALSE	TRUE	FALSE	FALSE
ENSG00000198081	0	0	17	0	0	54	21	15	9	0	13	17	FALSE	TRUE	TRUE	FALSE	FALSE	FALSE
ENSG00000198093	13	13	6	0	0	20	0	1	10	8	4	4	TRUE	FALSE	FALSE	FALSE	FALSE	FALSE
ENSG00000198216	78	13	169	214	2	0	0	1	224	200	746	543	FALSE	FALSE	TRUE	FALSE	FALSE	FALSE
ENSG00000198242	0	4	2	23	0	0	30	0	308	477	545	504	FALSE	FALSE	TRUE	FALSE	FALSE	FALSE
ENSG00000198301	0	28	33	14	20	0	0	12	33	16	26	42	TRUE	FALSE	TRUE	FALSE	FALSE	FALSE
ENSG00000198498	12	68	36	0	0	0	21	0	76	17	54	94	TRUE	FALSE	TRUE	FALSE	FALSE	FALSE
ENSG00000198521	0	1	7	1	0	0	0	0	18	8	20	29	FALSE	FALSE	TRUE	FALSE	FALSE	FALSE
ENSG00000198692	0	0	0	0	424	461	345	280	0	0	0	0	FALSE	TRUE	FALSE	FALSE	TRUE	FALSE
ENSG00000198729	1	1	30	145	0	0	1	13	0	0	0	0	TRUE	FALSE	FALSE	FALSE	FALSE	FALSE
ENSG00000198734	0	0	8	0	150	189	235	228	0	1	0	0	FALSE	TRUE	FALSE	FALSE	TRUE	FALSE
ENSG00000198752	162	692	500	191	0	6	0	3	73	72	136	95	TRUE	FALSE	FALSE	FALSE	FALSE	FALSE
ENSG00000198759	1	0	3	0	197	181	25	114	1	3	1	24	FALSE	TRUE	FALSE	FALSE	FALSE	FALSE
ENSG00000198794	0	0	2	0	107	131	119	159	0	0	12	8	FALSE	TRUE	FALSE	FALSE	FALSE	FALSE
ENSG00000198805	51	209	281	75	0	0	0	0	129	76	171	195	TRUE	FALSE	TRUE	FALSE	FALSE	FALSE
ENSG00000198814	0	0	3	0	38	20	150	30	0	2	2	7	FALSE	TRUE	FALSE	FALSE	FALSE	FALSE
ENSG00000198821	0	4	0	0	635	908	1425	240	3	0	5	5	FALSE	TRUE	FALSE	FALSE	FALSE	FALSE
ENSG00000198829	0	0	0	0	33	112	157	100	0	28	3	27	FALSE	TRUE	FALSE	FALSE	FALSE	FALSE
ENSG00000198851	0	0	0	0	18	1164	67	0	0	19	1	6	FALSE	TRUE	FALSE	FALSE	FALSE	FALSE
ENSG00000198853	120	201	201	210	0	42	0	24	3	8	1	7	TRUE	FALSE	FALSE	FALSE	FALSE	FALSE
ENSG00000198856	0	38	2	0	174	260	262	160	85	126	275	166	FALSE	TRUE	TRUE	FALSE	FALSE	FALSE
ENSG00000198865	0	0	0	0	0	0	0	0	73	27	59	208	FALSE	FALSE	TRUE	FALSE	FALSE	TRUE
ENSG00000198874	0	0	0	0	0	0	0	0	4	5	4	0	FALSE	FALSE	TRUE	FALSE	FALSE	TRUE
ENSG00000198959	0	10	45	0	0	4	2	3	650	233	113	347	FALSE	FALSE	TRUE	FALSE	FALSE	FALSE
ENSG00000198960	0	0	22	4	11	40	0	6	2	21	28	5	FALSE	TRUE	TRUE	FALSE	FALSE	FALSE
ENSG00000198974	25	17	94	29	0	140	0	0	78	48	78	155	TRUE	FALSE	TRUE	FALSE	FALSE	FALSE
ENSG00000198981	12	0	48	0	0	16	0	0	23	44	29	52	FALSE	FALSE	TRUE	FALSE	FALSE	FALSE
ENSG00000198987	0	45	17	15	0	85	0	0	8	7	19	3	TRUE	FALSE	TRUE	FALSE	FALSE	FALSE
ENSG00000199023	9	0	40	17	0	43	0	17	38	54	62	142	TRUE	FALSE	TRUE	FALSE	FALSE	FALSE
ENSG00000199024	1	0	9	0	0	0	0	0	3	1	19	10	FALSE	FALSE	TRUE	FALSE	FALSE	FALSE
ENSG00000199047	0	20	9	64	0	71	0	0	8	10	18	9	TRUE	FALSE	TRUE	FALSE	FALSE	FALSE
ENSG00000199072	0	0	0	0	0	0	34	0	3	7	6	22	FALSE	FALSE	TRUE	FALSE	FALSE	TRUE
ENSG00000199082	29	204	190	70	0	17	1	0	8	26	40	85	TRUE	FALSE	TRUE	FALSE	FALSE	FALSE
ENSG00000199121	12	0	4	18	0	31	22	0	4	9	8	7	TRUE	FALSE	TRUE	FALSE	FALSE	FALSE
ENSG00000199122	13	0	42	26	0	20	0	0	4	0	3	6	TRUE	FALSE	FALSE	FALSE	FALSE	FALSE
ENSG00000199133	0	0	6	0	0	55	0	0	19	10	16	12	FALSE	FALSE	TRUE	FALSE	FALSE	TRUE
ENSG00000199150	0	24	0	0	1	16	0	0	1	3	28	14	FALSE	FALSE	TRUE	FALSE	FALSE	FALSE
ENSG00000199158	0	6	14	8	0	35	28	0	0	0	2	2	TRUE	FALSE	FALSE	FALSE	FALSE	FALSE
ENSG00000199165	0	0	4	0	18	0	0	1	9	49	39	41	FALSE	FALSE	TRUE	FALSE	FALSE	FALSE
ENSG00000199179	0	11	18	13	0	88	0	35	29	7	81	83	TRUE	FALSE	TRUE	FALSE	FALSE	FALSE
ENSG00000199245	0	2	0	0	2	2	3	2	25	21	40	21	FALSE	FALSE	TRUE	FALSE	FALSE	FALSE
ENSG00000199469	4	5	24	8	111	22	123	30	0	0	0	0	TRUE	TRUE	FALSE	FALSE	FALSE	FALSE
ENSG00000199744	0	0	1	0	0	3	25	1	0	0	1	1	FALSE	TRUE	FALSE	FALSE	FALSE	FALSE
ENSG00000199846	3	7	6	10	40	81	83	65	0	1	0	1	TRUE	TRUE	FALSE	FALSE	FALSE	FALSE
ENSG00000200185	0	0	1	0	18	53	96	15	0	0	1	0	FALSE	TRUE	FALSE	FALSE	TRUE	FALSE
ENSG00000200201	0	22	5	6	0	0	0	0	6	1	4	2	TRUE	FALSE	FALSE	FALSE	FALSE	FALSE
ENSG00000200231	10	53	59	40	0	0	0	0	0	0	0	0	TRUE	FALSE	FALSE	TRUE	FALSE	FALSE
ENSG00000200313	34	41	37	2	0	7	1	0	1	4	16	7	TRUE	FALSE	TRUE	FALSE	FALSE	FALSE
ENSG00000200566	0	0	0	0	12	3	1	6	0	0	1	0	FALSE	TRUE	FALSE	FALSE	TRUE	FALSE
ENSG00000200738	0	0	0	0	100	128	152	60	0	0	0	0	FALSE	TRUE	FALSE	FALSE	TRUE	FALSE
ENSG00000200816	0	3	1	1	0	34	24	11	0	0	0	1	FALSE	TRUE	FALSE	FALSE	FALSE	FALSE
ENSG00000201155	0	14	7	5	0	0	0	0	20	9	22	4	FALSE	FALSE	TRUE	FALSE	FALSE	FALSE
ENSG00000201201	12	21	7	22	0	0	0	0	6	6	5	19	TRUE	FALSE	FALSE	FALSE	FALSE	FALSE
ENSG00000201229	0	0	0	0	15	24	12	38	0	0	0	0	FALSE	TRUE	FALSE	FALSE	TRUE	FALSE
ENSG00000201253	0	0	0	0	0	0	0	1	4	7	15	1	FALSE	FALSE	TRUE	FALSE	FALSE	TRUE
ENSG00000201483	0	0	0	0	0	0	0	0	50	25	32	33	FALSE	FALSE	TRUE	FALSE	FALSE	TRUE
ENSG00000201512	16	21	21	48	25	18	0	0	3	7	6	14	TRUE	FALSE	TRUE	FALSE	FALSE	FALSE
ENSG00000201529	0	41	10	18	0	0	0	0	0	0	0	0	TRUE	FALSE	FALSE	TRUE	FALSE	FALSE
ENSG00000201675	0	6	10	0	0	0	0	0	8	3	4	5	FALSE	FALSE	TRUE	FALSE	FALSE	FALSE
ENSG00000201784	0	0	1	2	1	13	0	1	0	0	0	3	FALSE	TRUE	FALSE	FALSE	FALSE	FALSE
ENSG00000201821	0	1	0	0	146	33	35	62	0	0	0	2	FALSE	TRUE	FALSE	FALSE	TRUE	FALSE
ENSG00000202027	13	87	33	33	0	0	0	0	26	10	30	32	TRUE	FALSE	TRUE	FALSE	FALSE	FALSE
ENSG00000202093	0	2	3	4	1	11	1	0	0	0	1	0	FALSE	TRUE	FALSE	FALSE	FALSE	FALSE
ENSG00000202310	0	31	3	6	0	0	0	0	12	4	7	6	TRUE	FALSE	TRUE	FALSE	FALSE	FALSE
ENSG00000202363	0	7	4	2	6	3	4	12	0	0	0	0	FALSE	TRUE	FALSE	FALSE	FALSE	FALSE
ENSG00000202380	1	5	3	0	0	3	5	0	6	10	11	15	FALSE	FALSE	TRUE	FALSE	FALSE	FALSE
ENSG00000203666	0	0	4	17	83	172	166	78	12	34	90	9	FALSE	TRUE	TRUE	FALSE	FALSE	FALSE
ENSG00000203710	0	1	11	37	1	0	1	0	26	147	69	63	FALSE	FALSE	TRUE	FALSE	FALSE	FALSE
ENSG00000203791	27	45	3	56	0	0	0	0	10	15	7	18	TRUE	FALSE	FALSE	FALSE	FALSE	FALSE
ENSG00000204128	17	90	24	24	13	11	0	0	5	3	2	0	TRUE	FALSE	FALSE	FALSE	FALSE	FALSE
ENSG00000204308	0	0	0	0	184	103	209	134	98	75	102	114	FALSE	TRUE	TRUE	FALSE	FALSE	FALSE
ENSG00000204387	15	15	64	49	25	0	0	20	12	17	49	11	TRUE	FALSE	TRUE	FALSE	FALSE	FALSE
ENSG00000204403	0	9	13	0	356	348	288	161	0	0	2	8	FALSE	TRUE	FALSE	FALSE	FALSE	FALSE
ENSG00000204475	0	38	21	0	66	32	0	0	293	94	69	309	FALSE	FALSE	TRUE	FALSE	FALSE	FALSE
ENSG00000204516	0	0	0	0	124	32	65	65	18	26	30	77	FALSE	TRUE	TRUE	FALSE	FALSE	FALSE
ENSG00000205403	42	614	279	0	9	39	0	0	3	0	1	0	TRUE	FALSE	FALSE	FALSE	FALSE	FALSE
ENSG00000205464	1	1	1	0	30	812	1264	634	0	0	4	8	FALSE	TRUE	FALSE	FALSE	FALSE	FALSE
ENSG00000205542	0	0	13	0	0	0	0	0	15	6	2	4	FALSE	FALSE	TRUE	FALSE	FALSE	TRUE
ENSG00000205581	140	212	245	182	12	0	0	0	11	19	15	11	TRUE	FALSE	FALSE	FALSE	FALSE	FALSE
ENSG00000205795	0	0	0	0	0	0	1	0	32	68	105	166	FALSE	FALSE	TRUE	FALSE	FALSE	TRUE
ENSG00000205940	0	0	10	1	145	310	310	141	0	1	0	0	FALSE	TRUE	FALSE	FALSE	FALSE	FALSE
ENSG00000206531	0	1	0	0	214	350	238	81	0	0	0	0	FALSE	TRUE	FALSE	FALSE	TRUE	FALSE
ENSG00000207065	2	23	6	17	10	24	13	13	0	0	1	1	TRUE	TRUE	FALSE	FALSE	FALSE	FALSE
ENSG00000207166	16	41	61	14	20	42	58	30	0	0	1	3	TRUE	TRUE	FALSE	FALSE	FALSE	FALSE
ENSG00000207297	0	0	7	0	36	19	117	31	0	0	0	0	FALSE	TRUE	FALSE	FALSE	TRUE	FALSE
ENSG00000207445	0	1	0	1	19	27	6	46	0	2	5	3	FALSE	TRUE	FALSE	FALSE	FALSE	FALSE
ENSG00000207487	4	7	20	9	0	21	0	4	1	6	7	14	TRUE	FALSE	TRUE	FALSE	FALSE	FALSE
ENSG00000207582	0	45	25	20	0	115	0	26	24	58	24	28	TRUE	FALSE	TRUE	FALSE	FALSE	FALSE
ENSG00000207585	0	49	4	41	0	0	0	0	0	0	4	2	TRUE	FALSE	FALSE	FALSE	FALSE	FALSE
ENSG00000207602	0	0	0	0	1	665	152	159	6	24	3	24	FALSE	TRUE	TRUE	FALSE	FALSE	FALSE
ENSG00000207605	17	95	83	58	0	48	0	14	20	27	48	61	TRUE	FALSE	TRUE	FALSE	FALSE	FALSE
ENSG00000207613	8	46	6	0	0	0	0	0	0	0	6	0	TRUE	FALSE	FALSE	TRUE	FALSE	FALSE
ENSG00000207638	0	1	27	19	0	0	0	0	0	0	1	6	TRUE	FALSE	FALSE	FALSE	FALSE	FALSE
ENSG00000207639	45	87	49	52	0	0	0	1	35	16	31	42	TRUE	FALSE	TRUE	FALSE	FALSE	FALSE
ENSG00000207649	0	837	27	14	0	0	66	28	10	0	26	0	TRUE	FALSE	FALSE	FALSE	FALSE	FALSE
ENSG00000207651	13	52	21	0	0	51	0	0	0	0	0	0	TRUE	FALSE	FALSE	TRUE	FALSE	FALSE
ENSG00000207654	0	28	0	8	0	0	0	0	3	0	7	3	FALSE	FALSE	TRUE	FALSE	FALSE	FALSE
ENSG00000207709	39	22	38	14	0	82	0	7	5	16	15	27	TRUE	FALSE	TRUE	FALSE	FALSE	FALSE
ENSG00000207717	0	0	0	0	0	0	0	0	2	13	4	0	FALSE	FALSE	TRUE	FALSE	FALSE	TRUE
ENSG00000207741	0	0	0	1	0	0	0	0	0	19	4	5	FALSE	FALSE	TRUE	FALSE	FALSE	TRUE
ENSG00000207748	0	0	1	0	0	0	0	0	3	12	1	0	FALSE	FALSE	TRUE	FALSE	FALSE	TRUE
ENSG00000207768	0	0	5	1	0	0	0	0	3	3	15	6	FALSE	FALSE	TRUE	FALSE	FALSE	FALSE
ENSG00000207777	0	0	10	0	0	0	1	0	15	3	21	18	FALSE	FALSE	TRUE	FALSE	FALSE	TRUE
ENSG00000207779	0	1	15	52	0	55	0	0	6	14	23	42	TRUE	FALSE	TRUE	FALSE	FALSE	FALSE
ENSG00000207782	9	32	23	15	0	0	0	0	0	6	6	47	TRUE	FALSE	TRUE	FALSE	FALSE	FALSE
ENSG00000207787	0	20	13	0	17	13	0	13	3	0	7	7	FALSE	TRUE	FALSE	FALSE	FALSE	FALSE
ENSG00000207790	0	71	28	22	0	0	0	28	15	13	4	2	TRUE	FALSE	TRUE	FALSE	FALSE	FALSE
ENSG00000207808	84	129	157	34	0	66	2	0	12	28	26	82	TRUE	FALSE	TRUE	FALSE	FALSE	FALSE
ENSG00000207870	0	23	66	1	0	125	95	0	46	28	56	40	TRUE	FALSE	TRUE	FALSE	FALSE	FALSE
ENSG00000207939	0	0	0	0	0	0	0	0	0	4	9	32	FALSE	FALSE	TRUE	FALSE	FALSE	TRUE
ENSG00000207950	0	10	6	14	0	0	0	0	0	0	0	0	TRUE	FALSE	FALSE	TRUE	FALSE	FALSE
ENSG00000207966	13	45	27	20	0	0	0	0	8	5	19	16	TRUE	FALSE	TRUE	FALSE	FALSE	FALSE
ENSG00000207980	28	184	119	38	0	77	0	0	32	21	18	40	TRUE	FALSE	TRUE	FALSE	FALSE	FALSE
ENSG00000207996	13	12	88	16	0	30	0	11	28	18	16	70	TRUE	FALSE	TRUE	FALSE	FALSE	FALSE
ENSG00000208005	0	0	0	0	0	0	0	0	5	9	2	4	FALSE	FALSE	TRUE	FALSE	FALSE	TRUE
ENSG00000208013	9	6	7	15	0	33	0	0	0	2	11	8	TRUE	FALSE	TRUE	FALSE	FALSE	FALSE
ENSG00000208015	0	0	0	0	0	0	0	0	2	0	3	6	FALSE	FALSE	TRUE	FALSE	FALSE	TRUE
ENSG00000208023	10	12	14	0	0	0	13	18	0	11	5	14	TRUE	FALSE	TRUE	FALSE	FALSE	FALSE
ENSG00000208313	0	0	1	0	17	68	114	0	0	0	1	2	FALSE	TRUE	FALSE	FALSE	FALSE	FALSE
ENSG00000208797	0	2	2	0	0	2	1	1	0	3	6	3	FALSE	FALSE	TRUE	FALSE	FALSE	FALSE
ENSG00000208892	1	4	6	6	3	9	13	8	0	0	6	3	FALSE	TRUE	FALSE	FALSE	FALSE	FALSE
ENSG00000209707	0	27	8	0	0	0	0	0	6	0	3	1	FALSE	FALSE	TRUE	FALSE	FALSE	FALSE
ENSG00000211514	0	16	4	0	0	0	0	1	1	5	2	28	FALSE	FALSE	TRUE	FALSE	FALSE	FALSE
ENSG00000211593	0	0	190	0	0	0	0	0	14	0	27	20	FALSE	FALSE	TRUE	FALSE	FALSE	TRUE
ENSG00000211641	0	0	9	0	26	653	1	0	1	2	0	0	FALSE	TRUE	FALSE	FALSE	FALSE	FALSE
ENSG00000211766	0	42	35	59	45	0	49	0	2	9	6	17	TRUE	FALSE	TRUE	FALSE	FALSE	FALSE
ENSG00000211769	0	10	0	0	36	340	10	53	1	0	3	1	FALSE	TRUE	FALSE	FALSE	FALSE	FALSE
ENSG00000211770	0	29	6	0	0	0	69	35	3	9	1	11	FALSE	FALSE	TRUE	FALSE	FALSE	FALSE
ENSG00000211771	0	0	24	0	11	0	0	54	1	2	1	10	FALSE	FALSE	TRUE	FALSE	FALSE	FALSE
ENSG00000211804	0	0	0	0	15	23	92	34	0	0	0	0	FALSE	TRUE	FALSE	FALSE	TRUE	FALSE
ENSG00000211828	92	379	75	24	188	63	42	100	0	0	0	2	TRUE	TRUE	FALSE	FALSE	FALSE	FALSE
ENSG00000211829	34	352	102	105	168	54	17	117	2	0	3	0	TRUE	TRUE	FALSE	FALSE	FALSE	FALSE
ENSG00000211847	0	0	9	0	0	0	0	0	11	0	2	4	FALSE	FALSE	TRUE	FALSE	FALSE	TRUE
ENSG00000211879	0	0	0	0	0	1	0	0	17	12	11	44	FALSE	FALSE	TRUE	FALSE	FALSE	TRUE
ENSG00000211880	0	0	1	0	0	0	0	0	4	18	22	63	FALSE	FALSE	TRUE	FALSE	FALSE	TRUE
ENSG00000211905	884	2590	1	0	0	0	0	104	18	32	121	149	TRUE	FALSE	TRUE	FALSE	FALSE	FALSE
ENSG00000211979	35	0	22	0	22	4	56	110	18	12	2	1	FALSE	TRUE	FALSE	FALSE	FALSE	FALSE
ENSG00000212102	11	9	16	13	0	0	0	0	17	12	1	27	TRUE	FALSE	TRUE	FALSE	FALSE	FALSE
ENSG00000212172	0	3	2	0	3	68	38	14	0	0	0	0	FALSE	TRUE	FALSE	FALSE	FALSE	FALSE
ENSG00000212978	41	125	88	70	0	0	0	0	117	85	119	138	TRUE	FALSE	TRUE	FALSE	FALSE	FALSE
ENSG00000213061	7	163	102	65	23	0	0	0	2	1	0	3	TRUE	FALSE	FALSE	FALSE	FALSE	FALSE
ENSG00000213081	0	0	1	0	59	64	187	40	9	27	29	44	FALSE	TRUE	FALSE	FALSE	FALSE	FALSE
ENSG00000213088	32	168	77	0	0	1	1	0	1	15	15	7	TRUE	FALSE	FALSE	FALSE	FALSE	FALSE
ENSG00000213107	44	137	154	52	0	1	0	0	74	91	88	200	TRUE	FALSE	TRUE	FALSE	FALSE	FALSE
ENSG00000213123	16	25	34	21	0	30	0	0	4	16	30	13	TRUE	FALSE	TRUE	FALSE	FALSE	FALSE
ENSG00000213126	9	62	48	37	0	0	0	0	6	20	0	7	TRUE	FALSE	FALSE	FALSE	FALSE	FALSE
ENSG00000213186	0	0	4	0	92	63	36	12	13	13	11	8	FALSE	TRUE	TRUE	FALSE	FALSE	FALSE
ENSG00000213187	0	0	0	0	108	25	4	43	45	38	46	45	FALSE	TRUE	TRUE	FALSE	FALSE	FALSE
ENSG00000213212	8	1	3	0	441	549	660	299	0	0	1	4	FALSE	TRUE	FALSE	FALSE	FALSE	FALSE
ENSG00000213247	9	34	49	19	0	0	0	0	27	27	66	45	TRUE	FALSE	TRUE	FALSE	FALSE	FALSE
ENSG00000213262	0	0	6	0	81	35	29	43	0	0	0	2	FALSE	TRUE	FALSE	FALSE	TRUE	FALSE
ENSG00000213277	54	124	91	17	0	0	0	0	0	0	0	1	TRUE	FALSE	FALSE	TRUE	FALSE	FALSE
ENSG00000213366	0	1	0	1	0	0	0	0	29	55	183	85	FALSE	FALSE	TRUE	FALSE	FALSE	FALSE
ENSG00000213641	0	2	0	0	0	1	0	0	64	42	100	224	FALSE	FALSE	TRUE	FALSE	FALSE	TRUE
ENSG00000213729	0	22	15	35	0	2	1	0	2	2	0	1	TRUE	FALSE	FALSE	FALSE	FALSE	FALSE
ENSG00000213886	5	45	174	11	0	0	0	0	13	41	21	5	TRUE	FALSE	TRUE	FALSE	FALSE	FALSE
ENSG00000213977	68	88	96	78	11	0	20	0	59	10	42	38	TRUE	FALSE	TRUE	FALSE	FALSE	FALSE
ENSG00000213999	11	12	60	0	0	1	21	0	235	124	37	51	TRUE	FALSE	TRUE	FALSE	FALSE	FALSE
ENSG00000214087	10	0	6	71	36	0	0	0	23	43	12	35	TRUE	FALSE	TRUE	FALSE	FALSE	FALSE
ENSG00000214106	31	8	27	17	0	0	0	0	16	11	26	43	TRUE	FALSE	TRUE	FALSE	FALSE	FALSE
ENSG00000214484	29	99	384	61	0	2	2	0	0	0	0	0	TRUE	FALSE	FALSE	FALSE	FALSE	FALSE
ENSG00000214904	70	1	111	41	0	0	1	0	88	74	151	254	TRUE	FALSE	TRUE	FALSE	FALSE	FALSE
ENSG00000215039	20	6	10	0	0	0	0	0	54	24	52	18	FALSE	FALSE	TRUE	FALSE	FALSE	FALSE
ENSG00000215114	32	43	83	62	31	0	0	36	19	34	35	77	TRUE	FALSE	TRUE	FALSE	FALSE	FALSE
ENSG00000215148	0	0	0	0	15	68	0	40	0	0	0	0	FALSE	TRUE	FALSE	FALSE	TRUE	FALSE
ENSG00000215845	272	393	461	1	0	0	1	1	236	344	494	453	TRUE	FALSE	TRUE	FALSE	FALSE	FALSE
ENSG00000216009	16	0	48	0	0	1	0	0	12	32	30	13	FALSE	FALSE	TRUE	FALSE	FALSE	FALSE
ENSG00000216101	0	10	9	7	0	0	0	0	3	0	2	3	TRUE	FALSE	FALSE	FALSE	FALSE	FALSE
ENSG00000216439	0	9	0	0	15	30	66	0	2	11	22	10	FALSE	TRUE	FALSE	FALSE	FALSE	FALSE
ENSG00000217767	0	21	59	38	17	0	0	0	21	29	25	33	TRUE	FALSE	TRUE	FALSE	FALSE	FALSE
ENSG00000218336	16	702	223	546	0	0	0	0	2	0	7	11	TRUE	FALSE	FALSE	FALSE	FALSE	FALSE
ENSG00000218483	7	88	96	32	27	0	0	0	11	13	27	27	TRUE	FALSE	TRUE	FALSE	FALSE	FALSE
ENSG00000218986	0	0	0	0	72	34	0	15	0	0	0	1	FALSE	TRUE	FALSE	FALSE	TRUE	FALSE
ENSG00000219294	0	0	2	0	39	93	45	90	7	27	21	8	FALSE	TRUE	FALSE	FALSE	FALSE	FALSE
ENSG00000219297	2	0	3	2	0	0	0	0	16	22	8	36	FALSE	FALSE	TRUE	FALSE	FALSE	FALSE
ENSG00000219532	18	13	40	0	0	26	0	13	23	38	57	33	TRUE	FALSE	TRUE	FALSE	FALSE	FALSE
ENSG00000219790	0	0	0	1	0	0	0	0	25	28	89	32	FALSE	FALSE	TRUE	FALSE	FALSE	TRUE
ENSG00000219870	11	17	45	59	32	0	0	26	13	8	46	20	TRUE	FALSE	TRUE	FALSE	FALSE	FALSE
ENSG00000220131	65	53	153	49	0	0	0	0	3	2	0	0	TRUE	FALSE	FALSE	FALSE	FALSE	FALSE
ENSG00000220522	0	9	54	13	15	0	18	0	16	30	13	31	FALSE	FALSE	TRUE	FALSE	FALSE	FALSE
ENSG00000220739	0	1	22	0	0	0	0	0	25	3	60	54	FALSE	FALSE	TRUE	FALSE	FALSE	FALSE
ENSG00000220831	0	1	0	0	1	29	55	28	0	0	0	1	FALSE	TRUE	FALSE	FALSE	TRUE	FALSE
ENSG00000221035	0	0	0	0	0	0	0	0	5	0	6	1	FALSE	FALSE	TRUE	FALSE	FALSE	TRUE
ENSG00000221514	0	1	1	1	28	114	51	17	0	2	9	0	FALSE	TRUE	FALSE	FALSE	FALSE	FALSE
ENSG00000221526	0	0	2	0	0	0	0	0	3	0	4	11	FALSE	FALSE	TRUE	FALSE	FALSE	TRUE
ENSG00000221539	0	0	1	1	63	0	16	92	0	0	0	0	FALSE	TRUE	FALSE	FALSE	FALSE	FALSE
ENSG00000221585	0	17	15	0	0	36	0	0	13	28	13	18	FALSE	FALSE	TRUE	FALSE	FALSE	FALSE
ENSG00000221923	0	0	0	0	0	0	19	0	4	6	2	0	FALSE	FALSE	TRUE	FALSE	FALSE	TRUE
ENSG00000222345	1	1	4	16	0	0	0	0	2	2	6	3	TRUE	FALSE	TRUE	FALSE	FALSE	FALSE
ENSG00000222588	471	1192	895	446	0	84	75	74	0	0	0	0	TRUE	TRUE	FALSE	FALSE	FALSE	FALSE
ENSG00000222795	0	1	0	0	9	12	12	14	29	40	89	17	FALSE	TRUE	TRUE	FALSE	FALSE	FALSE
ENSG00000223154	0	0	0	0	6	7	13	1	0	0	0	0	FALSE	TRUE	FALSE	FALSE	TRUE	FALSE
ENSG00000223547	0	11	5	31	0	0	0	0	29	20	55	25	FALSE	FALSE	TRUE	FALSE	FALSE	FALSE
ENSG00000223658	0	9	6	34	32	37	139	0	0	0	0	0	FALSE	TRUE	FALSE	FALSE	FALSE	FALSE
ENSG00000223797	0	0	0	0	160	150	0	227	2	0	17	7	FALSE	TRUE	FALSE	FALSE	FALSE	FALSE
ENSG00000223960	0	23	32	13	0	0	1	0	65	98	191	150	FALSE	FALSE	TRUE	FALSE	FALSE	FALSE
ENSG00000223967	0	0	0	0	1	22	3	1	0	0	0	4	FALSE	TRUE	FALSE	FALSE	TRUE	FALSE
ENSG00000223969	11	0	4	9	0	0	0	1	23	43	13	20	FALSE	FALSE	TRUE	FALSE	FALSE	FALSE
ENSG00000224001	0	14	91	24	0	0	0	1	27	10	32	29	TRUE	FALSE	TRUE	FALSE	FALSE	FALSE
ENSG00000224082	0	0	0	0	41	9	0	6	2	3	2	12	FALSE	TRUE	FALSE	FALSE	FALSE	FALSE
ENSG00000224220	14	0	29	19	0	0	0	0	87	105	209	152	TRUE	FALSE	TRUE	FALSE	FALSE	FALSE
ENSG00000224274	6	11	34	23	0	0	1	0	11	17	19	21	TRUE	FALSE	TRUE	FALSE	FALSE	FALSE
ENSG00000224345	13	57	31	78	33	15	0	0	0	5	4	9	TRUE	FALSE	FALSE	FALSE	FALSE	FALSE
ENSG00000224407	0	8	45	62	0	0	0	0	15	6	22	37	TRUE	FALSE	FALSE	FALSE	FALSE	FALSE
ENSG00000224557	1	1	1	0	1	455	0	0	10	3	9	11	FALSE	FALSE	TRUE	FALSE	FALSE	FALSE
ENSG00000224630	1	1	10	8	0	0	0	0	3	16	24	15	FALSE	FALSE	TRUE	FALSE	FALSE	FALSE
ENSG00000224640	44	117	42	22	14	1	0	0	37	66	80	130	TRUE	FALSE	TRUE	FALSE	FALSE	FALSE
ENSG00000224870	40	57	55	0	0	0	0	0	25	26	31	45	TRUE	FALSE	TRUE	FALSE	FALSE	FALSE
ENSG00000225242	0	0	1	0	3	24	8	6	0	0	0	0	FALSE	TRUE	FALSE	FALSE	TRUE	FALSE
ENSG00000225331	33	0	10	0	0	0	0	0	11	4	13	9	FALSE	FALSE	TRUE	FALSE	FALSE	FALSE
ENSG00000225511	0	0	0	0	63	43	50	66	0	0	0	1	FALSE	TRUE	FALSE	FALSE	TRUE	FALSE
ENSG00000225519	0	14	28	36	0	0	0	1	35	9	31	20	TRUE	FALSE	TRUE	FALSE	FALSE	FALSE
ENSG00000225558	0	0	2	0	242	307	392	251	172	199	252	387	FALSE	TRUE	TRUE	FALSE	FALSE	FALSE
ENSG00000225662	15	50	31	75	0	0	1	0	0	1	2	7	TRUE	FALSE	FALSE	FALSE	FALSE	FALSE
ENSG00000225663	8	0	9	0	16	19	0	14	0	0	5	15	FALSE	TRUE	FALSE	FALSE	FALSE	FALSE
ENSG00000225673	0	0	1	1	137	119	272	94	22	12	52	38	FALSE	TRUE	TRUE	FALSE	FALSE	FALSE
ENSG00000225889	11	8	7	6	1	0	0	0	20	43	82	64	FALSE	FALSE	TRUE	FALSE	FALSE	FALSE
ENSG00000225944	25	0	50	0	132	121	175	127	19	11	31	30	FALSE	TRUE	FALSE	FALSE	FALSE	FALSE
ENSG00000226055	0	1	0	0	1	1	0	3	28	70	19	13	FALSE	FALSE	TRUE	FALSE	FALSE	FALSE
ENSG00000226082	0	0	1	0	50	83	50	35	0	1	1	0	FALSE	TRUE	FALSE	FALSE	FALSE	FALSE
ENSG00000226328	0	0	0	0	18	42	50	33	4	9	0	3	FALSE	TRUE	TRUE	FALSE	FALSE	FALSE
ENSG00000226570	0	0	0	0	26	30	0	151	0	0	0	0	FALSE	TRUE	FALSE	FALSE	TRUE	FALSE
ENSG00000226659	0	0	0	0	17	0	0	0	11	21	15	41	FALSE	FALSE	TRUE	FALSE	FALSE	TRUE
ENSG00000226670	0	15	11	19	113	1	48	30	1	0	1	0	FALSE	TRUE	FALSE	FALSE	FALSE	FALSE
ENSG00000226742	19	0	0	0	0	22	0	0	0	7	4	7	FALSE	FALSE	TRUE	FALSE	FALSE	TRUE
ENSG00000227039	9	13	51	7	0	0	0	0	11	21	11	11	TRUE	FALSE	TRUE	FALSE	FALSE	FALSE
ENSG00000227053	0	0	0	0	0	0	0	0	2	0	16	5	FALSE	FALSE	TRUE	FALSE	FALSE	TRUE
ENSG00000227117	36	28	31	0	0	0	0	0	0	0	0	0	TRUE	FALSE	FALSE	TRUE	FALSE	FALSE
ENSG00000227309	0	1	0	0	0	1	1	2	34	33	60	71	FALSE	FALSE	TRUE	FALSE	FALSE	FALSE
ENSG00000227345	7	0	10	0	10	31	0	0	8	7	20	10	FALSE	FALSE	TRUE	FALSE	FALSE	FALSE
ENSG00000227373	9	16	46	27	0	0	19	12	8	3	5	0	TRUE	FALSE	FALSE	FALSE	FALSE	FALSE
ENSG00000227540	0	0	0	0	0	0	0	0	16	10	28	11	FALSE	FALSE	TRUE	FALSE	FALSE	TRUE
ENSG00000227667	0	2	0	0	741	322	704	790	0	0	0	0	FALSE	TRUE	FALSE	FALSE	TRUE	FALSE
ENSG00000227813	0	44	12	0	0	5	0	0	27	12	24	17	FALSE	FALSE	TRUE	FALSE	FALSE	FALSE
ENSG00000227945	0	9	15	17	0	0	0	0	10	3	31	0	FALSE	FALSE	TRUE	FALSE	FALSE	FALSE
ENSG00000227965	10	27	35	29	0	0	0	0	20	16	58	46	TRUE	FALSE	TRUE	FALSE	FALSE	FALSE
ENSG00000227971	0	0	0	0	38	16	31	14	0	3	0	4	FALSE	TRUE	FALSE	FALSE	FALSE	FALSE
ENSG00000228125	0	0	0	0	217	112	218	153	33	24	61	25	FALSE	TRUE	TRUE	FALSE	FALSE	FALSE
ENSG00000228150	0	0	9	19	19	0	0	0	17	0	14	4	FALSE	FALSE	TRUE	FALSE	FALSE	FALSE
ENSG00000228237	0	7	22	0	0	0	0	0	10	14	12	8	FALSE	FALSE	TRUE	FALSE	FALSE	FALSE
ENSG00000228265	0	0	5	0	16	0	1	17	4	19	44	6	FALSE	FALSE	TRUE	FALSE	FALSE	FALSE
ENSG00000228344	1	2	0	0	1	0	0	0	17	17	27	20	FALSE	FALSE	TRUE	FALSE	FALSE	FALSE
ENSG00000228360	1	33	49	25	2	0	0	1	12	25	52	26	TRUE	FALSE	TRUE	FALSE	FALSE	FALSE
ENSG00000228682	0	5	1	0	0	0	0	0	29	5	25	17	FALSE	FALSE	TRUE	FALSE	FALSE	FALSE
ENSG00000228716	42	30	78	0	0	0	0	0	0	0	0	0	TRUE	FALSE	FALSE	TRUE	FALSE	FALSE
ENSG00000228820	4	6	28	6	5	2	0	0	18	52	19	37	FALSE	FALSE	TRUE	FALSE	FALSE	FALSE
ENSG00000228917	0	0	0	0	0	0	0	0	19	7	4	27	FALSE	FALSE	TRUE	FALSE	FALSE	TRUE
ENSG00000228940	0	2	1	0	16	1	1	0	45	41	97	105	FALSE	FALSE	TRUE	FALSE	FALSE	FALSE
ENSG00000229115	0	0	10	0	0	0	0	0	0	10	3	8	FALSE	FALSE	TRUE	FALSE	FALSE	TRUE
ENSG00000229173	49	39	57	23	0	0	0	0	53	20	32	44	TRUE	FALSE	TRUE	FALSE	FALSE	FALSE
ENSG00000229435	10	0	14	14	0	0	0	0	8	2	10	4	TRUE	FALSE	FALSE	FALSE	FALSE	FALSE
ENSG00000229447	1	18	27	65	0	0	0	0	6	12	26	10	TRUE	FALSE	TRUE	FALSE	FALSE	FALSE
ENSG00000229568	0	0	0	0	8	29	19	0	2	0	6	13	FALSE	TRUE	FALSE	FALSE	FALSE	FALSE
ENSG00000229612	0	13	87	38	2	1	0	0	0	0	0	0	TRUE	FALSE	FALSE	FALSE	FALSE	FALSE
ENSG00000229833	0	0	0	0	0	31	31	22	4	11	5	10	FALSE	TRUE	TRUE	FALSE	FALSE	FALSE
ENSG00000229848	15	15	1	0	0	0	0	0	2	0	3	0	TRUE	FALSE	FALSE	FALSE	FALSE	FALSE
ENSG00000229852	18	15	0	0	25	17	18	0	8	21	19	30	FALSE	TRUE	TRUE	FALSE	FALSE	FALSE
ENSG00000229862	0	10	7	0	12	32	70	104	24	23	11	30	FALSE	TRUE	FALSE	FALSE	FALSE	FALSE
ENSG00000229953	0	0	20	0	0	0	0	0	9	9	2	12	FALSE	FALSE	TRUE	FALSE	FALSE	TRUE
ENSG00000230107	0	0	0	0	0	0	0	0	12	3	8	11	FALSE	FALSE	TRUE	FALSE	FALSE	TRUE
ENSG00000230398	34	5	51	0	10	0	0	0	20	16	14	29	TRUE	FALSE	TRUE	FALSE	FALSE	FALSE
ENSG00000230502	0	16	24	0	23	78	0	9	20	20	34	15	FALSE	TRUE	TRUE	FALSE	FALSE	FALSE
ENSG00000230571	0	0	0	0	11	32	22	13	0	0	0	0	FALSE	TRUE	FALSE	FALSE	TRUE	FALSE
ENSG00000230679	23	0	21	62	0	0	0	0	7	2	6	0	TRUE	FALSE	FALSE	FALSE	FALSE	FALSE
ENSG00000230686	0	0	0	0	0	38	57	13	0	0	1	0	FALSE	TRUE	FALSE	FALSE	TRUE	FALSE
ENSG00000230707	48	187	124	45	0	0	0	0	0	0	0	0	TRUE	FALSE	FALSE	TRUE	FALSE	FALSE
ENSG00000230758	44	41	77	12	7	0	0	13	44	27	53	92	TRUE	FALSE	TRUE	FALSE	FALSE	FALSE
ENSG00000231074	0	12	14	0	20	21	0	16	7	9	3	27	FALSE	TRUE	TRUE	FALSE	FALSE	FALSE
ENSG00000231663	0	15	22	36	51	0	43	0	4	11	4	3	TRUE	FALSE	FALSE	FALSE	FALSE	FALSE
ENSG00000231669	0	0	0	0	66	21	43	18	0	0	0	2	FALSE	TRUE	FALSE	FALSE	TRUE	FALSE
ENSG00000231671	0	0	0	23	18	0	0	0	54	23	35	44	FALSE	FALSE	TRUE	FALSE	FALSE	TRUE
ENSG00000232158	0	0	0	0	0	0	0	0	10	17	26	26	FALSE	FALSE	TRUE	FALSE	FALSE	TRUE
ENSG00000232237	21	64	26	29	2	5	14	30	2	0	1	0	TRUE	FALSE	FALSE	FALSE	FALSE	FALSE
ENSG00000232254	51	84	68	19	0	0	0	0	0	0	0	0	TRUE	FALSE	FALSE	TRUE	FALSE	FALSE
ENSG00000232442	76	102	79	196	0	1	0	0	33	2	30	21	TRUE	FALSE	FALSE	FALSE	FALSE	FALSE
ENSG00000232508	0	0	2	0	56	11	71	40	2	14	15	32	FALSE	TRUE	FALSE	FALSE	FALSE	FALSE
ENSG00000232608	7	0	15	0	0	0	0	0	15	5	29	24	FALSE	FALSE	TRUE	FALSE	FALSE	FALSE
ENSG00000232622	0	17	37	36	0	0	0	0	0	0	2	0	TRUE	FALSE	FALSE	TRUE	FALSE	FALSE
ENSG00000232671	0	0	0	0	0	0	0	0	8	17	10	3	FALSE	FALSE	TRUE	FALSE	FALSE	TRUE
ENSG00000232728	43	224	195	102	0	0	0	0	167	108	185	354	TRUE	FALSE	TRUE	FALSE	FALSE	FALSE
ENSG00000232887	0	0	0	0	8	66	0	0	48	56	40	82	FALSE	FALSE	TRUE	FALSE	FALSE	FALSE
ENSG00000233016	0	19	26	22	0	0	33	0	20	21	27	20	TRUE	FALSE	TRUE	FALSE	FALSE	FALSE
ENSG00000233135	39	140	89	75	0	0	0	0	24	43	40	36	TRUE	FALSE	TRUE	FALSE	FALSE	FALSE
ENSG00000233137	27	85	150	66	0	0	1	1	217	168	317	356	TRUE	FALSE	TRUE	FALSE	FALSE	FALSE
ENSG00000233148	0	51	55	0	1	40	55	33	0	0	0	0	FALSE	TRUE	FALSE	FALSE	FALSE	FALSE
ENSG00000233197	0	0	2	0	26	0	18	33	11	34	2	38	FALSE	TRUE	TRUE	FALSE	FALSE	FALSE
ENSG00000233325	0	0	0	0	13	21	51	0	0	0	0	3	FALSE	TRUE	FALSE	FALSE	TRUE	FALSE
ENSG00000233461	22	30	37	25	0	23	0	1	35	41	92	69	TRUE	FALSE	TRUE	FALSE	FALSE	FALSE
ENSG00000233589	29	5	24	0	0	15	0	0	4	4	15	12	TRUE	FALSE	TRUE	FALSE	FALSE	FALSE
ENSG00000233789	0	0	0	0	0	0	0	0	8	10	4	9	FALSE	FALSE	TRUE	FALSE	FALSE	TRUE
ENSG00000233805	29	0	57	23	9	0	0	0	39	28	63	63	TRUE	FALSE	TRUE	FALSE	FALSE	FALSE
ENSG00000234016	8	19	35	20	2	0	0	1	0	0	0	0	TRUE	FALSE	FALSE	FALSE	FALSE	FALSE
ENSG00000234044	73	83	305	354	0	1	4	0	181	219	306	244	TRUE	FALSE	TRUE	FALSE	FALSE	FALSE
ENSG00000234061	9	20	66	20	0	0	0	0	22	36	36	55	TRUE	FALSE	TRUE	FALSE	FALSE	FALSE
ENSG00000234184	0	0	0	0	0	0	0	0	0	10	7	81	FALSE	FALSE	TRUE	FALSE	FALSE	TRUE
ENSG00000234271	32	17	28	57	0	0	0	0	1	16	26	12	TRUE	FALSE	TRUE	FALSE	FALSE	FALSE
ENSG00000234274	0	4	2	0	1	22	0	17	0	1	1	1	FALSE	TRUE	FALSE	FALSE	FALSE	FALSE
ENSG00000234327	0	32	27	28	14	0	0	0	6	4	23	22	TRUE	FALSE	TRUE	FALSE	FALSE	FALSE
ENSG00000234444	0	0	4	0	8	0	0	0	2	10	10	10	FALSE	FALSE	TRUE	FALSE	FALSE	TRUE
ENSG00000234613	40	21	88	16	238	253	321	179	0	1	0	0	TRUE	TRUE	FALSE	FALSE	FALSE	FALSE
ENSG00000234684	0	133	96	49	8	17	0	79	0	7	7	0	TRUE	TRUE	FALSE	FALSE	FALSE	FALSE
ENSG00000234912	12	0	4	0	0	14	0	0	15	11	12	6	FALSE	FALSE	TRUE	FALSE	FALSE	FALSE
ENSG00000234965	13	0	7	0	0	0	0	0	26	4	14	16	FALSE	FALSE	TRUE	FALSE	FALSE	FALSE
ENSG00000235013	11	13	12	109	16	0	0	0	7	1	7	1	TRUE	FALSE	FALSE	FALSE	FALSE	FALSE
ENSG00000235034	25	147	62	46	17	37	17	41	0	0	0	4	TRUE	TRUE	FALSE	FALSE	FALSE	FALSE
ENSG00000235098	0	0	0	0	14	48	0	19	0	0	1	0	FALSE	TRUE	FALSE	FALSE	TRUE	FALSE
ENSG00000235119	0	1	1	0	0	0	0	0	15	0	15	8	FALSE	FALSE	TRUE	FALSE	FALSE	FALSE
ENSG00000235137	0	0	6	0	232	19	320	104	3	0	7	2	FALSE	TRUE	FALSE	FALSE	FALSE	FALSE
ENSG00000235226	2	0	1	1	734	33	57	43	0	0	0	2	FALSE	TRUE	FALSE	FALSE	FALSE	FALSE
ENSG00000235437	23	92	32	0	15	58	0	0	24	12	32	51	TRUE	FALSE	TRUE	FALSE	FALSE	FALSE
ENSG00000235576	14	194	36	0	99	13	23	48	1	0	0	0	TRUE	TRUE	FALSE	FALSE	FALSE	FALSE
ENSG00000235823	23	52	62	26	0	0	0	1	71	68	72	138	TRUE	FALSE	TRUE	FALSE	FALSE	FALSE
ENSG00000235829	0	1	0	1	0	0	0	0	13	1	17	17	FALSE	FALSE	TRUE	FALSE	FALSE	FALSE
ENSG00000235838	0	1	1	0	350	258	257	156	0	0	0	0	FALSE	TRUE	FALSE	FALSE	FALSE	FALSE
ENSG00000235947	9	140	76	425	0	0	1	0	41	11	79	37	TRUE	FALSE	FALSE	FALSE	FALSE	FALSE
ENSG00000236182	30	42	55	9	0	0	0	1	30	10	31	31	TRUE	FALSE	FALSE	FALSE	FALSE	FALSE
ENSG00000236352	0	0	0	0	49	219	173	31	0	0	6	0	FALSE	TRUE	FALSE	FALSE	TRUE	FALSE
ENSG00000236420	14	0	53	10	0	0	0	0	46	75	74	97	FALSE	FALSE	TRUE	FALSE	FALSE	FALSE
ENSG00000236537	12	0	25	0	0	47	0	52	15	4	17	23	FALSE	FALSE	TRUE	FALSE	FALSE	FALSE
ENSG00000236674	18	11	62	12	0	1	1	0	59	35	134	116	FALSE	FALSE	TRUE	FALSE	FALSE	FALSE
ENSG00000236682	0	0	2	0	0	0	0	0	0	16	6	9	FALSE	FALSE	TRUE	FALSE	FALSE	TRUE
ENSG00000236810	0	0	0	0	0	0	0	1	20	25	19	14	FALSE	FALSE	TRUE	FALSE	FALSE	TRUE
ENSG00000236982	63	35	83	84	1	0	0	0	21	4	22	24	TRUE	FALSE	TRUE	FALSE	FALSE	FALSE
ENSG00000237036	0	0	27	33	46	67	28	23	35	38	66	37	FALSE	TRUE	TRUE	FALSE	FALSE	FALSE
ENSG00000237154	0	0	8	0	42	41	27	31	3	0	2	0	FALSE	TRUE	FALSE	FALSE	FALSE	FALSE
ENSG00000237252	0	13	20	5	0	0	0	0	12	17	16	25	FALSE	FALSE	TRUE	FALSE	FALSE	FALSE
ENSG00000237298	23	66	19	53	0	0	0	0	14	30	0	17	TRUE	FALSE	TRUE	FALSE	FALSE	FALSE
ENSG00000237317	17	0	48	0	51	54	92	83	21	14	19	18	FALSE	TRUE	FALSE	FALSE	FALSE	FALSE
ENSG00000237372	109	127	211	337	0	0	0	0	21	10	22	51	TRUE	FALSE	TRUE	FALSE	FALSE	FALSE
ENSG00000237520	0	0	0	0	0	0	0	0	18	0	3	1	FALSE	FALSE	TRUE	FALSE	FALSE	TRUE
ENSG00000237542	0	7	3	0	0	0	0	0	34	25	44	95	FALSE	FALSE	TRUE	FALSE	FALSE	FALSE
ENSG00000237631	0	17	1	0	1	3	0	1	22	33	28	10	FALSE	FALSE	TRUE	FALSE	FALSE	FALSE
ENSG00000237638	43	37	32	12	0	0	0	0	9	0	17	3	TRUE	FALSE	TRUE	FALSE	FALSE	FALSE
ENSG00000237686	0	0	0	0	0	17	0	15	12	2	13	9	FALSE	FALSE	TRUE	FALSE	FALSE	FALSE
ENSG00000237848	0	6	21	10	0	0	2	0	30	5	18	33	FALSE	FALSE	TRUE	FALSE	FALSE	FALSE
ENSG00000237857	0	0	0	0	0	0	0	0	7	0	2	11	FALSE	FALSE	TRUE	FALSE	FALSE	TRUE
ENSG00000237922	13	0	23	0	0	0	0	0	3	20	27	19	FALSE	FALSE	TRUE	FALSE	FALSE	FALSE
ENSG00000238038	70	90	154	198	0	0	0	0	6	11	24	9	TRUE	FALSE	TRUE	FALSE	FALSE	FALSE
ENSG00000238051	0	0	0	0	80	69	22	0	11	5	25	19	FALSE	TRUE	FALSE	FALSE	FALSE	FALSE
ENSG00000238123	6	20	49	12	0	0	1	0	1	0	6	4	TRUE	FALSE	FALSE	FALSE	FALSE	FALSE
ENSG00000238164	0	0	10	4	0	0	0	0	4	12	2	3	FALSE	FALSE	TRUE	FALSE	FALSE	FALSE
ENSG00000238199	28	45	215	128	0	0	0	0	51	155	130	125	TRUE	FALSE	TRUE	FALSE	FALSE	FALSE
ENSG00000238363	9	6	0	13	0	2	1	0	8	10	6	15	TRUE	FALSE	TRUE	FALSE	FALSE	FALSE
ENSG00000238648	0	0	25	11	0	26	0	0	1	10	5	6	FALSE	FALSE	TRUE	FALSE	FALSE	FALSE
ENSG00000238754	33	186	163	105	33	59	69	74	0	0	0	1	TRUE	TRUE	FALSE	FALSE	FALSE	FALSE
ENSG00000239127	0	5	6	11	0	0	1	0	2	3	5	2	TRUE	FALSE	FALSE	FALSE	FALSE	FALSE
ENSG00000239208	0	0	0	19	52	30	24	47	34	18	5	8	FALSE	TRUE	TRUE	FALSE	FALSE	FALSE
ENSG00000239282	0	20	47	49	23	0	0	86	7	8	9	18	TRUE	FALSE	FALSE	FALSE	FALSE	FALSE
ENSG00000239305	0	0	9	0	34	50	16	0	9	0	12	13	FALSE	TRUE	TRUE	FALSE	FALSE	FALSE
ENSG00000239337	1	1	0	0	18	17	3	27	0	0	0	0	FALSE	TRUE	FALSE	FALSE	FALSE	FALSE
ENSG00000239352	20	66	101	30	0	1	0	0	56	10	17	46	TRUE	FALSE	TRUE	FALSE	FALSE	FALSE
ENSG00000239386	3	31	48	2	0	0	0	0	83	6	25	19	TRUE	FALSE	TRUE	FALSE	FALSE	FALSE
ENSG00000239445	5	0	23	26	0	0	0	0	4	22	28	0	TRUE	FALSE	TRUE	FALSE	FALSE	FALSE
ENSG00000239805	17	53	51	52	1	12	0	0	1	0	8	7	TRUE	FALSE	FALSE	FALSE	FALSE	FALSE
ENSG00000240088	0	0	0	0	10	9	7	4	0	0	0	0	FALSE	TRUE	FALSE	FALSE	TRUE	FALSE
ENSG00000240474	3	20	14	2	43	17	20	29	1	0	2	0	FALSE	TRUE	FALSE	FALSE	FALSE	FALSE
ENSG00000241049	11	36	37	6	0	0	1	0	0	0	0	0	TRUE	FALSE	FALSE	TRUE	FALSE	FALSE
ENSG00000241218	0	14	0	0	170	100	110	33	5	4	4	5	FALSE	TRUE	FALSE	FALSE	FALSE	FALSE
ENSG00000241258	23	0	59	0	27	0	48	0	36	10	26	30	FALSE	FALSE	TRUE	FALSE	FALSE	FALSE
ENSG00000241468	180	539	536	452	0	41	0	18	535	347	937	847	TRUE	FALSE	TRUE	FALSE	FALSE	FALSE
ENSG00000241535	13	0	12	0	53	56	34	16	29	24	85	47	FALSE	TRUE	TRUE	FALSE	FALSE	FALSE
ENSG00000241666	11	18	22	0	0	21	0	10	5	5	23	13	TRUE	FALSE	TRUE	FALSE	FALSE	FALSE
ENSG00000241697	12	102	32	19	0	25	0	12	47	48	47	17	TRUE	FALSE	TRUE	FALSE	FALSE	FALSE
ENSG00000241836	0	0	1	0	0	0	0	0	12	0	2	3	FALSE	FALSE	TRUE	FALSE	FALSE	TRUE
ENSG00000241929	0	24	23	0	34	61	88	42	8	8	24	32	FALSE	TRUE	FALSE	FALSE	FALSE	FALSE
ENSG00000241962	0	20	6	0	18	53	57	57	5	16	9	1	FALSE	TRUE	FALSE	FALSE	FALSE	FALSE
ENSG00000241978	1	23	31	21	0	0	54	0	45	67	72	102	FALSE	FALSE	TRUE	FALSE	FALSE	FALSE
ENSG00000241990	0	15	9	21	0	0	0	0	3	0	3	5	TRUE	FALSE	FALSE	FALSE	FALSE	FALSE
ENSG00000242003	1	12	4	6	0	0	1	1	0	0	2	0	TRUE	FALSE	FALSE	FALSE	FALSE	FALSE
ENSG00000242065	0	0	0	0	15	13	37	14	0	0	0	0	FALSE	TRUE	FALSE	FALSE	TRUE	FALSE
ENSG00000242216	15	0	12	16	0	1	0	1	0	0	2	0	TRUE	FALSE	FALSE	FALSE	FALSE	FALSE
ENSG00000242258	0	0	4	0	0	0	0	0	27	40	36	24	FALSE	FALSE	TRUE	FALSE	FALSE	TRUE
ENSG00000242265	8	0	50	0	137	0	145	91	34	43	52	20	FALSE	TRUE	FALSE	FALSE	FALSE	FALSE
ENSG00000242439	1	1	5	1	0	9	0	1	142	111	160	251	FALSE	FALSE	TRUE	FALSE	FALSE	FALSE
ENSG00000242444	0	0	9	0	0	0	0	0	18	4	8	4	FALSE	FALSE	TRUE	FALSE	FALSE	TRUE
ENSG00000242550	175	22	728	126	19	0	0	0	598	178	319	528	TRUE	FALSE	TRUE	FALSE	FALSE	FALSE
ENSG00000242634	0	19	3	25	0	1	0	1	23	44	75	114	FALSE	FALSE	TRUE	FALSE	FALSE	FALSE
ENSG00000242798	17	0	5	0	0	0	0	24	4	7	0	8	FALSE	FALSE	TRUE	FALSE	FALSE	FALSE
ENSG00000243056	32	42	10	0	0	0	0	0	29	9	17	18	TRUE	FALSE	TRUE	FALSE	FALSE	FALSE
ENSG00000243364	32	63	117	34	0	0	0	0	93	92	50	64	TRUE	FALSE	TRUE	FALSE	FALSE	FALSE
ENSG00000243406	0	0	4	0	59	20	12	57	4	15	0	2	FALSE	TRUE	TRUE	FALSE	FALSE	FALSE
ENSG00000243449	44	279	424	336	0	26	0	0	43	43	84	99	TRUE	FALSE	TRUE	FALSE	FALSE	FALSE
ENSG00000243508	25	24	81	43	0	0	1	0	0	0	0	0	TRUE	FALSE	FALSE	TRUE	FALSE	FALSE
ENSG00000243618	354	686	760	61	0	0	1	2	26	12	23	23	TRUE	FALSE	TRUE	FALSE	FALSE	FALSE
ENSG00000243989	0	78	20	33	8	0	0	0	10	4	10	20	TRUE	FALSE	TRUE	FALSE	FALSE	FALSE
ENSG00000244145	11	55	31	17	0	0	0	0	2	1	4	5	TRUE	FALSE	FALSE	FALSE	FALSE	FALSE
ENSG00000244348	9	35	44	44	0	0	0	0	5	11	12	21	TRUE	FALSE	TRUE	FALSE	FALSE	FALSE
ENSG00000244389	8	27	47	85	11	9	5	7	0	0	0	0	TRUE	FALSE	FALSE	FALSE	FALSE	FALSE
ENSG00000244422	0	0	0	0	600	679	1475	815	1	1	1	0	FALSE	TRUE	FALSE	FALSE	FALSE	FALSE
ENSG00000244497	3	9	11	3	0	1	0	0	3	2	2	2	TRUE	FALSE	FALSE	FALSE	FALSE	FALSE
ENSG00000245060	0	0	6	0	0	0	1	0	119	76	138	95	FALSE	FALSE	TRUE	FALSE	FALSE	TRUE
ENSG00000245602	0	0	0	0	0	0	0	0	19	43	25	24	FALSE	FALSE	TRUE	FALSE	FALSE	TRUE
ENSG00000245648	19	1	13	0	0	0	0	0	5	4	4	7	TRUE	FALSE	TRUE	FALSE	FALSE	FALSE
ENSG00000246032	0	0	0	0	0	20	42	570	0	0	0	0	FALSE	TRUE	FALSE	FALSE	TRUE	FALSE
ENSG00000246046	0	19	9	0	68	43	20	0	4	7	3	1	FALSE	TRUE	FALSE	FALSE	FALSE	FALSE
ENSG00000246067	0	0	0	0	0	0	0	0	0	2	17	5	FALSE	FALSE	TRUE	FALSE	FALSE	TRUE
ENSG00000247095	6	32	50	29	18	0	0	0	11	43	37	27	TRUE	FALSE	TRUE	FALSE	FALSE	FALSE
ENSG00000247217	1	20	7	0	0	0	0	0	3	0	13	4	TRUE	FALSE	TRUE	FALSE	FALSE	FALSE
ENSG00000247774	1	43	69	0	20	0	0	0	10	2	4	42	TRUE	FALSE	FALSE	FALSE	FALSE	FALSE
ENSG00000248092	25	0	62	63	0	0	0	0	43	36	53	67	TRUE	FALSE	TRUE	FALSE	FALSE	FALSE
ENSG00000248235	0	8	27	1	54	0	25	10	6	0	0	6	TRUE	TRUE	FALSE	FALSE	FALSE	FALSE
ENSG00000248281	0	12	7	13	0	0	0	0	0	0	0	0	TRUE	FALSE	FALSE	TRUE	FALSE	FALSE
ENSG00000248286	0	0	0	0	113	132	276	128	1	0	2	1	FALSE	TRUE	FALSE	FALSE	FALSE	FALSE
ENSG00000248309	0	21	33	161	0	0	0	0	15	6	6	3	TRUE	FALSE	FALSE	FALSE	FALSE	FALSE
ENSG00000248329	0	0	0	0	0	0	0	0	19	62	35	122	FALSE	FALSE	TRUE	FALSE	FALSE	TRUE
ENSG00000248387	0	30	10	0	0	0	0	0	8	9	6	4	FALSE	FALSE	TRUE	FALSE	FALSE	FALSE
ENSG00000248448	39	249	216	80	0	0	1	0	41	26	80	54	TRUE	FALSE	TRUE	FALSE	FALSE	FALSE
ENSG00000248503	25	0	8	21	0	0	0	0	16	12	7	14	TRUE	FALSE	TRUE	FALSE	FALSE	FALSE
ENSG00000248867	18	18	14	0	0	0	0	0	0	0	0	0	TRUE	FALSE	FALSE	TRUE	FALSE	FALSE
ENSG00000249229	0	2	1	0	30	97	0	21	0	0	0	0	FALSE	TRUE	FALSE	FALSE	FALSE	FALSE
ENSG00000249405	21	0	10	17	0	0	0	0	21	8	6	9	TRUE	FALSE	TRUE	FALSE	FALSE	FALSE
ENSG00000249526	0	0	0	0	72	45	0	14	0	0	0	0	FALSE	TRUE	FALSE	FALSE	TRUE	FALSE
ENSG00000249898	1	36	83	54	0	0	0	1	0	0	1	0	TRUE	FALSE	FALSE	TRUE	FALSE	FALSE
ENSG00000249959	10	0	124	370	0	0	0	0	1	0	0	0	TRUE	FALSE	FALSE	TRUE	FALSE	FALSE
ENSG00000250009	0	0	0	0	598	591	817	560	22	44	56	62	FALSE	TRUE	TRUE	FALSE	FALSE	FALSE
ENSG00000250045	0	0	5	0	7	0	3	2	44	33	54	107	FALSE	FALSE	TRUE	FALSE	FALSE	FALSE
ENSG00000250094	4	0	6	0	1	0	28	59	4	12	22	26	FALSE	TRUE	TRUE	FALSE	FALSE	FALSE
ENSG00000250155	0	0	0	0	0	0	0	0	43	41	49	50	FALSE	FALSE	TRUE	FALSE	FALSE	TRUE
ENSG00000250162	0	0	0	0	0	0	0	0	18	5	12	12	FALSE	FALSE	TRUE	FALSE	FALSE	TRUE
ENSG00000250330	27	54	68	17	1	0	0	0	22	23	45	44	TRUE	FALSE	TRUE	FALSE	FALSE	FALSE
ENSG00000250479	68	114	187	127	0	17	0	88	74	25	111	62	TRUE	FALSE	TRUE	FALSE	FALSE	FALSE
ENSG00000250636	0	0	44	29	0	0	0	0	123	16	34	49	FALSE	FALSE	TRUE	FALSE	FALSE	FALSE
ENSG00000250751	30	149	61	0	0	0	0	0	31	54	37	66	TRUE	FALSE	TRUE	FALSE	FALSE	FALSE
ENSG00000251203	0	2	14	10	0	0	0	0	0	0	0	0	TRUE	FALSE	FALSE	TRUE	FALSE	FALSE
ENSG00000251230	0	0	0	17	0	0	0	0	4	8	8	14	FALSE	FALSE	TRUE	FALSE	FALSE	TRUE
ENSG00000251332	0	0	1	1	120	152	59	47	0	0	1	0	FALSE	TRUE	FALSE	FALSE	FALSE	FALSE
ENSG00000251550	40	0	17	27	0	0	0	1	3	0	19	23	TRUE	FALSE	FALSE	FALSE	FALSE	FALSE
ENSG00000251594	1	0	0	0	99	47	52	94	13	10	19	15	FALSE	TRUE	FALSE	FALSE	FALSE	FALSE
ENSG00000251992	0	0	0	0	10	0	17	13	6	0	17	11	FALSE	TRUE	TRUE	FALSE	FALSE	FALSE
ENSG00000252010	28	25	8	14	0	4	2	0	1	2	10	2	TRUE	FALSE	FALSE	FALSE	FALSE	FALSE
ENSG00000252213	15	21	18	18	0	0	1	1	1	2	5	8	TRUE	FALSE	FALSE	FALSE	FALSE	FALSE
ENSG00000252311	0	0	0	0	2	7	9	3	0	0	0	0	FALSE	TRUE	FALSE	FALSE	TRUE	FALSE
ENSG00000253018	14	0	1	1	0	0	0	0	3	0	0	2	TRUE	FALSE	FALSE	FALSE	FALSE	FALSE
ENSG00000253242	0	0	0	0	19	13	0	39	0	0	0	0	FALSE	TRUE	FALSE	FALSE	TRUE	FALSE
ENSG00000253250	0	0	28	10	30	0	0	39	92	4	37	181	FALSE	FALSE	TRUE	FALSE	FALSE	FALSE
ENSG00000253346	14	71	110	70	0	0	1	0	33	22	54	84	TRUE	FALSE	TRUE	FALSE	FALSE	FALSE
ENSG00000253435	110	13	112	0	0	0	0	0	0	0	0	0	TRUE	FALSE	FALSE	TRUE	FALSE	FALSE
ENSG00000253522	24	24	80	36	0	1	1	0	81	25	45	33	TRUE	FALSE	TRUE	FALSE	FALSE	FALSE
ENSG00000253543	5	34	20	40	0	0	0	0	21	27	25	10	TRUE	FALSE	TRUE	FALSE	FALSE	FALSE
ENSG00000253558	0	1	1	0	153	109	134	72	73	18	34	148	FALSE	TRUE	FALSE	FALSE	FALSE	FALSE
ENSG00000253650	0	0	7	0	1	37	0	11	0	0	0	0	FALSE	TRUE	FALSE	FALSE	TRUE	FALSE
ENSG00000253716	0	1	12	0	0	0	0	0	7	41	51	47	FALSE	FALSE	TRUE	FALSE	FALSE	FALSE
ENSG00000253760	20	26	24	28	0	0	0	0	25	15	65	51	TRUE	FALSE	TRUE	FALSE	FALSE	FALSE
ENSG00000253772	19	55	28	51	0	0	0	0	11	30	40	40	TRUE	FALSE	TRUE	FALSE	FALSE	FALSE
ENSG00000253801	20	30	74	40	0	0	0	0	7	27	36	14	TRUE	FALSE	TRUE	FALSE	FALSE	FALSE
ENSG00000253813	0	0	12	26	0	0	0	0	41	11	36	41	FALSE	FALSE	TRUE	FALSE	FALSE	FALSE
ENSG00000253907	0	0	33	0	29	16	26	30	0	1	1	3	FALSE	TRUE	FALSE	FALSE	FALSE	FALSE
ENSG00000253991	188	219	343	171	1	0	0	0	143	106	190	179	TRUE	FALSE	TRUE	FALSE	FALSE	FALSE
ENSG00000254004	0	0	12	0	43	32	47	40	14	0	13	6	FALSE	TRUE	TRUE	FALSE	FALSE	FALSE
ENSG00000254006	0	0	0	20	0	0	0	0	49	84	22	51	FALSE	FALSE	TRUE	FALSE	FALSE	TRUE
ENSG00000254102	64	164	55	222	0	0	28	0	70	97	74	136	TRUE	FALSE	TRUE	FALSE	FALSE	FALSE
ENSG00000254316	0	1	1	15	271	218	168	302	2	0	1	0	FALSE	TRUE	FALSE	FALSE	FALSE	FALSE
ENSG00000254465	0	0	7	0	0	0	0	0	15	15	55	38	FALSE	FALSE	TRUE	FALSE	FALSE	TRUE
ENSG00000254635	37	32	29	0	0	19	0	0	15	26	11	30	TRUE	FALSE	TRUE	FALSE	FALSE	FALSE
ENSG00000254667	44	300	154	118	0	20	0	41	0	13	10	6	TRUE	FALSE	FALSE	FALSE	FALSE	FALSE
ENSG00000254726	14	12	8	0	0	0	0	12	0	0	2	0	TRUE	FALSE	FALSE	TRUE	FALSE	FALSE
ENSG00000254748	1	15	40	39	3	0	0	0	0	1	1	0	TRUE	FALSE	FALSE	FALSE	FALSE	FALSE
ENSG00000254755	0	0	4	0	237	359	365	178	2	5	2	5	FALSE	TRUE	FALSE	FALSE	FALSE	FALSE
ENSG00000254802	0	0	0	0	0	0	0	9	25	15	36	0	FALSE	FALSE	TRUE	FALSE	FALSE	TRUE
ENSG00000254969	0	18	24	69	0	0	0	0	31	90	75	30	TRUE	FALSE	TRUE	FALSE	FALSE	FALSE
ENSG00000255022	0	0	0	0	234	84	0	65	0	0	0	0	FALSE	TRUE	FALSE	FALSE	TRUE	FALSE
ENSG00000255051	0	0	0	0	89	184	151	124	0	1	2	0	FALSE	TRUE	FALSE	FALSE	FALSE	FALSE
ENSG00000255337	0	22	11	0	104	179	239	148	4	15	3	3	FALSE	TRUE	TRUE	FALSE	FALSE	FALSE
ENSG00000255521	0	100	20	0	26	0	110	70	0	0	3	0	FALSE	TRUE	FALSE	FALSE	FALSE	FALSE
ENSG00000255857	0	0	82	8	0	0	0	0	36	34	39	46	FALSE	FALSE	TRUE	FALSE	FALSE	FALSE
ENSG00000255949	4	14	46	0	0	0	0	47	14	1	18	4	TRUE	FALSE	TRUE	FALSE	FALSE	FALSE
ENSG00000256092	10	0	25	82	0	0	0	0	0	8	17	5	TRUE	FALSE	FALSE	FALSE	FALSE	FALSE
ENSG00000256157	0	0	29	0	41	14	0	0	12	11	15	20	FALSE	FALSE	TRUE	FALSE	FALSE	FALSE
ENSG00000256159	0	0	0	0	96	41	44	129	0	0	4	0	FALSE	TRUE	FALSE	FALSE	TRUE	FALSE
ENSG00000256262	0	0	7	0	0	0	0	0	21	23	82	37	FALSE	FALSE	TRUE	FALSE	FALSE	TRUE
ENSG00000256302	14	0	19	19	0	0	0	0	12	35	16	19	TRUE	FALSE	TRUE	FALSE	FALSE	FALSE
ENSG00000256594	27	139	101	0	0	0	22	16	4	0	21	17	TRUE	FALSE	TRUE	FALSE	FALSE	FALSE
ENSG00000256674	1	0	1	3	3	1	0	0	57	73	115	96	FALSE	FALSE	TRUE	FALSE	FALSE	FALSE
ENSG00000256681	0	0	0	0	28	0	36	35	0	0	0	0	FALSE	TRUE	FALSE	FALSE	TRUE	FALSE
ENSG00000256720	55	114	135	139	0	3	0	0	57	104	97	117	TRUE	FALSE	TRUE	FALSE	FALSE	FALSE
ENSG00000256817	0	0	0	0	0	0	0	0	45	68	45	53	FALSE	FALSE	TRUE	FALSE	FALSE	TRUE
ENSG00000257037	0	12	3	0	59	28	33	44	0	0	3	1	FALSE	TRUE	FALSE	FALSE	FALSE	FALSE
ENSG00000257086	0	0	0	0	33	0	58	11	3	0	0	0	FALSE	TRUE	FALSE	FALSE	TRUE	FALSE
ENSG00000257169	0	0	0	1	31	26	29	11	0	0	0	0	FALSE	TRUE	FALSE	FALSE	TRUE	FALSE
ENSG00000257221	29	0	34	0	13	56	1	47	7	3	3	8	FALSE	TRUE	FALSE	FALSE	FALSE	FALSE
ENSG00000257359	0	59	26	0	32	0	0	38	33	17	20	40	FALSE	FALSE	TRUE	FALSE	FALSE	FALSE
ENSG00000257390	143	333	230	197	7	0	20	0	98	29	185	189	TRUE	FALSE	TRUE	FALSE	FALSE	FALSE
ENSG00000257408	35	29	29	22	0	0	0	0	0	0	0	0	TRUE	FALSE	FALSE	TRUE	FALSE	FALSE
ENSG00000257855	31	39	22	6	41	161	0	0	9	7	8	32	TRUE	FALSE	FALSE	FALSE	FALSE	FALSE
ENSG00000258148	0	0	12	30	0	0	0	0	10	12	11	3	FALSE	FALSE	TRUE	FALSE	FALSE	FALSE
ENSG00000258206	26	31	40	0	12	0	0	0	35	11	24	23	TRUE	FALSE	TRUE	FALSE	FALSE	FALSE
ENSG00000258401	14	1	44	19	0	0	3	0	15	20	25	46	TRUE	FALSE	TRUE	FALSE	FALSE	FALSE
ENSG00000258456	0	13	40	0	29	118	18	66	0	2	8	1	FALSE	TRUE	FALSE	FALSE	FALSE	FALSE
ENSG00000258458	0	0	4	0	85	43	66	0	3	0	0	1	FALSE	TRUE	FALSE	FALSE	FALSE	FALSE
ENSG00000258563	0	7	64	65	0	0	1	0	32	49	96	95	TRUE	FALSE	TRUE	FALSE	FALSE	FALSE
ENSG00000258650	31	155	243	94	2	0	0	0	17	26	45	90	TRUE	FALSE	TRUE	FALSE	FALSE	FALSE
ENSG00000258657	0	0	6	0	99	41	65	1	0	0	0	0	FALSE	TRUE	FALSE	FALSE	TRUE	FALSE
ENSG00000258704	13	0	17	81	0	0	0	0	0	0	0	2	TRUE	FALSE	FALSE	TRUE	FALSE	FALSE
ENSG00000258737	0	15	23	25	0	0	0	0	0	0	1	0	TRUE	FALSE	FALSE	TRUE	FALSE	FALSE
ENSG00000258739	340	1109	1376	512	0	0	0	0	17	10	9	13	TRUE	FALSE	FALSE	FALSE	FALSE	FALSE
ENSG00000258956	55	196	256	140	1	0	0	0	165	112	280	228	TRUE	FALSE	TRUE	FALSE	FALSE	FALSE
ENSG00000258965	34	0	37	0	0	24	0	0	27	37	23	103	FALSE	FALSE	TRUE	FALSE	FALSE	FALSE
ENSG00000258978	0	0	13	13	0	15	28	0	3	19	31	6	FALSE	FALSE	TRUE	FALSE	FALSE	FALSE
ENSG00000259120	0	0	0	0	0	0	0	0	9	10	9	10	FALSE	FALSE	TRUE	FALSE	FALSE	TRUE
