# Supplementary material for: Post-translational buffering leads to convergent protein expression levels between primates
Source: Genome Biol. 2018 Jun 27;19:83. doi: 10.1186/s13059-018-1451-z (PMC6020354; doi:10.1186/s13059-018-1451-z)
Supplement: Supplementary file 8 — Inter-species divergence in translation efficiency. A .csv file listing results from testing for differences in translation efficiency between species for genes that are quantifiable in all three species across all three data types. Column names follow the same convention as Additional file 5. (CSV 606 kb) [file 13059_2018_1451_MOESM8_ESM.csv]

	HvC.beta	RvC.beta	HvR.beta	HvC.pval	RvC.pval	HvR.pval	HvC.FDR	RvC.FDR	HvR.FDR	HvC.FWER	RvC.FWER	HvR.FWER
ENSG00000000419	-0.117662482616339	-0.0865609716608465	-0.0311015109554923	0.628397796362955	0.733524214195707	0.90042145498787	0.374181856602167	0.584358196853793	0.449136938186659	1	1	1
ENSG00000000457	0.00418591915081451	0.506677553512264	-0.502491634361449	0.989261658513354	0.101993956021975	0.109242196074283	0.469898811155015	0.231050535319649	0.122722793959775	1	1	1
ENSG00000000938	-0.377907849010641	0.421938850624956	-0.799846699635597	0.573168901720664	0.520397184523266	0.232319534219821	0.355426288988103	0.502385021459398	0.200668931722797	1	1	1
ENSG00000001084	0.594363895720303	1.53747995930841	-0.943116063588112	0.386716059186993	0.0155655905668434	0.151989269242248	0.284533017846108	0.0823910043785346	0.152845183055609	1	1	1
ENSG00000001497	0.276993973511859	-0.218182535281781	0.495176508793641	0.221399052149734	0.324427872364656	0.0316781165319197	0.206060329964904	0.410058590332185	0.0547089152983512	1	1	1
ENSG00000002549	0.121448409509913	0.0258378105899508	0.0956105989199626	0.691907694044321	0.932557261864769	0.754646620856589	0.391360135663871	0.64721068445277	0.406912826358028	1	1	1
ENSG00000002822	-0.0926820844429055	0.656452905336007	-0.749134989778912	0.702553256517995	0.014985703834276	0.00503759626184698	0.394790849553073	0.0805583265505698	0.0159398575409449	1	1	1
ENSG00000002834	0.124874011688803	-0.192781185301629	0.317655196990432	0.503832237766922	0.302590973501642	0.09477079782908	0.330388898209452	0.397506263962888	0.111219279949571	1	1	1
ENSG00000003056	0.90058814946581	-0.532090537300036	1.43267868676585	7.73528586958236e-05	0.0121476900254968	4.4690317629473e-08	0.00250028413107917	0.0723700507373044	4.97268209257337e-06	0.254181493674476	1	0.000146852383730448
ENSG00000003509	0.443199461726013	-0.577499096480859	1.02069855820687	0.232030350451042	0.19774766727111	0.0175039011869572	0.212228110713145	0.331288111224979	0.0369975235064961	1	1	1
ENSG00000003756	-0.0166124732155751	0.282559510616731	-0.299171983832306	0.95995873353778	0.385258985820236	0.363843787418792	0.461572633896923	0.440877052646458	0.264783962913316	1	1	1
ENSG00000004059	-0.201362268601225	0.00932211904029462	-0.210684387641519	0.435168660586023	0.969854657202462	0.405557540698951	0.305361166811728	0.651718970104541	0.283431230343808	1	1	1
ENSG00000004142	-0.259566397202259	0.152405772814698	-0.411972170016957	0.193054174164848	0.433823041632489	0.041534110714873	0.190054088454975	0.462870728737995	0.0655444897306204	1	1	1
ENSG00000004455	-0.599292070006244	0.343318479185831	-0.942610549192075	0.00223043157113737	0.0613347001706387	9.75068651078575e-06	0.0139791141024819	0.180365236465443	0.000241101512086835	1	1	0.032040755874442
ENSG00000004468	-0.622275087335812	-2.28584075642758	1.66356566909177	0.481685505818923	0.00967326366318447	0.0600271574420028	0.323103884315731	0.0632137260670103	0.0820973887056147	1	1	1
ENSG00000004478	0.331556912927003	-0.645058340667008	0.976615253594011	0.239101930218793	0.0254612149937049	0.00128334968597936	0.21598598023591	0.110732888711036	0.00635734447062613	1	1	1
ENSG00000004487	0.19454655226439	-0.16670292990158	0.36124948216597	0.380749869010401	0.447129091524178	0.107139822095977	0.281840056859362	0.468698941057927	0.12155859543523	1	1	1
ENSG00000004534	0.885314322780648	0.853831461113343	0.0314828616673051	0.00557680481860231	0.0105905673028939	0.918598018845308	0.0240132278910025	0.0664264704329679	0.453988221323259	1	1	1
ENSG00000004700	1.46754357407924	0.379639004525851	1.08790456955339	3.30822186589501e-06	0.153242027224472	0.000213682336531688	0.000366623944476686	0.287685587850742	0.00206751199332366	0.010870817051331	1	0.702160157843126
ENSG00000004766	0.321678921394344	0.176910264862838	0.144768656531506	0.259667762422861	0.516069927955849	0.60215775218567	0.225574921320864	0.502314941378183	0.359811086196318	1	1	1
ENSG00000004779	-0.36194655746818	0.0135916589022761	-0.375538216370457	0.131344792183969	0.95496451830973	0.122041054608354	0.150171404832053	0.649273550518432	0.13165702834863	1	1	1
ENSG00000004864	-0.256955452092508	-0.440967964368286	0.184012512275778	0.55271540940821	0.355285043549665	0.685694449825235	0.347401356904425	0.428115807406343	0.38865863107439	1	1	1
ENSG00000004897	0.224471630574127	0.075584391727811	0.148887238846316	0.257848976757406	0.691333148090518	0.443323864320966	0.224371815803034	0.567016363351777	0.297544042680773	1	1	1
ENSG00000005007	0.588030405510908	0.192805184925104	0.395225220585804	0.0217604964975495	0.428667620909339	0.112384542285113	0.0532607034764922	0.460312128748853	0.124744786836378	1	1	1
ENSG00000005022	-0.069721814453348	0.145799167015759	-0.215520981469107	0.790676818784066	0.570669849061521	0.408951438459408	0.420514598082012	0.524171263834073	0.284421936042924	1	1	1
ENSG00000005100	0.9900668991317	0.37529423692616	0.614772662205539	0.00663546451830349	0.286830918072954	0.0830532628214063	0.0263124935897712	0.386152611841241	0.102407272432067	1	1	1
ENSG00000005156	0.46222498765604	-0.240470459395128	0.702695447051168	0.133920510239266	0.416037054420578	0.024087358886393	0.152330531889275	0.45600003263128	0.0457036953270011	1	1	1
ENSG00000005175	0.300146296997122	0.147313086955982	0.15283321004114	0.341739478206756	0.638209827168836	0.626059681303937	0.263476583193031	0.548964534195135	0.368419712683037	1	1	1
ENSG00000005436	-0.0846077941590094	-0.659042036950328	0.574434242791319	0.738656604103708	0.0107013524410429	0.0268431226338725	0.406682823227078	0.0669279070059427	0.04884999914667	1	1	1
ENSG00000005810	0.655426520643036	-0.285167059211507	0.940593579854543	0.049201402510652	0.38231961134696	0.00633789346579297	0.0851157650171125	0.440595051241638	0.0186283485319907	1	1	1
ENSG00000005844	1.14694899186849	1.6718873893718	-0.524938397503318	0.0873802597007147	0.0137619666486568	0.421688470900695	0.118807855457397	0.0777763087550934	0.289172871021292	1	1	1
ENSG00000005893	0.339980974025516	-0.369104211329581	0.709085185355097	0.30096280931549	0.264057976501268	0.0362870983791692	0.243963655537463	0.370191451458148	0.059377318857509	1	1	1
ENSG00000006114	0.131169240533867	0.0256336360362187	0.105535604497648	0.596408844181332	0.917286402122644	0.669601910640398	0.363303317425322	0.6425370062127	0.383348203269947	1	1	1
ENSG00000006125	0.247287134675002	0.812899616375356	-0.565612481700354	0.588119220665663	0.0368579360324815	0.185730228251189	0.360630613075638	0.133984553088226	0.172938600904202	1	1	1
ENSG00000006451	0.275447687929941	-0.523460071545956	0.798907759475897	0.321320884361361	0.072277297983889	0.00718618912540367	0.254860921486627	0.19755110226056	0.0202431829958812	1	1	1
ENSG00000006530	0.91566119453953	0.190981537689581	0.724679656849949	0.00720666667897888	0.567584571511021	0.0329565774554702	0.0273575696747659	0.523207296576616	0.056231104744586	1	1	1
ENSG00000006712	-0.171349754959402	-0.294729576814361	0.12337982185496	0.539481606109454	0.279689831483284	0.653382112743412	0.342896534463889	0.381508790144972	0.378373097715471	1	1	1
ENSG00000006715	0.384505239293894	-0.153556043665012	0.538061282958906	0.142744514034125	0.564515890411748	0.0468190641881936	0.158418715829911	0.521968300382125	0.0706769926261051	1	1	1
ENSG00000006744	0.0792032131427931	0.66073817482821	-0.581534961685417	0.759004954841032	0.0164364740538627	0.0315710960619238	0.411749244889291	0.0848162880365888	0.0547060373432008	1	1	1
ENSG00000007080	-0.0337218542765465	-0.322220252293022	0.288498398016475	0.907818582543493	0.257004945328985	0.317718942996026	0.448356020430686	0.366217950627078	0.242972638436412	1	1	1
ENSG00000007168	-0.281399244333671	0.512917043409072	-0.794316287742743	0.47546434360025	0.178851907159928	0.0457588610277811	0.321221435528584	0.31425103615288	0.0699529947343115	1	1	1
ENSG00000007392	-0.177297997402869	0.658231528535421	-0.83552952593829	0.707992255495335	0.139722844802445	0.0745628173267988	0.39655458130113	0.274693986223243	0.0950742105942674	1	1	1
ENSG00000007923	0.712345407263677	0.505227700081867	0.20711770718181	0.00745710273797128	0.047952650546474	0.407995524001735	0.0278789403906305	0.158637855088546	0.284242418055457	1	1	1
ENSG00000008018	0.216776118310439	-0.000826710607105633	0.217602828917545	0.18619660868023	0.995920242880047	0.184662433651507	0.186137674256871	0.658542843046157	0.17266680278258	1	1	1
ENSG00000008294	0.54803070846898	0.0790715713492438	0.468959137119736	0.065328666749345	0.772297912623952	0.103097345934144	0.101256742348185	0.600513915579226	0.118264120111295	1	1	1
ENSG00000008838	0.132045728427244	0.562183888493157	-0.430138160065913	0.586590625099532	0.0298037935112417	0.0873370170847711	0.360008107799332	0.11991475345465	0.105794399056467	1	1	1
ENSG00000008869	-0.0981078595341644	0.375965534255651	-0.474073393789815	0.719105674376805	0.150717287427469	0.0813393911412682	0.400609966611055	0.285414808723178	0.100642282277641	1	1	1
ENSG00000008952	-0.252402024959561	-0.358075538171743	0.105673513212182	0.361164868100835	0.215960488283465	0.706477753657444	0.272153230580519	0.344614417971327	0.395309181572415	1	1	1
ENSG00000009307	0.388467094207982	-0.269813224534642	0.658280318742624	0.0786730970624874	0.215627428523611	0.00431198828606073	0.111880842978952	0.344336133180905	0.0143564686589511	1	1	1
ENSG00000009335	-0.13188441052809	-0.2757565842514	0.14387217372331	0.564244173917013	0.237090584411671	0.531770001968977	0.351719478357761	0.355094522230633	0.332548808816346	1	1	1
ENSG00000009844	0.307712023799956	0.0311157422470014	0.276596281552955	0.0717841547043868	0.852265432291361	0.10453695485974	0.10596931040668	0.621520610704669	0.119388024044245	1	1	1
ENSG00000009954	0.611870595693957	0.0218408861397468	0.59002970955421	0.0645500607860746	0.945518234281781	0.0732462403869203	0.100446453774086	0.648472836687878	0.0943765998493503	1	1	1
ENSG00000010017	0.21998617096152	-0.211694621119499	0.431680792081019	0.51360250272962	0.496691129666185	0.188625118453954	0.334146797522977	0.493353582937527	0.174895215790882	1	1	1
ENSG00000010165	0.105523765584896	0.357582340417584	-0.252058574832688	0.730980878704975	0.276461971401429	0.428064131801412	0.404529899627228	0.379011630272223	0.291700989759656	1	1	1
ENSG00000010244	-0.16236268548435	0.275828680791506	-0.438191366275855	0.500797209542018	0.252736232098748	0.0747143297156935	0.329640066736105	0.362952471622692	0.0951662019790124	1	1	1
ENSG00000010256	-0.0361071234108637	0.183607513474869	-0.219714636885733	0.84183501007063	0.31053332697129	0.228357247090054	0.432059013267249	0.401379854543301	0.198866923230075	1	1	1
ENSG00000010292	1.16633209782895	0.407141349486691	0.759190748342257	0.00124774753730927	0.22173360416019	0.0271635403338961	0.0106796239420301	0.346190685075476	0.0491460378579476	1	1	1
ENSG00000010671	-0.222577101639936	-0.0684892949306238	-0.154087806709313	0.450437775083074	0.817031687686522	0.601915718361128	0.313108492960653	0.613110371790378	0.359804476971107	1	1	1
ENSG00000011007	1.19158205625296	-0.170661831680925	1.36224388793388	0.000955062122652034	0.603332627016977	0.000222937757686582	0.00960463759392657	0.535520375330519	0.00213052454023262	1	1	0.732573471758109
ENSG00000011009	-0.357755210134874	0.556043588498645	-0.913798798633518	0.147920147651622	0.0165706203515754	0.000419810268867379	0.161961471880047	0.084840998436185	0.00315913069362232	1	1	1
ENSG00000011243	-0.185320351018815	-0.256994712049677	0.0716743610308619	0.438701161048301	0.277913322555932	0.761874145582812	0.307151938961031	0.380041033780145	0.409396942858196	1	1	1
ENSG00000011304	0.454630564559055	-0.0603231020652056	0.51495366662426	0.086731824791993	0.812208597876613	0.0517236649032127	0.118351087423016	0.612517889481245	0.0748133110216565	1	1	1
ENSG00000011376	0.682992319786728	0.471359816901377	0.211632502885351	0.00872923182611475	0.060732856320221	0.390356046303853	0.0305033326419565	0.179811632235584	0.277159377382011	1	1	1
ENSG00000011405	0.176217847320534	-0.293624867218519	0.469842714539054	0.555685174999449	0.31622283949806	0.117941580630038	0.348589967063308	0.405592566075355	0.128931005351543	1	1	1
ENSG00000011454	0.597566422254061	0.0201818936975525	0.577384528556509	0.0451070770698898	0.943859738934858	0.0516940347272096	0.0809063878074635	0.648472836687878	0.0748133110216565	1	1	1
ENSG00000011478	-0.340443525341587	-0.0667766543484307	-0.273666870993156	0.230306321692229	0.810005391910643	0.330514393053291	0.211058639587744	0.61249608520219	0.248129022845689	1	1	1
ENSG00000011485	-0.0806520772532912	0.116357017006901	-0.197009094260192	0.671649192248224	0.533458875905389	0.299379416484481	0.385901852717167	0.506433901748088	0.235401457979285	1	1	1
ENSG00000012232	0.263210073127827	-0.204994801298475	0.468204874426301	0.52515402333508	0.594334881614617	0.246150591349049	0.339068277305688	0.531008846194751	0.208508826415794	1	1	1
ENSG00000012660	0.180004688184248	-0.170665842289988	0.350670530474236	0.56778337278713	0.580478152686446	0.264698815388818	0.352939423648083	0.528159638346186	0.218340196266504	1	1	1
ENSG00000013275	0.00132723988869503	0.157563794033523	-0.156236554144828	0.994345382566412	0.402472094575512	0.406614007592184	0.470887698181651	0.450692210800656	0.283660524976551	1	1	1
ENSG00000013364	0.257796834386084	0.299668411224067	-0.0418715768379824	0.355489463187277	0.281182847566039	0.879531726238315	0.26944065370114	0.382104330545079	0.443312928011987	1	1	1
ENSG00000013374	0.537136988195456	-0.179032721412253	0.716169709607709	0.204457471033096	0.669130423276324	0.094189261909797	0.196176597680932	0.559381454136509	0.111155959568306	1	1	1
ENSG00000013375	0.266448253240896	-0.179058938160152	0.445507191401048	0.480530337899916	0.585003946905684	0.214304309088939	0.32283061566736	0.52832732939727	0.190546989426128	1	1	1
ENSG00000013503	0.381568411688618	0.23799274713467	0.143575664553948	0.456236119554774	0.593900800578179	0.765394669676734	0.315443109875475	0.530839558668316	0.410457598087033	1	1	1
ENSG00000014123	0.12894748306251	-0.283501437470428	0.412448920532938	0.592301867918395	0.24125128031521	0.0928618765835669	0.361969280561935	0.3562136606697	0.110165827160024	1	1	1
ENSG00000014138	0.965586784918585	0.126684123738028	0.838902661180557	0.00139716016337132	0.641530012629392	0.00432230272063932	0.0113492473302343	0.550293659258065	0.0143564686589511	1	1	1
ENSG00000014216	0.160323280216849	-0.0363376484996335	0.196660928716482	0.504109071159853	0.878933991168101	0.412829740882212	0.33043077422866	0.632445306994282	0.285904149307389	1	1	1
ENSG00000014641	0.223400680439806	0.0588353842108599	0.164565296228947	0.194580842530215	0.729985154191711	0.336912726346665	0.190951222489372	0.582429246754826	0.251237385782934	1	1	1
ENSG00000014919	-0.250445030322237	1.27423832921194	-1.52468335953418	0.343929833625035	3.52689386963997e-05	2.16600632845602e-06	0.264687575166748	0.00170089666082365	9.1193374547643e-05	1	0.115893732556369	0.00711749679530647
ENSG00000015133	0.222762897064892	-0.453484608947078	0.67624750601197	0.345589818082826	0.0550673190421122	0.00619977833170464	0.26476883858223	0.171951979544357	0.0184573717150645	1	1	1
ENSG00000015475	0.65508203468712	-0.834331582271992	1.48941361695911	0.116483155083865	0.060959896911394	0.00121811422069828	0.141412078348018	0.179992718342647	0.0062214764802148	1	1	1
ENSG00000015479	0.749979774298048	-0.598616037913948	1.348595812212	0.00306387620005786	0.0334612434816622	8.65502896441631e-06	0.0169772527869674	0.128982779770507	0.000228381111256726	1	1	0.028440425177072
ENSG00000015676	-0.522121795013962	-0.276914015079672	-0.245207779934291	0.0281201471740361	0.220519222457573	0.282182910443403	0.06136238371811	0.345606462926796	0.227442227884131	1	1	1
ENSG00000018510	0.582915442875352	-0.374535599045867	0.957451041921219	0.0354172045936047	0.161217079926634	0.000991984895438465	0.0702738128135145	0.29573796245191	0.00540311630306778	1	1	1
ENSG00000018699	0.392774003261442	0.122271699376951	0.270502303884491	0.138733064095363	0.617840717910681	0.289306622310981	0.155691001779932	0.540987686839824	0.23017119743609	1	1	1
ENSG00000019582	-0.726117568072325	-0.583593586672529	-0.142523981399796	0.0336311961148818	0.0837790725707593	0.665453133578122	0.0678531801841301	0.2119074921156	0.382519406486135	1	1	1
ENSG00000020129	0.229237872855951	-0.164504545538503	0.393742418394454	0.497402639298808	0.611812432788665	0.238502411753486	0.328673149396326	0.537855143520659	0.203949224061126	1	1	1
ENSG00000020633	0.540341566285165	0.0340263274928534	0.506315238792311	0.173656195768736	0.927360716239957	0.191827032139851	0.178548117888213	0.645734955434454	0.176609775552302	1	1	1
ENSG00000020922	0.824302735368159	0.172012516872591	0.652290218495568	0.0267107133250583	0.62749838997345	0.0739413812259222	0.0592874189595133	0.54537110540467	0.0948761800917526	1	1	1
ENSG00000021355	-0.150582397749563	-0.820926277549565	0.670343879800001	0.851304826505319	0.281810130204447	0.393192499844185	0.434190302535047	0.382477760668219	0.278411925493783	1	1	1
ENSG00000021776	0.328608351238304	-0.00467306947361415	0.333281420711918	0.156011377357742	0.983281485037771	0.146337304191595	0.167279211793759	0.655604062777701	0.149482549458153	1	1	1
ENSG00000023191	-0.342674276476022	0.421071486734939	-0.763745763210961	0.276665391020025	0.184483439311835	0.0195081539725947	0.233297421028406	0.320291508336558	0.0397766410111774	1	1	1
ENSG00000023228	0.897880678023611	0.414526474375105	0.483354203648506	0.000202334947588414	0.0582405480843728	0.0295538377549648	0.00406342016277477	0.176436002901764	0.0521976065319616	0.66487263777553	1	1
ENSG00000023318	-0.54619579258922	-0.444733074218099	-0.101462718371121	0.0443064582767029	0.0953363757392944	0.69838344553244	0.0800254463074726	0.224158384538976	0.392328047030446	1	1	1
ENSG00000023697	0.0942095495586843	0.104800273600481	-0.0105907240417969	0.746424324071378	0.716741070184074	0.970850515896917	0.408495196285914	0.577535774028727	0.467484522347631	1	1	1
ENSG00000023734	0.823958713562824	-0.490794079074121	1.31475279263695	0.00154068571346633	0.0467297241300439	4.65617527478353e-06	0.011603822277182	0.156667597041962	0.00015768006064327	1	1	0.0153001919529387
ENSG00000023892	-0.295988900572492	0.362913433179387	-0.658902333751879	0.219053890602754	0.127731356925968	0.00841368664950181	0.204685711758569	0.264842484207122	0.0225587738683061	1	1	1
ENSG00000023909	-0.871517147447436	-0.603189493622398	-0.268327653825037	0.0073878977749907	0.0216496936962863	0.346135957559871	0.0277987961332781	0.0997536740523191	0.256031641228183	1	1	1
ENSG00000024048	0.045294739034082	-0.0779942860837693	0.123289025117851	0.84637304073676	0.735564087582121	0.596345876845317	0.433241567622185	0.584944999926921	0.357678227878291	1	1	1
ENSG00000025708	-0.756026213483169	0.528344361580394	-1.28437057506356	0.266482922248552	0.558235402684609	0.120514175652984	0.228348889934028	0.518952636989457	0.130916465832856	1	1	1
ENSG00000025796	0.44975557657853	0.685801058976304	-0.236045482397774	0.103057298655789	0.0112452107698455	0.37312505228399	0.131880533961846	0.0691025873474574	0.269918951792298	1	1	1
ENSG00000025800	1.11018199645604	-0.839599136473905	1.94978113292995	0.000970344049027249	0.00691990924615458	2.72742016248802e-07	0.00960463759392657	0.0540198848355783	1.84726627002151e-05	1	1	0.000896230265393564
ENSG00000026025	0.467170204567909	0.899413028609884	-0.432242824041975	0.736842330155893	0.519901745128228	0.756170744875742	0.406116282032368	0.502385021459398	0.407593564257145	1	1	1
ENSG00000026103	0.147931792879703	-0.23958463982169	0.387516432701393	0.697046698365242	0.527700617067142	0.310469652035791	0.393263295409128	0.504968280185361	0.240737922205459	1	1	1
ENSG00000026297	-1.06832982665572	-1.7019726639089	0.633642837253183	0.087694214875838	0.00926128229616236	0.306359399072245	0.119036170648071	0.0622252501352974	0.238528182050071	1	1	1
ENSG00000026508	-0.52067918797661	-0.802910570129512	0.282231382152902	0.209735267202942	0.0560494726271314	0.491476058718955	0.199390995998368	0.173239446835574	0.316106566636499	1	1	1
ENSG00000027001	0.749779438948856	0.812246667478484	-0.0624672285296275	0.0939981948326162	0.0522971700867529	0.882430656409865	0.124542291383694	0.165928175677989	0.443715360864676	1	1	1
ENSG00000028116	0.283686528293725	-0.237321383499821	0.521007911793546	0.416670323933524	0.508257569644233	0.146447641114196	0.297774140877923	0.498133857958883	0.149497226897036	1	1	1
ENSG00000028528	0.290088405133507	0.0812571006980527	0.208831304435454	0.192972308006301	0.707532386644723	0.341806463811163	0.190054088454975	0.574440982670393	0.253672344262656	1	1	1
ENSG00000029363	0.788596235517664	1.08922940841605	-0.300633172898388	0.000867834025674624	1.11411402549678e-05	0.163780694633768	0.00922971613454425	0.000755575234101079	0.1606636023306	1	0.0366097868778241	1
ENSG00000029725	0.121283544590873	-0.294252770417664	0.415536315008536	0.602234040686935	0.237664044841077	0.0903705871528637	0.365417048463297	0.355707918373499	0.108290171455158	1	1	1
ENSG00000029993	1.09466058469539	1.07065975066756	0.0240008340278328	0.0069428025945125	0.00670993536163036	0.949139442062528	0.0269295477037806	0.0532101966792714	0.460464985875836	1	1	1
ENSG00000030066	0.875462404638207	-0.40780063706698	1.28326304170519	0.0511589874359786	0.348822258571051	0.005546982076812	0.0870489094162625	0.425765516500773	0.0168768772355701	1	1	1
ENSG00000031698	0.187779709066465	-0.000501446307871534	0.188281155374336	0.436117914024739	0.998317406449382	0.4328993009623	0.305619135653799	0.659525088217889	0.29374843349118	1	1	1
ENSG00000031823	-0.313057261335681	-0.139462480638252	-0.173594780697429	0.0667346322656759	0.395767002314565	0.296095656633471	0.102615824492474	0.446640754308479	0.234256478494606	1	1	1
ENSG00000032389	-0.100059478914611	-0.235175543930322	0.135116065015711	0.601625752156424	0.213075064989325	0.476257703733911	0.365190777751838	0.342275120233361	0.309771733149905	1	1	1
ENSG00000032444	-0.258809204606149	-0.19422802500497	-0.0645811796011795	0.283853216600208	0.406419747046244	0.78445896002343	0.236843683654855	0.452444813150081	0.416216666166744	1	1	1
ENSG00000033030	-0.358026296838312	0.029376112473555	-0.387402409311867	0.248534679645158	0.924190005774659	0.214006979275539	0.219967903002876	0.645117163889333	0.190493728236401	1	1	1
ENSG00000033050	0.326864125743277	0.21368762552396	0.113176500219317	0.329587120183346	0.530824853862019	0.736695006455983	0.259046254261609	0.505623894713497	0.402603047362756	1	1	1
ENSG00000033178	1.10166372871243	0.831513645240947	0.270150083471487	0.00014062553898217	0.00343176228262447	0.302834025176424	0.0038048919668795	0.0350501255511514	0.236633215599645	0.462095521095411	1	1
ENSG00000033867	0.933158061038752	0.136344933557257	0.796813127481495	0.00245072906158887	0.624448090570827	0.00768812472991554	0.0149697937817488	0.543808955243308	0.021234723299768	1	1	1
ENSG00000034063	0.740702559635036	0.55930267355271	0.181399886082326	0.121597474622482	0.229769698681367	0.696583875982409	0.144345484102337	0.349435346169829	0.391740919258333	1	1	1
ENSG00000034152	-0.13530387891743	0.367310188672857	-0.502614067590287	0.472904326383723	0.0513322207378043	0.0102619517031213	0.321221435528584	0.164065901800499	0.0255201516310779	1	1	1
ENSG00000034713	-0.0178908234053926	-0.336702962434132	0.318812139028739	0.937246151267254	0.144376749349927	0.166744689380975	0.45432615399226	0.279031671165206	0.161939553223729	1	1	1
ENSG00000035141	-0.687700824614196	-3.44153699462678	2.75383617001258	0.10870201525779	0.000404612640301695	0.000926048403521576	0.135354839072361	0.00889543525219723	0.00517052656474001	1	1	1
ENSG00000035403	0.550724036928035	0.364574069091988	0.186149967836047	0.580725793716747	0.695430104034076	0.846915487469509	0.358224666276557	0.569086152432059	0.434107632048435	1	1	1
ENSG00000035681	0.686566401035562	-0.589003673479019	1.27557007451458	0.0249398153740068	0.057630750306452	0.000150760898065635	0.0569872491297424	0.176175970510812	0.00163610727272734	1	1	0.495400311043678
ENSG00000035687	0.0898123142036842	-0.0974158372364054	0.18722815144009	0.763353932497785	0.73455166640219	0.52380787834104	0.412665615797267	0.584568301062317	0.329687220055279	1	1	1
ENSG00000035720	-0.650844990596247	-1.44242999384534	0.791585003249097	0.395628011773599	0.0612964534430984	0.298853695521736	0.28784376614264	0.180365236465443	0.235401457979285	1	1	1
ENSG00000035928	0.603481067501419	-0.421163767340647	1.02464483484207	0.0458942448589964	0.156342327404152	0.00132533244272077	0.0815639440756696	0.291345748145149	0.00645178877375333	1	1	1
ENSG00000036257	0.642144861248755	-0.0223660055794125	0.664510866828168	0.0028519946039572	0.910783575169671	0.00212383128748753	0.01648601120671	0.640912691717716	0.00894177175437492	1	1	1
ENSG00000037241	-3.03721295418919	0.310606380955432	-3.34781933514462	0.000234324751833384	0.374586901812545	9.46172057406436e-06	0.00417588096636521	0.435532918196461	0.000239567621852496	0.7699911345245	1	0.0310912138063755
ENSG00000037474	0.340817777565819	0.0913150317003776	0.249502745865441	0.104678836809493	0.657909282835341	0.230673428826632	0.133123059718889	0.555951058002062	0.200154105245843	1	1	1
ENSG00000037757	-0.329195314411795	0.443309472827737	-0.772504787239533	0.264508451624062	0.117178451846502	0.0103209223413222	0.227533444618653	0.250541552782569	0.0255201516310779	1	1	1
ENSG00000037897	0.347096695829311	0.663023480947807	-0.315926785118496	0.345043507579744	0.050358409438981	0.367132298290989	0.26476883858223	0.163115507990078	0.266363457857673	1	1	1
ENSG00000038002	0.619914831652483	0.524844946036361	0.0950698856161225	0.0477768575211208	0.0482205762096963	0.737064849485679	0.0837768949626675	0.158691712387851	0.402603047362756	1	1	1
ENSG00000038274	-0.085045872068051	-0.373158804771514	0.288112932703463	0.624102208694689	0.0457232390672507	0.111085214076485	0.37344039726308	0.154802157837747	0.124022755996282	1	1	1
ENSG00000038358	0.153596874166163	0.202772554525959	-0.0491756803597962	0.365850890303299	0.231636563799648	0.770046755718363	0.274478173654895	0.351044478861919	0.411584882684709	1	1	1
ENSG00000039123	0.671673618846315	0.405191218119195	0.26648240072712	0.0164033897057838	0.131549284183279	0.318854787306315	0.0454453012882309	0.267310050333265	0.243602087614776	1	1	1
ENSG00000039523	-0.394338857849262	0.338940775722506	-0.733279633571768	0.306995450203296	0.372843338079631	0.0611533468765144	0.247431756838634	0.434788516962375	0.0833449499070409	1	1	1
ENSG00000039650	-0.16099288184854	0.494628765175994	-0.655621647024534	0.488794189508435	0.0193454222744711	0.0049767749399335	0.325759651837069	0.0923749833680033	0.015789624392717	1	1	1
ENSG00000041357	0.110715640508449	0.159745171939947	-0.0490295314314975	0.640455858048144	0.501228468577699	0.835906616140185	0.377340234388748	0.495112309741214	0.431085189429415	1	1	1
ENSG00000042429	-0.0991762789032729	0.100778731030267	-0.199955009933539	0.672308614161233	0.651463646889513	0.384799776775386	0.385901852717167	0.552892836433192	0.27547437732209	1	1	1
ENSG00000042753	-0.067109696358549	-0.317420212227434	0.250310515868885	0.723562327766728	0.104320173588325	0.19474925653286	0.401794307018754	0.23412073458568	0.178386808772539	1	1	1
ENSG00000043093	2.94876163743036	2.05729481184078	0.891466825589576	0.00150578765603601	0.0190632643215672	0.295998747030733	0.0115185473099799	0.092084096264538	0.234256478494606	1	1	1
ENSG00000044446	0.848514593859596	0.698974446980753	0.149540146878843	0.0100277362877893	0.0192236863169896	0.617938529992555	0.0336028525856774	0.0923749833680033	0.365973714234049	1	1	1
ENSG00000044574	0.131981554073122	0.0623205967118844	0.0696609573612374	0.725023504721705	0.866548941984011	0.851819871114385	0.402461653904751	0.628937247778467	0.435504352818492	1	1	1
ENSG00000047230	0.389129893308267	-0.0874284590328827	0.476558352341149	0.175180875596494	0.787798798839071	0.126447358984742	0.17975837566828	0.605653838798973	0.135008079907096	1	1	1
ENSG00000047249	-0.116905236071409	-0.140308514059591	0.023403277988182	0.542931672131311	0.464878250492048	0.902668125754552	0.344062506009858	0.478491540273804	0.449538252049149	1	1	1
ENSG00000047315	0.53518121691513	-0.231344454521763	0.766525671436892	0.0093335414531169	0.237842808857308	0.000392359042271668	0.0319670449808182	0.355730140443722	0.00313439946175629	1	1	1
ENSG00000047410	0.678545483910045	0.284772291616601	0.393773192293444	0.0103399016485799	0.258017470237696	0.122158227399391	0.0340603992371027	0.366457664738208	0.131692233920619	1	1	1
ENSG00000047849	0.804504338485776	-0.13100230160552	0.935506640091296	0.00604386561378155	0.634582281867089	0.00175306027928782	0.0250724879048311	0.547362898220082	0.00785490351170751	1	1	1
ENSG00000047932	0.0783939751553445	0.153210774108448	-0.0748167989531038	0.645436085771266	0.372219119584568	0.660978166636909	0.378457953344759	0.434788516962375	0.381319640750674	1	1	1
ENSG00000048028	0.0978513260763527	0.194420633869869	-0.0965693077935164	0.709755098493178	0.468880223742894	0.715810876558723	0.397111884806068	0.480888402483256	0.398162242546052	1	1	1
ENSG00000048162	0.276315452681774	0.334768135286278	-0.0584526826045039	0.287672375550181	0.199496646133125	0.820433866605036	0.23906063857336	0.331355117746531	0.426871414232963	1	1	1
ENSG00000048392	0.881977364806037	0.186252324969512	0.695725039836525	0.0296227034485496	0.623881305567254	0.0778966980024172	0.0630451084415944	0.543808955243308	0.0977926502435107	1	1	1
ENSG00000048649	0.509722285842097	0.059681079691821	0.450041206150276	0.0393947300978131	0.79830142733269	0.0640506513845251	0.0744473435511968	0.609594280106066	0.0859402515868385	1	1	1
ENSG00000048740	0.430053333144332	0.534921330495858	-0.104867997351526	0.130269469794213	0.0602164096857762	0.705936531393667	0.149382279559355	0.17950705817377	0.395309181572415	1	1	1
ENSG00000048828	0.437853341955642	-0.17894590843703	0.616799250392672	0.148915800692224	0.544405197848607	0.0441688003119187	0.162707162023784	0.512186340589161	0.0684628274719602	1	1	1
ENSG00000049239	0.314303289172514	-0.261393987179574	0.575697276352088	0.466190047881542	0.586751012310052	0.213317396706758	0.318633456215531	0.528585321283073	0.1902531612972	1	1	1
ENSG00000049449	0.605029194504531	0.854286544508662	-0.249257350004131	0.135331149053691	0.0176541887553513	0.506070487940647	0.153260922614818	0.0885901536200111	0.322695444406122	1	1	1
ENSG00000049541	0.167998664411925	-0.439269995660176	0.607268660072101	0.453259217793143	0.0561182426029623	0.0100324803585321	0.314365511570762	0.173239446835574	0.0252388277305419	1	1	1
ENSG00000049618	-0.687388618759083	-0.388473609960163	-0.298915008798921	0.0603472188999909	0.289752824322791	0.408359704010294	0.0957441124562828	0.388880090471791	0.284368957539656	1	1	1
ENSG00000049860	0.461847791263306	0.586258513848969	-0.124410722585663	0.202295803118315	0.0855573176559505	0.719190112956831	0.194946404802794	0.214406190001929	0.398980706035655	1	1	1
ENSG00000050393	-0.776714277503722	0.633891866720652	-1.41060614422437	0.0566055009731213	0.129785927626247	0.00134757535685143	0.0916742494019641	0.266819607362352	0.00652158134327551	1	1	1
ENSG00000050405	0.155486576340826	-1.82861031730147	1.9840968936423	0.851901138251327	0.0431956890495243	0.0258709752027843	0.434351654029716	0.149749066610656	0.0483243617099736	1	1	1
ENSG00000050426	-0.332505710382726	0.446816388722241	-0.779322099104968	0.232129596636801	0.0962523604579714	0.00650202162557677	0.212228110713145	0.225248572795594	0.0188968279770111	1	1	1
ENSG00000052749	0.36420337144997	0.73091937366774	-0.36671600221777	0.142374566480686	0.00301747638496969	0.128465368661068	0.158268601085715	0.0321004975312475	0.136507774666251	1	1	1
ENSG00000053371	-0.246415844489694	0.136489824388673	-0.382905668878367	0.300818030544232	0.554926810569245	0.108268631756156	0.243963655537463	0.517309891741371	0.122304847910026	1	1	1
ENSG00000053372	0.425905079061349	-0.109560930807704	0.535466009869054	0.128078256232824	0.682120745992835	0.055286397898684	0.148294430743693	0.56243640616438	0.0782654399146427	1	1	1
ENSG00000053501	-0.686411239275859	0.434974967281194	-1.12138620655705	0.0380404149048383	0.149341813872481	0.000932061058876722	0.0734994236146693	0.284369076865571	0.00517085073595176	1	1	1
ENSG00000053900	-0.65658951144088	-0.0212461170591202	-0.635343394381759	0.011993660017906	0.92508727808145	0.0113172007635693	0.0377672204797322	0.645535856988385	0.0270809142052281	1	1	1
ENSG00000054116	-0.0156341111343328	0.426152005644551	-0.441786116778884	0.931770827152208	0.0232982343157216	0.0198879675742393	0.453645917423099	0.104466176158219	0.0402813062749223	1	1	1
ENSG00000054118	0.635668455541017	0.156779231290747	0.47888922425027	0.00346400250228578	0.425768364451444	0.021421992483799	0.0180957247323447	0.458787919851928	0.0422949142748528	1	1	1
ENSG00000054148	0.453724548816529	0.388494015164642	0.0652305336518874	0.13245721496069	0.208397424542849	0.828187425438944	0.151109213269087	0.338829316342948	0.429328229583134	1	1	1
ENSG00000054611	-0.202967106805429	-0.10296382069918	-0.100003286106249	0.305553205377285	0.61964087957645	0.621093408175563	0.24665373383196	0.542015053686446	0.36703332841887	1	1	1
ENSG00000054654	0.42655222609053	0.921615070667885	-0.495062844577356	0.481974801109084	0.133290817596114	0.414468492198004	0.323158223250106	0.269549204141345	0.286686510463496	1	1	1
ENSG00000055044	0.871462078494287	0.204974048630316	0.666488029863971	0.000481463487464974	0.364747876204664	0.00547232336990685	0.00638457111965866	0.431453710682037	0.0167478576179311	1	1	1
ENSG00000055070	0.992530459496718	0.0194987542205077	0.97303170527621	0.0304351549703043	0.965424136666702	0.0353139800247424	0.0637252492730774	0.651342809088201	0.0583364858467496	1	1	1
ENSG00000055130	-0.14462642480315	-0.201405978957758	0.0567795541546084	0.509716442482195	0.35333348024889	0.793728376982295	0.332560777273528	0.427079511692883	0.418994177053292	1	1	1
ENSG00000055147	0.404090926142971	-0.440818145365597	0.844909071508569	0.0515170422313466	0.0364759470876134	0.000205367486240851	0.0870970522801148	0.133382928327255	0.00202199806289918	1	1	0.674837559787435
ENSG00000055163	0.452331459358499	0.321974218935923	0.130357240422576	0.0997708824991056	0.233863476534694	0.627312844099046	0.129427590906788	0.352407196847011	0.368481721545131	1	1	1
ENSG00000055332	0.198650385718932	0.0999135773509531	0.0987368083679789	0.645190345129919	0.833205481570432	0.827913312463807	0.37845689065829	0.617138370191341	0.429328229583134	1	1	1
ENSG00000055917	-0.179443522471494	-0.164045436573521	-0.0153980858979727	0.366248880778758	0.40478270548167	0.93754978739368	0.274627495285162	0.45127011541759	0.458409762373464	1	1	1
ENSG00000055950	0.057583842849025	-1.24749315240091	1.30507699524993	0.830698728138206	0.000144590391684863	5.26937539605827e-05	0.430180267508771	0.00444752951803957	0.000804756062743935	1	0.47512402707646	0.173151675514475
ENSG00000056097	0.285505458750668	0.104148063616514	0.181357395134154	0.118916969251726	0.557252752200929	0.312880345675202	0.142691972268713	0.518364837827254	0.241622940164282	1	1	1
ENSG00000056558	0.522306497313816	-0.284474649912384	0.8067811472262	0.10166955758114	0.371132540005927	0.0145672086023583	0.130851614088304	0.434788516962375	0.0322336116983043	1	1	1
ENSG00000057608	0.732797180706523	0.294207727536418	0.438589453170105	0.000883890944737578	0.14937886949665	0.0351066587579415	0.00922971613454425	0.284369076865571	0.0582194529547745	1	1	1
ENSG00000057757	-0.122258746007247	-0.263657206171773	0.141398460164526	0.625146584051354	0.282733548669736	0.567255975911615	0.37351371041437	0.382560720442845	0.346532673367006	1	1	1
ENSG00000058262	-0.533945361289	-0.00802469568002892	-0.525920665608971	0.0393193295757751	0.974271222673704	0.0417075031815639	0.0744473435511968	0.652780207471741	0.0656936193418626	1	1	1
ENSG00000058272	0.323584968530025	-0.419492592002747	0.743077560532773	0.167005549503595	0.0753752055175995	0.00276844562138829	0.174016503638466	0.201203724088282	0.010701280736907	1	1	1
ENSG00000058673	0.80927457440698	0.14944276423205	0.659831810174931	0.068862721550105	0.715546472621944	0.124906076367175	0.10302904155367	0.57727615154839	0.133913154824186	1	1	1
ENSG00000058729	0.348665312444761	-0.16140116888376	0.510066481328521	0.19290620331294	0.531268636323483	0.0575402696385269	0.190054088454975	0.505623894713497	0.0803334547340573	1	1	1
ENSG00000058804	-0.529354661192859	-0.519163302761459	-0.0101913584313994	0.169789360222343	0.186950626868431	0.978810665046348	0.175903519646024	0.321313353051196	0.469018946931219	1	1	1
ENSG00000059573	0.131638181604282	0.230514997719777	-0.0988768161154947	0.601040823804189	0.358452677520046	0.693105598479675	0.364978515251703	0.430498584031797	0.390630957171996	1	1	1
ENSG00000059588	0.188345501240569	1.04652122330295	-0.858175722062382	0.566439398469685	0.00248116557640995	0.0119974185162178	0.352662797659654	0.028191645848551	0.0281889935494792	1	1	1
ENSG00000059691	0.452042039846831	0.484306486600128	-0.0322644467532973	0.0463354511076352	0.0273410131478885	0.88083890656338	0.0820660485618172	0.1165721677345	0.443359446473389	1	1	1
ENSG00000059758	-0.33083757174203	0.237550292222709	-0.56838786396474	0.233790397463087	0.384101199914245	0.0441252580525612	0.212993453270521	0.440877052646458	0.0684628274719602	1	1	1
ENSG00000060237	0.184230633895603	-0.306037130783572	0.490267764679175	0.478139244870976	0.241152067437305	0.0651749516826219	0.32211777224373	0.3562136606697	0.0870548844833771	1	1	1
ENSG00000060339	0.220188462073108	0.0504478312276079	0.1697406308455	0.294043189572248	0.806938056788543	0.415098561321596	0.24229809065716	0.61147292297387	0.286754321506808	1	1	1
ENSG00000060688	-0.0921512371268522	0.213375701334542	-0.305526938461394	0.664798406402831	0.313599377825572	0.154846097398039	0.384292308020756	0.403271694342458	0.154640865618128	1	1	1
ENSG00000060762	0.112365912643824	0.534879173612091	-0.422513260968266	0.837164136903718	0.311553435924387	0.432603386018827	0.430944756617973	0.401741299775128	0.29374843349118	1	1	1
ENSG00000060971	-0.501260365524037	0.187781067194086	-0.689041432718122	0.0428365770262776	0.466513861785829	0.00885544161887955	0.0783816235325831	0.478962186308422	0.0233301359537396	1	1	1
ENSG00000061794	0.873005391253648	0.269428708694669	0.603576682558979	0.00172560815340753	0.31287185163945	0.0262727285592627	0.0123377703943734	0.402723500624934	0.0485916092338052	1	1	1
ENSG00000061987	0.07780767901822	-0.139193092138444	0.217000771156664	0.788150515306967	0.624017511879317	0.450849491791521	0.419780539257361	0.543808955243308	0.300651957409504	1	1	1
ENSG00000062194	-0.055778669861249	-0.219225079996884	0.163446410135635	0.788419968169782	0.29135794044067	0.431672972647804	0.419780539257361	0.389588734191111	0.293262203178209	1	1	1
ENSG00000062485	0.47631936699198	0.388963005054618	0.0873563619373626	0.0482603168865554	0.0973813105127699	0.706095464350891	0.0842253145874887	0.226269902485298	0.395309181572415	1	1	1
ENSG00000062582	-0.583670769550072	0.367908213526311	-0.951578983076383	0.0581861132829999	0.217063322680548	0.00293095413581684	0.0934536902489498	0.345105472700965	0.0111360316222084	1	1	1
ENSG00000062598	-0.138084985596721	-0.450423372208502	0.312338386611782	0.462195670222691	0.0194798246661195	0.0998730654293387	0.317441626232586	0.0923749833680033	0.115487291624372	1	1	1
ENSG00000062650	0.682925723844357	-0.298384373402369	0.981310097246726	0.00158649442851012	0.139321011577487	2.3187657605784e-05	0.0117584199221457	0.274367758815626	0.000494810957454973	1	1	0.0761946428926061
ENSG00000062822	0.32943035754814	0.165009987888637	0.164420369659502	0.335032089905865	0.617820352334129	0.623897557596339	0.261734755369584	0.540987686839824	0.368045138391846	1	1	1
ENSG00000063177	-0.365911312667116	-1.15060338622446	0.784692073557347	0.208381441000345	0.000357021770261513	0.00998656903286043	0.19859068319978	0.00828264988754918	0.0251728926068191	1	1	1
ENSG00000063241	-0.760287844986819	0.476842261605125	-1.23713010659194	0.0603048441398859	0.267443834426164	0.00481862091874751	0.0957441124562828	0.373010492819656	0.0154451376108089	1	1	1
ENSG00000063244	-0.0878229633899573	-0.020120302621971	-0.0677026607679863	0.648091170616223	0.916029386113812	0.7238923817514	0.378726603374743	0.642153024863294	0.39994521018432	1	1	1
ENSG00000063245	-0.580404529508034	-0.404219729743635	-0.176184799764399	0.0256515902727372	0.0947233805840558	0.470591784506349	0.0580155497863476	0.223971344991093	0.3075690692769	1	1	1
ENSG00000063601	-0.0465521153663856	-1.05259846937001	1.00604635400363	0.903921144685246	0.00957963419382031	0.0130576605695527	0.447349786018645	0.0629989101965201	0.0296514918618131	1	1	1
ENSG00000064012	0.340616009191657	0.582506616052638	-0.241890606860981	0.520978906476915	0.198387489161674	0.624328830336455	0.337214576538901	0.331355117746531	0.368116993756974	1	1	1
ENSG00000064102	-0.103778303232868	-0.0120791227894656	-0.0916991804434023	0.669205297706071	0.959472472992202	0.702926877461348	0.385260810839573	0.650352699691327	0.394311605406184	1	1	1
ENSG00000064419	0.784143688870678	0.0987118332563004	0.685431855614378	0.000406104127684534	0.619115721245913	0.00154010693412961	0.00572794648862914	0.541774054060237	0.00716162140980085	1	1	1
ENSG00000064601	0.138951736898895	-0.0975545291016696	0.236506266000564	0.45942502930154	0.585727729122997	0.20209027405522	0.316519520419448	0.528334605047055	0.183670701587337	1	1	1
ENSG00000064607	-0.355142446833746	0.434797471656541	-0.789939918490287	0.0819102710850381	0.0349443667916595	0.000367258169705222	0.11460431923896	0.131204094393827	0.00302701763423621	1	1	1
ENSG00000064703	0.727641447687945	-0.53205199207164	1.25969343975959	0.0348495059419126	0.0936928799369124	0.00043062765448335	0.0696769509499379	0.223933357231774	0.003179250517937	1	1	1
ENSG00000065000	0.0305329309664711	0.0140416400331828	0.0164912909332883	0.892453660478416	0.950323592354517	0.941726799893183	0.444960004863789	0.64878078424516	0.458682863197687	1	1	1
ENSG00000065135	0.446359385969529	-0.0387018920046407	0.48506127797417	0.00280875719620744	0.779600293100709	0.00132354786151587	0.016369615956859	0.60371993202268	0.00645178877375333	1	1	1
ENSG00000065150	0.192286500981268	-0.112513241071247	0.304799742052515	0.393058981853747	0.609869341570385	0.176177661189367	0.286711074587406	0.537205261301611	0.167651502732895	1	1	1
ENSG00000065183	1.11532840100185	-0.107357301140929	1.22268570214278	0.000257048740639068	0.687287404232269	7.37853789706824e-05	0.00434144920852138	0.564944154191532	0.000965892158890144	0.844662161739977	1	0.242458755297662
ENSG00000065268	-0.00757232966524013	-0.00474759461729689	-0.00282473504794324	0.978250065504151	0.986286127941055	0.991863081462454	0.466286805326674	0.655969885646478	0.471976266648218	1	1	1
ENSG00000065357	-0.12484148018532	-0.426158470144454	0.301316989959134	0.710351637116549	0.187236172554437	0.360838962711877	0.397159204133427	0.321313353051196	0.263158539234553	1	1	1
ENSG00000065413	0.812106302467437	-0.295845531744158	1.1079518342116	0.024886234744766	0.39943906115957	0.00312153464184619	0.0569872491297424	0.449615789055736	0.0115296050446496	1	1	1
ENSG00000065427	0.211725585710779	-0.195864644128913	0.407590229839692	0.332454922121391	0.365305414146676	0.0663737348217686	0.260508447351814	0.431453710682037	0.0880778642655063	1	1	1
ENSG00000065485	0.320131027796943	-0.340480829208346	0.660611857005289	0.389673380722942	0.365654768254753	0.0832011430135676	0.285820426390808	0.431506719514831	0.102407272432067	1	1	1
ENSG00000065526	0.502185372042315	0.539796342526515	-0.0376109704842005	0.16752690884106	0.134184480486244	0.915850332487922	0.174325598591316	0.269885092012151	0.453168140128357	1	1	1
ENSG00000065548	2.93828091867678	2.58017119256067	0.358109726116111	2.70154545137091e-05	0.000148051653124025	0.552100094328037	0.00130187408850616	0.00446250602753789	0.339805939634421	0.088772783532048	0.486497732165547	1
ENSG00000065613	1.00534691125223	0.220621983428751	0.784724927823477	0.000286093230450785	0.361550173372213	0.00285437854107616	0.0046723805763472	0.430914826458866	0.0108982481966247	0.940102355261281	1	1
ENSG00000065809	-0.400248867185476	-0.224545122375209	-0.175703744810268	0.296332648484543	0.539342748261453	0.637738122190742	0.243389466164366	0.509402511720054	0.372918087107313	1	1	1
ENSG00000065833	0.00893115839997309	-3.37069033849805	3.37962149689802	0.994883115782298	0.138873131469923	0.0915710188552207	0.470887698181651	0.273982986025509	0.109392045857094	1	1	1
ENSG00000065882	-0.698414751330403	-0.741715509498297	0.0433007581678938	0.131094440016798	0.0981291145538885	0.922710591510681	0.15007443141876	0.227275972114635	0.455010238921786	1	1	1
ENSG00000065883	-0.28039601648137	-0.528472351868628	0.248076335387258	0.475786365637195	0.183484250778439	0.52769700011498	0.321221435528584	0.319067271629519	0.331145686943266	1	1	1
ENSG00000065911	0.380792758910131	0.49035506456271	-0.109562305652579	0.130001062142177	0.0469095564699932	0.652386160640047	0.149382279559355	0.156667597041962	0.378077441059019	1	1	1
ENSG00000066027	0.531834517455677	0.186470636013633	0.345363881442044	0.0476419430795073	0.457541551775723	0.182055862283712	0.0837768949626675	0.474189479717027	0.171257509956871	1	1	1
ENSG00000066044	-0.0405570414507316	-0.124954560068059	0.0843975186173274	0.801994645893619	0.439795817937492	0.601629816247189	0.423222917079853	0.466035708209133	0.359804476971107	1	1	1
ENSG00000066084	0.271045220262142	-0.751092827635545	1.02213804789769	0.32212188498953	0.0100349921538335	0.00071125487832474	0.254987208200906	0.0646227131251429	0.00446764716323758	1	1	1
ENSG00000066117	0.0256667291249831	0.172057322169827	-0.146390593044844	0.896464236103571	0.375087192652296	0.454922824571459	0.445506764939633	0.435532918196461	0.301442071398311	1	1	1
ENSG00000066279	0.786473588030161	0.449667185192646	0.336806402837515	0.0274674693220896	0.186086213632102	0.324134462958958	0.0606202267643363	0.321313353051196	0.245819678586517	1	1	1
ENSG00000066322	-0.0717630840259001	-0.412777869965976	0.341014785940076	0.727105394311907	0.044241828947377	0.0988630641565547	0.403184557759642	0.151679683374002	0.114673572830544	1	1	1
ENSG00000066455	0.00752959820151046	0.064380057467113	-0.0568504592656025	0.98197015256937	0.834307751810853	0.85954191576593	0.467499975162047	0.617622182345793	0.437783243255745	1	1	1
ENSG00000066557	0.568896055647677	0.304021432665474	0.264874622982202	0.0164056811128503	0.18695086220856	0.247367761441678	0.0454453012882309	0.321313353051196	0.2091603304549	1	1	1
ENSG00000066583	-0.0378204994063252	-0.38944883261638	0.351628333210055	0.908733380602884	0.271020030204421	0.306013556896831	0.448443958452806	0.375824508870529	0.238469676416497	1	1	1
ENSG00000066654	0.777333502237608	-0.00919051539430079	0.786524017631909	0.0169597472924441	0.976500924267257	0.0160777409857453	0.0462446337125213	0.653064397956457	0.0346015512218397	1	1	1
ENSG00000066777	0.0946825152563538	-0.292655802983126	0.387338318239479	0.626964999546939	0.132919409121514	0.0516339262253615	0.373814564823425	0.269337597761728	0.0748133110216565	1	1	1
ENSG00000066926	0.75835455261173	-0.0404420961208562	0.798796648732586	0.0666362311289855	0.910744693229692	0.0438480813436306	0.102566167348027	0.640912691717716	0.068313262189662	1	1	1
ENSG00000067057	-0.0530817360462305	-0.190090393275887	0.137008657229657	0.860869168614826	0.527995027972002	0.650095545067984	0.436343045060229	0.504968280185361	0.376890172420421	1	1	1
ENSG00000067167	0.493283062944165	-0.237702844952413	0.730985907896577	0.0234721971626265	0.249861956027064	0.00120584820552221	0.0551837619125803	0.361740016269329	0.00617908753302958	1	1	1
ENSG00000067225	1.32407393488968	0.217403926170312	1.10667000871937	0.0015915270598464	0.591106165164112	0.00822941507240972	0.0117584199221457	0.529468307826491	0.0223620156453501	1	1	1
ENSG00000067248	1.08204335608761	0.512440215612523	0.569603140475091	0.000213114674077275	0.0584959857892866	0.0356534753751193	0.00413311606070705	0.176436002901764	0.0587105329859629	0.700294819017925	1	1
ENSG00000067334	0.139840797088142	-0.3030441984779	0.442884995566042	0.69323977695249	0.487971709528957	0.273988453844413	0.391827901797523	0.490047218491836	0.223003671593373	1	1	1
ENSG00000067369	0.755329912533725	0.042063384279842	0.713266528253883	0.00844581276086456	0.875797304062255	0.0121655106563586	0.030054478277579	0.631131050785905	0.0284125229302684	1	1	1
ENSG00000067533	0.400068048983757	0.237279923350513	0.162788125633244	0.0955476008111544	0.330326858674632	0.496101209280227	0.1260569219108	0.413355581152231	0.318030887900327	1	1	1
ENSG00000067560	-0.0523433803329533	-0.0938695605692995	0.0415261802363462	0.734390017517344	0.543705311868527	0.787716076609224	0.405484893013174	0.512112736561445	0.41726395705208	1	1	1
ENSG00000067596	0.330706780797703	0.0317743624669646	0.298932418330738	0.201388596805029	0.899535813588122	0.24367711604231	0.194493961374842	0.638170952949746	0.206976340684436	1	1	1
ENSG00000067704	0.504756458735898	0.349147717614573	0.155608741121326	0.0205685771483987	0.0998327819024587	0.456182320308545	0.0513886114921277	0.228682872640603	0.302028557079414	1	1	1
ENSG00000067829	0.156694239625774	-0.0644124766439942	0.221106716269768	0.408035148209255	0.722165782788669	0.236847637464233	0.29363177598302	0.578530091580992	0.203281434770121	1	1	1
ENSG00000067900	0.956215050948852	0.16668884775949	0.789526203189362	0.0019917417691595	0.554162227983744	0.0085251152215474	0.0134356731007552	0.517114153032333	0.0227012452736482	1	1	1
ENSG00000067955	-0.0893352018151458	0.17572889890871	-0.265064100723856	0.638485124546564	0.352078084970603	0.166733716578251	0.37680306857454	0.426620242882227	0.161939553223729	1	1	1
ENSG00000067992	0.168946702762444	-0.34998893770278	0.518935640465224	0.591316317085573	0.235962234041414	0.0948361998706578	0.361763584012389	0.354382855618804	0.111219279949571	1	1	1
ENSG00000068079	-0.720513014515298	-1.14016222643646	0.419649211921166	0.0314077292969036	0.0030394447261742	0.2239714934406	0.0647996905638669	0.0321764731851502	0.196120091620249	1	1	1
ENSG00000068120	-0.0924802788368525	0.104169318773544	-0.196649597610397	0.647673776443838	0.605010300654552	0.3328511399866	0.378726603374743	0.536016871087683	0.249402526720388	1	1	1
ENSG00000068366	1.16273200467224	-0.0796525034705452	1.24238450814279	9.62673251744718e-05	0.761149914820117	4.08399668930036e-05	0.0028181056382156	0.595876323961486	0.000669679594157182	0.316334430523314	1	0.13420013121041
ENSG00000068394	-0.154168270728404	-0.266001802272773	0.111833531544368	0.592402969776792	0.336595881525001	0.691240334311564	0.361969280561935	0.417654379202788	0.390188413516982	1	1	1
ENSG00000068400	0.940881982373822	0.683706229366811	0.257175753007011	0.0484112876445329	0.122365804206437	0.567175076077218	0.0843938619354964	0.257813178013172	0.346532673367006	1	1	1
ENSG00000068654	1.17827046870041	0.18696252297355	0.991307945726858	0.00200332942367641	0.5842506752863	0.00710260298518359	0.0134553383581237	0.52832732939727	0.0201455195533376	1	1	1
ENSG00000068724	-0.0910835466781232	-0.0678748969933539	-0.0232086496847693	0.741595506970964	0.791455320488731	0.930682552145203	0.407145056409406	0.606386420245966	0.456917239642394	1	1	1
ENSG00000068784	0.35288178824603	0.0695060794689391	0.283375708777091	0.262170756756532	0.817623345340246	0.358544762472409	0.22622926981501	0.613342276394076	0.26205776390272	1	1	1
ENSG00000068793	0.0748840058663837	0.317471062480056	-0.242587056613672	0.834457041670136	0.385990504789541	0.503291223857635	0.430551185388433	0.440877052646458	0.321643638986884	1	1	1
ENSG00000068796	0.527924886422606	-0.264019137324087	0.791944023746693	0.0252291083482612	0.254244457730189	0.00142515225710339	0.0573106628761438	0.36371730532565	0.00678920311748417	1	1	1
ENSG00000068878	0.476510324648865	0.214677241632475	0.26183308301639	0.011687100626596	0.22771367873495	0.147168275130266	0.0370810614800492	0.348260945768039	0.149742230794576	1	1	1
ENSG00000069248	0.503833523617911	0.26152591821532	0.242307605402591	0.0131596185211681	0.167959962902398	0.207914773250365	0.0396015859150175	0.302093772373625	0.186677148963488	1	1	1
ENSG00000069275	0.595360946311787	-0.273555848028339	0.868916794340126	0.02997040042533	0.299666627469161	0.00223923423583878	0.0635649167031019	0.396501857306075	0.00927720108709651	1	1	1
ENSG00000069329	0.0857463111940886	0.44176427109476	-0.356017959900671	0.753573587250445	0.10909178245297	0.195798883608075	0.410669485759998	0.239868343643895	0.178682483381375	1	1	1
ENSG00000069345	0.29248081101006	0.0326229563550718	0.259857854654989	0.152873224034613	0.871218315253674	0.202542538740985	0.165055077994229	0.630127525313597	0.18370373971326	1	1	1
ENSG00000069424	0.431505586038893	0.503476722574081	-0.0719711365351882	0.292909574367321	0.248241519580348	0.863785311594269	0.241858314043193	0.360997253119042	0.4387299962483	1	1	1
ENSG00000069849	0.757476774000994	0.407683069761399	0.349793704239596	0.00466827655639907	0.119850421590337	0.174346045319243	0.0216852454980604	0.253507175445423	0.166314917870952	1	1	1
ENSG00000069974	0.42042735858144	-0.327999133988874	0.748426492570315	0.441329020987781	0.520986382290927	0.162472628500016	0.308018823422345	0.502730191288252	0.1598838440635	1	1	1
ENSG00000069998	-0.106071500171913	0.508524802107334	-0.614596302279247	0.759912119986759	0.140461476932028	0.0805965984335982	0.412097278943933	0.274823695175323	0.099961407631865	1	1	1
ENSG00000070010	0.931859289379701	0.541609593318807	0.390249696060894	0.00152022578465059	0.0436384543975881	0.147453850836214	0.0115619785794282	0.151042745259359	0.149813262731297	1	1	1
ENSG00000070061	0.978833143539552	1.06438824694054	-0.0855551034009906	9.34441905161768e-05	1.99230855770966e-05	0.692804930843175	0.00278806693571743	0.00113781342829076	0.390602820301167	0.307057610036157	0.0654672592063394	1
ENSG00000070081	1.01327436688222	-0.5158666742574	1.52914104113962	0.0141660941272262	0.173151157079197	0.000349396109838971	0.0416265515326299	0.309034748472414	0.00297087199493807	1	1	1
ENSG00000070087	-2.89567486984604	-0.182212128312893	-2.71346274153315	0.0227563663782381	0.886412148368481	0.0360264638005028	0.0539857827269959	0.635088834210841	0.0591371938863422	1	1	1
ENSG00000070190	-0.498033180026352	-0.249923321028587	-0.248109858997765	0.130738871927401	0.446592421233935	0.447500518578887	0.14980982700733	0.468698941057927	0.29939544631068	1	1	1
ENSG00000070366	-0.251318844047177	-0.343712594486824	0.0923937504396472	0.367607862324053	0.184051299946245	0.729276832339447	0.275131124268696	0.319797085874958	0.400527855562666	1	1	1
ENSG00000070367	0.750546813715315	-0.290247748041481	1.0407945617568	0.0834326752013692	0.445670566349072	0.0140203655206045	0.115784013320126	0.468698941057927	0.0312008615081599	1	1	1
ENSG00000070501	0.0924694825689415	-0.468835667442855	0.561305150011796	0.730955042373957	0.103310394868621	0.0484573289149618	0.404529899627228	0.232817587939101	0.0720738484208585	1	1	1
ENSG00000070669	0.37435882438547	0.498889768537136	-0.124530944151667	0.369843146040846	0.223983982974066	0.761527214634362	0.276404086169877	0.346954421063155	0.409396942858196	1	1	1
ENSG00000070756	-0.369669193616756	0.771972683544018	-1.14164187716077	0.16219610117009	0.00502795076098976	0.000107064101483993	0.171020415022504	0.0441765822985045	0.00125399996770053	1	1	0.351812637476402
ENSG00000070761	0.0661657930505809	-0.462980751166244	0.529146544216825	0.832371621365674	0.142138328905561	0.0965549565260434	0.430180267508771	0.276404469743984	0.112498946381428	1	1	1
ENSG00000070770	-0.10973769382996	0.129091255215926	-0.238828949045886	0.564107236254397	0.500897244263522	0.215590848935341	0.351719478357761	0.495037130351538	0.191581555999739	1	1	1
ENSG00000070785	0.610749597722642	0.0910895129427538	0.519660084779888	0.0188401646867432	0.709534047094439	0.0415707482582877	0.0492099000878869	0.574775936208167	0.0655444897306204	1	1	1
ENSG00000070814	0.059628419233591	-0.0146934543910269	0.0743218736246179	0.817929694782831	0.954421949853951	0.773441234423681	0.427569100707315	0.649273550518432	0.412760867503497	1	1	1
ENSG00000070882	0.408193845955696	-0.222121734606934	0.63031558056263	0.355084905301861	0.600741420700957	0.150654283879558	0.26939723375106	0.534532145900839	0.15193281426184	1	1	1
ENSG00000071082	3.19143019345353	0.902450182499115	2.28898001095442	0.0029501309386114	0.521392133120459	0.0745558921412957	0.0167132125678506	0.502874231032401	0.0950742105942674	1	1	1
ENSG00000071127	0.416733068123102	0.67468937766177	-0.257956309538668	0.0675918536354471	0.00452048122332582	0.250044087976562	0.10270336941603	0.0411826990324947	0.210775395728794	1	1	1
ENSG00000071462	-0.111598199939165	0.188172651061213	-0.299770851000378	0.59037819057978	0.352278347788412	0.148522760706885	0.361332917366416	0.42662470070314	0.150455878393671	1	1	1
ENSG00000071537	0.183411788133556	0.0842983122385723	0.0991134758949833	0.475292545521358	0.74209311811262	0.698858938322171	0.321221435528584	0.587125100667994	0.392453635959219	1	1	1
ENSG00000071539	0.176471313338954	-0.166555766911641	0.343027080250595	0.626141210162631	0.630822779906969	0.336239311325445	0.373639836891157	0.546274438110846	0.250975499982492	1	1	1
ENSG00000071626	-0.256911965458297	0.35419809958844	-0.611110065046737	0.205758056478789	0.0825399694841886	0.00428882139553837	0.196815923655457	0.209751214628226	0.0143564686589511	1	1	1
ENSG00000071794	0.365546532615344	0.274451118369385	0.0910954142459583	0.161531076837855	0.282507945073613	0.721117892093062	0.170836320102991	0.382560720442845	0.399565159495696	1	1	1
ENSG00000071859	0.310107716233503	-0.375194751692013	0.685302467925517	0.27981548442949	0.211947371158881	0.0238992045828715	0.234941954209648	0.341853375048113	0.0455129968403824	1	1	1
ENSG00000071894	0.374154990567009	0.126437303422633	0.247717687144377	0.116972876170923	0.569306890546183	0.281802928334638	0.141680216136646	0.524171263834073	0.227336158791471	1	1	1
ENSG00000072042	0.585556772797008	0.145550289326846	0.440006483470162	0.0562958007405631	0.639268920786354	0.154627063981328	0.0915549562910221	0.549439982456894	0.154640865618128	1	1	1
ENSG00000072062	0.593325071289469	-0.0238161029673026	0.617141174256772	0.0202457308649838	0.920285700325779	0.0149188044424774	0.051158678987021	0.643841448152865	0.0327411509559212	1	1	1
ENSG00000072210	-0.106087222215547	-0.69843460399216	0.592347381776613	0.830043070071891	0.143443045294559	0.22475126208908	0.430180267508771	0.278193809299268	0.196692330710564	1	1	1
ENSG00000072274	0.824569389780062	-0.210710131104363	1.03527952088443	0.0108571150793353	0.493465317542264	0.00186715780681121	0.0353142750776761	0.491922012119046	0.0081702682648465	1	1	1
ENSG00000072501	1.2140773781447	-0.484527206333661	1.69860458447836	0.00274164548292859	0.199001484451874	7.33431380088032e-05	0.016173714822275	0.331355117746531	0.000965892158890144	1	1	0.241005551496927
ENSG00000072506	-0.141469466770434	0.252553644114282	-0.394023110884716	0.579026206238392	0.316549658968698	0.125563432336255	0.357914037589179	0.405592566075355	0.13434054119123	1	1	1
ENSG00000072756	0.364103812866773	0.458595030415047	-0.094491217548274	0.166353768893379	0.109378178842838	0.72689475913352	0.173570498041585	0.240048233251473	0.400319179711128	1	1	1
ENSG00000072778	0.17968778377205	0.683813151151264	-0.504125367379214	0.349014636427324	0.00107339901832345	0.0121581529669992	0.266617069253577	0.016404798507466	0.0284125229302684	1	1	1
ENSG00000072786	-0.292762990472141	-0.355925291413227	0.0631623009410856	0.338147942355776	0.248849882319697	0.835621969310194	0.262845439154099	0.360997253119042	0.431085189429415	1	1	1
ENSG00000072818	-0.570391490344357	0.0506934095532417	-0.621084899897598	0.00303941542129373	0.774781067350104	0.00137404198195946	0.0169706169742862	0.602174768045124	0.00660633027133064	1	1	1
ENSG00000072958	0.310815599662976	-0.188736311236854	0.49955191089983	0.172195098065555	0.394464572089715	0.030693935106957	0.17772675696476	0.446331411667117	0.0537239397790194	1	1	1
ENSG00000073050	0.213997374622179	-0.0227247376797846	0.236722112301963	0.323409238856167	0.912197835951919	0.266044006877479	0.255706897559083	0.641284080964138	0.218931451191253	1	1	1
ENSG00000073060	-0.556718745060222	-0.91371306430635	0.356994319246128	0.206929811957675	0.0483890531703728	0.421540531446679	0.197571333578767	0.1587969728047	0.289172871021292	1	1	1
ENSG00000073111	0.961063694926839	0.250175870060564	0.710887824866275	0.018991156628108	0.522294246866742	0.0761458227712175	0.0492724849042309	0.502874231032401	0.0963592298860627	1	1	1
ENSG00000073536	-0.138373033036456	0.734998452147112	-0.873371485183568	0.662510140162909	0.0148796908293576	0.00673734641135131	0.383684318625982	0.0805583265505698	0.0192928002508024	1	1	1
ENSG00000073584	-0.564048697272018	-0.193367067782985	-0.370681629489034	0.118039466099341	0.554334435886339	0.281185402559965	0.142259031523018	0.517114153032333	0.227044870562614	1	1	1
ENSG00000073861	0.704064014982179	1.05443676301777	-0.350372748035592	0.625207622158983	0.451031079790003	0.804667200454622	0.37351371041437	0.469685124659883	0.422037426545466	1	1	1
ENSG00000073921	-0.348578739524682	0.370279034947829	-0.718857774472511	0.312480711283652	0.2616630677228	0.0382400908621752	0.250223284094842	0.368952240977429	0.0614752676364535	1	1	1
ENSG00000073969	0.0688071147421399	0.117576629240549	-0.048769514498409	0.842767137682221	0.702789666723321	0.882183069478629	0.432299698337905	0.572088573287264	0.443715360864676	1	1	1
ENSG00000074054	0.925415839564088	0.577210362150078	0.34820547741401	0.158374512959623	0.358704587076105	0.584454655140994	0.168647525782847	0.430562850284269	0.353572824917365	1	1	1
ENSG00000074071	-0.531480729153768	-0.516705168766634	-0.0147755603871341	0.06509337862367	0.0654304327716183	0.957365833069643	0.101094041542707	0.186353027066828	0.463156050705262	1	1	1
ENSG00000074201	0.122936495434798	0.832536510155591	-0.709600014720792	0.629767730733656	0.00216359287991633	0.0081064769672313	0.374364043820189	0.0260477857938994	0.0220770689470684	1	1	1
ENSG00000074266	0.165714269824931	-0.359982589012207	0.525696858837138	0.56253770310983	0.213776574036216	0.0731718531079746	0.351230488221833	0.342894380178436	0.0943765998493503	1	1	1
ENSG00000074319	-0.20411538432676	-0.246964372038889	0.0428489877121292	0.356164195470875	0.255856611895236	0.843783739253114	0.269688565728893	0.36506103575818	0.433328733661302	1	1	1
ENSG00000074356	-0.0737906747359546	-0.109092560089619	0.0353018853536644	0.648054294649366	0.493272698789154	0.82545779453521	0.378726603374743	0.491922012119046	0.428744278932862	1	1	1
ENSG00000074370	0.0840461937010486	0.760806298658266	-0.676760104957218	0.844544384788702	0.0832264556676999	0.121523664990017	0.432733822896504	0.211001569799969	0.13165702834863	1	1	1
ENSG00000074582	0.321690063650967	0.906243215411036	-0.584553151760069	0.234733963221095	0.000900360139664938	0.02976964424332	0.213602229597615	0.0144737325221446	0.052459804691163	1	1	1
ENSG00000074695	0.135826962337111	0.0755752945954346	0.0602516677416768	0.712806542602137	0.837072681636188	0.869970562765259	0.398101367476338	0.618243321739324	0.440359529793222	1	1	1
ENSG00000074696	0.875015352778373	-0.01973641888716	0.894751771665533	0.00215081767801137	0.936898304865481	0.0013901741815981	0.0136728585058352	0.648023121337391	0.00664397819430403	1	1	1
ENSG00000074755	0.798456338098396	0.195277793167371	0.603178544931025	0.0164081112377816	0.530451679362216	0.0618221630703392	0.0454453012882309	0.505623894713497	0.0839626366462554	1	1	1
ENSG00000074800	0.71013307755218	0.0311702612098508	0.67896281634233	0.0160583545761586	0.911219555276232	0.0205590377093826	0.0450859388932344	0.641011637459833	0.0411059546888438	1	1	1
ENSG00000074842	-0.140765899582103	-0.131665029297464	-0.00910087028463991	0.677395301753741	0.680892058349381	0.977943099125825	0.387245669963486	0.561955691079035	0.469018946931219	1	1	1
ENSG00000075142	0.787965245960622	0.728598651713612	0.05936659424701	0.000976174748905005	0.00182736438399583	0.784018932938683	0.00960463759392657	0.0234179097290635	0.416124929400314	1	1	1
ENSG00000075151	0.657144545110535	0.233424215010356	0.423720330100179	0.0127653350423489	0.340079508546004	0.0934459929918141	0.0389828158424018	0.420121234773385	0.110530007136491	1	1	1
ENSG00000075188	0.488331848109339	-0.0229644290661394	0.511296277175479	0.153081877606113	0.945276705516686	0.134481387214182	0.16516542066955	0.648472836687878	0.14135763363304	1	1	1
ENSG00000075234	-0.237544932754459	-0.183221677756337	-0.0543232549981222	0.599844076495358	0.661403940823171	0.900792469151835	0.364632958442244	0.557488280524123	0.449136938186659	1	1	1
ENSG00000075239	0.57306285032252	0.227052746754999	0.346010103567521	0.0529590767640258	0.432839640562028	0.234251428252637	0.0884461483363499	0.462246908518013	0.201831575823703	1	1	1
ENSG00000075292	0.326001731644301	-0.0667434127553628	0.392745144399664	0.201280397426419	0.79204825568054	0.126900923922392	0.194493961374842	0.606386420245966	0.135125289151231	1	1	1
ENSG00000075336	0.427538734529954	-0.485508172089493	0.913046906619447	0.0989707955362856	0.0807954536002223	0.00143416846415915	0.128820517440149	0.208681209024394	0.00681132518131311	1	1	1
ENSG00000075415	0.0106725984740092	0.310757214797811	-0.300084616323802	0.963611915475926	0.189846405211305	0.20534439031245	0.462459787227342	0.323393287474561	0.185139591055477	1	1	1
ENSG00000075539	0.656998451050488	0.656439732398387	0.000558718652100998	0.0304836490690443	0.029110533702871	0.998465306971094	0.0637407664833065	0.118750811620962	0.473481369487708	1	1	1
ENSG00000075711	-0.100654059979842	-0.510073792893472	0.40941973291363	0.78694567775332	0.154713528530872	0.263944564052856	0.419780539257361	0.289197225780604	0.218233582260509	1	1	1
ENSG00000075785	-0.00923401857992384	-0.180007846950558	0.170773828370634	0.955047559471725	0.276261280019463	0.301323835567056	0.46031831620094	0.379011630272223	0.23599564760875	1	1	1
ENSG00000075856	0.17805862511854	0.26287476954354	-0.0848161444250005	0.432343607752046	0.248791371259444	0.707171466842892	0.30434886437037	0.360997253119042	0.395553124582098	1	1	1
ENSG00000075884	-0.154252746613954	0.030998483864548	-0.185251230478502	0.488449704035936	0.887696878808369	0.403835731774648	0.325669960140342	0.6355896370373	0.282735289025355	1	1	1
ENSG00000075914	0.358569660063397	0.280296337357444	0.0782733227059536	0.0970895833881508	0.199718140845529	0.714119659617263	0.127225793624438	0.331355117746531	0.397905076446162	1	1	1
ENSG00000076003	1.06646193941455	0.230568391075982	0.83589354833857	0.00138308540401558	0.447924351123007	0.00939787753813259	0.0113262781333418	0.468698941057927	0.0242380754231057	1	1	1
ENSG00000076053	0.280134023196656	0.518722029193158	-0.238588005996502	0.555029449386517	0.15150173577055	0.577074347931054	0.348495773271176	0.286400499909074	0.350879450146959	1	1	1
ENSG00000076108	0.587079627293979	-0.556791640407046	1.14387126770102	0.0685772337455882	0.0810332044711521	0.000866237584192549	0.102804551947665	0.208681209024394	0.00499779626801917	1	1	1
ENSG00000076201	-0.100811981420067	-0.501524820538274	0.400712839118208	0.68589654228604	0.0469239418371925	0.111612021898647	0.38909488024978	0.156667597041962	0.124190458258297	1	1	1
ENSG00000076242	0.535549805822661	0.243089385889492	0.292460419933169	0.0381199872632966	0.360595579961089	0.2599868650528	0.0735615601669247	0.430914826458866	0.216462619366463	1	1	1
ENSG00000076513	-0.899653645241845	-0.236825145711965	-0.66282849952988	0.000537965639726099	0.307170322915022	0.00725812258232368	0.00692305464974802	0.399794806817472	0.0203354972698535	1	1	1
ENSG00000076554	-0.0409646167107092	-0.328274764626242	0.287310147915533	0.924156330651679	0.437108782630837	0.501028699297175	0.452314399862445	0.464344256266498	0.320793665538322	1	1	1
ENSG00000076662	-0.0905696238627226	0.236708386891502	-0.327278010754225	0.757613448414817	0.436594844266908	0.276990061424247	0.4114679262243	0.464344256266498	0.224733723546563	1	1	1
ENSG00000076685	0.476222808210852	0.294480721565846	0.181742086645005	0.158803386743735	0.375292898125531	0.584117878048362	0.168988234911446	0.435538740305612	0.3535063716202	1	1	1
ENSG00000076924	-0.158673954318185	0.28054230023462	-0.439216254552804	0.475315897690517	0.214685517371422	0.0553664063132103	0.321221435528584	0.343844042398243	0.0782654399146427	1	1	1
ENSG00000076944	-0.52157279351164	-0.348570700139307	-0.173002093372333	0.00595446291093932	0.0576377435274261	0.334831823812591	0.0249686524305426	0.176175970510812	0.250404856829809	1	1	1
ENSG00000077097	0.917538782075696	0.0149461216838898	0.902592660391807	0.000687580672830091	0.95097455858468	0.0007834207667284	0.0081141135846068	0.648992726551248	0.00469382637777081	1	1	1
ENSG00000077147	0.764561887718684	-0.193951984402998	0.958513872121682	0.0110007125433144	0.492600895788701	0.00183184522674073	0.035483787808935	0.491922012119046	0.00810683629814895	1	1	1
ENSG00000077150	0.248492912267869	-0.547298389121783	0.795791301389651	0.224448509335396	0.0105768778700376	0.000410466822353481	0.207565449804475	0.0664264704329679	0.00315051092794819	1	1	1
ENSG00000077232	-0.78834756936215	-0.565548797796878	-0.222798771565273	0.00438554167730127	0.0316302175749741	0.386616219599056	0.020748099337681	0.124111460416697	0.276013683739889	1	1	1
ENSG00000077235	0.774226946041762	0.0412181579220037	0.733008788119758	0.0094835176435877	0.882201700278763	0.0129749651098203	0.0324091646485034	0.633745978257756	0.0295498572095663	1	1	1
ENSG00000077312	-0.0632929308798385	0.481395064540815	-0.544687995420653	0.795346407885884	0.0543284678337938	0.0312512183774369	0.421731689449139	0.17056510340798	0.0543330686039969	1	1	1
ENSG00000077348	-0.212514097395157	-0.0545726978250738	-0.157941399570083	0.404409818935235	0.832914828695674	0.538601476888778	0.291970860341299	0.617133715354239	0.335608398929696	1	1	1
ENSG00000077380	-0.0234876199989549	-0.11916905400674	0.0956814340077854	0.931945200967192	0.64352914600839	0.719852286586519	0.453645917423099	0.550702468501308	0.399160441613335	1	1	1
ENSG00000077420	-0.615710475589736	-0.698099590998411	0.0823891154086748	0.135771384563103	0.0924883029448635	0.838924489974387	0.153647332774598	0.2222969823854	0.431758588386164	1	1	1
ENSG00000077514	0.723257004475667	0.323743575162143	0.399513429313524	0.0143038748735838	0.248520848397816	0.159119847223602	0.041715389558082	0.360997253119042	0.157226837702037	1	1	1
ENSG00000077549	-0.184600279925654	0.148172562929744	-0.332772842855398	0.363244976521933	0.465169967701703	0.106657007811704	0.273183599149189	0.478491540273804	0.121234399180336	1	1	1
ENSG00000077809	1.00608656986949	-0.0513907348962522	1.05747730476574	0.0231895126059122	0.900874242291714	0.0161269664838659	0.0546789241221458	0.638333157190213	0.0346036055122672	1	1	1
ENSG00000078061	-0.305640301579381	-0.0509654075312743	-0.254674894048107	0.238392783899403	0.829227980054837	0.30639487535413	0.215698867482786	0.616795097064069	0.238528182050071	1	1	1
ENSG00000078070	0.0356985982932673	-0.294527614520455	0.330226212813723	0.885884544040967	0.263615703126057	0.201317979837588	0.443087567753596	0.369810309601263	0.183125752952271	1	1	1
ENSG00000078140	0.138655001850884	0.0395878731645351	0.0990671286863486	0.500990580730701	0.847144038161176	0.630058689567101	0.329640066736105	0.619428827900169	0.369653267204351	1	1	1
ENSG00000078142	0.226834798748122	0.0793409563555804	0.147493842392542	0.405772142903707	0.761074297657369	0.580440278865471	0.292546020656036	0.595876323961486	0.352154658950439	1	1	1
ENSG00000078237	0.372493407430726	-0.01320850645286	0.385701913883586	0.344813787238693	0.972529716057399	0.323530617692603	0.26476883858223	0.652536919492039	0.245717249098092	1	1	1
ENSG00000078369	-0.38256512082492	0.313135627118929	-0.695700747943849	0.0351689348418996	0.0805478101342552	0.000360849951513289	0.0701348466264644	0.208681209024394	0.00299403866826474	1	1	1
ENSG00000078618	0.663794412233217	-0.0828929292903876	0.746687341523605	0.00192381272680764	0.673414114410743	0.000602649529728076	0.0131047276118249	0.559831543835964	0.0040291570019852	1	1	1
ENSG00000078668	0.443720960701657	-0.128998874947968	0.572719835649625	0.0739889818079592	0.580916909734406	0.0211529851663766	0.107889618246903	0.528159638346186	0.0419231984080388	1	1	1
ENSG00000078674	0.499800432941043	0.0522341617786105	0.447566271162433	0.0456925088582049	0.830301762257883	0.0727227013272172	0.081439330375796	0.616795097064069	0.0941693699981059	1	1	1
ENSG00000078808	-0.0683777515171212	0.0545496718354245	-0.122927423352546	0.779634616985689	0.815646205538603	0.608119634623941	0.418260699179499	0.612781760979608	0.361995467399395	1	1	1
ENSG00000078902	-0.437287050852338	-0.201759359184514	-0.235527691667824	0.118125939039913	0.438253306901023	0.380587657004332	0.142259031523018	0.464855125183947	0.273590540709454	1	1	1
ENSG00000079134	0.115850372558326	0.689817579227768	-0.573967206669442	0.681688623533114	0.0156161921007856	0.045110166316955	0.388269410665963	0.0824577294702535	0.0693697728808925	1	1	1
ENSG00000079246	0.519050712587661	0.287528529694713	0.231522182892949	0.00974489285477989	0.136553004346339	0.227869460533768	0.0328810655327771	0.271597252902458	0.19864007079418	1	1	1
ENSG00000079332	0.0223888693148508	0.526667776574923	-0.504278907260073	0.921669382969532	0.0213233557896003	0.0300047025529921	0.451952631616979	0.0984590739124678	0.0527546679203172	1	1	1
ENSG00000079739	0.251242333131906	0.0378543529758004	0.213387980156106	0.376387411064077	0.894655598787157	0.454574824831298	0.279812346638721	0.636424797023877	0.301442071398311	1	1	1
ENSG00000079785	0.616258479638948	0.257476853893217	0.358781625745731	0.0066496885640534	0.22886605261044	0.098689273979872	0.0263124935897712	0.349293095974321	0.114557289098301	1	1	1
ENSG00000079805	-0.00144198823185228	-0.31009856705338	0.308656578821528	0.993753675652272	0.0984887641973763	0.100659234766957	0.470887698181651	0.227275972114635	0.115979764490575	1	1	1
ENSG00000079819	1.22086146124739	0.0436642261830754	1.17719723506432	0.0348207802465041	0.937940268737532	0.0419605945598403	0.0696769509499379	0.648023121337391	0.0659588793735374	1	1	1
ENSG00000079950	-1.00669885194784	-0.0734533369321666	-0.933245515015676	0.00370673772273738	0.824177861847328	0.00721859835570157	0.0189803170551066	0.615350471647641	0.0202977735569251	1	1	1
ENSG00000079999	0.0119974578044735	0.0516133733653169	-0.0396159155608434	0.963884846952289	0.844281386019371	0.880663656892847	0.462459787227342	0.618577982708359	0.443359446473389	1	1	1
ENSG00000080345	0.760185913928749	-0.0501028277601995	0.810288741688948	0.020123546217986	0.872960765867747	0.013875623093912	0.0510663399896742	0.630446590126341	0.0310562164242634	1	1	1
ENSG00000080371	0.57478939061992	-0.383507089660551	0.958296480280471	0.0226310543350046	0.115677206821908	0.000348903935420362	0.0539857827269959	0.24831027392198	0.00297087199493807	1	1	1
ENSG00000080503	-0.0893956500117436	0.689840575525485	-0.779236225537228	0.804756266034321	0.0653810693162988	0.0382253427040824	0.424256337317779	0.186353027066828	0.0614752676364535	1	1	1
ENSG00000080603	0.359601719791035	-0.0576039164465248	0.417205636237559	0.22656331071665	0.841272347603432	0.158107978885523	0.208986303498586	0.618352939304181	0.156924268753199	1	1	1
ENSG00000080608	0.481748571785943	0.159887637869531	0.321860933916412	0.106990711821331	0.573265619440552	0.26845937221162	0.134837240215177	0.525600403237822	0.220337111532754	1	1	1
ENSG00000080819	0.132352024219391	-0.0280418708497742	0.160393895069165	0.70670137325397	0.935407372722434	0.646095936129402	0.396117548804773	0.647738703427347	0.375689956867125	1	1	1
ENSG00000080824	0.901228356147883	1.26676870384823	-0.365540347700344	0.00259488473324815	6.02255533796473e-05	0.191322276756308	0.0154845631104582	0.00237638148939821	0.176467907205945	1	0.197901168405521	1
ENSG00000081154	0.527894723851322	-0.784983371664053	1.31287809551538	0.0306455019865543	0.00284804800294694	4.98572574794389e-06	0.0638211610078234	0.0309219638258466	0.000165247849781876	1	1	0.0163830948077436
ENSG00000081177	-0.0333708784996677	-0.408087724177911	0.374716845678243	0.943708618660526	0.333874646705467	0.405849967102449	0.456555096287001	0.415227454811561	0.283485757352874	1	1	1
ENSG00000081237	0.0520884255313419	0.0710061335816569	-0.018917708050315	0.886597811212936	0.845125302695593	0.95858489132273	0.443301410068	0.618577982708359	0.463601833029916	1	1	1
ENSG00000081307	0.331650069559952	0.414640801818799	-0.0829907322588473	0.211978388353617	0.112131882756238	0.748830635489756	0.200785303782883	0.242861931045202	0.405055855502739	1	1	1
ENSG00000081760	0.666971755920021	-0.0767813318124445	0.743753087732465	0.145797813333926	0.844716753628833	0.0871437888391736	0.160197838728554	0.618577982708359	0.10564248301033	1	1	1
ENSG00000082068	0.647086305870675	0.293785854373171	0.353300451497504	0.00862755910043462	0.194783711739844	0.128604093933011	0.0302844650858336	0.328452174615937	0.136562031833554	1	1	1
ENSG00000082153	1.15554357270757	-0.431777055934286	1.58732062864185	0.000476722843592581	0.0792369024338053	1.98578831322865e-06	0.00637620405585019	0.206930504658939	8.59282049350926e-05	1	1	0.00652530039726935
ENSG00000082212	1.18430036513234	-1.86463989672705	3.04894026185939	0.0221575115093334	0.00579311654481527	8.79642375163372e-06	0.0537039741406318	0.0491923264029274	0.000228381111256726	1	1	0.0289050484478684
ENSG00000082515	0.260943849960787	-0.156276399478008	0.417220249438794	0.313762949048595	0.542689022905634	0.111142844226284	0.250873498459127	0.511615588895036	0.124022755996282	1	1	1
ENSG00000082516	0.337215108349773	0.186790493522103	0.15042461482767	0.163076664598653	0.426968269497364	0.525107381970358	0.171229274650514	0.45916892679445	0.330371650449413	1	1	1
ENSG00000082701	0.684932927383552	-0.596468495174171	1.28140142255772	0.0277412524726385	0.0500150590998514	0.000139322749149934	0.0609800888147229	0.16248840475731	0.00152840686870742	1	1	0.457814553706684
ENSG00000082898	0.493267297336769	0.188258431861736	0.305008865475033	0.0175373713765213	0.344572442125984	0.130446774065488	0.0471993870524242	0.423436111529814	0.138236044519603	1	1	1
ENSG00000083123	0.340220880862092	0.442985979033675	-0.102765098171583	0.316295389433613	0.169847772102473	0.753943081769874	0.251788131938159	0.304127215642715	0.406674237650495	1	1	1
ENSG00000083223	-0.217661212011335	-0.344734643643219	0.127073431631884	0.310478611782705	0.111238494261297	0.55073294322013	0.249074605809705	0.241758649581012	0.339707480202352	1	1	1
ENSG00000083312	0.187008204347466	-0.0305338838125913	0.217542088160058	0.388369133733029	0.887596947605958	0.317284601952768	0.285302137869288	0.6355896370373	0.242759655208267	1	1	1
ENSG00000083520	0.832254196833359	0.380253795529376	0.452000401303983	0.00102089035281316	0.108650645320862	0.0581556861064653	0.00989950206784678	0.239140672553295	0.0807429507286412	1	1	1
ENSG00000083535	0.217756074129049	-0.124709607534201	0.34246568166325	0.372112950368725	0.602829192407406	0.16171497199411	0.277699136218859	0.53551157109712	0.159541396622827	1	1	1
ENSG00000083642	0.790693232284902	0.251389361619709	0.539303870665193	0.00281645416535623	0.320056463462395	0.0361654873715161	0.016369615956859	0.407858957904188	0.0592923353746521	1	1	1
ENSG00000083720	0.733051078229887	-0.227889884118038	0.960940962347925	0.120908872484606	0.61007220766006	0.0413309360002444	0.144189988830898	0.537205261301611	0.0653648546517451	1	1	1
ENSG00000083799	-0.196194614255375	-0.444386631542522	0.248192017287147	0.381730929249759	0.0549192660675202	0.271974424392799	0.282122959825176	0.171951979544357	0.222285154858301	1	1	1
ENSG00000083845	-0.417751913537733	0.716534061153773	-1.13428597469151	0.184327173467872	0.0252191176600616	0.000833852512187385	0.185186085128089	0.1101213559349	0.00484685176038792	1	1	1
ENSG00000083896	0.307648223579953	0.107790499021316	0.199857724558637	0.0800205531604929	0.528826209930243	0.247591052704082	0.113395652767497	0.505329307096267	0.2091603304549	1	1	1
ENSG00000084070	0.537858595093482	-0.151904100941429	0.689762696034911	0.145487915793401	0.684976981983108	0.0687466871497501	0.160197838728554	0.564362642366227	0.0904493316194751	1	1	1
ENSG00000084072	-0.0654517295276305	0.0919192692699863	-0.157370998797617	0.728560554364397	0.626191618915822	0.406181505470609	0.403847119038196	0.544453408172894	0.283485757352874	1	1	1
ENSG00000084073	0.580715023431686	0.0613965396313019	0.519318483800384	0.0402587858296367	0.819515559352248	0.0628281927242234	0.0758032270597229	0.613893214076978	0.0849936007479594	1	1	1
ENSG00000084207	0.311000869607209	1.15328792160926	-0.842287052002047	0.454294598681094	0.00839508021831082	0.048470116846604	0.314521219057087	0.0584394975295845	0.0720738484208585	1	1	1
ENSG00000084463	0.922245374491345	0.0297916415973641	0.892453732893981	0.00126250603903189	0.904987642659309	0.00139040240023274	0.0107037660430109	0.639696802817347	0.00664397819430403	1	1	1
ENSG00000084623	0.375606355082291	0.0556395767287304	0.319966778353561	0.0478914350687659	0.762113153745784	0.0890964175264572	0.0837781861831707	0.596226193796525	0.10742442007975	1	1	1
ENSG00000084652	1.11715371489917	-0.0273181165886502	1.14447183148782	0.00405224818307994	0.940024843265699	0.00335991933487959	0.0197707502372342	0.648023121337391	0.0121275455090557	1	1	1
ENSG00000084731	-0.499462892711698	-0.728139342714537	0.228676450002839	0.647477665860404	0.331359182636278	0.812753739493811	0.378726603374743	0.413758843494138	0.424301194807424	1	1	1
ENSG00000084733	-0.221987717812492	-0.158718990396217	-0.0632687274162753	0.255827055543176	0.408998362857096	0.742260790484389	0.223609778414231	0.453234312083345	0.403691871517214	1	1	1
ENSG00000084754	1.0720033023046	0.894790310900602	0.177212991403993	8.57115432999645e-05	0.000701930550182809	0.460515544291868	0.00271392266779507	0.013362488500002	0.303974799514615	0.281648131283683	1	1
ENSG00000084774	1.10186227658546	0.516631208858753	0.585231067726703	0.000471365995467982	0.07266039553847	0.0447945576107553	0.00637620405585019	0.198099208841812	0.0690207041960559	1	1	1
ENSG00000085224	0.595750460439646	0.680065496899524	-0.0843150364598783	0.0201331322158397	0.00696970303540123	0.726769318854785	0.0510663399896742	0.0542135843753469	0.400319179711128	1	1	1
ENSG00000085231	-0.287838995983764	2.43545675189683	-2.72329574788059	0.545232242432988	2.34426696915159e-05	3.27910136031874e-06	0.344670322797371	0.00127187704200912	0.000127702717673296	1	0.0770326126063213	0.0107751270700074
ENSG00000085365	0.373291966519483	0.81076170570428	-0.437469739184797	0.399237328194045	0.0619938378984142	0.314568589991396	0.289990736961508	0.181684508448957	0.242277212056358	1	1	1
ENSG00000085377	0.553365537286171	0.190330704245251	0.363034833040921	0.0542189930881341	0.471346060279024	0.187078981021864	0.0897772070703695	0.481369975086712	0.173882658334574	1	1	1
ENSG00000085415	0.609273778027812	0.143629142727866	0.465644635299945	0.00374893047974588	0.474308706158681	0.0241329149895866	0.0190813152600513	0.482578858819029	0.045709508270532	1	1	1
ENSG00000085449	-0.134485127098859	-0.248594421852896	0.114109294754037	0.705661695791653	0.464440601999083	0.742712787271187	0.395867286835812	0.478491540273804	0.403691871517214	1	1	1
ENSG00000085511	0.501606115001996	-0.0983186350433435	0.59992475004534	0.186652023857056	0.789777914821564	0.113776879916393	0.186285031891915	0.605856942367737	0.125783151854385	1	1	1
ENSG00000085662	0.249317937642756	0.26832558355987	-0.0190076459171145	0.248915119185326	0.192291777452129	0.927398979326905	0.220179013252736	0.326246640487169	0.45616697426585	1	1	1
ENSG00000085719	0.455140886587214	0.664935046791188	-0.209794160203974	0.0680366666765689	0.00945549454680017	0.389487124235477	0.10270336941603	0.0625616876903219	0.27692108039983	1	1	1
ENSG00000085760	0.256304759154533	-0.0833019825304459	0.339606741684979	0.297566915960128	0.714257971747808	0.157004467143665	0.243412087308654	0.576665384696997	0.156180044134112	1	1	1
ENSG00000085788	0.850669483807283	0.835049686663977	0.0156197971433057	0.0131706754021978	0.0100043586161668	0.96064957897162	0.0396015859150175	0.0646171835749622	0.464024132445917	1	1	1
ENSG00000085832	0.367613889027663	-0.272742638512118	0.640356527539781	0.0752753071852191	0.182048722942225	0.00314290921237948	0.108682123279828	0.317588894482136	0.0115743539247363	1	1	1
ENSG00000085872	-0.0661924886031608	-0.0183657703907746	-0.0478267182123862	0.788327112106623	0.939794334783239	0.845144752214869	0.419780539257361	0.648023121337391	0.433525485163267	1	1	1
ENSG00000086061	0.807379440335569	2.14886577959547	-1.34148633925991	0.265134121594057	0.0020362984443454	0.0566750713014494	0.227646880823326	0.0253974569196912	0.0793948947987043	1	1	1
ENSG00000086065	-0.788733098447439	-0.494575338302544	-0.294157760144895	0.00305633619635807	0.0579360044176129	0.244941560079875	0.0169772527869674	0.17640443142124	0.207936964940181	1	1	1
ENSG00000086102	0.447426690670746	0.229665924082665	0.21776076658808	0.0470900842983214	0.301808343171696	0.324505235097611	0.083117950568975	0.396718286132298	0.245869063376609	1	1	1
ENSG00000086189	0.226058772398911	0.620663741111881	-0.39460496871297	0.42560090435686	0.0330551391265303	0.16733540240063	0.300997295461611	0.128099965723939	0.162144202528794	1	1	1
ENSG00000086200	0.707875284777104	0.285094475732087	0.422780809045017	0.00654579556553655	0.242299448772418	0.089205637640364	0.0261748948354348	0.3562136606697	0.107472924458873	1	1	1
ENSG00000086504	-0.217672419461008	0.620002324853066	-0.837674744314075	0.379862777258838	0.0163503014797071	0.00174552858068809	0.281644584409841	0.0848162880365888	0.00785490351170751	1	1	1
ENSG00000086589	-0.0888673823958586	0.00880606923430576	-0.0976734516301644	0.646416058522438	0.962941598604285	0.610756549984079	0.378460445608862	0.651342809088201	0.362999813515082	1	1	1
ENSG00000086598	0.747478955865099	0.35009581795581	0.397383137909289	0.0119444861451613	0.218862717671412	0.164841518857887	0.0377433298408826	0.345176383134521	0.161392275135549	1	1	1
ENSG00000086758	0.843966954648598	-0.138276542094618	0.982243496743216	0.00117884439284067	0.561094815027036	0.000233222375055843	0.0105721815519152	0.520377426753861	0.00218860514264451	1	1	0.766368724433499
ENSG00000086827	0.81420336143654	0.187194900673293	0.627008460763247	0.00210844582414075	0.424717892772256	0.0127834763559163	0.0136728585058352	0.458566739258423	0.0292850081664222	1	1	1
ENSG00000087087	0.0721607315879084	0.556049695651343	-0.483888964063435	0.700800590868189	0.00525321506993005	0.0139524157894008	0.394480530674489	0.0457850703146689	0.0311832891344675	1	1	1
ENSG00000087088	-0.26142969377189	-0.036388502862861	-0.225041190909029	0.262086804058218	0.87403098463396	0.331819301748147	0.22622926981501	0.630713062401487	0.248868791125449	1	1	1
ENSG00000087111	-0.586249993128819	-0.463316464523859	-0.12293352860496	0.00739983109307182	0.0273407719319288	0.547563411927973	0.0277987961332781	0.1165721677345	0.33847208466787	1	1	1
ENSG00000087191	-0.119617532461445	0.485611287558485	-0.605228820019931	0.590379484781424	0.0346359800751223	0.00982126593569529	0.361332917366416	0.130913106121686	0.0250398400439485	1	1	1
ENSG00000087263	0.492735888382807	-0.657345219235134	1.15008110761794	0.0377211159848162	0.0101816750411888	2.7909457917443e-05	0.073155802611746	0.0647981943500496	0.000540714768721511	1	1	0.0917104787167176
ENSG00000087269	0.621045293414229	-0.117399905935935	0.738445199350165	0.025648152442661	0.65811624968064	0.00877989510124383	0.0580155497863476	0.555951058002062	0.0231980296164675	1	1	1
ENSG00000087274	0.380005380897138	-0.113735923118466	0.493741304015604	0.0737120475211129	0.583024940455153	0.0223044459106754	0.107759411119763	0.528159638346186	0.0435841397307884	1	1	1
ENSG00000087299	0.548452096682823	-1.09164812544627	1.64010022212909	0.210796668311096	0.00939717048480367	0.00039941280758467	0.200154760460339	0.0625616876903219	0.0031404272883246	1	1	1
ENSG00000087302	0.0675246267827606	-0.384046320766552	0.451570947549313	0.761099821955181	0.0901294933396259	0.0485553699911121	0.412537981050824	0.219905976742744	0.0721052802676796	1	1	1
ENSG00000087365	0.326748133817415	-0.119470473615805	0.446218607433219	0.108478814831505	0.549656199685779	0.0311922836055534	0.135185407282209	0.514303462915449	0.0542911980296678	1	1	1
ENSG00000087460	-0.722350337782371	-0.231057679195056	-0.491292658587315	0.0123926103603371	0.401234492698834	0.0803166631551418	0.0385315502999726	0.449923461644477	0.0998527144812737	1	1	1
ENSG00000087470	-0.0754305534325416	0.513759055313787	-0.589189608746328	0.776079830315877	0.0591953210833748	0.0321968748511016	0.417074700155848	0.177633714945462	0.0552982925927116	1	1	1
ENSG00000087502	-0.296055334751433	-0.727600251936659	0.431544917185225	0.252784180916518	0.00433474243742362	0.0888341247390153	0.221830810200759	0.0402017993183304	0.107233369382954	1	1	1
ENSG00000087842	-0.691471426682839	-0.292097126548591	-0.399374300134248	0.417308533125901	0.709989854976179	0.626090286917712	0.297955751036389	0.574930568461303	0.368419712683037	1	1	1
ENSG00000088038	-0.226412740613015	-0.279459519159221	0.0530467785462061	0.268804946407685	0.164582729844069	0.791260911296467	0.229276102541053	0.299393156401624	0.418116707995304	1	1	1
ENSG00000088205	0.435158593554493	-0.180536875461679	0.615695469016172	0.345381223291934	0.663018574750686	0.165964526585851	0.26476883858223	0.557488280524123	0.161787061142616	1	1	1
ENSG00000088247	-0.354076899448168	0.155017173049727	-0.509094072497895	0.0589192528984317	0.39200131734919	0.00803489845672169	0.0942409663093366	0.444936147052106	0.0219204554811982	1	1	1
ENSG00000088325	0.624765440565169	0.253406536960334	0.371358903604835	0.0182275210466257	0.319201183100262	0.148202100091569	0.048259656441167	0.407486872452226	0.150303270899611	1	1	1
ENSG00000088387	-0.138452874514215	-0.103135390975351	-0.0353174835388641	0.924520803110844	0.902899351129344	0.977826564237047	0.45235008823055	0.638886359810009	0.469018946931219	1	1	1
ENSG00000088832	0.422740340033904	-4.0745930605585	4.4973334005924	0.156959853897985	1.6097739270535e-07	1.17866883553408e-09	0.167947992504474	3.88168626333769e-05	2.62300458910556e-07	1	0.000528971712429779	3.873105793565e-06
ENSG00000088833	0.225954047691432	0.380941365736986	-0.154987318045555	0.420159139420063	0.15041385032625	0.567063550041394	0.298750847249642	0.285338159256594	0.346532673367006	1	1	1
ENSG00000088888	0.124124032488069	0.462648913882712	-0.338524881394643	0.72131951760718	0.147923802279854	0.312261147532925	0.40126071394695	0.283089041597813	0.241620923939084	1	1	1
ENSG00000088930	0.697338899984922	0.365413545264159	0.331925354720764	0.00898562751904984	0.15233763242988	0.193080180084416	0.0311418071616099	0.286963609170199	0.177344260194878	1	1	1
ENSG00000089006	-0.320887469651899	0.595193921057975	-0.916081390709874	0.341251326853973	0.0950407246231135	0.0111211749218701	0.263476583193031	0.223971344991093	0.0268478900640137	1	1	1
ENSG00000089009	0.0886504968198556	1.62302054753675	-1.53437005071689	0.918267796837048	0.0593618373017797	0.078592710496365	0.451426025264722	0.177633714945462	0.0983372830761657	1	1	1
ENSG00000089050	0.693848894199914	-2.12222470924505	2.81607360344497	0.0439749807343605	0.000113323823028218	2.25863377696334e-07	0.0797051028804398	0.00372627868958007	1.59929443994698e-05	1	0.372382082470724	0.000742187059110155
ENSG00000089053	0.0682758780074104	0.267158855558941	-0.198882977551531	0.757325168933232	0.236432352352425	0.373296021345686	0.4114679262243	0.354598115490842	0.269918951792298	1	1	1
ENSG00000089063	-1.44063123230013	-0.375568407098057	-1.06506282520207	0.0201762742903469	0.511463366438608	0.0745672673561447	0.0510663399896742	0.499784574626626	0.0950742105942674	1	1	1
ENSG00000089094	0.0861946407562771	-0.7045683851649	0.790763025921177	0.755253588867419	0.0145070486698905	0.00690644414445959	0.411124353680265	0.0803139622579878	0.0196685555707957	1	1	1
ENSG00000089154	0.70652299606219	0.603546548788833	0.102976447273357	0.0152314683149742	0.0352537131935262	0.709981776909878	0.0432816054943261	0.131381761555797	0.396555499594707	1	1	1
ENSG00000089157	0.206587077032084	0.545021321511104	-0.338434244479021	0.35832045089462	0.0190040034556008	0.135589327639573	0.270529109668509	0.0920587636146943	0.141965730352879	1	1	1
ENSG00000089195	0.466253026848599	0.0331540272794777	0.433098999569121	0.116977977130263	0.909157406762339	0.143698102477786	0.141680216136646	0.640807289528827	0.147755511665804	1	1	1
ENSG00000089248	-0.854548900161419	0.193216186971783	-1.0477650871332	0.00295159160286449	0.472256923719824	0.000423526830013416	0.0167132125678506	0.481740636269744	0.00315913069362232	1	1	1
ENSG00000089280	0.101605314194796	0.273659215063671	-0.172053900868875	0.734683414488941	0.363159772399997	0.566317816366588	0.405502581764561	0.430914826458866	0.34650309258308	1	1	1
ENSG00000089289	-1.27832311785227	-0.17364031076199	-1.10468280709028	0.0176906990311797	0.706203626156605	0.0299905831401717	0.0473228872622828	0.573791494574194	0.0527546679203172	1	1	1
ENSG00000089597	-0.156814111710147	-0.204402063185311	0.0475879514751635	0.402192808385968	0.275597624020678	0.798033880731827	0.291455239408398	0.378783794434746	0.420270057888559	1	1	1
ENSG00000089639	-0.322184406577389	-0.49233969717532	0.170155290597932	0.154865937438504	0.0346390203406942	0.448800135436545	0.166511337069081	0.130913106121686	0.299798684518457	1	1	1
ENSG00000089737	0.707155212045914	0.3874013844471	0.319753827598814	0.0002640350620442	0.0306414847948997	0.0713795216183506	0.00435800758640958	0.121791005083409	0.0927871258572306	0.867619213877241	1	1
ENSG00000089820	-0.538499331918314	0.0992180005854506	-0.637717332503765	0.027748436660206	0.66421077530312	0.00931883668353741	0.0609800888147229	0.557696611850614	0.0241332031665383	1	1	1
ENSG00000089902	0.233258202710025	-0.236293974337932	0.469552177047957	0.51774133620839	0.450704420176295	0.171541895852635	0.335679156420259	0.469570276469313	0.164648195512258	1	1	1
ENSG00000090013	-0.65996595198405	-0.356898521385603	-0.303067430598447	0.0809457475730801	0.34955942677177	0.42000749282799	0.114067245120625	0.425977247879335	0.288864466063463	1	1	1
ENSG00000090054	0.564667805819258	-0.208678220136198	0.773346025955456	0.00589040215685009	0.308831781403767	0.000443510775938009	0.0248342678745003	0.400133788722583	0.00322846210131628	1	1	1
ENSG00000090060	0.147969232799389	-0.0718952313610953	0.219864464160485	0.474214431539497	0.724824666618549	0.287938797996796	0.321221435528584	0.5796266008928	0.22990488944739	1	1	1
ENSG00000090061	0.221781775188346	0.0122969375832538	0.209484837605092	0.194129919180809	0.94153516035752	0.21833407657535	0.190870894313428	0.648464477615374	0.193028265955523	1	1	1
ENSG00000090263	0.299446661393512	0.189504873004203	0.109941788389309	0.311750338061102	0.519275024499991	0.708077034637023	0.249836457698365	0.502385021459398	0.395730403974343	1	1	1
ENSG00000090273	0.398198584036291	-0.365890659871456	0.764089243907748	0.0616520322694824	0.0791322491972665	0.000726747169225279	0.097307902815892	0.206930504658939	0.00451039853009324	1	1	1
ENSG00000090339	0.0224607405038227	-0.770304867705971	0.792765608209794	0.947890392237136	0.0331701621367895	0.0277819408112648	0.457950924987484	0.128210327368206	0.0498021503351538	1	1	1
ENSG00000090372	-0.0340820815393043	0.0904877172013398	-0.124569798740644	0.895460046907611	0.707194393581704	0.619712044824706	0.445435752421266	0.574381450979559	0.366365531378957	1	1	1
ENSG00000090520	0.323117234531032	0.446705994350796	-0.123588759819764	0.18124686968965	0.0666598561890056	0.603548102259804	0.183081918816373	0.187632491513266	0.36022733988228	1	1	1
ENSG00000090615	-0.00408292363740777	-0.594377063926399	0.590294140288991	0.989440190474281	0.0631249965388168	0.063956993159615	0.469898811155015	0.182964200408695	0.0858885633301017	1	1	1
ENSG00000090621	-0.529946046605513	0.48712052444109	-1.0170665710466	0.0380220491012391	0.053696502914878	0.000228998442745367	0.0734994236146693	0.169131628917238	0.00216199096388599	1	1	0.752488882861276
ENSG00000090686	0.262817730907514	0.27977595953927	-0.0169582286317558	0.148611653720133	0.126857302086544	0.924640543801608	0.16248927651911	0.263701756950053	0.455673451458339	1	1	1
ENSG00000090857	0.246964209922955	-0.190177004701648	0.437141214624603	0.714740670479603	0.778199886527208	0.518586954273523	0.398909347445153	0.603191952337497	0.326944130161946	1	1	1
ENSG00000090861	0.644751856367128	0.469724649530784	0.175027206836345	0.0248997456239051	0.0948235597330092	0.526030820334299	0.0569872491297424	0.223971344991093	0.330494829352437	1	1	1
ENSG00000090863	0.354059223646774	0.2542721748247	0.099787048822074	0.1067329004469	0.241105147861244	0.642541625029642	0.134837240215177	0.3562136606697	0.37446186694184	1	1	1
ENSG00000090889	1.34980724151177	-0.121300929998573	1.47110817151034	0.241345890940741	0.914712382790937	0.20134249180061	0.216570425261339	0.642153024863294	0.183125752952271	1	1	1
ENSG00000090989	0.421975788549747	0.236474891766404	0.185500896783343	0.0695835309850565	0.277870293019203	0.404383753709258	0.103707452687448	0.380041033780145	0.28286471219182	1	1	1
ENSG00000091009	0.448922594296495	0.274359459076676	0.174563135219819	0.0191456503143846	0.136232304207622	0.340782696435764	0.0494253648605328	0.271487772123953	0.25323619187974	1	1	1
ENSG00000091039	0.748119513901855	-0.0187705139260498	0.766890027827905	0.00286393789140864	0.934962740161514	0.00220646324034123	0.01648601120671	0.647738703427347	0.00916580721446316	1	1	1
ENSG00000091127	0.871897084758705	0.329754086064345	0.542142998694361	0.00777166886239701	0.276141919761185	0.0823054161046716	0.0287090770510518	0.379011630272223	0.101756734019815	1	1	1
ENSG00000091140	0.648887907162453	0.340674163617433	0.30821374354502	0.00553416060294473	0.126674421016706	0.165919736077505	0.0239750884981141	0.26357406262607	0.161787061142616	1	1	1
ENSG00000091157	0.86838674477009	-0.110628812776022	0.979015557546112	0.00982994168218697	0.714115116349466	0.00334447713895013	0.0330113434693438	0.576665384696997	0.0121275455090557	1	1	1
ENSG00000091164	-0.073458248553957	-0.334566668586083	0.261108420032126	0.756657611487007	0.178343219580733	0.283157094549167	0.411338793480836	0.31425103615288	0.227838642366073	1	1	1
ENSG00000091436	0.682243812395634	-0.283531287810109	0.965775100205743	0.0623263681099296	0.35250269112114	0.00636006224989421	0.0981149403584459	0.426658299858301	0.018639267756217	1	1	1
ENSG00000091483	0.567597759839135	0.138602915530689	0.428994844308446	0.054668467929398	0.630441329094668	0.142032407004069	0.0900409842685387	0.546274438110846	0.146801098375925	1	1	1
ENSG00000091527	0.397414943386837	0.388421086588189	0.0089938567986475	0.145802998326575	0.146717052091026	0.973002541862873	0.160197838728554	0.282023112676517	0.468104073105078	1	1	1
ENSG00000091542	-0.676596883096454	-1.02042284692039	0.343825963823934	0.0211520912005338	0.000841140240617557	0.22389186707763	0.0523407574213819	0.0141485217776553	0.196120091620249	1	1	1
ENSG00000091640	-0.114310987641401	-0.23261835668711	0.118307369045709	0.600077342028051	0.307495418277766	0.594752754115782	0.364632958442244	0.399834590928816	0.357580920869994	1	1	1
ENSG00000091732	-0.0354052138155723	0.233488660162259	-0.268893873977832	0.903362974903497	0.422029949843036	0.357889814377877	0.447349786018645	0.457185074055349	0.261742969171965	1	1	1
ENSG00000092010	0.0274527500363654	-0.251966977360393	0.279419727396758	0.866816528285803	0.12952277161624	0.0947208097483571	0.43821226509925	0.266819607362352	0.111219279949571	1	1	1
ENSG00000092036	0.488622358719251	0.837491778666325	-0.348869419947074	0.142405232925108	0.0245902962637596	0.31332487607485	0.158268601085715	0.108909491984505	0.241628855481341	1	1	1
ENSG00000092094	-0.047898555998616	0.843171456304717	-0.891070012303333	0.841164816070689	0.000970821396400958	0.000633924649671978	0.432000855756868	0.0153786007917392	0.00413185457842023	1	1	1
ENSG00000092098	-0.584007148802891	-0.504513397398353	-0.0794937514045386	0.0164581508847393	0.0340059866336527	0.730506100904386	0.0454453012882309	0.129700354920632	0.400702401084072	1	1	1
ENSG00000092108	0.517689964104385	1.04259214988468	-0.524902185780291	0.0467188747597441	0.000231384065392788	0.0439847714807602	0.0826507909888746	0.00627676420319996	0.0683817023226351	1	0.760328038880701	1
ENSG00000092148	0.464459631369792	0.198723221725599	0.265736409644192	0.0584979586641728	0.40132212912173	0.26674383135225	0.0937604293624077	0.449923461644477	0.219357017676967	1	1	1
ENSG00000092199	0.0762039747537336	0.0951589461051418	-0.0189549713514082	0.719809096546652	0.655965103226326	0.929005365950763	0.400714073438841	0.555475789146901	0.4566687281947	1	1	1
ENSG00000092201	0.0533282990786393	0.180201209900432	-0.126872910821793	0.861871491783741	0.509480714211482	0.663148470435748	0.436479251321681	0.498498961921832	0.381936995651025	1	1	1
ENSG00000092208	-0.404721868820078	-0.0559002389746962	-0.348821629845382	0.169661906259555	0.83930264091107	0.223622619344125	0.175903519646024	0.618243321739324	0.196120091620249	1	1	1
ENSG00000092531	0.340023882248032	0.323895731661862	0.0161281505861698	0.126040872120817	0.147841902402075	0.941280181062719	0.147165303642608	0.283089041597813	0.458682863197687	1	1	1
ENSG00000092621	-0.30841616104616	0.0490179000447636	-0.357434061090923	0.605801637779205	0.933038177258979	0.545806966051496	0.366435302565521	0.647276253176888	0.337801169120124	1	1	1
ENSG00000092820	0.769524627212322	0.0429521024838735	0.726572524728448	0.0136529857096808	0.884584414081313	0.0191463874628638	0.0405799367851146	0.634617370404765	0.0393480239859025	1	1	1
ENSG00000092929	-0.539501891091802	-0.749194740795242	0.20969284970344	0.0226087081397471	0.00180671961784933	0.352195813634978	0.0539857827269959	0.0234179097290635	0.258926392521133	1	1	1
ENSG00000092964	1.18196079763607	0.668787365572336	0.51317343206373	0.0514738761642335	0.247364170752656	0.379325795738258	0.0870970522801148	0.36035238772987	0.272809327446655	1	1	1
ENSG00000093000	0.444804029459102	1.38051993163919	-0.935715902180085	0.199442081685896	2.95667869786721e-05	0.00566224384420968	0.194208343199187	0.00149222299412453	0.0171605316649766	1	0.0971564620119167	1
ENSG00000093010	-0.431516197759742	-0.460066394019935	0.0285501962601931	0.0322277539969577	0.0189450878848944	0.880951844637623	0.0660523683143581	0.0920587636146943	0.443359446473389	1	1	1
ENSG00000093144	0.0559912091100252	-0.770707107670847	0.826698316780873	0.836998392525304	0.00808314690927602	0.00468463056286924	0.430944756617973	0.0584394975295845	0.0151402692596149	1	1	1
ENSG00000093167	-0.382475151652995	0.512654958096073	-0.895130109749068	0.291560840292453	0.0909393999765306	0.0107687913667068	0.24129209810794	0.220513468990638	0.0262205318161521	1	1	1
ENSG00000094880	0.912884188498708	0.0950328356685949	0.817851352830113	0.00241994556433098	0.738562556780758	0.00636553909422592	0.0148745265545268	0.586041008067052	0.018639267756217	1	1	1
ENSG00000094914	0.258163436873466	0.368843465965364	-0.110680029091898	0.307590076291117	0.136810798722686	0.654870525510467	0.247525259077663	0.271597252902458	0.378973893129082	1	1	1
ENSG00000094916	1.41623996672924	0.029260707797411	1.38697925893183	2.82089397385764e-05	0.91947522583527	3.68568270498491e-05	0.00130187408850616	0.64348187273406	0.000639075582532576	0.092694575980962	1	0.121111533685804
ENSG00000095002	0.944387486870405	0.424760669325847	0.519626817544558	0.000690336411295336	0.0984859093796183	0.0458893111168206	0.0081141135846068	0.227275972114635	0.07005680313833	1	1	1
ENSG00000095139	0.3519915102518	-0.38140488646295	0.733396396714749	0.106838415008937	0.0809196064548806	0.0015897793828742	0.134837240215177	0.208681209024394	0.00730537395540615	1	1	1
ENSG00000095261	0.533452649550635	-0.0510921929667945	0.584544842517429	0.0227101116198371	0.805206281071075	0.0104925219049042	0.0539857827269959	0.611210842501319	0.0257401722556826	1	1	1
ENSG00000095319	0.789092980978187	-0.0412734033698289	0.830366384348016	0.00304080236232087	0.866405201426438	0.00189410168584716	0.0169706169742862	0.628937247778467	0.00826495254218908	1	1	1
ENSG00000095380	0.0949436643946339	0.0460298745921969	0.0489137898024371	0.667793267723762	0.834427868636306	0.824522226023097	0.384907362400192	0.617622182345793	0.428426206309721	1	1	1
ENSG00000095564	0.0627113829993296	0.440819786576564	-0.378108403577234	0.842861230741001	0.167344874877382	0.235827336414806	0.432299698337905	0.301386239969635	0.20274727854006	1	1	1
ENSG00000095585	-0.710642378968799	-0.363998089811235	-0.346644289157564	0.0266759311287277	0.250507338804199	0.269141213338324	0.0592874189595133	0.362191131633773	0.220432173564484	1	1	1
ENSG00000095906	-0.237114671595336	0.699607608361189	-0.936722279956525	0.318056756902303	0.0058028223603724	0.000382797029060873	0.252929207867905	0.0491923264029274	0.00308970160989538	1	1	1
ENSG00000096060	0.484161242048266	-1.04281604054753	1.52697728259579	0.63137347872547	0.3035175261969	0.136193935196048	0.374887671815898	0.398000691732793	0.142389114708656	1	1	1
ENSG00000096063	1.29880542265371	0.0377650622458975	1.26104036040781	2.32055771358951e-05	0.886198465906514	3.62123503645822e-05	0.00120012187771506	0.635088834210841	0.000639075582532576	0.0762535264685514	1	0.118993783298017
ENSG00000096080	-0.10188295666749	-0.0979499135182617	-0.00393304314922849	0.605049972909485	0.609980130912296	0.983836583864273	0.3664091867473	0.537205261301611	0.470410684545975	1	1	1
ENSG00000096401	0.49923618833532	-0.300309327492288	0.799545515827607	0.0238232659384325	0.150396753517777	0.000539423979635547	0.0554758751601815	0.285338159256594	0.00366944224101488	1	1	1
ENSG00000096746	0.524675424636312	0.131736290234104	0.392939134402208	0.00616234175803369	0.465440795352776	0.0351729642184494	0.0251527419716514	0.478491540273804	0.0582270297265009	1	1	1
ENSG00000097021	0.428330445614164	0.268189032934381	0.160141412679783	0.244756447288897	0.477742946215178	0.66588564736447	0.218343680398957	0.484709520486309	0.382626835709909	1	1	1
ENSG00000097033	0.173174821904014	-0.0319332372955207	0.205108059199535	0.415989765075063	0.881834641266618	0.339871031297198	0.297577527846996	0.633692056947479	0.252992570856992	1	1	1
ENSG00000099203	-0.661640787255185	-0.213024271675088	-0.448616515580096	0.0203673819598702	0.443005683331025	0.109651416686544	0.0512158373388365	0.467586853535727	0.1229751301943	1	1	1
ENSG00000099219	0.511829183426445	-0.233055166365956	0.744884349792401	0.170777428029149	0.516435055827493	0.0471207567834167	0.176641784341284	0.502335819186734	0.0709213831208405	1	1	1
ENSG00000099246	0.299819890468431	0.215417448144836	0.0844024423235948	0.240698802974842	0.371508118905235	0.732096880113591	0.216239897293461	0.434788516962375	0.401282085741088	1	1	1
ENSG00000099331	0.506457967187114	-0.248354196120823	0.754812163307937	0.0970298802513277	0.404991286508713	0.0156880216616579	0.127225793624438	0.45127011541759	0.0339497714369728	1	1	1
ENSG00000099381	-0.063341753277124	-0.386165877283962	0.322824124006838	0.814164509069295	0.141651257369028	0.226840381994183	0.426641032409468	0.276199775150833	0.198112528244809	1	1	1
ENSG00000099622	0.71002864425301	0.102175291343702	0.607853352909308	0.00795681162215568	0.688025652868791	0.0216062998776754	0.0290065567499917	0.564944154191532	0.0424972186660303	1	1	1
ENSG00000099624	-0.797801377247974	-0.33037397373238	-0.467427403515595	0.0091728037687199	0.251863245577216	0.111040115553837	0.0315558435699466	0.362942540430526	0.124022755996282	1	1	1
ENSG00000099783	0.441472455083485	0.639016796547972	-0.197544341464487	0.123367024028712	0.0285514816379608	0.483207148246496	0.145372651483581	0.117931125188589	0.312595093760822	1	1	1
ENSG00000099797	6.535373672335e-05	1.25346991096609	-1.25340455722937	0.999848965330864	0.000670912478889863	0.000802886451750625	0.472085950621267	0.0129810285041247	0.00473756838938825	1	1	1
ENSG00000099800	-1.55025119876672	-1.38380658750025	-0.166444611266476	6.47839794414863e-05	0.000554457951634938	0.635472540161436	0.00218506330343507	0.0114598087077753	0.371872468992581	0.212880156444724	1	1
ENSG00000099804	-0.798671032359751	-0.363986843150661	-0.434684189209089	0.0735526947739068	0.324766800659071	0.287535713260217	0.107750801361405	0.410248043592627	0.22970078111632	1	1	1
ENSG00000099810	-0.354017344930353	0.476945302005674	-0.830962646936027	0.543300135554526	0.365178217417771	0.140841434403871	0.344062506009858	0.431453710682037	0.14587735926054	1	1	1
ENSG00000099817	-0.332491657910321	0.678274952712038	-1.01076661062236	0.247573658260928	0.0164652390168781	0.000905064252234238	0.219744108045031	0.0848162880365888	0.00514557767572529	1	1	1
ENSG00000099899	-0.686150458703682	-0.0870771407861868	-0.599073317917495	0.00246453600375715	0.664267248488008	0.00613565310359232	0.0149950949504354	0.557696611850614	0.0184161451552451	1	1	1
ENSG00000099901	2.38203263362427	2.25124269781966	0.130789935804611	2.77679320236594e-07	6.27618289059246e-07	0.720026573103838	4.78690999227512e-05	9.72894181548653e-05	0.399160441613335	0.000912454246297449	0.00206235369784868	1
ENSG00000099940	0.0270738749485263	-0.290162066407208	0.317235941355734	0.930547934364377	0.377073907870029	0.323598815083262	0.453582556314444	0.4373717672464	0.245717249098092	1	1	1
ENSG00000099942	-0.110784863701291	-0.277398633468691	0.1666137697674	0.627033108597762	0.223272136459572	0.463521965885318	0.373814564823425	0.34684558690592	0.305183373326277	1	1	1
ENSG00000099968	-0.118100887047517	-0.652640454416366	0.534539567368849	0.630663582813083	0.0137495264120195	0.038004224079035	0.37460952401393	0.0777763087550934	0.0612858245216669	1	1	1
ENSG00000099977	-0.560721749793632	-0.36761433075662	-0.193107419037012	0.20258692377852	0.374490953424669	0.648693755926827	0.195105765356041	0.435532918196461	0.376648954547085	1	1	1
ENSG00000099995	0.0691130671376136	-0.283575938312132	0.352689005449745	0.661093968846061	0.0773215387139897	0.0306751916113903	0.383293380937097	0.204637248017737	0.0537239397790194	1	1	1
ENSG00000100029	-0.0414783458016163	0.131381319859218	-0.172859665660834	0.841579525357609	0.523836012051476	0.405116931661775	0.432059013267249	0.503172862242595	0.283250377831505	1	1	1
ENSG00000100030	-0.0490010159845043	0.400438096830051	-0.449439112814556	0.823932128041811	0.0690704331271486	0.0454672071862066	0.42860641982626	0.192916427868097	0.0697810541728882	1	1	1
ENSG00000100075	-0.347808167061281	-0.462492447860719	0.114684280799437	0.23588772851252	0.109451207509408	0.689307210892814	0.214149724064799	0.240048233251473	0.389759319336494	1	1	1
ENSG00000100083	-0.557488977916252	0.35453430694859	-0.912023284864842	0.0250662982618374	0.163149963120318	0.000721057335567048	0.0571853783619583	0.297083010844808	0.00450299405117379	1	1	1
ENSG00000100092	-0.794711790803593	-1.18296703439957	0.388255243595977	0.0225722118847261	0.000821150985219026	0.241289497658793	0.0539857827269959	0.0141485217776553	0.205846238659835	1	1	1
ENSG00000100097	-0.0988889566027281	-0.139049353071302	0.0401603964685737	0.827646795659	0.761391367087024	0.929794950375014	0.430151397835882	0.595876323961486	0.456912680161262	1	1	1
ENSG00000100109	0.846772392291282	0.510077039660718	0.336695352630565	0.0011745767874444	0.0338181583926568	0.158832187258224	0.0105721815519152	0.129677504726288	0.157195126738281	1	1	1
ENSG00000100129	0.609327677517298	1.16658020026114	-0.557252522743841	0.0318287614850821	0.0001336258127816	0.0468247387737416	0.0654941676849912	0.00420280577386589	0.0706769926261051	1	0.439094420800339	1
ENSG00000100138	-0.0377034409913588	0.210848004387772	-0.248551445379131	0.876429883734309	0.384726495275018	0.30805303586053	0.440203511438143	0.440877052646458	0.239102110909369	1	1	1
ENSG00000100147	1.15984256550194	-0.173169145309199	1.33301171081114	0.00192578860153158	0.581546705783225	0.000306050362638334	0.0131047276118249	0.528159638346186	0.00271784851374893	1	1	1
ENSG00000100162	-0.500727143633205	-0.436366750462168	-0.0643603931710369	0.0864329884751095	0.122307924983377	0.818898504461904	0.118151135889796	0.257813178013172	0.42635737378594	1	1	1
ENSG00000100201	0.213245712659216	-0.197677675306445	0.410923387965662	0.487495858803124	0.519059498325546	0.18530386248987	0.325351238864772	0.502385021459398	0.172938600904202	1	1	1
ENSG00000100216	0.0893183195430511	0.593697049401259	-0.504378729858208	0.817085547940546	0.35466552777321	0.367285371677914	0.427539507711416	0.427802961096826	0.266363457857673	1	1	1
ENSG00000100220	0.654229109329549	0.22833738888488	0.425891720444669	0.00119471593831954	0.219435749718208	0.0264612399423572	0.0105920700023515	0.345176383134521	0.0487242449088013	1	1	1
ENSG00000100225	-0.239935675672285	-0.226856246963997	-0.0130794287082879	0.224900701337989	0.252873603990536	0.946735960001697	0.207823352864961	0.362952471622692	0.45987013140154	1	1	1
ENSG00000100226	0.714590148017484	-0.288661312696203	1.00325146071369	0.0437688257266327	0.396481871148418	0.00574505161681402	0.0795172327449007	0.447214954665799	0.0173440103102094	1	1	1
ENSG00000100227	0.306140708644979	-0.243364120920713	0.549504829565693	0.14763615078197	0.2408905310598	0.0116649045302687	0.161764676568805	0.3562136606697	0.0276240688737383	1	1	1
ENSG00000100241	-0.0497118631621635	0.274764093193243	-0.324475956355407	0.839852697756552	0.229301097988453	0.176636911291712	0.431469808667527	0.349293095974321	0.167985909172304	1	1	1
ENSG00000100242	-0.326113510912015	-0.155413375845169	-0.170700135066846	0.193920891609164	0.527921065237323	0.490301160442508	0.190786279719075	0.504968280185361	0.315849792211934	1	1	1
ENSG00000100243	0.0147601076439798	-0.153924696269057	0.168684803913037	0.958068067273127	0.580344643356975	0.546971101459224	0.46148597462059	0.528159638346186	0.338252880527208	1	1	1
ENSG00000100266	0.438107941894736	-0.15539176919663	0.593499711091366	0.0958708788676702	0.546815057512632	0.0267528073661871	0.126241473420942	0.512832053035696	0.04884999914667	1	1	1
ENSG00000100280	0.501622543561459	0.12033616296287	0.381286380598589	0.0800306402084921	0.66822937087724	0.179515716974936	0.113395652767497	0.559269447478692	0.169584873577242	1	1	1
ENSG00000100284	-0.408851217387614	0.200983816420201	-0.609835033807815	0.132766082085666	0.414391403042214	0.0228926842593635	0.151350286625782	0.455662999127369	0.0441272917036873	1	1	1
ENSG00000100292	-1.33088528849508	-0.574692064447621	-0.756193224047458	0.162462137689009	0.504064603586038	0.403460806202739	0.171020415022504	0.496783242729343	0.282726931014699	1	1	1
ENSG00000100296	0.424258183284464	-0.0937703285504913	0.518028511834955	0.0771426593680686	0.662917556263627	0.0270770549655312	0.110108106892655	0.557488280524123	0.0491036247698501	1	1	1
ENSG00000100297	0.166413960483148	0.332942433892036	-0.166528473408889	0.536161092284316	0.219593569556673	0.535635572908507	0.342262524761134	0.345176383134521	0.334287873523657	1	1	1
ENSG00000100300	-0.771162977609122	-0.325541384746319	-0.445621592862802	0.126396893068148	0.670669464257372	0.508480239470382	0.147311757001729	0.559381454136509	0.323834352499121	1	1	1
ENSG00000100304	0.395629672034987	0.327915283994744	0.0677143880402429	0.4156511185246	0.497749128173743	0.888425857210501	0.297577527846996	0.493923598378188	0.445719354966952	1	1	1
ENSG00000100316	0.441292411586428	-2.26596394349108	2.7072563550775	0.403354482679612	0.00183442093392311	9.9531093586062e-05	0.291888066894803	0.0234179097290635	0.00119249399753179	1	1	0.3270591735238
ENSG00000100325	-0.567641660870022	0.0154236955544535	-0.583065356424475	0.00613114711236939	0.935245208008084	0.0045868622535931	0.0251402272767281	0.647738703427347	0.0149245674493763	1	1	1
ENSG00000100345	0.442137630913544	0.311868918926642	0.130268711986902	0.145823820753591	0.300710001301176	0.663214033679448	0.160197838728554	0.39668823028717	0.381936995651025	1	1	1
ENSG00000100347	0.442340076109732	0.336486518748325	0.105853557361407	0.0890459496813742	0.187885102123835	0.675962969098471	0.120239835900757	0.321313353051196	0.385149806770977	1	1	1
ENSG00000100353	0.268964052605938	0.302807712688336	-0.033843660082398	0.161319563657581	0.116156778676243	0.857811696127164	0.170787992964489	0.248847433050577	0.437693854458749	1	1	1
ENSG00000100365	-1.26557230553453	0.470249243467438	-1.73582154900197	0.0604597873376106	0.461634673389687	0.0108934546043928	0.0957441124562828	0.477291866659893	0.026391249025646	1	1	1
ENSG00000100401	0.428618457391719	0.523146193342203	-0.0945277359504839	0.0808699675993473	0.0332017728133106	0.691512831816484	0.11406405780393	0.128210327368206	0.390188413516982	1	1	1
ENSG00000100403	0.355993646240823	-0.393862161185152	0.749855807425976	0.254054064114763	0.2016437173554	0.0194855043390833	0.222693280987567	0.33328672838321	0.0397766410111774	1	1	1
ENSG00000100412	-0.261490028964252	-0.00896156683198606	-0.252528462132266	0.288763501487923	0.969914484543786	0.298990814089163	0.239710595865691	0.651718970104541	0.235401457979285	1	1	1
ENSG00000100418	-1.08064255686616	-0.0492052826711074	-1.03143727419505	0.000978101299668546	0.870701289185664	0.00161404860037907	0.00960463759392657	0.630127525313597	0.00739508176447286	1	1	1
ENSG00000100442	0.224211135965591	-0.551105288982834	0.775316424948425	0.454090962775481	0.0794762048436799	0.014714534903408	0.314521219057087	0.207057120551059	0.0324673713315817	1	1	1
ENSG00000100462	0.814714895181753	0.244487428472534	0.570227466709219	0.00464770705155577	0.359713996196827	0.0393307474219837	0.0216717060793763	0.43058369794396	0.0629040390683013	1	1	1
ENSG00000100519	0.391738693886826	-1.72116294856222	2.11290164244904	0.200725793529204	9.51335715162512e-05	1.12847155101652e-06	0.194399393316668	0.00322590726461827	5.49345948960696e-05	1	0.312608916002402	0.00370815751664028
ENSG00000100522	-0.229875244988957	0.451382972053593	-0.68125821704255	0.587037171093142	0.208649811718938	0.0903218470712279	0.36013970602607	0.338829316342948	0.108290171455158	1	1	1
ENSG00000100523	0.0381513017096505	-0.653092518427123	0.691243820136773	0.868461643084538	0.00806968692321692	0.00516717345368858	0.438472454155499	0.0584394975295845	0.0160986080079257	1	1	1
ENSG00000100554	0.0508419135015652	-0.634818716463321	0.685660629964887	0.869891032767529	0.0514268972287226	0.0348714052806432	0.439051256422289	0.164126784463326	0.0581256202808859	1	1	1
ENSG00000100567	0.336936199691436	-0.466667247243101	0.803603446934537	0.189047697961501	0.0763691327923458	0.00336188519888666	0.18789824500792	0.202858800700387	0.0121275455090557	1	1	1
ENSG00000100568	1.3977298079069	1.50238452858261	-0.104654720675707	0.0596825777577849	0.0281393264569253	0.87963826221571	0.0951675668346927	0.117664212151242	0.443312928011987	1	1	1
ENSG00000100577	-0.605888152560553	0.294816773941234	-0.900704926501788	0.071703446324056	0.402955605282277	0.0119092143041421	0.10596931040668	0.450768461515828	0.0280240184738663	1	1	1
ENSG00000100580	1.04687505043763	-1.06270061581659	2.10957566625422	0.0457191466405347	0.0422678582964414	0.000212540468416452	0.081439330375796	0.148223820188184	0.00206751199332366	1	1	0.69840797921646
ENSG00000100591	-0.113825572850856	-0.177880678117968	0.0640551052671116	0.650731997955664	0.482984593475654	0.799270634174502	0.379555037114614	0.487520484868476	0.420352943049382	1	1	1
ENSG00000100596	-0.153237631633502	-0.809845234616398	0.656607602982896	0.625698650765576	0.0133549654299656	0.0421964731388691	0.373558443058623	0.0768775384374661	0.0662627980709001	1	1	1
ENSG00000100603	0.179145669782811	0.218338658740798	-0.0391929889579865	0.376270439333311	0.267119352048512	0.843160057396758	0.279812346638721	0.373010492819656	0.433197675367636	1	1	1
ENSG00000100612	-0.0662198680290158	-1.53816568359215	1.47194581556314	0.8572303081283	0.135911328363643	0.104789113864767	0.435494543873155	0.271259792186777	0.119413366713104	1	1	1
ENSG00000100614	1.03426801347962	0.208024090665187	0.826243922814437	0.00899223383066953	0.594957349153348	0.0371788389170749	0.0311418071616099	0.531127668098238	0.0602667434543719	1	1	1
ENSG00000100632	-0.207896404584209	-0.0938175874426292	-0.11407881714158	0.42564249779915	0.718276965999602	0.660945347856515	0.300997295461611	0.577535774028727	0.381319640750674	1	1	1
ENSG00000100650	0.24208680116907	-0.0529435916366713	0.295030392805741	0.274676986414533	0.809700345934751	0.185487688491255	0.2322418267375	0.61249608520219	0.172938600904202	1	1	1
ENSG00000100664	0.992477230763773	-0.0478661009839062	1.04034333174768	0.001591121482952	0.865345672144621	0.000911385922563327	0.0117584199221457	0.628502607739916	0.0051614611509991	1	1	1
ENSG00000100697	1.17863315233241	0.0409948489306495	1.13763830340176	0.00350697905888926	0.916103492948099	0.005355398189252	0.0181976881263593	0.642153024863294	0.0164871861055604	1	1	1
ENSG00000100714	0.652659202233815	0.524782436794999	0.127876765438815	0.0070749415886518	0.0272018546970911	0.575821663280663	0.0271893465323468	0.116436356794208	0.350254489624952	1	1	1
ENSG00000100722	0.335337135875248	-0.276455794178161	0.611792930053409	0.142954728860545	0.224553747446578	0.0100893725636114	0.158538609632605	0.346954421063155	0.0252603983370662	1	1	1
ENSG00000100726	-0.0223009682852744	1.14252858589678	-1.16482955418206	0.94084119505084	0.000323605805593648	0.000361334945015286	0.455736297511084	0.0077688703755292	0.00299403866826474	1	1	1
ENSG00000100749	0.665343063240812	0.120088569488648	0.545254493752164	0.0165377142337735	0.65167262077879	0.0465732324890884	0.0454936322564323	0.552892836433192	0.0706433405773021	1	1	1
ENSG00000100764	0.0901076854037925	-3.25479721823428	3.34490490363807	0.902626432635947	0.00111970411453648	0.000350053839328751	0.447279725990212	0.0168748077267067	0.00297087199493807	1	1	1
ENSG00000100813	0.307875839020602	0.201909635258791	0.105966203761811	0.09098139915178	0.257748815301657	0.550974655944435	0.121583495493717	0.366457664738208	0.339707480202352	1	1	1
ENSG00000100815	-0.587817587874076	-0.369005537565837	-0.218812050308239	0.0426465912564952	0.186353413118478	0.433082227808397	0.0783816235325831	0.321313353051196	0.29374843349118	1	1	1
ENSG00000100823	0.576178408999939	0.530666013623242	0.0455123953766969	0.0184379216529064	0.0276137770807748	0.844712802770289	0.0485680765015352	0.11681712151259	0.433525485163267	1	1	1
ENSG00000100836	0.715297998582916	0.362888232122876	0.35240976646004	0.0284028495896402	0.240789737329553	0.26019633325735	0.0616325455935283	0.3562136606697	0.21648486226815	1	1	1
ENSG00000100883	0.610149722023979	-0.0706413936663775	0.680791115690357	0.00727975169715379	0.740526625163786	0.003080351025096	0.0275058225496409	0.586895164405777	0.0114470995781973	1	1	1
ENSG00000100888	0.114744688914672	0.0717214221196013	0.0430232667950705	0.583874432112211	0.727787484584954	0.835742820730164	0.359051248231664	0.581103085853475	0.431085189429415	1	1	1
ENSG00000100889	-0.473476276475752	-0.087844456167017	-0.385631820308735	0.063565800881633	0.728334827037558	0.130706114813339	0.099418243190155	0.581326232169472	0.138337943053393	1	1	1
ENSG00000100902	0.0848113292831312	-0.882051565688288	0.966862894971419	0.73170605831675	0.00234133216650097	0.000689547137521817	0.404723124114597	0.0270469190288926	0.00438432929370765	1	1	1
ENSG00000100911	0.574056413550303	0.818370962830915	-0.244314549280612	0.0354564145052563	0.00480960671613519	0.363908872077136	0.0702738128135145	0.042953775494497	0.264783962913316	1	1	1
ENSG00000100934	0.16032514701079	-0.501580084888923	0.661905231899713	0.458181406461495	0.022329463682423	0.00375417363397771	0.316083800910392	0.101591638366228	0.0129671072552332	1	1	1
ENSG00000100938	-0.266660791282381	0.00652646894942793	-0.273187260231809	0.162020540745023	0.971419110614892	0.146682618075162	0.171004278322029	0.652077161383802	0.149639037296755	1	1	1
ENSG00000100941	0.326081563791047	0.488091378526964	-0.162009814735918	0.237996482056798	0.0873240913367328	0.558195316134073	0.215698867482786	0.217327979018598	0.342340090395489	1	1	1
ENSG00000100949	-0.821766025696585	-0.402089844764248	-0.419676180932337	0.00212825690245502	0.10266681240481	0.0929259426212025	0.0136728585058352	0.232090250016037	0.110165827160024	1	1	1
ENSG00000100982	-0.619018110508636	-0.665405116864108	0.0463870063554722	0.017965683023041	0.00802020797217633	0.848815296016394	0.0478111744182316	0.0584394975295845	0.434812546008778	1	1	1
ENSG00000100983	0.0916576060288214	0.35693924750484	-0.265281641476019	0.744950237682856	0.20349177848087	0.345689295117462	0.407832330105111	0.335574559915176	0.255822724913684	1	1	1
ENSG00000100994	0.573075026048871	-0.00126066518054319	0.574335691229414	0.121228788358379	0.997169254224004	0.116999933558125	0.144273494261831	0.658967175589457	0.12817145321196	1	1	1
ENSG00000100997	-0.120007215741038	-0.669497850286769	0.549490634545731	0.673611027274385	0.0352943821887627	0.0709355390306121	0.386220773560854	0.131381761555797	0.0926251062632027	1	1	1
ENSG00000101017	-0.494656763397393	-1.20669171575758	0.712034952360183	0.172284584169862	0.00215480442951657	0.0551059272097358	0.17772675696476	0.0260477857938994	0.0781810076752329	1	1	1
ENSG00000101019	0.182581967440868	0.160698356983518	0.0218836104573496	0.40394037612199	0.431302616906127	0.917283429981433	0.291897259628051	0.461864390670505	0.453482398382553	1	1	1
ENSG00000101040	-0.397481825270527	0.276556441420423	-0.67403826669095	0.0992075400671153	0.238172741034296	0.00673269383198751	0.128912368512051	0.355978271197215	0.0192928002508024	1	1	1
ENSG00000101079	0.30872335922394	0.420974776830325	-0.112251417606385	0.258746520776338	0.10156616806921	0.668164084683594	0.224994689445432	0.230804221018138	0.382806417388785	1	1	1
ENSG00000101109	1.42166590115325	-0.113242325734504	1.53490822688775	0.000142238148444224	0.733749124046609	5.66897052587305e-05	0.0038048919668795	0.584358196853793	0.000849133840945692	0.46739455578772	1	0.186282371480189
ENSG00000101126	-0.028523212783385	-0.245930778892322	0.217407566108937	0.888669727363687	0.230502813619966	0.289149176328565	0.444194224068934	0.349888433107694	0.23017119743609	1	1	1
ENSG00000101132	-0.0944208556391191	-0.00622985465820121	-0.0881910009809179	0.83895034026076	0.988736689473252	0.845793104326756	0.431189739578926	0.655991416871289	0.433692248743895	1	1	1
ENSG00000101138	0.271210491677492	-0.270412648086467	0.541623139763959	0.282227370533382	0.276788698258645	0.0353779784615517	0.236052959140432	0.379151006727946	0.0583517103220917	1	1	1
ENSG00000101146	0.334666240012876	0.1743315437301	0.160334696282775	0.119096878641918	0.402044919302499	0.444422899711714	0.142797412008732	0.450446284150819	0.29802487091049	1	1	1
ENSG00000101150	-0.271962675308783	-0.117055508876636	-0.154907166432147	0.2270267934717	0.582101970310584	0.478105998161511	0.209289399905926	0.528159638346186	0.310196806104903	1	1	1
ENSG00000101158	-0.518328792266932	-0.486421144923227	-0.0319076473437052	0.0367308618346967	0.0411786241043589	0.891904240773898	0.0719548662822699	0.146741376962243	0.446892222536854	1	1	1
ENSG00000101160	-0.262864908483145	-0.550242927851426	0.287378019368281	0.545033831860592	0.208596238413672	0.507881064439642	0.344670322797371	0.338829316342948	0.323717448905903	1	1	1
ENSG00000101161	0.271747913530225	0.00810290606349013	0.263645007466735	0.299737172956625	0.975285118832224	0.315812247408984	0.243657994214689	0.653056291512047	0.242277212056358	1	1	1
ENSG00000101182	0.055494018881213	-0.164548316160597	0.22004233504181	0.787590148417515	0.425467344896862	0.289041451456476	0.419780539257361	0.458769781199911	0.23017119743609	1	1	1
ENSG00000101191	0.245430119033821	-0.191747037212803	0.437177156246625	0.195696396272292	0.304774959069979	0.0244124510568712	0.191561308621296	0.398445792112462	0.0460401391915392	1	1	1
ENSG00000101193	0.0842331643024228	-0.279924803539489	0.364157967841912	0.744696463635264	0.30152493199644	0.173792614181249	0.407832330105111	0.396718286132298	0.165888565306881	1	1	1
ENSG00000101199	0.100463221064571	0.213929103653922	-0.11346588258935	0.773882240420572	0.529344867641482	0.741984484637784	0.416201696507692	0.505402425769921	0.403691871517214	1	1	1
ENSG00000101220	-0.034732513992252	0.966520956015114	-1.00125347000737	0.93112839923623	0.00811702032644839	0.0116860508859778	0.453645917423099	0.0584394975295845	0.0276240688737383	1	1	1
ENSG00000101265	1.07279146703091	2.45646284891203	-1.38367138188112	0.0153151171341285	0.000465707004704816	0.017856192392119	0.0433604716715906	0.00990856241942835	0.0376400080702418	1	1	1
ENSG00000101294	-0.602689091631865	0.223151052556408	-0.825840144188273	0.0422231491664497	0.432603894914196	0.00646283683380758	0.077894870431175	0.462246908518013	0.0188532933108344	1	1	1
ENSG00000101310	0.31611540810007	0.216955300701874	0.0991601073981967	0.19196073131463	0.366432880555899	0.678296225184458	0.189978307742942	0.432189951012229	0.386196734063245	1	1	1
ENSG00000101337	-0.386270322567132	-0.169329662206262	-0.21694066036087	0.0813123693390852	0.428645468820447	0.315759932431737	0.114296207308413	0.460312128748853	0.242277212056358	1	1	1
ENSG00000101343	0.499220192211758	0.250871187397747	0.248349004814011	0.141544245930228	0.407370276568634	0.437880787948508	0.157823981364793	0.452733191952442	0.294681297379041	1	1	1
ENSG00000101346	0.166180435311696	-0.311244131627927	0.477424566939623	0.640070664081135	0.370134659896839	0.179010227348633	0.377340234388748	0.43443108696234	0.169312699703153	1	1	1
ENSG00000101347	1.06377340241397	0.56512012278664	0.498653279627332	0.131820196613085	0.39272848450787	0.462479431858459	0.150603969437376	0.445063188054825	0.304883548773838	1	1	1
ENSG00000101361	0.41982908204003	0.142713574476726	0.277115507563304	0.0505811030343227	0.490747593203187	0.187293410985278	0.0865237317740373	0.490617758846766	0.17397815708744	1	1	1
ENSG00000101365	0.12117341593434	0.0486871671826993	0.0724862487516409	0.503018215385259	0.78464363380615	0.686185090447107	0.329994575181065	0.605011167624753	0.38865863107439	1	1	1
ENSG00000101367	1.38867236448134	0.437133237199085	0.951539127282256	0.0122560254711672	0.450086559616147	0.092657717135787	0.038337360780089	0.469570276469313	0.110111239233822	1	1	1
ENSG00000101407	0.251199429761681	0.114065816784429	0.137133612977252	0.266261244332666	0.607601677015928	0.539224913309365	0.228348889934028	0.537205261301611	0.335728286269528	1	1	1
ENSG00000101413	0.233700094214661	-0.18701197716904	0.420712071383701	0.321469549181285	0.42396973066551	0.0787867867128357	0.254860921486627	0.457986804823775	0.098500999115328	1	1	1
ENSG00000101421	0.347512457487155	0.606029036007346	-0.25851657852019	0.183105826807494	0.0241074571822825	0.319062638109168	0.184115551055939	0.106989361592715	0.243641393062924	1	1	1
ENSG00000101444	0.875995188201334	-0.141306119611383	1.01730130781272	0.0204451556394579	0.699277203627599	0.00829260200923208	0.0513282171256574	0.570298917306475	0.0224661299979435	1	1	1
ENSG00000101445	1.34730021668807	-1.27856074057738	2.62586095726544	0.0700588108354049	0.226677139841788	0.00764608491037429	0.104215588783744	0.348147766585853	0.0211937638376432	1	1	1
ENSG00000101474	0.160518993101477	-0.472336187239146	0.632855180340623	0.475217296543097	0.0370685238186149	0.00712565483690671	0.321221435528584	0.134457033809581	0.0201455195533376	1	1	1
ENSG00000101557	0.435232829704879	0.0775664136176901	0.357666416087189	0.0109323653759559	0.628915942975891	0.0325987806024772	0.0353765285928163	0.545908935419313	0.0558653805506917	1	1	1
ENSG00000101558	-0.290918892760404	0.322477152770901	-0.613396045531305	0.304328981518721	0.252619579108765	0.0347146021241925	0.245921397071724	0.362952471622692	0.0580231856660255	1	1	1
ENSG00000101596	0.695004595685667	-0.163676291749769	0.858680887435436	0.0207236644371373	0.569656170691329	0.00514288982080337	0.0516098668129763	0.524171263834073	0.016087300238909	1	1	1
ENSG00000101654	1.10783922191227	-0.224846127821767	1.33268534973404	0.0130962368201576	0.604420934584192	0.0037809905671332	0.0395701174195102	0.536016871087683	0.0130308410929479	1	1	1
ENSG00000101811	0.152304649842693	0.270082211721546	-0.117777561878853	0.445410202732505	0.178576516926534	0.553511869023708	0.310169584253957	0.31425103615288	0.340278812268359	1	1	1
ENSG00000101843	-0.145275285751845	-0.228650899742427	0.0833756139905815	0.542319128663537	0.362147738087646	0.732444121511844	0.343854876069025	0.430914826458866	0.401331203778647	1	1	1
ENSG00000101856	0.499002036378897	0.63826984908158	-0.139267812702683	0.0857064868807186	0.0264295425636114	0.619177210540245	0.11736484169742	0.114257306163948	0.366188315350029	1	1	1
ENSG00000101868	0.585493425129193	0.153231383919398	0.432262041209795	0.0894393326000609	0.631306644092953	0.193753604019715	0.12045651779206	0.546274438110846	0.177753185873822	1	1	1
ENSG00000101911	0.142981681420715	-0.407542939601347	0.550524621022062	0.529382779261417	0.0752689133621372	0.0193928302798366	0.34024110283837	0.201203724088282	0.0397766410111774	1	1	1
ENSG00000101972	0.406122209627716	-0.059346739994621	0.465468949622337	0.0222195490428968	0.725883011912512	0.00949353262400036	0.0537039741406318	0.580222879193652	0.0244253491180594	1	1	1
ENSG00000101997	-0.0460755217629548	0.0921326970051263	-0.138208218768081	0.877366194262438	0.732651073502097	0.628514076202045	0.440327030735803	0.58412678416855	0.369048163320524	1	1	1
ENSG00000102030	0.0163080967497034	0.0851467984781232	-0.0688387017284198	0.959701669026399	0.780248597504224	0.826671745237964	0.461572633896923	0.60371993202268	0.42882791812465	1	1	1
ENSG00000102032	-0.356889694510599	0.467100314448179	-0.823990008958778	0.51527851929551	0.509184319348538	0.204466923992993	0.334781884123067	0.498433677916465	0.184860054062968	1	1	1
ENSG00000102054	0.508024649532877	0.524143409448026	-0.0161187599151495	0.0103845029177411	0.00803191994361365	0.93128462582072	0.0341348459761123	0.0584394975295845	0.456917239642394	1	1	1
ENSG00000102103	-0.359113362767469	-0.0629583523169463	-0.296155010450523	0.214713645192757	0.823383426426215	0.301131420962507	0.202387668625628	0.615323582788671	0.23599564760875	1	1	1
ENSG00000102119	-1.00918232689609	-0.145277016497847	-0.863905310398242	5.81937355299089e-05	0.473540388687626	0.000254641979815215	0.00216603674132649	0.48202312844415	0.0023197393070154	0.191224614951281	1	0.836753545672797
ENSG00000102144	0.312120738424941	-1.38636042138787	1.69848115981281	0.209147628778857	3.68282882759922e-06	9.50478014100341e-08	0.199068039397513	0.000380592556598012	8.70960468966678e-06	1	0.012101775527491	0.000312327075433372
ENSG00000102158	0.0214404824676141	0.297716116121009	-0.276275633653394	0.903809655343584	0.0966730178115683	0.124366765015764	0.447349786018645	0.225380623270151	0.133610818714488	1	1	1
ENSG00000102178	0.557621318774763	0.16052670240138	0.397094616373383	0.11764662638137	0.633021374645779	0.251556629855372	0.142157143337293	0.547237696803543	0.211592405113221	1	1	1
ENSG00000102189	-1.03808599726306	-1.42171522531752	0.383629228054455	0.159290861192214	0.0605373683551206	0.600302672633968	0.169390793269767	0.179723228611929	0.359668346707548	1	1	1
ENSG00000102218	0.613070005257662	-0.156972676340032	0.770042681597694	0.110766681811514	0.623345903872336	0.0346922565725121	0.136995437195276	0.543721848995364	0.0580231856660255	1	1	1
ENSG00000102226	-0.0741819997157252	-0.111639829836377	0.037457830120652	0.740717455399196	0.609311831701951	0.865463370154637	0.406865463872898	0.537205261301611	0.439439028532408	1	1	1
ENSG00000102241	0.331031633173803	-0.405071303714132	0.736102936887935	0.226495390002354	0.12375114299247	0.00863894425867767	0.208986303498586	0.259231345850477	0.0229259774139704	1	1	1
ENSG00000102316	-0.163021435158033	-0.635788702056297	0.472767266898264	0.532058406830557	0.0178125548788928	0.0743949056430351	0.34097202886335	0.0888658725684477	0.0950742105942674	1	1	1
ENSG00000102317	0.306819060032636	-0.468947411541491	0.775766471574126	0.252354762841867	0.087628792467343	0.00629506674320028	0.221579301940078	0.217657159019097	0.0186077993133967	1	1	1
ENSG00000102390	0.331894367386469	-0.675279712037399	1.00717407942387	0.334524292673876	0.0732794536388487	0.00754447226082891	0.261469708971053	0.199536317244464	0.0209867954063268	1	1	1
ENSG00000102531	-0.0547683278948512	0.0202880753296125	-0.0750564032244636	0.867812393969668	0.950346645285006	0.818752294957038	0.438430001930066	0.64878078424516	0.42635737378594	1	1	1
ENSG00000102572	-0.365797735222172	-0.484811729829096	0.119013994606924	0.0854741913634062	0.0249603516745023	0.567106157413586	0.117150138791444	0.109653324223406	0.346532673367006	1	1	1
ENSG00000102580	0.96475811225037	-0.571210284328572	1.53596839657894	0.0052914764413833	0.0751127053768976	3.28696851733599e-05	0.0233232161377078	0.201203724088282	0.000595391160843471	1	1	0.108009785479661
ENSG00000102606	-0.0592549583190034	-0.473452273198774	0.414197314879771	0.821229522917371	0.074623914311396	0.119049418861326	0.427996238889557	0.200805199650109	0.12959639940709	1	1	1
ENSG00000102699	1.01991013112433	-0.19282523194165	1.21273536306598	0.0424234141792968	0.66236665403564	0.0132381114314062	0.078171376431644	0.557488280524123	0.0299738744490173	1	1	1
ENSG00000102753	0.760781040121567	0.0884788310570277	0.67230220906454	0.00104819628227115	0.671401335126222	0.00298236098043558	0.0100388007392328	0.559550478898825	0.0112218680331422	1	1	1
ENSG00000102786	-0.368078232725829	0.391244389270711	-0.75932262199654	0.195267887528483	0.131024798208873	0.00767548629430406	0.191383347500128	0.267183635503403	0.021234723299768	1	1	1
ENSG00000102879	-0.186644240603829	0.448060334200439	-0.634704574804268	0.454215953545824	0.0785248562821061	0.0149893286495109	0.314521219057087	0.206613667813758	0.0327949881176905	1	1	1
ENSG00000102882	0.164972357477218	-0.341038228777948	0.506010586255166	0.530423934190772	0.178309456680095	0.0553505347507211	0.340628055981296	0.31425103615288	0.0782654399146427	1	1	1
ENSG00000102893	-0.634040981753162	-0.664291327196913	0.0302503454437508	0.023493247265918	0.0135989637824066	0.908122323173761	0.0551837619125803	0.077700398944895	0.45133503626982	1	1	1
ENSG00000102898	-0.569014234538829	1.75864271835189	-2.32765695289072	0.3138528581873	0.000329301378798815	6.97983507365694e-05	0.250873498459127	0.0077688703755292	0.000965892158890144	1	1	0.229357380520367
ENSG00000102900	0.582906995209931	0.337851833910803	0.245055161299128	0.00534068229205013	0.091164691640954	0.216091676729143	0.0234734146999701	0.220808968420485	0.191807775321844	1	1	1
ENSG00000102967	0.982321526690477	-0.0964966328979878	1.07881815958846	0.00559549765063488	0.758597817110244	0.00208791953714101	0.0240132278910025	0.59562319393222	0.0088143985097608	1	1	1
ENSG00000102974	0.561193230324208	-0.282319101975052	0.84351233229926	0.0348178955249368	0.267363287261948	0.00217895708543187	0.0696769509499379	0.373010492819656	0.00910007841747888	1	1	1
ENSG00000102978	-0.0467760863385979	-0.557345395362587	0.510569309023989	0.833183629206551	0.0149816464656676	0.026016196820395	0.430180267508771	0.0805583265505698	0.0483919983789041	1	1	1
ENSG00000103018	0.440887566042192	0.104544494093993	0.336343071948199	0.038874541578359	0.617761833969695	0.112510599767016	0.0740648014070834	0.540987686839824	0.124744786836378	1	1	1
ENSG00000103024	-0.807961374650256	0.324266184093201	-1.13222755874346	0.0755828885974146	0.434600754836663	0.0122473223685145	0.108682123279828	0.463245014150768	0.0284755182070055	1	1	1
ENSG00000103035	0.92789747294106	0.222984484532858	0.704912988408203	0.00658149913485266	0.512289639837311	0.0394537261137474	0.0262500092465221	0.500345006283303	0.06297509458516	1	1	1
ENSG00000103043	-0.293564751275179	-0.322180636855309	0.0286158855801302	0.293954289014004	0.219920814888973	0.915196642902095	0.24229809065716	0.345176383134521	0.453025830432174	1	1	1
ENSG00000103051	0.0777527045531484	-0.00907418560319543	0.0868268901563438	0.705144738952786	0.964828392327226	0.673123331706743	0.395817020017682	0.651342809088201	0.38454159103846	1	1	1
ENSG00000103152	-0.72135962445608	0.211968489076983	-0.933328113533063	0.0198595298671416	0.516642686384507	0.00510935188601859	0.0506780175406088	0.502335819186734	0.0160468364823865	1	1	1
ENSG00000103187	-0.470196653642345	0.726181620164497	-1.19637827380684	0.404119736660195	0.207018148661003	0.0406360424505892	0.291897259628051	0.338722263445148	0.0644622124614178	1	1	1
ENSG00000103194	1.67654219404001	0.978228791010645	0.698313403029369	0.0161880581968456	0.158777997864744	0.304114228793559	0.0453355851741426	0.293508224692705	0.237464738599557	1	1	1
ENSG00000103197	-0.0401706471716871	-0.201697975737102	0.161527328565415	0.859738069021217	0.359063050963061	0.470699373053811	0.436192678933975	0.43058369794396	0.3075690692769	1	1	1
ENSG00000103222	0.432824684766693	-0.0669594411350857	0.499784125901778	0.114885024783052	0.80469892968514	0.0714170021198931	0.139948368909896	0.611039450337221	0.0927871258572306	1	1	1
ENSG00000103266	-0.489917962829182	0.275871396765365	-0.765789359594547	0.0490193152349574	0.224906745684594	0.00239532994795895	0.0850714734437503	0.347148435203596	0.00961698433036222	1	1	1
ENSG00000103274	0.019564318987129	-0.00823311566224636	0.0277974346493754	0.933703782508908	0.974171434670574	0.909782640494611	0.453645917423099	0.652780207471741	0.451605608190161	1	1	1
ENSG00000103275	-0.34833915491	0.0412050332299889	-0.389544188139988	0.0461451481596838	0.806960344132957	0.0267610216759217	0.0818224021123799	0.61147292297387	0.04884999914667	1	1	1
ENSG00000103342	0.346838426096538	-0.0931951168576518	0.44003354295419	0.223534320001295	0.735542006079478	0.121597731466534	0.206943680559761	0.584944999926921	0.13165702834863	1	1	1
ENSG00000103356	0.516294203072358	0.799149161121511	-0.282854958049153	0.0418384173125337	0.0020232952286319	0.247570190095052	0.0776120425792686	0.0253811447183111	0.2091603304549	1	1	1
ENSG00000103365	0.395254046206049	-0.0302055534558885	0.425459599661937	0.297516939710554	0.93825436590752	0.271626802440025	0.243412087308654	0.648023121337391	0.222234237223906	1	1	1
ENSG00000103415	-0.0896730261329371	-0.103808639182269	0.0141356130493316	0.721943043845488	0.675072823548537	0.95482582074239	0.401326033899319	0.560243701678908	0.462214328920694	1	1	1
ENSG00000103423	0.109508583939677	-0.546743010495451	0.656251594435128	0.666349164502382	0.0321706350477942	0.012634351944094	0.384615539253016	0.125569132379517	0.0290357367838878	1	1	1
ENSG00000103426	-0.55285547573156	0.0270032822829307	-0.579858758014491	0.121081610585834	0.937818430772938	0.103026181913503	0.144273494261831	0.648023121337391	0.118264120111295	1	1	1
ENSG00000103490	-1.95313331085189	-0.369880600459428	-1.58325271039246	0.000202352052683191	0.420109489586845	0.00162382330281558	0.00406342016277477	0.456724563181545	0.00740991429447143	0.664928845116964	1	1
ENSG00000103496	0.0350030325194972	1.20404907098349	-1.169046038464	0.925872201254219	0.0041300597989382	0.00448196869960808	0.452452411211449	0.0389696544583614	0.0146678735127952	1	1	1
ENSG00000103502	0.0135960520859793	-0.0697819421826462	0.0833779942686256	0.960327453824479	0.767249542951728	0.74539778136437	0.461572633896923	0.598949068203958	0.404445672530153	1	1	1
ENSG00000103544	-0.398473916811139	-0.082183514082114	-0.316290402729025	0.0661481823610346	0.672875745619077	0.126683045670953	0.101984273034298	0.55970655737919	0.135125289151231	1	1	1
ENSG00000103549	0.0547584327508044	-0.184745310490015	0.239503743240819	0.739562128733043	0.261701715786535	0.150510953195121	0.406865463872898	0.368952240977429	0.15193281426184	1	1	1
ENSG00000103642	0.656928210176094	0.0811955772488473	0.575732632927247	0.0165219471386774	0.755268774960796	0.0334871806110249	0.0454936322564323	0.594223061909901	0.0567633950250839	1	1	1
ENSG00000103653	-0.522973498039498	-0.240004163387923	-0.282969334651575	0.0470300808583116	0.350942011667913	0.272131378115803	0.0831065862038751	0.426195499953556	0.222296803388034	1	1	1
ENSG00000103657	1.51065494906293	0.370521110117799	1.14013383894513	1.96707136087462e-05	0.225979447630444	0.000637979378261518	0.00110482397070425	0.34781465851318	0.00414095669672518	0.0646379649183401	1	1
ENSG00000103671	0.316032554403613	0.16426717709124	0.151765377312373	0.215672359766103	0.49878093571807	0.540393622511538	0.203044633872453	0.494043874750925	0.336187204700827	1	1	1
ENSG00000103769	0.286643456615098	0.131656077539859	0.154987379075239	0.110902544000742	0.459762317939455	0.383327969523349	0.136995437195276	0.475809374488152	0.274546895427595	1	1	1
ENSG00000103811	-0.420588337396306	-0.21388408064143	-0.206704256754876	0.18953167087854	0.503150469430867	0.516017501314823	0.18825537094179	0.496558824169457	0.326233847167015	1	1	1
ENSG00000103876	0.309520240394962	0.146519396344845	0.163000844050117	0.316146673448381	0.633176325158985	0.595490961199804	0.251788131938159	0.547237696803543	0.357619348687887	1	1	1
ENSG00000103932	-0.169491435536975	-0.28362044648109	0.114129010944115	0.37854166365682	0.129679651238152	0.544044035133685	0.281009908715521	0.266819607362352	0.337373122271632	1	1	1
ENSG00000103966	0.602124889317971	-0.94974114122698	1.55186603054495	0.109417372741995	0.117770653624895	0.00522026483225132	0.135942593732369	0.251009382912512	0.0161992201849121	1	1	1
ENSG00000104129	1.36609562223156	0.667539844146501	0.698555778085055	0.0682478734457754	0.346848380223181	0.333559423761349	0.10270336941603	0.425269714347436	0.249813077515062	1	1	1
ENSG00000104131	0.31430724002692	0.0136319842392431	0.300675255787677	0.254574050826643	0.958219351647226	0.264672980443525	0.222897218560578	0.650256240932675	0.218340196266504	1	1	1
ENSG00000104133	0.506551212413153	-0.313678753666765	0.820229966079918	0.0607745829211651	0.240828908613543	0.00373392611776526	0.0961185505738561	0.3562136606697	0.0129258316819547	1	1	1
ENSG00000104142	0.29459688008538	0.1669215916644	0.12767528842098	0.24318452472428	0.494258162973076	0.605253852183467	0.217842333549823	0.492486155541847	0.360692630109301	1	1	1
ENSG00000104177	1.06333989966818	0.42338943396374	0.639950465704437	0.067116904117844	0.437458947165863	0.253136320441131	0.102694738700487	0.464344256266498	0.212806227708786	1	1	1
ENSG00000104231	-0.674451951520087	-1.43961814575187	0.76516619423178	0.0496493692116484	0.000177571403048898	0.0289174409840972	0.0854954844907829	0.0052076208556404	0.0514314615435783	1	0.583499630418678	1
ENSG00000104267	-0.656764684958179	-1.43180934670769	0.77504466174951	0.676219514541954	0.348433550338395	0.61638658156461	0.387042592939929	0.425592705124663	0.365370184541509	1	1	1
ENSG00000104299	-0.0436341189032106	0.186107961360546	-0.229742080263756	0.875914334475392	0.517744411193963	0.419628249947479	0.440203511438143	0.502385021459398	0.288731112983185	1	1	1
ENSG00000104320	-0.183643705523497	0.0301726607921682	-0.213816366315665	0.589504877482513	0.929446721499834	0.530955505347446	0.361082504790115	0.645979311870649	0.33230625900007	1	1	1
ENSG00000104325	-0.0557035241802471	0.00368102193431424	-0.0593845461145613	0.819219524459943	0.988014315163783	0.808059498271914	0.42776187477517	0.655991416871289	0.422886576313183	1	1	1
ENSG00000104356	0.728023628036623	0.257751453874347	0.470272174162276	0.0368951385416638	0.446755088327141	0.169216119930165	0.0721223448386536	0.468698941057927	0.163321549602202	1	1	1
ENSG00000104365	0.0247182911581822	-0.0893076832189088	0.114025974377091	0.910233528600636	0.686087287478381	0.604964386897224	0.448898696167661	0.564585913925796	0.360675925299322	1	1	1
ENSG00000104375	-0.454056387710158	-0.324414128924416	-0.129642258785742	0.32416640256689	0.53870301403759	0.79354009831379	0.256083001535627	0.509402511720054	0.418994177053292	1	1	1
ENSG00000104388	0.153916907376546	0.33747024374332	-0.183553336366775	0.390773546114905	0.0639415979105255	0.305653600828015	0.286255232325753	0.184090974028718	0.238308384318611	1	1	1
ENSG00000104408	0.156977860151784	0.214565640355379	-0.0575877802035945	0.510186483340606	0.369121224237229	0.808431641733681	0.332726574452479	0.434064524463185	0.422886576313183	1	1	1
ENSG00000104412	-0.104382299899476	-0.245133249311168	0.140750949411692	0.63546866284626	0.257897281001004	0.518281786131415	0.376048156586365	0.366457664738208	0.326944130161946	1	1	1
ENSG00000104442	0.77941364656712	0.0721130261612605	0.707300620405859	0.0172104130090155	0.815056091087719	0.0284534864505575	0.0467637594375814	0.612781760979608	0.0508304896767788	1	1	1
ENSG00000104472	-0.0903056101824744	0.225329657831691	-0.315635268014166	0.763162703762999	0.423124524302111	0.281296101981259	0.412665615797267	0.457301409987543	0.227044870562614	1	1	1
ENSG00000104517	0.643681321659756	-0.161958269564047	0.805639591223803	0.0555424022605064	0.620361787915147	0.0184221815147796	0.0909013965780828	0.542208561143669	0.0384687008125031	1	1	1
ENSG00000104522	-0.198658337198723	0.220606334219287	-0.419264671418009	0.479804706762533	0.395739863283419	0.127420866922434	0.322819257675813	0.446640754308479	0.135582853051345	1	1	1
ENSG00000104524	-0.355044796085412	-1.22987869500239	0.874833898916981	0.345093493512696	0.000329342404156223	0.0157154112125111	0.26476883858223	0.0077688703755292	0.033954377617964	1	1	1
ENSG00000104529	-0.0669528216382171	0.462117296245987	-0.529070117884204	0.758731280729325	0.0427948265882318	0.0209716636729159	0.411744747324313	0.148927081360293	0.0416167840701886	1	1	1
ENSG00000104613	-0.235496973662579	0.271562768723839	-0.507059742386419	0.36917144831559	0.265969825280929	0.0509358640799179	0.276168147531467	0.37215051241852	0.07422518050579	1	1	1
ENSG00000104643	0.0957018906608945	-0.157067519763693	0.252769410424588	0.786324592331647	0.609675202369288	0.448994112302561	0.419780539257361	0.537205261301611	0.299799702099897	1	1	1
ENSG00000104671	2.24535964487277	0.762898393884501	1.48246125098827	0.0028798475676755	0.320031639757494	0.0498119189748595	0.0164874861407138	0.407858957904188	0.073203643507036	1	1	1
ENSG00000104687	-0.0698060277264357	0.165131754874207	-0.234937782600643	0.800643337777063	0.537074980602591	0.389982863130169	0.422827070357626	0.508532085055145	0.27714705191984	1	1	1
ENSG00000104738	1.0568711220871	0.150950259970313	0.905920862116784	0.00255102672723034	0.640080575882266	0.00823981668248161	0.0154323550788827	0.549919795196079	0.0223620156453501	1	1	1
ENSG00000104763	0.0842463632031838	0.0835314459677333	0.00071491723545046	0.805988488528473	0.815546794220068	0.998373126420193	0.4243145162622	0.612781760979608	0.473481369487708	1	1	1
ENSG00000104774	-0.444517219009991	0.23611791215036	-0.680635131160351	0.23014940885971	0.516158291726977	0.0691091977431153	0.211058639587744	0.502314941378183	0.0907684841704498	1	1	1
ENSG00000104805	-0.275241876869536	-0.500772787185245	0.225530910315709	0.192328468985984	0.0194622772038794	0.279293711783999	0.190054088454975	0.0923749833680033	0.225997354291093	1	1	1
ENSG00000104812	0.417359250769005	-0.51537856072556	0.932737811494565	0.205511397359119	0.111669447441274	0.00641795817728777	0.196772693586425	0.242101979753909	0.018757500354027	1	1	1
ENSG00000104814	0.195270504562394	-0.0706029597913035	0.265873464353697	0.525376961490702	0.815746691504059	0.385819292709645	0.339071115169779	0.612781760979608	0.275823966743843	1	1	1
ENSG00000104823	-0.6168745342786	0.251569821562599	-0.868444355841199	0.180160278315908	0.556418796387474	0.0559206999832368	0.182571730677377	0.518197019480622	0.0786922051217777	1	1	1
ENSG00000104824	1.44024454423809	0.226089690830632	1.21415485340746	1.1033521105851e-05	0.392234281729977	8.36438377089511e-05	0.000815171652783427	0.444967846562702	0.00104238757814002	0.0362561503538265	1	0.274853650711613
ENSG00000104833	-0.00954806724845405	-0.0890902856247784	0.0795422183763243	0.994413572294452	0.949601416943993	0.954273441345313	0.470887698181651	0.64878078424516	0.462214328920694	1	1	1
ENSG00000104835	-0.38250300478006	0.364720896785242	-0.747223901565302	0.24434081914916	0.203405696599841	0.0196966263904792	0.218248084423619	0.335574559915176	0.0400038484117541	1	1	1
ENSG00000104852	0.0444068681665492	0.280336315017993	-0.235929446851444	0.776983640866594	0.080225899021635	0.138660443325476	0.417301575032652	0.208509654281868	0.144386397440281	1	1	1
ENSG00000104872	0.379289086051012	0.34647586394079	0.0328132221102223	0.0753014466634557	0.100038251753089	0.873962524460882	0.108682123279828	0.228682872640603	0.441595435194791	1	1	1
ENSG00000104884	0.146862071553589	-0.157172183394298	0.304034254947887	0.518989558149826	0.48019772203487	0.181862735391739	0.336207452441305	0.485641590309179	0.171200862386242	1	1	1
ENSG00000104889	0.40578457978566	-0.120495698592921	0.52628027837858	0.200238752656067	0.690948066268671	0.0947579487514928	0.194208343199187	0.566914781151501	0.111219279949571	1	1	1
ENSG00000104897	-0.299426682997687	0.624067634733667	-0.923494317731353	0.246829081723892	0.0194897005415231	0.000984145184775188	0.21941362690586	0.0923749833680033	0.00537922365492823	1	1	1
ENSG00000104907	-0.245776538284187	0.976906060964989	-1.22268259924918	0.447640113883072	0.00469452560023837	0.000608170371868851	0.311303254331637	0.0420992536763042	0.00403146307410982	1	1	1
ENSG00000104951	0.619245211276636	1.42989242607621	-0.810647214799577	0.495278577040855	0.13526263417275	0.382603967508815	0.328390596238397	0.270798721595462	0.274345622320271	1	1	1
ENSG00000104964	-1.13610478906196	-0.239497566801485	-0.896607222260472	6.44985140142424e-05	0.325468455692438	0.000860725939823987	0.00218506330343507	0.410417701718123	0.00498445754457249	0.2119421170508	1	1
ENSG00000104969	0.191760387603571	-0.27655977172617	0.468320159329741	0.336079772152725	0.145850478432273	0.0201347567762956	0.262025483594624	0.280605907317203	0.0405762757742173	1	1	1
ENSG00000104980	0.0658940843650139	0.369415443589673	-0.303521359224659	0.748987863183348	0.0739735560421789	0.143042016613663	0.409176491152506	0.200409081285089	0.147275323661006	1	1	1
ENSG00000105063	-0.338266424639813	-0.354930954906693	0.0166645302668795	0.0950551966877951	0.082144894004901	0.933104696702975	0.125514017747755	0.209237262745706	0.457164618041251	1	1	1
ENSG00000105122	-0.158876189285041	0.47274767491698	-0.631623864202021	0.54198300871091	0.345305963604083	0.14956229541809	0.343782252121092	0.423617894297787	0.151288769550798	1	1	1
ENSG00000105135	-0.0501433620768193	-0.161413233793695	0.111269871716875	0.852964009273861	0.561697213844855	0.68506461535305	0.434406791946947	0.520713583672348	0.388488499084367	1	1	1
ENSG00000105197	-0.133798784575568	-0.119335410828324	-0.0144633737472446	0.668684713873722	0.678581682679836	0.961628259158205	0.385247008850226	0.56127516147746	0.464352880542842	1	1	1
ENSG00000105202	0.294293023874005	0.428387382192328	-0.134094358318322	0.229185597997752	0.0825127116605311	0.579206233376486	0.210528990045311	0.209751214628226	0.351626716059117	1	1	1
ENSG00000105220	0.100770322581334	-1.08636215217932	1.18713247476065	0.673591144547668	6.80628822056691e-05	2.09606248851327e-05	0.386220773560854	0.0025035506109018	0.000453499715629029	1	0.223654630927829	0.0688766133725462
ENSG00000105221	0.325450781498706	-0.352462662424821	0.677913443923527	0.239806404625722	0.196287835125358	0.017248610583656	0.216189272960465	0.330218747646664	0.0366069332316547	1	1	1
ENSG00000105254	-0.0461751743457799	-0.555924989132552	0.509749814786772	0.850287013364933	0.043812114369175	0.0538323604386351	0.433813796219273	0.151120760015992	0.0769346911861218	1	1	1
ENSG00000105281	-0.204592849347167	0.382229815021008	-0.586822664368175	0.655377604714485	0.408995766042755	0.207082758777507	0.380854643656195	0.453234312083345	0.186144697308295	1	1	1
ENSG00000105287	-0.32644347050856	0.524636331624905	-0.851079802133465	0.158198276774435	0.0315185498239174	0.000822169082456978	0.168575558433734	0.124111460416697	0.00482961889863564	1	1	1
ENSG00000105323	0.399293264104583	-0.203104095500796	0.60239735960538	0.0838348957093622	0.368361070016535	0.0111458864498006	0.116030843475163	0.433743069673069	0.0268478900640137	1	1	1
ENSG00000105325	-0.00926809010097443	-0.431931662473872	0.422663572372898	0.974005542521438	0.12608532183345	0.139322687548072	0.465264204656988	0.262852343227162	0.14497907775183	1	1	1
ENSG00000105339	1.15958259196484	1.03451771819935	0.125064873765489	0.0406193129706664	0.0567602171952146	0.815930933223246	0.076020772155208	0.174724168661326	0.425523417516409	1	1	1
ENSG00000105355	-0.117526672696043	0.177148727077766	-0.294675399773809	0.664486717414879	0.596492799335264	0.340942438832851	0.384292308020756	0.531974411578098	0.25323619187974	1	1	1
ENSG00000105364	-0.296147977014906	0.433630016102449	-0.729777993117355	0.230199595554129	0.0819036335523907	0.00504459221435732	0.211058639587744	0.209237262745706	0.0159398575409449	1	1	1
ENSG00000105373	-0.979173130640457	0.814882274559444	-1.7940554051999	0.0263262656045575	0.0386317889318174	9.59297786903825e-05	0.0588550891131445	0.139498134136275	0.00116747815354289	1	1	0.315225252776597
ENSG00000105379	-0.299314011415783	0.37430782209248	-0.673621833508263	0.387016918146122	0.264717816030041	0.0535236197136748	0.284578265802939	0.370876917347191	0.0767045668721335	1	1	1
ENSG00000105397	-0.395808493841721	0.269200330589381	-0.665008824431102	0.0784024232638398	0.227262112294145	0.00468074382079788	0.111700685875925	0.348260945768039	0.0151402692596149	1	1	1
ENSG00000105401	0.0911219235423771	0.391400741837979	-0.300278818295601	0.665761735383066	0.0654824169378314	0.156902337958728	0.38441948942481	0.186353027066828	0.15617818186444	1	1	1
ENSG00000105402	-0.215762864513314	-0.319157021824694	0.10339415731138	0.40626829912557	0.221141532408126	0.68895936777603	0.292767685638177	0.346012592775714	0.389758226706699	1	1	1
ENSG00000105447	0.109250323386426	0.266258341882101	-0.157008018495675	0.659697578299895	0.318680143908929	0.542006826791993	0.382626757089883	0.407300900095903	0.33659339086765	1	1	1
ENSG00000105486	0.25497275387401	-0.0878728738443838	0.342845627718394	0.401917622398114	0.76696501558993	0.257259284184913	0.29139192247716	0.598942400415576	0.21499602900774	1	1	1
ENSG00000105518	-0.41166987896976	0.209165541337698	-0.620835420307458	0.149702178247868	0.453630428779285	0.0324721295956866	0.162815348244832	0.471416580062814	0.0557096221300931	1	1	1
ENSG00000105552	-0.293539008855964	0.328020757834001	-0.621559766689966	0.194564774190825	0.145438561098116	0.00837005260512557	0.190951222489372	0.280310412052353	0.0225034699809159	1	1	1
ENSG00000105568	-0.128744859659757	0.122343662159185	-0.251088521818943	0.422187464729733	0.445165969363288	0.12279998326592	0.299235976313834	0.468698941057927	0.132201099204634	1	1	1
ENSG00000105576	0.138618407435873	0.862939392504866	-0.724320985068994	0.462825306784415	4.25905998415e-05	0.000436283898680961	0.317452484661324	0.00188632155639751	0.00319076538238956	1	0.139952711079169	1
ENSG00000105607	0.207160976307978	0.148331929544739	0.0588290467632381	0.454607485843426	0.611911147377965	0.836004351291747	0.314597457217599	0.537855143520659	0.431085189429415	1	1	1
ENSG00000105618	-0.0079195688031618	0.271168951846782	-0.279088520649944	0.970215405656866	0.203461112008508	0.192706512641453	0.464311445452998	0.335574559915176	0.177105471822491	1	1	1
ENSG00000105639	0.181894775900953	0.0200779656932926	0.161816810207661	0.381859406058523	0.920638758674101	0.430370142609423	0.282122959825176	0.643880881851224	0.292760136772115	1	1	1
ENSG00000105669	-0.447394020516964	-0.225197733471636	-0.222196287045328	0.0477873884425133	0.306254050202621	0.313210466389326	0.0837768949626675	0.399417022751588	0.241628855481341	1	1	1
ENSG00000105701	-0.608034272334174	-0.353472786800889	-0.254561485533285	0.00789311866168497	0.105909175231281	0.241233551596884	0.0288826480886499	0.23573660322841	0.205846238659835	1	1	1
ENSG00000105705	-0.430140038406601	0.295397524629298	-0.725537563035899	0.196125988687764	0.298289759409437	0.0238044865131611	0.191615917367084	0.395111272662555	0.0454194649941649	1	1	1
ENSG00000105723	-0.604182588060692	-0.30680309695782	-0.297379491102872	0.00613285918559138	0.132024897033695	0.150809572867089	0.0251402272767281	0.26802554228674	0.151958399250472	1	1	1
ENSG00000105726	-0.0191265975685355	0.550543327751237	-0.569669925319772	0.934568180638561	0.022174378490841	0.0188971064945898	0.453645917423099	0.10123281418434	0.0390223435661088	1	1	1
ENSG00000105771	0.587961036686469	-0.110286009761752	0.698247046448221	0.0203219585390532	0.654143886794005	0.0071116146858085	0.0511845727313511	0.554321546261228	0.0201455195533376	1	1	1
ENSG00000105810	1.67638284942688	-0.358368761693209	2.03475161112009	0.000236851723461691	0.364459123210789	1.51404526451125e-05	0.00417588096636521	0.431453710682037	0.000341818101819472	0.778294763295117	1	0.0497515273918398
ENSG00000105819	0.451955755520728	0.167713855759327	0.2842418997614	0.0286215498684102	0.397757402208674	0.157478836413099	0.061900231772407	0.448420633453119	0.156452111387359	1	1	1
ENSG00000105821	-0.383884292083016	-0.161855676852409	-0.222028615230608	0.127318072685276	0.505196814336945	0.367078952799153	0.147634608190769	0.497318853673715	0.266363457857673	1	1	1
ENSG00000105829	-0.627059857551306	-1.01928785754355	0.392227999992248	0.0480011754445146	0.00179376241911781	0.20259833284828	0.0838673923980682	0.0234179097290635	0.18370373971326	1	1	1
ENSG00000105835	0.50847157267903	-0.323363179428379	0.831834752107409	0.18674102017683	0.39534828233787	0.0344676720651744	0.186285031891915	0.446640754308479	0.0577964984630179	1	1	1
ENSG00000105854	-0.0615175763918189	0.138078882186203	-0.199596458578022	0.92520257868801	0.77729085083859	0.735217053214378	0.45239833298552	0.603191952337497	0.402335711883105	1	1	1
ENSG00000105875	0.475403548130034	0.617396819101852	-0.141993270971819	0.0913844825892408	0.0403241262169613	0.616755442593483	0.121807410442092	0.144646404211489	0.365449771093616	1	1	1
ENSG00000105887	0.55173397009835	-0.355646338617658	0.907380308716007	0.192120065000448	0.385744949914786	0.0340898181432894	0.189978307742942	0.440877052646458	0.0573480938662438	1	1	1
ENSG00000105926	0.40508956925484	-0.481616557398313	0.886706126653153	0.323525494097858	0.330050958180305	0.0583846043065702	0.255706897559083	0.413355581152231	0.0808446170901655	1	1	1
ENSG00000105939	0.74210690699199	0.584525146578139	0.15758176041385	0.0419874103305932	0.0991414580893687	0.652630697802557	0.0776883294958687	0.228009946477027	0.378078503509138	1	1	1
ENSG00000105953	0.32622330458417	-0.0211772731237563	0.347400577707927	0.113158960846204	0.91601099962717	0.0918249016116044	0.138679560706485	0.642153024863294	0.109443550511357	1	1	1
ENSG00000105963	-1.16450247060899	-0.187044038852887	-0.977458431756102	0.0750880296954375	0.760194182037644	0.125206364628224	0.108682123279828	0.595876323961486	0.134050581517842	1	1	1
ENSG00000106028	0.746858151860069	0.370413307412746	0.376444844447323	0.00122001477001522	0.0936605151272525	0.0854745914037784	0.0106455711676635	0.223933357231774	0.104268091841137	1	1	1
ENSG00000106049	0.141423246107457	-0.187058820078119	0.328482066185576	0.615933136429598	0.498202889711534	0.243191179789471	0.37068489528426	0.494043874750925	0.20678909852243	1	1	1
ENSG00000106077	-0.410299835755823	0.651519439264565	-1.06181927502039	0.5441535091177	0.168530897886828	0.0833575157121124	0.344454891511437	0.302518044810384	0.102407272432067	1	1	1
ENSG00000106105	0.547084562116288	0.360005654710855	0.187078907405434	0.0812032940902584	0.243370798087193	0.541521085667019	0.114296207308413	0.356624732497581	0.336485479358662	1	1	1
ENSG00000106211	-0.0817437958610606	0.837259673425441	-0.919003469286501	0.827628770826644	0.103135232433185	0.0492619976949963	0.430151397835882	0.232664450273378	0.0725323321279036	1	1	1
ENSG00000106244	-1.96454916931424	0.996655920130638	-2.96120508944488	0.00853375298711248	0.0178656490337981	3.16242634849516e-05	0.0302287501389848	0.0889263280942414	0.000586513385213198	1	1	0.103917329811551
ENSG00000106245	-0.124102499726825	-0.06228379432053	-0.0618187054062951	0.576190487233734	0.782173777989097	0.782046081458643	0.356729685338001	0.60395772646104	0.41550252561854	1	1	1
ENSG00000106263	0.243462404472608	0.328760775700148	-0.0852983712275395	0.307482316208136	0.17074475159367	0.71851061382875	0.247525259077663	0.305481288206933	0.398745747926344	1	1	1
ENSG00000106305	0.630045192177353	0.0554575083266275	0.574587683850725	0.0743714186669275	0.864726888826967	0.093870705223569	0.108243816091547	0.628263446150733	0.110901541315762	1	1	1
ENSG00000106344	0.948824704556588	0.481109765546979	0.46771493900961	0.00161103285088912	0.0797530407744979	0.0931741795534765	0.0117902433463611	0.207529218696988	0.11029224519299	1	1	1
ENSG00000106348	1.78946678032992	1.67309039846791	0.116376381862003	0.0630203785020809	0.0347645631448486	0.892638909549402	0.0988641755732438	0.130982219131866	0.446972796526603	1	1	1
ENSG00000106367	0.0304626310984768	-0.700189935463275	0.730652566561751	0.902442408393839	0.00467357224042573	0.00452659418961621	0.447279725990212	0.0420852555478755	0.0147828602817788	1	1	1
ENSG00000106397	-0.568951480189048	-0.619398530830034	0.0504470506409853	0.0501246028975103	0.0363695529740657	0.8586918103375	0.0859323323264108	0.133325833528153	0.437783243255745	1	1	1
ENSG00000106399	-0.277625532329947	-1.02289999279756	0.745274460467614	0.265484287260448	0.000203956481380488	0.0045987277624541	0.22782145948478	0.00583655347150992	0.0149245674493763	1	0.670200997816285	1
ENSG00000106459	0.476014704902022	0.190067786172424	0.285946918729598	0.162484680753902	0.539298843898915	0.378778284430285	0.171020415022504	0.509402511720054	0.272541386938624	1	1	1
ENSG00000106588	-0.243763561787845	0.461164392710827	-0.704927954498671	0.422776369606382	0.127808150377697	0.0242583609823015	0.299379846293503	0.264842484207122	0.0458605788796629	1	1	1
ENSG00000106605	0.996586591725688	0.100491865340008	0.89609472638568	0.00606045417038344	0.768519689421332	0.0126373861180445	0.0250742607130114	0.598957668112465	0.0290357367838878	1	1	1
ENSG00000106628	0.41681571035488	0.329648685032212	0.0871670253226676	0.0847362572519335	0.165251645680331	0.710796018668187	0.116757589582336	0.299605439453441	0.396867991204271	1	1	1
ENSG00000106636	0.308909562418622	0.493860852660209	-0.184951290241586	0.188525913319002	0.0311791578077968	0.416103700909537	0.187620017325784	0.123250896464606	0.286974904000623	1	1	1
ENSG00000106638	-0.163105839407724	0.0378992510959566	-0.20100509050368	0.485247477948659	0.868493015805838	0.386834439088793	0.324306388963837	0.629509100834026	0.276042966204448	1	1	1
ENSG00000106682	0.257732203610279	-0.0168003210053483	0.274532524615628	0.386176830919719	0.943172339212164	0.31446968893647	0.284364849619732	0.648472836687878	0.242277212056358	1	1	1
ENSG00000106803	-0.305147142230842	-1.6982512959721	1.39310415374126	0.358254580715893	2.80850085053086e-05	0.00025343019645316	0.270529109668509	0.00148658160369518	0.0023197393070154	1	0.092287337948444	0.832771625545084
ENSG00000107020	0.084884236804646	-0.570197974161045	0.655082210965691	0.817901129396419	0.0896318216574054	0.0686915317577131	0.427569100707315	0.219772177695466	0.0904493316194751	1	1	1
ENSG00000107021	0.431674450434452	0.0232621580514783	0.408412292382974	0.276545023028642	0.94842518632684	0.283676587742854	0.233297421028406	0.648476447548205	0.228092729147569	1	1	1
ENSG00000107099	0.21022428825133	0.193268803269652	0.0169554849816776	0.352941640172243	0.391219716195855	0.939763454725644	0.268675979919828	0.444281365259894	0.458628415725431	1	1	1
ENSG00000107164	0.460817389603045	0.253083785098008	0.207733604505037	0.0222568226126236	0.19276206737776	0.284482298778028	0.0537039741406318	0.326565646675203	0.228432981597791	1	1	1
ENSG00000107201	0.00128889210973212	0.0275545155230586	-0.0262656234133265	0.998000563890658	0.957261598305577	0.959266000181306	0.471787514535378	0.650012813008484	0.463671171647288	1	1	1
ENSG00000107223	-0.0750993236797007	-0.32035523487758	0.24525591119788	0.837889228918482	0.487681519477776	0.561378319914079	0.431174952923106	0.490047218491836	0.34385887823534	1	1	1
ENSG00000107263	-0.027860725118602	-0.476137517421101	0.448276792302499	0.912400338108615	0.0644810650824127	0.0825277228299347	0.449538622447743	0.185100869170997	0.10195066548007	1	1	1
ENSG00000107341	0.253078069515276	-0.446381354636098	0.699459424151374	0.289314179689548	0.0746707369991205	0.00629276403508861	0.240039297181651	0.200805199650109	0.0186077993133967	1	1	1
ENSG00000107371	-0.176009212270077	0.247722632962994	-0.423731845233071	0.435397066657412	0.274052122181391	0.0663788283547218	0.305361166811728	0.378096361418797	0.0880778642655063	1	1	1
ENSG00000107438	-1.18936117982856	-0.761303268034948	-0.428057911793608	0.00478997419502789	0.16959645871615	0.383245092752388	0.0221181159208563	0.303927982818284	0.274546895427595	1	1	1
ENSG00000107581	1.36103909572151	0.578947336628676	0.78209175909283	1.14205184599197e-06	0.0151559747012687	0.00155045871177896	0.000147658620795487	0.0812132517032528	0.00716697012908101	0.0037527823659296	1	1
ENSG00000107625	0.241948380724186	-0.598250358362287	0.840198739086473	0.330834752391491	0.0230190152096724	0.00191772125951647	0.25963228033348	0.103919765065249	0.00832139856927291	1	1	1
ENSG00000107651	0.51607436371792	0.0945591575759002	0.421515206142019	0.00825548851529685	0.602204547991578	0.0267666763148056	0.0295125870824116	0.53525189187394	0.04884999914667	1	1	1
ENSG00000107669	0.540305779531162	0.00902429819621542	0.531281481334947	0.181398745708164	0.98101544292195	0.178662351285479	0.183081918816373	0.655156725247322	0.169292033502542	1	1	1
ENSG00000107758	-0.258824782368668	-0.324415627225534	0.0655908448568663	0.137002775402008	0.0623865726171638	0.699947796817093	0.154589823210264	0.181732627411773	0.392923454010643	1	1	1
ENSG00000107789	0.00858476165522546	0.759065324558578	-0.750480562903353	0.982000523023131	0.0438872321509218	0.0510484997595583	0.467499975162047	0.151120760015992	0.0742458698218608	1	1	1
ENSG00000107833	0.587236577885466	0.65319494498	-0.0659583670945343	0.0543555811518062	0.0247536217490962	0.818764557513885	0.0897816331134404	0.109187192371331	0.42635737378594	1	1	1
ENSG00000107862	0.264794988138432	-0.188864753067995	0.453659741206427	0.177869777925247	0.332128429134889	0.0245779595587713	0.181556920751765	0.414480898320039	0.0462832149330281	1	1	1
ENSG00000107929	0.0837787951499281	-0.0849974841250151	0.168776279274943	0.640998070739632	0.63351290234438	0.34830753113588	0.377340234388748	0.547310626436601	0.257271438508798	1	1	1
ENSG00000107937	0.915752833260101	0.4233398148065	0.492413018453601	4.57244619964382e-05	0.0398314588569174	0.0170065486521436	0.00186689219943667	0.14335305480617	0.036142442674685	0.150250582120296	1	1
ENSG00000107949	0.280882463039761	-0.845752320788382	1.12663478382814	0.254905197342678	0.00143191647592824	5.83547777370758e-05	0.223061279194353	0.0204442954907412	0.000865749819830875	1	1	0.191753799644031
ENSG00000107951	-0.0783251607567395	-0.328920057678458	0.250594896921718	0.768681824159687	0.193680254173181	0.335555277253473	0.414246817628502	0.327609691767416	0.250584993247009	1	1	1
ENSG00000107959	0.362909807404791	0.149241283754328	0.213668523650463	0.154505676088247	0.539402624530722	0.389195490933584	0.166354552913214	0.509402511720054	0.276840085618032	1	1	1
ENSG00000108010	-0.265161566301378	0.079340860915292	-0.34450242721667	0.385987422450404	0.786518108410079	0.253640171178817	0.284360336775118	0.605251760312405	0.213079637982765	1	1	1
ENSG00000108039	0.116276555020849	0.311353425519377	-0.195076870498528	0.569399615644086	0.130299276270814	0.339916077839376	0.353795953008128	0.266843413318687	0.252992570856992	1	1	1
ENSG00000108055	0.91474433603585	-0.206879061990716	1.12162339802657	0.00166505669837129	0.437046799882662	0.000186687456982623	0.0120825436362332	0.464344256266498	0.00188842485858588	1	1	0.613454983644901
ENSG00000108061	-0.114891131494574	0.167170634368825	-0.2820617658634	0.506815749169899	0.343152281237473	0.11197413356707	0.331311565573834	0.42240848095436	0.124504447389804	1	1	1
ENSG00000108064	0.338221153142817	0.645102140044906	-0.306880986902088	0.31527296491288	0.0504491951056042	0.351360758879576	0.25149036943015	0.163166039690311	0.258745505116029	1	1	1
ENSG00000108091	-0.10317450386337	-0.265705732743717	0.162531228880347	0.700984001737853	0.308656998549753	0.538920306771991	0.394480530674489	0.400133788722583	0.335672796155883	1	1	1
ENSG00000108094	0.573962848659362	0.303868737228164	0.270094111431198	0.0122408117082933	0.165110699429678	0.217701051859569	0.038337360780089	0.299605439453441	0.192796869394948	1	1	1
ENSG00000108179	-0.0711969293444273	0.559776478773222	-0.630973408117649	0.829960630469785	0.102936925577413	0.0659621612387949	0.430180267508771	0.232458727697348	0.0878242206789796	1	1	1
ENSG00000108187	-0.0566975241211019	1.0717318063747	-1.1284293304958	0.932464602266177	0.00273063043155701	0.0587413368436597	0.453645917423099	0.0304082909122426	0.080978676080372	1	1	1
ENSG00000108256	0.418105692755664	-0.132170620008087	0.55027631276375	0.083255463330973	0.570265472565394	0.0241491080601634	0.115762860368031	0.524171263834073	0.045709508270532	1	1	1
ENSG00000108262	-0.746803040293598	-0.227439596667475	-0.519363443626123	0.00359426526430672	0.333071755863806	0.0340397880696606	0.0185884468752705	0.41494229724128	0.0573258369964543	1	1	1
ENSG00000108270	0.698139480464918	0.333230349470235	0.364909130994683	0.000474966293770456	0.0787135549806803	0.0524871267270999	0.00637620405585019	0.206613667813758	0.0754273424781152	1	1	1
ENSG00000108294	1.51502869749953	1.11998346707274	0.395045230426792	0.0331069914744377	0.105209241026488	0.562573897597813	0.0670571637951795	0.235216063010711	0.344347616164105	1	1	1
ENSG00000108312	0.300546369134449	0.0568310031877686	0.243715365946681	0.306705979498596	0.84221353348894	0.400990139207131	0.247326931173969	0.618494540363626	0.281643669495119	1	1	1
ENSG00000108344	0.279125957280983	0.466075739653709	-0.186949782372726	0.118742075861477	0.0114507544325768	0.289802302537697	0.142592392813834	0.0698042964519992	0.2304318150385	1	1	1
ENSG00000108424	1.25170471371017	0.402928553006113	0.848776160704059	0.000163754725596849	0.176019347716023	0.00659839054927566	0.00406342016277477	0.311966796457523	0.0191056154076747	0.538098028311246	1	1
ENSG00000108433	0.835441103139422	0.831046522671528	0.00439458046789343	0.0096867237254821	0.0101339746052703	0.98851937286898	0.0328144907590679	0.0646843093954759	0.471130382564286	1	1	1
ENSG00000108439	0.258086314318156	-0.648930072352554	0.90701638667071	0.32805634059924	0.0149954274025917	0.00128552642489913	0.258125925561454	0.0805583265505698	0.00635734447062613	1	1	1
ENSG00000108443	0.677996511943031	-0.250273090187179	0.92826960213021	0.122459755256503	0.518881073780328	0.0296602673192074	0.144913798866576	0.502385021459398	0.0523262542348458	1	1	1
ENSG00000108465	0.442275231684464	1.68301607069531	-1.24074083901084	0.409516094138787	0.00349977669483295	0.0260256029304929	0.294288008156589	0.035139210466886	0.0483919983789041	1	1	1
ENSG00000108479	-0.333189581711064	-0.282618562937329	-0.0505710187737343	0.24062672148848	0.280636409323654	0.851843207328587	0.216239897293461	0.381788496788682	0.435504352818492	1	1	1
ENSG00000108506	0.544993551435719	0.012266422664166	0.532727128771553	0.020297740600263	0.955448201892804	0.0217209924515868	0.0511845727313511	0.649273550518432	0.0426367154409038	1	1	1
ENSG00000108515	-0.78615438307799	-0.293919897979477	-0.492234485098512	0.000816961271312099	0.176094751007514	0.0270542075653901	0.00918494618402822	0.311966796457523	0.0491036247698501	1	1	1
ENSG00000108518	-4.27874652776778	1.92640652959804	-6.20515305736582	6.0082289539099e-09	3.99624866739766e-07	3.01713786736652e-14	2.9950865732301e-06	7.22718729153119e-05	2.35001400030076e-11	1.97430403425479e-05	0.00131316731210687	9.91431503216638e-11
ENSG00000108528	0.0795493526608813	-0.487631103030498	0.567180455691379	0.744864339318309	0.0486295032921312	0.0246007623432595	0.407832330105111	0.159178481130838	0.0462832149330281	1	1	1
ENSG00000108559	0.18084312551975	0.142893290491668	0.0379498350280826	0.366757947449193	0.478011997188859	0.849393038699571	0.274627495285162	0.484755867498569	0.434822526020785	1	1	1
ENSG00000108561	-0.754264383961569	0.463510775001073	-1.21777515896264	0.0286459009481862	0.168016135508104	0.000827787442669723	0.061900231772407	0.302093772373625	0.00482961889863564	1	1	1
ENSG00000108578	0.541120311749838	0.288872699714116	0.252247612035723	0.00485352157510233	0.11423402194382	0.166345731601846	0.0222132190755414	0.246186394667665	0.161854813313715	1	1	1
ENSG00000108587	0.223223384207555	-0.0494342286887297	0.272657612896285	0.299800504736146	0.819975952426535	0.211241114045588	0.243657994214689	0.613893214076978	0.188901579026499	1	1	1
ENSG00000108588	0.0931606194133943	-0.456436294225153	0.549596913638547	0.674866354007932	0.0464895838249035	0.0180684281770859	0.38665475025338	0.156178479916826	0.0380359216081958	1	1	1
ENSG00000108591	-0.169561876143031	-0.0278115735570728	-0.141750302585958	0.425912652194146	0.890577525755813	0.495471652225239	0.301051122166109	0.635885937529728	0.318019920927949	1	1	1
ENSG00000108592	0.899521243709228	-0.022529351161954	0.922050594871182	0.00393712706962244	0.939058195396247	0.00340619926138608	0.0195784844834416	0.648023121337391	0.0122211152641748	1	1	1
ENSG00000108604	-0.125180400424028	-0.245143026466707	0.119962626042679	0.40326789966725	0.106278713492882	0.422312229591086	0.291888066894803	0.236074879149438	0.289172871021292	1	1	1
ENSG00000108651	0.531592524134107	0.736407101516346	-0.20481457738224	0.0310436486708462	0.0043152044836884	0.394175207876648	0.0641338122788337	0.040192360257727	0.278727678649636	1	1	1
ENSG00000108654	0.66346198346224	0.518653726975578	0.144808256486662	0.0127239728791034	0.0470568576785829	0.56764059859323	0.0389828158424018	0.156870032107248	0.346631702648432	1	1	1
ENSG00000108666	0.00773860886940553	0.499530727092101	-0.491792118222696	0.980460642559504	0.137998082055689	0.135711793382509	0.467196953629053	0.272752513531761	0.141980330076584	1	1	1
ENSG00000108669	0.142082509565278	0.250119193338625	-0.108036683773347	0.467443608678208	0.228392263682541	0.590191705949128	0.318928256892343	0.349052775567858	0.35589296819749	1	1	1
ENSG00000108671	0.240218869171524	0.126551568866273	0.113667300305251	0.14944728679483	0.439604018520628	0.488279268580642	0.162815348244832	0.466035708209133	0.315221806140005	1	1	1
ENSG00000108774	0.11025818157789	0.0184880965125022	0.0917700850653883	0.618124176570505	0.931273923967099	0.673683581430365	0.371427218445656	0.646526782255801	0.384672477141856	1	1	1
ENSG00000108797	0.0689262821906562	-0.00236274414114044	0.0712890263317967	0.871391544350145	0.995919573086487	0.872736350001515	0.43922209149001	0.658542843046157	0.441262129284192	1	1	1
ENSG00000108798	-0.759871924432966	0.475373907936212	-1.23524583236918	0.0291656729707673	0.157043583402033	0.000751461183201763	0.0625011011900675	0.291345748145149	0.00457765293484364	1	1	1
ENSG00000108819	0.0485592566277914	-0.376773344386672	0.425332601014463	0.819401295191079	0.0709251907633869	0.0478106893032437	0.42776187477517	0.195376312437431	0.0717518232627385	1	1	1
ENSG00000108825	0.236641396863241	0.0763673440677885	0.160274052795452	0.386771991262533	0.790624693387731	0.567994813570121	0.284533017846108	0.606189858810125	0.346637310214938	1	1	1
ENSG00000108826	-0.513452491125445	-0.434632300198691	-0.0788201909267543	0.0309065797518052	0.0593633952888693	0.727864552141453	0.0640211340347854	0.177633714945462	0.400329270064642	1	1	1
ENSG00000108828	0.24977713453573	-0.323484216026619	0.573261350562349	0.446262326965823	0.22235460042732	0.0628540718864584	0.310592520105436	0.34666095979999	0.0849936007479594	1	1	1
ENSG00000108829	0.800161450676555	-0.432054550399704	1.23221600107626	0.00401468187023498	0.0913452383378258	3.16265576497581e-05	0.0196492558731213	0.220999617174283	0.000586513385213198	1	1	0.103924868437105
ENSG00000108848	0.311645298304123	0.349927522406552	-0.0382822241024294	0.275046490961144	0.223753187824542	0.892562263158256	0.232427582574193	0.346954421063155	0.446972796526603	1	1	1
ENSG00000108861	0.79390134613317	-0.234509009472538	1.02841035560571	0.145896401733653	0.614125521693958	0.0483612793803914	0.160197838728554	0.53914642621088	0.0720738484208585	1	1	1
ENSG00000108883	0.688273192259752	0.248255425935699	0.440017766324053	0.0144957383655364	0.353637867858287	0.106480456110718	0.0420378787559168	0.427079511692883	0.121163481636736	1	1	1
ENSG00000108953	0.67090823076738	1.1042598174424	-0.433351586675025	0.00286896414974143	5.96953289965667e-06	0.0423827662754556	0.01648601120671	0.000508523940716712	0.0664883170708038	1	0.0196158851082718	1
ENSG00000109016	-0.124951249954675	-0.16250544011404	0.0375541901593651	0.679753612944534	0.591199512831598	0.901065977712798	0.387711898848007	0.529468307826491	0.449136938186659	1	1	1
ENSG00000109062	-0.761031111908344	-0.389639876316971	-0.371391235591374	0.01287822843976	0.180707068027634	0.204201439028299	0.0391011434569971	0.316010424408712	0.184834576860226	1	1	1
ENSG00000109084	0.629059807419879	0.329579966134969	0.29947984128491	0.14450443775399	0.418524569252659	0.472041081164427	0.159572883849069	0.456724563181545	0.307803340832606	1	1	1
ENSG00000109107	-0.357713997227116	-0.458949372160266	0.101235374933149	0.341435882669322	0.223264576801287	0.786035408543588	0.263476583193031	0.34684558690592	0.416627385888059	1	1	1
ENSG00000109111	0.404695754671819	-0.113479606553338	0.518175361225157	0.157741162200115	0.687612050840241	0.0734284586164812	0.168203983375043	0.564944154191532	0.0945331938730284	1	1	1
ENSG00000109133	0.260683429798319	0.592002878170037	-0.331319448371718	0.276814832105643	0.014996632533091	0.164436801694465	0.233297421028406	0.0805583265505698	0.161104320122715	1	1	1
ENSG00000109180	0.0876223205833133	0.0445229995834176	0.0430993209998957	0.677192436771696	0.83122735368048	0.837065406577172	0.387245669963486	0.617121142890177	0.43148949199021	1	1	1
ENSG00000109270	-0.250001788490173	-0.565670489338563	0.31566870084839	0.345219056275673	0.042868268021206	0.241519958318839	0.26476883858223	0.148927081360293	0.205930070120631	1	1	1
ENSG00000109320	0.211621477306607	0.0919859983185707	0.119635478988036	0.315536257465409	0.662659531102797	0.569573094544295	0.251515778990035	0.557488280524123	0.34740323853458	1	1	1
ENSG00000109323	0.890830331393192	0.0337699692859224	0.857060362107269	0.0189622896754716	0.943793937490743	0.0547839997938861	0.0492724849042309	0.648472836687878	0.0780084600554473	1	1	1
ENSG00000109332	0.449717130060929	1.16318969829535	-0.713472568234418	0.0300168785992053	1.16548294033362e-06	0.000954958681060066	0.0635649167031019	0.00014051784053703	0.00523807280709501	1	0.00382977694193628	1
ENSG00000109458	0.163917058824878	-2.03167776928032	2.1955948281052	0.87921020273619	0.226843422865947	0.139629822772504	0.441028883328265	0.348156761093074	0.145183147836623	1	1	1
ENSG00000109519	-0.275427169377866	-0.0572050960936755	-0.21822207328419	0.150159614813359	0.755445523715997	0.245648230597753	0.163032861151284	0.594223061909901	0.208309834376927	1	1	1
ENSG00000109534	0.443969641161346	-0.492996873469648	0.936966514630994	0.18512711234452	0.101793060331961	0.00521300437179337	0.185426944807808	0.230962748295567	0.0161992201849121	1	1	1
ENSG00000109586	0.885762759100495	-0.167604082902376	1.05336684200287	0.0303472108831181	0.690401614834262	0.0140066945517043	0.0637130767107169	0.566680670161404	0.0312008615081599	1	1	1
ENSG00000109606	0.625006177270952	0.0978055681230506	0.527200609147902	0.00150462930420173	0.589439525812621	0.00619655974010924	0.0115185473099799	0.52933769536886	0.0184573717150645	1	1	1
ENSG00000109775	0.337091641453287	-0.398411341389753	0.735502982843041	0.298762461880469	0.259803776287624	0.0352612106995759	0.243460444819341	0.368011551157176	0.0583111500127368	1	1	1
ENSG00000109805	0.444307019193845	0.46960055197402	-0.0252935327801751	0.115274395525552	0.0891007488117598	0.926192825510913	0.140237306110738	0.219664284157964	0.455852110193924	1	1	1
ENSG00000109814	0.538149192665624	-0.505770883261931	1.04392007592755	0.0477744684148041	0.0666595485454672	0.000414382417562336	0.0837768949626675	0.187632491513266	0.00315051092794819	1	1	1
ENSG00000109854	-0.104096556689348	-0.311454134330477	0.20735757764113	0.668966629584708	0.242640439617699	0.416733709812383	0.385260810839573	0.3562136606697	0.287246987487579	1	1	1
ENSG00000109861	-1.79753411599689	-0.0172516642473897	-1.7802824517495	1.1796835755593e-05	0.960177593441886	1.32177944430275e-05	0.000831949730829552	0.650364924510547	0.000307319049008211	0.0387644022928786	1	0.0434336725397884
ENSG00000109917	-0.289297816498558	-1.16682410682206	0.877526290323504	0.361141608134336	0.00105338291183718	0.00955456487364915	0.272153230580519	0.0162130681177446	0.0245120522449757	1	1	1
ENSG00000109919	-0.132597924057442	0.523439684354048	-0.65603760841149	0.638040976617281	0.0722339581873052	0.0258718144200609	0.376684234352006	0.19755110226056	0.0483243617099736	1	1	1
ENSG00000109920	0.102882399384106	0.355113119549827	-0.252230720165722	0.732674865878187	0.233698858365564	0.399865669697699	0.404826024417719	0.352407196847011	0.281320486256247	1	1	1
ENSG00000110047	0.192264514781878	-0.362148619342474	0.554413134124352	0.581094529484592	0.303959125344423	0.118914949489743	0.358224666276557	0.398045962657138	0.12959639940709	1	1	1
ENSG00000110048	0.358857695472972	-0.0385793672655356	0.397437062738508	0.0868188392667116	0.849215714600827	0.0582904333596456	0.118365720668021	0.620525486779524	0.0807860292619829	1	1	1
ENSG00000110063	-0.231860217119198	-0.491289834153544	0.259429617034346	0.337992015840293	0.0416983596662913	0.277667159041017	0.262845439154099	0.147623856852443	0.224931625745797	1	1	1
ENSG00000110074	-0.0775715465790655	0.23382438208643	-0.311395928665495	0.770646567453048	0.355597097494031	0.234599806336846	0.414937014659641	0.428254043254991	0.202020002464911	1	1	1
ENSG00000110075	0.703178881969082	-0.0723918828073718	0.775570764776454	0.00281705624749252	0.741261622124727	0.00118454785386107	0.016369615956859	0.586895164405777	0.00617908753302958	1	1	1
ENSG00000110090	0.747679280679014	0.896573448958415	-0.148894168279401	0.399585220907333	0.285537157214311	0.862279847483307	0.290107614760809	0.385127595720918	0.438415561659169	1	1	1
ENSG00000110107	0.228942108974071	0.208044252571939	0.0208978564021322	0.314320492572414	0.360484330758374	0.9262580886553	0.250988676972028	0.430914826458866	0.455852110193924	1	1	1
ENSG00000110108	-0.267391480898916	0.135245146156021	-0.402636627054937	0.308399969463431	0.599411544192605	0.12676923753539	0.247919821687865	0.533567603447199	0.135125289151231	1	1	1
ENSG00000110172	1.41405659059841	0.751586621878349	0.662469968720058	0.121440625700923	0.342192122119735	0.435621916266751	0.144312012037341	0.421465620204438	0.294224624526463	1	1	1
ENSG00000110321	0.19632419332447	-0.24436458102816	0.440688774352631	0.373660430346052	0.269124267504826	0.0513418569247821	0.278646042461066	0.374631936082187	0.0745378977445911	1	1	1
ENSG00000110344	1.07838762372261	-0.107521741085832	1.18590936480845	0.00348911258549908	0.746346259431789	0.00131134151351077	0.0181657340929886	0.589630244675075	0.00644409356389029	1	1	1
ENSG00000110367	2.44328586071105	1.48802608748945	0.955259773221609	6.1513808757852e-07	0.000608243011997328	0.0201238129425236	8.67629213437719e-05	0.0124528659741239	0.0405762757742173	0.00202134375578302	1	1
ENSG00000110435	0.0461324233822816	-0.0121760898460945	0.0583085132283761	0.848879312549383	0.958800494727931	0.807290269985583	0.433634569989564	0.650352699691327	0.422715368602881	1	1	1
ENSG00000110442	-0.131497961355944	0.196086111731563	-0.327584073087507	0.598260404513459	0.407632539045151	0.183190384953817	0.364002455516538	0.452733191952442	0.172116869613657	1	1	1
ENSG00000110536	0.087995105344956	-1.36528167083385	1.45327677617881	0.849762900605328	0.00737993470694478	0.00410510623531054	0.433689009461266	0.0554389434641819	0.0139930855797006	1	1	1
ENSG00000110583	-0.0622126148284677	0.440676471640153	-0.50288908646862	0.862989706827047	0.175722040025699	0.148701771858297	0.436562143642938	0.311840755300998	0.150516050222026	1	1	1
ENSG00000110619	-0.0727012574003016	0.0745612393660436	-0.147262496766345	0.747958469096149	0.737867870019752	0.513045529133423	0.408758055978804	0.58591824141377	0.325146675950401	1	1	1
ENSG00000110651	-0.534563584161434	-0.281936829355457	-0.252626754805977	0.0674001990565977	0.323243520804806	0.376236935754185	0.10270336941603	0.409235825007788	0.271213904759122	1	1	1
ENSG00000110696	0.245471285242366	0.733716518123969	-0.488245232881603	0.190280313288134	0.000306299716180031	0.0115792330481408	0.188519523589364	0.00755373897469382	0.0275387221617353	1	1	1
ENSG00000110711	-0.471024435345115	-0.549346162225156	0.0783217268800415	0.160977229322156	0.103991221636948	0.812770222293516	0.170599441472548	0.233800515316233	0.424301194807424	1	1	1
ENSG00000110713	0.867110389990535	0.489036998230989	0.378073391759546	0.0247270323526443	0.190457002536815	0.309909716742227	0.0568358628686406	0.323924891337727	0.240423422004148	1	1	1
ENSG00000110717	-0.48890355253594	-0.0946869667837038	-0.394216585752236	0.0906306754604898	0.740896750409986	0.171914627929914	0.121428572873015	0.586895164405777	0.164771283396144	1	1	1
ENSG00000110777	-0.252083570074311	-0.430072461774606	0.177988891700294	0.407015019096117	0.162822313120871	0.557702337126966	0.293154386733991	0.296937474150994	0.34230728063109	1	1	1
ENSG00000110801	-0.412721782536834	-0.699986890643602	0.287265108106768	0.281104810643809	0.05773652181029	0.438585435713017	0.235367823905663	0.176229686144966	0.294871949901261	1	1	1
ENSG00000110841	-0.532830024859819	-1.34701829143435	0.814188266574527	0.537242610432923	0.165186888788402	0.374936386547433	0.342491058054022	0.299605439453441	0.270652123508826	1	1	1
ENSG00000110880	0.344336106011037	0.400932736742782	-0.0565966307317446	0.29683536991992	0.226550553267558	0.862749388095245	0.243412087308654	0.348147766585853	0.438415561659169	1	1	1
ENSG00000110917	-0.232737159498439	-1.45425121022597	1.22151405072753	0.475096172450793	9.8366189606125e-05	0.000687108037665623	0.321221435528584	0.00328420715574897	0.00438432929370765	1	0.323231299045727	1
ENSG00000110958	-1.14515161314282	0.362398755004287	-1.50755036814711	0.298062791172868	0.713482699431542	0.154942589069194	0.24341729811629	0.576665384696997	0.154640865618128	1	1	1
ENSG00000111011	-0.0776668527496987	0.0303558127674425	-0.108022665517141	0.81135707503611	0.926180781375472	0.740938083714767	0.425910662122783	0.645734955434454	0.403572136843226	1	1	1
ENSG00000111142	0.54081432999611	0.105084123712982	0.435730206283128	0.0217756715473644	0.640722480362137	0.0602479292395815	0.0532607034764922	0.550253446097677	0.0823226650190682	1	1	1
ENSG00000111144	0.896214494129834	1.00891129810247	-0.112696803972631	0.002899825515321	0.0008659920603307	0.684818162939866	0.0165408261213942	0.0141485217776553	0.388488499084367	1	1	1
ENSG00000111229	-0.143918420326209	-0.181449770469687	0.037531350143478	0.672235953952554	0.604685167579451	0.913331615074547	0.385901852717167	0.536016871087683	0.452808229678554	1	1	1
ENSG00000111237	-0.23524811633721	0.411051656131235	-0.646299772468445	0.428735622728882	0.178976964455263	0.0368893336370108	0.302495259974347	0.31425103615288	0.0599847137688843	1	1	1
ENSG00000111275	-2.26633902836357	-0.757656177301728	-1.50868285106184	0.0832210095108054	0.54105003201254	0.235260092687941	0.115762860368031	0.510376347861895	0.202476664837371	1	1	1
ENSG00000111300	0.233672859039051	0.464748109936167	-0.231075250897116	0.388980779152901	0.0817208210953901	0.386283919218186	0.285481120345391	0.209237262745706	0.276013683739889	1	1	1
ENSG00000111331	0.731718105018021	0.130569952000895	0.601148153017126	0.355874811240962	0.947093793017146	0.726266902521959	0.269601020024042	0.648472836687878	0.400319179711128	1	1	1
ENSG00000111335	-0.504408864267776	-1.01263427235173	0.508225408083955	0.500290231845896	0.215114089268213	0.514969801260186	0.329577231334714	0.344022668034013	0.326095257408953	1	1	1
ENSG00000111348	-0.190465330774694	0.166917091253296	-0.357382422027989	0.538196375445292	0.588830791735946	0.251491226839026	0.342491058054022	0.52933769536886	0.211592405113221	1	1	1
ENSG00000111361	0.227227763007111	0.0621477605786484	0.165080002428463	0.303552681262969	0.778277638116497	0.454627819522418	0.245677958125386	0.603191952337497	0.301442071398311	1	1	1
ENSG00000111364	0.0603332561596726	0.829896737445376	-0.769563481285703	0.836070022175354	0.00902066970424357	0.0134855550452148	0.430811035183533	0.0609862317768143	0.0303138349110553	1	1	1
ENSG00000111445	0.313563375714633	0.54180680936307	-0.228243433648437	0.290380261317741	0.0694891916433547	0.43688278570137	0.240666410641245	0.193276552317036	0.294604478081753	1	1	1
ENSG00000111481	-0.36418467058787	-0.0503442341373883	-0.313840436450482	0.130226012609372	0.832261310930828	0.191462301859133	0.149382279559355	0.617133715354239	0.176467907205945	1	1	1
ENSG00000111530	0.890705793490706	0.178595079025461	0.712110714465245	0.000133494056426667	0.386395545307527	0.00146085745425846	0.00369852140479831	0.440879240023295	0.00691699135143365	0.438661469418029	1	1
ENSG00000111540	-0.15830209781148	-0.643208683464388	0.484906585652908	0.508232192987226	0.00964711451618873	0.0474061722865502	0.331871507683094	0.0632137260670103	0.0712820899987052	1	1	1
ENSG00000111581	0.324581522211512	0.358034056139233	-0.0334525339277206	0.138386330959992	0.101848778639033	0.876111393261406	0.155585221369333	0.230962748295567	0.442537673513882	1	1	1
ENSG00000111596	-0.156728070135583	0.113094608307294	-0.269822678442877	0.461202265103746	0.590513132680036	0.20638010389093	0.317040034076128	0.52933769536886	0.18594226767392	1	1	1
ENSG00000111605	0.218096905386073	0.166251053836056	0.0518458515500166	0.330678139687652	0.456128468858598	0.815629117064604	0.25963228033348	0.473403209010728	0.425508468134244	1	1	1
ENSG00000111615	0.74437545847369	-0.271371556202397	1.01574701467609	0.00693736573279669	0.29505103227139	0.000406502278658605	0.0269295477037806	0.392351245075067	0.00315051092794819	1	1	1
ENSG00000111640	-0.998859862658036	0.492535094678927	-1.49139495733696	0.000183346247924491	0.0441040225933878	4.80598566837426e-07	0.00406342016277477	0.151446476902688	2.87948229858761e-05	0.602475770679877	1	0.00157924689062778
ENSG00000111641	0.101440502486287	0.481674966548821	-0.380234464062534	0.764525304100279	0.156598329165885	0.263322679573043	0.412906126383697	0.291345748145149	0.218039882111159	1	1	1
ENSG00000111642	0.616774817125774	0.0561640227804554	0.560610794345318	0.0263974713337033	0.832793107252409	0.0419578552696009	0.0589293642553027	0.617133715354239	0.0659588793735374	1	1	1
ENSG00000111652	-0.180812872319383	-0.0698062310669312	-0.111006641252452	0.494736689994567	0.789361137215289	0.672815826078183	0.328309799430733	0.605856942367737	0.38454159103846	1	1	1
ENSG00000111667	0.133247072420921	0.083206584095451	0.05004048832547	0.502722826349421	0.670341316454549	0.799230800998133	0.329994575181065	0.559381454136509	0.420352943049382	1	1	1
ENSG00000111669	-1.81588902020915	-0.937943029857892	-0.87794599035126	7.91735545620455e-10	8.05855164587648e-05	0.000188518027814213	6.1419231943644e-07	0.00277596825425506	0.00189463902823038	2.60164300290881e-06	0.264804007083501	0.619470239397504
ENSG00000111674	-0.154593596254194	-1.33801579229931	1.18342219604511	0.821123658727385	0.0543873909118843	0.0888691251298167	0.427996238889557	0.17056510340798	0.107233369382954	1	1	1
ENSG00000111678	-0.548603858217124	0.525542495278357	-1.07414635349548	0.199336513350607	0.213645626941075	0.0148544017828596	0.194208343199187	0.342894380178436	0.0326833976965065	1	1	1
ENSG00000111679	-0.112885258096013	0.103771283478594	-0.216656541574607	0.740436353805066	0.76083814901247	0.526041744339178	0.406865463872898	0.595876323961486	0.330494829352437	1	1	1
ENSG00000111711	-0.17295626586745	0.0437510401926731	-0.216707306060123	0.65490947988322	0.901910482998582	0.560908385977407	0.380854643656195	0.638394792028685	0.343733354613829	1	1	1
ENSG00000111716	0.669920721309419	-1.49560637269123	2.16552709400065	0.00603207719251343	0.000304639730627914	1.61922032752188e-07	0.0250724879048311	0.00755373897469382	1.32757063029314e-05	1	1	0.00053207579962369
ENSG00000111726	-0.289287447515425	-0.401923837538698	0.112636390023273	0.29160175827238	0.137230439857854	0.675510297247462	0.24129209810794	0.271730227474443	0.385134066154484	1	1	1
ENSG00000111731	-0.148683442684658	-0.370376547069681	0.221693104385023	0.620046462700665	0.212024906670435	0.45620983685687	0.372149911724235	0.341853375048113	0.302028557079414	1	1	1
ENSG00000111737	-0.299372170414011	-0.644551322991103	0.345179152577092	0.215564736653196	0.0114269612699578	0.157324475430259	0.203044633872453	0.0698042964519992	0.156398500743673	1	1	1
ENSG00000111786	0.591043770077716	-0.667469568967975	1.25851333904569	0.123159376232402	0.105332573699275	0.00280019233728607	0.145372651483581	0.235216063010711	0.0107440276891443	1	1	1
ENSG00000111790	-0.339333861544528	-0.441539096703846	0.102205235159319	0.376232041460359	0.236923281952536	0.785408694030104	0.279812346638721	0.355089008524381	0.416436897775746	1	1	1
ENSG00000111832	-0.138330737754735	-0.578874944121968	0.440544206367234	0.701331511475675	0.0908844117965255	0.211450737067371	0.394532990382104	0.220513468990638	0.188980548816926	1	1	1
ENSG00000111843	0.643055304347927	-0.278076213471188	0.921131517819115	0.090833845384469	0.462074636740269	0.018699120659915	0.121578467961746	0.477381575826707	0.0388705621244876	1	1	1
ENSG00000111845	0.783504229975543	0.0727753330295995	0.710728896945943	0.0124697212505609	0.802348912471273	0.0208679373383412	0.0386165305823808	0.61085522889076	0.0415167215784728	1	1	1
ENSG00000111880	1.17907250573405	-0.138392964892363	1.31746547062642	0.00148680497364024	0.674681949448424	0.000410992790991644	0.0115185473099799	0.560133515016987	0.00315051092794819	1	1	1
ENSG00000111906	-0.0851549735781744	0.0925259542736892	-0.177680927851864	0.829343825625941	0.803542065163248	0.644038308783817	0.430180267508771	0.61085522889076	0.374913329550247	1	1	1
ENSG00000111911	0.00573657328642303	-2.30656761852998	2.3123041918164	0.99213861125484	0.00625093702063976	0.00259283313938496	0.47059362635541	0.0511914346044692	0.0102774958036803	1	1	1
ENSG00000112062	0.670083025841649	-0.0661905008062403	0.736273526647889	0.0418697471064587	0.829172883140558	0.0240062184576961	0.0776120425792686	0.616795097064069	0.0456609709025662	1	1	1
ENSG00000112081	-2.08486542050213	0.582641635385521	-2.66750705588765	1.75188932151522e-05	0.0622868938189098	4.07289364943656e-08	0.00110482397070425	0.18168613621581	4.88050775713181e-06	0.05756708310499	1	0.000133835285320485
ENSG00000112096	-0.300144945297482	-0.434884347898067	0.134739402600585	0.502880231174756	0.223606475465769	0.7412842247557	0.329994575181065	0.346954421063155	0.403619546286898	1	1	1
ENSG00000112110	-0.386773767634623	0.00805234116049355	-0.394826108795116	0.363443325304597	0.987081729592891	0.398143718441687	0.273200341530851	0.655991416871289	0.280654716117658	1	1	1
ENSG00000112118	0.221094389678612	0.251090136348332	-0.0299957466697199	0.409244390016965	0.349034675611895	0.910322923059162	0.294229035349159	0.425785314214405	0.451617872501249	1	1	1
ENSG00000112159	0.631663470018109	0.631162332075258	0.000501137942850893	0.00862583220534168	0.00787696529295242	0.998225294804351	0.0302844650858336	0.0577641119841584	0.473481369487708	1	1	1
ENSG00000112208	0.485610908730618	-0.208373185125445	0.693984093856063	0.109395416461708	0.470652384336697	0.0230463259354542	0.135942593732369	0.481114360551003	0.0442676161129853	1	1	1
ENSG00000112210	0.285866551906966	0.777964115880816	-0.49209756397385	0.661635206536304	0.104848471056986	0.401096138131745	0.383322993913645	0.235035962550765	0.281643669495119	1	1	1
ENSG00000112249	0.886049723916479	0.277877507502072	0.608172216414407	0.00019256863110279	0.18971590001649	0.00649080162549116	0.00406342016277477	0.323393287474561	0.0188968279770111	0.632780521803767	1	1
ENSG00000112282	0.274918046165434	0.348414809660776	-0.0734967634953421	0.20147060555618	0.0949750035838008	0.72436651909882	0.194493961374842	0.223971344991093	0.39994521018432	1	1	1
ENSG00000112297	0.345540948825125	-0.00231563260290119	0.347856581428026	0.286131238402441	0.994273810332633	0.284276543159025	0.238131559851603	0.658542843046157	0.228385488874217	1	1	1
ENSG00000112335	-0.52217892896671	-0.211308002296784	-0.310870926669926	0.0145430923762431	0.300336134273546	0.132350519856433	0.042076941560294	0.396501857306075	0.139778031773942	1	1	1
ENSG00000112339	0.551033681042218	-0.437954610289774	0.988988291331991	0.0177981905282174	0.0512786427622171	8.29171850606968e-05	0.0474468189209262	0.164065901800499	0.00104166519741165	1	1	0.27246587010945
ENSG00000112343	0.293347014592118	-0.0155919337394319	0.30893894833155	0.294379194683043	0.955215157200269	0.270294141059485	0.24229809065716	0.649273550518432	0.221260114774506	1	1	1
ENSG00000112367	-0.0283194764155749	-0.068591226581979	0.0402717501664041	0.911915067624831	0.777777839074954	0.87189284540381	0.44944230303819	0.603191952337497	0.440978775407763	1	1	1
ENSG00000112473	-0.12606220802841	-0.86994930297379	0.74388709494538	0.670195197697828	0.00435893198580226	0.0148119127610627	0.385687582984676	0.0402541148592418	0.0326360072812829	1	1	1
ENSG00000112531	-0.113811598531818	-0.605379515303942	0.491567916772125	0.636867205584557	0.0147999670533703	0.0461871312568563	0.376420972126202	0.0805583265505698	0.0702898587373532	1	1	1
ENSG00000112561	-0.72617759818477	0.0964180684733879	-0.822595666658158	0.00698308821804788	0.702262545180974	0.00256952483374131	0.0270182607968708	0.571873989385235	0.0102110885413589	1	1	1
ENSG00000112578	0.966383976474563	0.0883603495512495	0.878023626923314	0.00492291730602023	0.785489736457025	0.0101347939253993	0.0224645569158996	0.605011167624753	0.0252603983370662	1	1	1
ENSG00000112584	-0.233066677880065	0.0225760866663868	-0.255642764546452	0.418672339707085	0.926931909685068	0.344963369813729	0.298243252923337	0.645734955434454	0.255406847051055	1	1	1
ENSG00000112640	0.420704301250862	0.0554715964568234	0.365232704794038	0.100728429430335	0.813725020973788	0.140475931909595	0.130211570972019	0.612781760979608	0.145692527926631	1	1	1
ENSG00000112651	0.169938481841893	-0.17229099545556	0.342229477297453	0.474207266842118	0.447656114434355	0.146058451182855	0.321221435528584	0.468698941057927	0.14929560178345	1	1	1
ENSG00000112664	-0.150876303175644	-0.878352807314861	0.727476504139217	0.536278116033843	0.00067591097129039	0.00444495183638486	0.342262524761134	0.0129810285041247	0.0146081092270942	1	1	1
ENSG00000112667	-0.343490858642798	-2.31494542739497	1.97145456875217	0.338754397396153	0.0311378473948589	0.0365149860631916	0.263184985910125	0.123250896464606	0.0596249536131964	1	1	1
ENSG00000112685	0.744384971069936	0.0770889783787769	0.667295992691159	0.0220687294071234	0.790770546286537	0.0330318634088666	0.053667440619732	0.606189858810125	0.0562978964541078	1	1	1
ENSG00000112697	-0.0191925274641161	-0.563282097580376	0.54408957011626	0.944497944739158	0.0492586247022142	0.0563187769564579	0.45679452622261	0.160511481838333	0.0789667829679122	1	1	1
ENSG00000112699	-0.19355378392965	-0.32689589607145	0.1333421121418	0.55001008924523	0.350608589244814	0.69181942755865	0.346888404267234	0.426043422959331	0.390188413516982	1	1	1
ENSG00000112739	0.531227693384582	0.682588924256324	-0.151361230871742	0.0846810122113271	0.0235108377789985	0.608369573188526	0.116757589582336	0.105202102024746	0.361995467399395	1	1	1
ENSG00000112855	0.18146689427135	0.338171396907896	-0.156704502636546	0.401343890312509	0.106212846781407	0.457764655084752	0.291111998009042	0.236074879149438	0.302929165206166	1	1	1
ENSG00000112893	0.12387462250691	-0.17552433378607	0.29939895629298	0.785768818890426	0.674279913433362	0.49543906566758	0.419780539257361	0.560133515016987	0.318019920927949	1	1	1
ENSG00000112972	-0.374561862137259	0.109498254695868	-0.484060116833127	0.341527525640274	0.776987079145588	0.218690885548645	0.263476583193031	0.603191952337497	0.193226432334254	1	1	1
ENSG00000112992	0.0905897400918481	0.221261382058084	-0.130671641966236	0.62446867870326	0.232084327803957	0.479027262591769	0.373503711911127	0.351307199851151	0.310406678870997	1	1	1
ENSG00000112996	-0.358512001414896	-0.303276101654055	-0.0552358997608409	0.107079358333236	0.165589620158194	0.798711012283724	0.134837240215177	0.299820010996471	0.420352943049382	1	1	1
ENSG00000113013	0.736665244142115	0.197439182019512	0.539226062122602	0.00106044346981606	0.334904369065819	0.012284142436133	0.0100726143641892	0.416031255480188	0.02847612299624	1	1	1
ENSG00000113048	0.533827526540941	1.38503227238966	-0.851204745848722	0.046133637685579	5.98075482969843e-06	0.00224587166659877	0.0818224021123799	0.000508523940716712	0.00928001921957629	1	0.019652760370389	1
ENSG00000113068	1.10245455978505	0.3186054566335	0.783849103151549	0.0111103837424695	0.403390582336179	0.0550128530621805	0.0357631903794478	0.450820936945818	0.0781810076752329	1	1	1
ENSG00000113141	0.600741124101352	0.343120820594957	0.257620303506395	0.0552227418413304	0.240827047419646	0.388321142001348	0.0904736726649778	0.3562136606697	0.276470633838956	1	1	1
ENSG00000113163	0.65020130432957	0.0761011099234255	0.574100194406145	0.00721184839353616	0.73740536133645	0.0161124492307607	0.0273575696747659	0.585765307974693	0.0346036055122672	1	1	1
ENSG00000113194	0.767657182760748	-0.139239036477706	0.906896219238454	0.00554255890909445	0.584607142022035	0.00123302126176042	0.0239750884981141	0.52832732939727	0.00623569443057616	1	1	1
ENSG00000113282	0.183826392232187	0.775280529306512	-0.591454137074325	0.541045298649893	0.0101004559056086	0.0503607896611035	0.343468299226336	0.0646605404086711	0.0737629683204518	1	1	1
ENSG00000113312	0.240152287121677	0.114001504726793	0.126150782394884	0.240405650547076	0.575349013503595	0.534820272435647	0.216239897293461	0.526398616558889	0.334054019231572	1	1	1
ENSG00000113318	0.5752259839467	0.371934184292322	0.203291799654378	0.108285522901566	0.280528438794752	0.557989324742475	0.135053004777152	0.381788496788682	0.342340090395489	1	1	1
ENSG00000113368	0.369345490659434	0.0467947219841989	0.322550768675235	0.120048996011296	0.840401312916251	0.172093230712865	0.143454103772889	0.618243321739324	0.164771283396144	1	1	1
ENSG00000113384	0.482701372705514	0.13534428387325	0.347357088832264	0.0584835748558382	0.576038186492752	0.162289154462163	0.0937604293624077	0.526807061026815	0.159804243688203	1	1	1
ENSG00000113387	0.000573305230193592	0.244231813413075	-0.243658508182882	0.998647576254529	0.48093746672014	0.477668713852732	0.471949579061514	0.486112395380219	0.310182820291454	1	1	1
ENSG00000113407	0.094280832730282	0.523629814464267	-0.429348981733985	0.655660332652553	0.0180529787598046	0.0490509303294734	0.380854643656195	0.0896531359762051	0.0725323321279036	1	1	1
ENSG00000113441	0.949818532387282	-0.930859952667121	1.8806784850544	0.0283746043824039	0.0305695127560792	7.5884895979545e-05	0.0616325455935283	0.121791005083409	0.00097759093738476	1	1	0.249357768188785
ENSG00000113460	0.534514910638251	-0.0367611913573138	0.571276101995565	0.0738302332401798	0.901203084405281	0.0589910505936098	0.107759411119763	0.638333157190213	0.0811075925058647	1	1	1
ENSG00000113522	0.621237564370194	0.130245572122331	0.490991992247863	0.0128064352977267	0.589118501501606	0.046651260565807	0.0389828158424018	0.52933769536886	0.0706769926261051	1	1	1
ENSG00000113552	-0.422210964701439	-0.225178624988356	-0.197032339713083	0.276376154737152	0.517330400219389	0.592001760133137	0.233297421028406	0.502385021459398	0.356339540493844	1	1	1
ENSG00000113558	-0.0750047904259106	-1.59749324986977	1.52248845944386	0.811462974201931	0.000376736208296139	0.000223235305492977	0.425910662122783	0.00851655941442747	0.00213052454023262	1	1	0.733551213849924
ENSG00000113569	1.29469587530075	0.298460442828849	0.996235432471898	0.000203275248234692	0.329125285853031	0.00261692620835607	0.00406342016277477	0.413355581152231	0.0102943056552351	0.667962465699198	1	1
ENSG00000113580	0.504862055637738	-0.145036391933959	0.649898447571697	0.216032687251711	0.718649658973341	0.113850854885991	0.203137338105528	0.577535774028727	0.125783151854385	1	1	1
ENSG00000113593	0.114964996277485	0.156009952062521	-0.0410449557850366	0.604227823403233	0.497702051116991	0.85551260599665	0.36634027521735	0.493923598378188	0.436742317138844	1	1	1
ENSG00000113615	0.231069169335728	-0.680280807176305	0.911349976512033	0.472642222794647	0.0416196217549548	0.0076008794429454	0.321221435528584	0.147585862593785	0.0211060164687096	1	1	1
ENSG00000113643	0.460172742611558	0.249157331743317	0.211015410868241	0.0308269365344944	0.225095270625067	0.304970036568981	0.0639415270618925	0.347192491196163	0.237894497337095	1	1	1
ENSG00000113648	0.448881681790904	0.179056627150416	0.269825054640488	0.05251991748381	0.422806217075742	0.232386760687328	0.0879968815678481	0.457185074055349	0.200668931722797	1	1	1
ENSG00000113649	0.594000634100498	0.364522765796805	0.229477868303692	0.00509833921760188	0.0695402845506907	0.249115350818399	0.0229756778154008	0.193276552317036	0.210142395404305	1	1	1
ENSG00000113712	0.466944846971029	-0.021548755920271	0.4884936028913	0.104183250498036	0.937481546500472	0.0864026754441117	0.132710366462093	0.648023121337391	0.104989158549857	1	1	1
ENSG00000113719	-0.667707029689133	-0.114635492641604	-0.553071537047528	0.00554207555734796	0.605126946340678	0.0181820531867245	0.0239750884981141	0.536016871087683	0.0380693338946851	1	1	1
ENSG00000113734	0.13072725566722	0.0844679337973678	0.0462593218698519	0.624122126620343	0.740088956553667	0.859102345131013	0.37344039726308	0.586895164405777	0.437783243255745	1	1	1
ENSG00000113758	-0.413389309286917	-0.0472660154312204	-0.366123293855697	0.446417922541905	0.922806009505707	0.479853042822155	0.310592520105436	0.644773253587097	0.310812489589466	1	1	1
ENSG00000113790	0.456218866227732	-1.54815648345654	2.00437534968427	0.682407799355538	0.0991808294105738	0.0588598051097336	0.388393867295087	0.228009946477027	0.0810702485516546	1	1	1
ENSG00000113810	0.971228012135296	0.226653987499096	0.744574024636199	0.00123866705998414	0.410716536265409	0.0103049887481675	0.0106766822273406	0.453604845557471	0.0255201516310779	1	1	1
ENSG00000114021	0.612520371670007	-0.413039027688284	1.02555939935829	0.0353931754317839	0.222610395225181	0.00231465512356318	0.0702738128135145	0.346810609999055	0.00938988680622293	1	1	1
ENSG00000114030	0.174726207602569	-0.00530288899606245	0.180029096598632	0.502480864298809	0.983343469323851	0.485108402565293	0.329994575181065	0.655604062777701	0.313564612465054	1	1	1
ENSG00000114054	0.349006105700877	0.0178703332197689	0.331135772481108	0.138818501381459	0.94061255138298	0.166934040379281	0.155691001779932	0.648034708204445	0.16202243613864	1	1	1
ENSG00000114062	1.57954135953019	0.0460934911007555	1.53344786842944	0.00221482282079214	0.929058939967011	0.00412132298673944	0.0139687683746595	0.645979311870649	0.0140176903765243	1	1	1
ENSG00000114098	0.0686557662614629	-0.154201545771002	0.222857312032465	0.80225044609879	0.570561239651356	0.416154754300955	0.423222917079853	0.524171263834073	0.286974904000623	1	1	1
ENSG00000114127	0.147103015935371	-0.0610848769920503	0.208187892927421	0.576899089202061	0.813058140329162	0.426823263340732	0.356883570024736	0.612781760979608	0.291110099050886	1	1	1
ENSG00000114209	0.486383596417554	-0.231225561090368	0.717609157507922	0.0271143871949813	0.282374428542485	0.00184450789342675	0.0599832606626761	0.382560720442845	0.00813975067415141	1	1	1
ENSG00000114302	0.840237657974329	-0.212616624687222	1.05285428266155	0.0514851874739003	0.579581615216441	0.0128310968126628	0.0870970522801148	0.528159638346186	0.0293509362787234	1	1	1
ENSG00000114316	0.147013011671128	0.0662499657706672	0.080763045900461	0.502112810170279	0.763006780789285	0.712456941086989	0.329994575181065	0.596710199414135	0.397428826834715	1	1	1
ENSG00000114331	-0.0568474537168395	-0.628631621015651	0.571784167298811	0.73782518514353	0.000814636717203559	0.00195563295291125	0.406506047303224	0.0141485217776553	0.00841558025050942	1	1	1
ENSG00000114353	-0.529572507178819	-0.374781371802571	-0.154791135376247	0.00978230591891356	0.0602090376682966	0.42657969830165	0.0329226320576438	0.17950705817377	0.291110099050886	1	1	1
ENSG00000114354	-0.59072850380769	-0.162037150592943	-0.428691353214747	0.0208270174315627	0.508593196257556	0.0868510027604248	0.0517841347776616	0.498133857958883	0.105451672054914	1	1	1
ENSG00000114416	0.986472439223501	1.03122547099086	-0.0447530317673583	0.00812866329663457	0.0043977373753992	0.896743398515616	0.0291937323040373	0.0404403903272013	0.448541991795317	1	1	1
ENSG00000114480	-0.173825207215778	-0.703753015134585	0.529927807918807	0.682844132022508	0.103924919233224	0.217266683120303	0.388499690577126	0.233800515316233	0.192521640290426	1	1	1
ENSG00000114491	0.491712760830858	0.17662407937246	0.315088681458398	0.0837146259885256	0.530007871121865	0.263401535948109	0.116030843475163	0.505623894713497	0.218039882111159	1	1	1
ENSG00000114503	0.583039844403389	-0.613365960006929	1.19640580441032	0.0425445353472608	0.0284954134930943	0.000118404598711796	0.0783015652541049	0.117931125188589	0.00132696375214482	1	1	0.38907751136696
ENSG00000114573	0.777874690921874	1.75935218300704	-0.98147749208517	0.0441472866178022	0.0159218208727284	0.11068601552825	0.0798308882915366	0.0836644062096618	0.123778987888218	1	1	1
ENSG00000114686	0.861277184019893	0.373447871129325	0.487829312890568	0.000966047502407791	0.128940760201565	0.0486978461730403	0.00960463759392657	0.266247514057728	0.0721847667643626	1	1	1
ENSG00000114742	0.104568868121322	0.242671422225965	-0.138102554104644	0.706342775263073	0.372529616455915	0.614780404942927	0.396059633959341	0.434788516962375	0.364556825261739	1	1	1
ENSG00000114744	0.223695006082477	-0.820625981639466	1.04432098772194	0.33926893315875	0.00115109016392073	8.04550050801785e-05	0.26339894576247	0.0169937826471988	0.00101895087085479	1	1	0.264375146693467
ENSG00000114767	0.529193840946619	0.38607578905038	0.143118051896239	0.178686777170028	0.340111781744241	0.717282572313909	0.181800836068259	0.420121234773385	0.398416248812275	1	1	1
ENSG00000114779	0.076575544889395	0.800902175777304	-0.724326630887909	0.785069688019243	0.00834870593156197	0.0150685349107474	0.4197441714337	0.0584394975295845	0.0328759344992463	1	1	1
ENSG00000114850	0.14952236518326	0.225453044638392	-0.0759306794551312	0.514085658745919	0.33046482067558	0.740547502829948	0.334146797522977	0.413355581152231	0.403500480395027	1	1	1
ENSG00000114867	0.882978320856283	0.198725307416129	0.684253013440155	0.00343927750260441	0.479337646500613	0.019675810792678	0.0180823839590664	0.485465985875543	0.0400038484117541	1	1	1
ENSG00000114942	0.72012397100183	2.19007417313111	-1.46995020212928	0.0676082418953474	1.09224680575613e-06	0.000413984094895103	0.10270336941603	0.00014051784053703	0.00315051092794819	1	0.00358912300371463	1
ENSG00000114956	-0.468746994921266	0.306932761387018	-0.775679756308284	0.0390266301794085	0.216929785281271	0.00216004172843903	0.0740648014070834	0.345105472700965	0.00906971251076207	1	1	1
ENSG00000115073	0.147423591859147	-0.145186739668248	0.292610331527395	0.604991165795172	0.61746580409926	0.312532779110365	0.3664091867473	0.540987686839824	0.241620923939084	1	1	1
ENSG00000115091	0.35611462332312	0.27874774748649	0.0773668758366299	0.0427630060055544	0.108355627515013	0.649323397827004	0.0783816235325831	0.238976075216752	0.376648954547085	1	1	1
ENSG00000115128	-0.42686017238074	-0.376922470540162	-0.0499377018405781	0.129614331692305	0.198922519309435	0.860002251037919	0.149382279559355	0.331355117746531	0.437807756123501	1	1	1
ENSG00000115145	-0.0194199950418117	-0.610936410444431	0.59151641540262	0.95091359895104	0.0657133211224288	0.0712788257893748	0.458896044748787	0.186418939390797	0.0927623358329567	1	1	1
ENSG00000115159	-0.466435064002512	-0.539498415457679	0.0730633514551668	0.206100605807127	0.0890846046717244	0.829981902863945	0.197022117347279	0.219664284157964	0.429972306475513	1	1	1
ENSG00000115207	0.0984430609947516	-0.351892112089395	0.450335173084147	0.640984724737117	0.0968150007498567	0.0376575356839979	0.377340234388748	0.225436790029261	0.0607896821524385	1	1	1
ENSG00000115211	-0.0162294032424882	0.259413491799355	-0.275642895041843	0.946283156332859	0.252335167821486	0.24209675382311	0.457372776186222	0.362952471622692	0.205970921291877	1	1	1
ENSG00000115216	0.222728894184887	0.0856093840960979	0.137119510088789	0.26320123605378	0.664160397344636	0.48800270177488	0.226992231678479	0.557696611850614	0.315173875955458	1	1	1
ENSG00000115232	-0.564803826337851	0.161596035503749	-0.7263998618416	0.280565565771079	0.756874132790142	0.169097397646768	0.23509741550442	0.594700138678092	0.163308145204283	1	1	1
ENSG00000115233	0.113583485106396	0.361807564440061	-0.248224079333665	0.654754362526685	0.157242199002676	0.329557766115065	0.380854643656195	0.291345748145149	0.247649547011545	1	1	1
ENSG00000115234	-0.209497243871219	-0.122873632445912	-0.0866236114253073	0.264664434135964	0.508012447948292	0.640973183574568	0.227533444618653	0.498133857958883	0.373967523707111	1	1	1
ENSG00000115241	-0.119148396878963	-0.0470012752064927	-0.0721471216724702	0.535381260614038	0.805807985598833	0.706481579613959	0.342112322343177	0.611239990472505	0.395309181572415	1	1	1
ENSG00000115267	-0.0782550755848193	-0.319148939331245	0.240893863746425	0.780731431335137	0.263270397362423	0.395211424119371	0.418415080865025	0.36956479258222	0.279206925126381	1	1	1
ENSG00000115271	0.302990031260103	-0.872632501524552	1.17562253278465	0.283660177011841	0.00941974306825476	0.000434473218121208	0.236843683654855	0.0625616876903219	0.00319076538238956	1	1	1
ENSG00000115275	-0.610755318129474	-0.469277356866142	-0.141477961263332	0.0226187026304072	0.0724800858733621	0.58052799558384	0.0539857827269959	0.197856180807316	0.352154658950439	1	1	1
ENSG00000115286	-0.406101198729735	-0.280592146550565	-0.125509052179171	0.0604761199565102	0.174661541196225	0.545260853566385	0.0957441124562828	0.311206064006989	0.337597305724208	1	1	1
ENSG00000115306	-0.621537585236221	-0.282239009952497	-0.339298575283724	0.23548488793448	0.633897067428441	0.544603727600872	0.213909173149223	0.547362898220082	0.337458697486669	1	1	1
ENSG00000115310	0.0364163393641704	-0.123357004305568	0.159773343669738	0.877527223459804	0.598087119558362	0.497993938296591	0.440327030735803	0.532669225390512	0.319112919515589	1	1	1
ENSG00000115317	-0.221006967689603	-0.18746041864636	-0.0335465490432426	0.515640976250529	0.574643221801871	0.920476259432539	0.334877142916977	0.52619654656142	0.454442450560907	1	1	1
ENSG00000115355	0.553660367983019	-0.327838482410905	0.881498850393924	0.177326911651106	0.415220436332743	0.0347716281244212	0.181144073780692	0.455662999127369	0.0580562088239726	1	1	1
ENSG00000115364	-0.0840236486612806	0.441283754605757	-0.525307403267037	0.699070927343824	0.0464280261275632	0.0199917314288103	0.393832487791741	0.156178479916826	0.0403925545727052	1	1	1
ENSG00000115365	0.392089725680814	-0.550243847891908	0.942333573572723	0.215910791720792	0.069985100779684	0.00393174771850274	0.203137338105528	0.193973267415476	0.0134610685675825	1	1	1
ENSG00000115368	0.316277658363953	0.29475259008366	0.0215250682802927	0.179100794001222	0.209034526522309	0.925995792071827	0.181975410461592	0.338994091226086	0.455852110193924	1	1	1
ENSG00000115415	0.50836583118418	0.329532348200074	0.178833482984106	0.35203206718304	0.545296696033772	0.742006880800123	0.268130013706607	0.512186340589161	0.403691871517214	1	1	1
ENSG00000115419	0.191923835183285	0.414225595545574	-0.22230176036229	0.516545532705624	0.166575593249753	0.452874832086525	0.335251247707588	0.300499526800483	0.301039319948878	1	1	1
ENSG00000115464	0.927557623759322	0.719456467192856	0.208101156566466	0.000204282940434442	0.00255959472692659	0.350440296131815	0.00406342016277477	0.0289313053652521	0.258356761045807	0.671273742267576	1	1
ENSG00000115484	0.465406002061193	0.328601163728076	0.136804838333117	0.0191449498218258	0.0898245515618196	0.471989299595448	0.0494253648605328	0.219772177695466	0.307803340832606	1	1	1
ENSG00000115504	0.0867621015255593	-0.0540465811505715	0.140808682676131	0.819105523143405	0.890747789447927	0.715925601316469	0.42776187477517	0.635885937529728	0.398162242546052	1	1	1
ENSG00000115524	0.521850480242619	0.24542441513206	0.276426065110559	0.012674263383741	0.221893436922736	0.170480168851543	0.0389390707609623	0.346190685075476	0.164033407909217	1	1	1
ENSG00000115540	0.796314235144451	-0.300390749464569	1.09670498460902	0.162998428778815	0.582134209696538	0.0546380419850141	0.171229274650514	0.528159638346186	0.0779431186646697	1	1	1
ENSG00000115541	-0.553120037198817	2.11438682530255	-2.66750686250137	0.126596100294222	0.000845961165372751	8.40118127807591e-06	0.147311757001729	0.0141485217776553	0.000228381111256726	1	1	0.0276062816797574
ENSG00000115548	-0.311755254949485	-0.327793434837779	0.0160381798882946	0.400788605367442	0.372684713514749	0.965151776048052	0.290845198447989	0.434788516962375	0.465909899668579	1	1	1
ENSG00000115561	-0.554286551926193	-0.762085996305857	0.207799444379664	0.0927123257640294	0.0448402390363724	0.550266780608886	0.123259628174203	0.153247092981773	0.339707480202352	1	1	1
ENSG00000115677	0.344302420333401	0.124888184633067	0.219414235700334	0.136367258081537	0.581683742332224	0.336439052638743	0.154209180918999	0.528159638346186	0.2510043203491	1	1	1
ENSG00000115685	0.311791353258095	-0.108135482007819	0.419926835265913	0.106367706673496	0.5811984911035	0.0353981127986856	0.134718717758847	0.528159638346186	0.0583517103220917	1	1	1
ENSG00000115760	0.506937899730602	0.108514020321456	0.398423879409145	0.0147323522379263	0.583225339832769	0.0507093795897273	0.0424070011714896	0.528159638346186	0.0739674652380515	1	1	1
ENSG00000115761	0.10604828799866	0.0543558096911387	0.051692478307521	0.656450419003651	0.815646219342585	0.826374536170105	0.381170875413478	0.612781760979608	0.428816539865343	1	1	1
ENSG00000115806	-0.28954374695699	-0.118661381320875	-0.170882365636114	0.154761738973144	0.552546036152413	0.394868760117043	0.166511337069081	0.516199178499575	0.279091413702031	1	1	1
ENSG00000115808	0.200022550840182	-0.136162416540226	0.336184967380407	0.41714965437597	0.556594785258975	0.165198154697313	0.297955751036389	0.518197019480622	0.161545440802348	1	1	1
ENSG00000115816	0.681939011245494	-0.0376605309906909	0.719599542236185	0.0007426688499479	0.839216960198769	0.000449350997675339	0.0084950633341847	0.618243321739324	0.00325576117594124	1	1	1
ENSG00000115839	-0.040530523062848	-0.420502328903487	0.379971805840639	0.849347897868208	0.053229583943544	0.0807266315514865	0.433634569989564	0.168149037492811	0.100043031493225	1	1	1
ENSG00000115840	-0.157982033899944	-0.0346585585007132	-0.123323475399231	0.573047746974306	0.900097634957379	0.657653862010371	0.355426288988103	0.638333157190213	0.379999282510323	1	1	1
ENSG00000115866	-0.160889339768427	0.120669495880046	-0.281558835648473	0.471086469732404	0.587899635475753	0.211057949459561	0.320990244633176	0.529196405570863	0.188846192466006	1	1	1
ENSG00000115875	0.344034289285429	0.486571505601476	-0.142537216316047	0.0754283106050602	0.0141466521056858	0.451608229668886	0.108682123279828	0.0791261434471488	0.300771742837386	1	1	1
ENSG00000115902	0.213686353039221	0.187257979270867	0.0264283737683546	0.540803985366619	0.589790081263805	0.939362565031059	0.343455638000396	0.52933769536886	0.45860014835577	1	1	1
ENSG00000115919	0.86568079931496	0.878390301535416	-0.0127095022204557	0.0803547236393634	0.0788299648727435	0.979084951587959	0.1135437687287	0.206613667813758	0.469018946931219	1	1	1
ENSG00000115935	-0.254225889828817	0.00518590398623742	-0.259411793815054	0.107785737341441	0.973118373296383	0.100244923602094	0.134972168091563	0.652612233659433	0.115714210722368	1	1	1
ENSG00000115942	0.236719830697679	0.110357047391041	0.126362783306638	0.221647856349233	0.564143456493061	0.509904513069587	0.206168220592251	0.521866715385047	0.324078958335045	1	1	1
ENSG00000115944	0.529567558289466	-0.321996988842667	0.851564547132133	0.0717354718444536	0.351401802773186	0.0113120500198362	0.10596931040668	0.426482784797643	0.0270809142052281	1	1	1
ENSG00000115970	0.352056330586466	0.4176173233441	-0.0655609927576332	0.151344558363097	0.0793614626578072	0.781945531739471	0.163602487345716	0.207006693397333	0.41550252561854	1	1	1
ENSG00000116001	0.203424531500101	0.852401651133293	-0.648977119633191	0.519815552597112	0.00823434560731983	0.0428925867134308	0.336601997588491	0.0584394975295845	0.0670181398274206	1	1	1
ENSG00000116005	0.616627859444987	-0.241823088377414	0.858450947822401	0.130193784704011	0.504544373880898	0.0306606196300087	0.149382279559355	0.497030364906518	0.0537239397790194	1	1	1
ENSG00000116030	0.23204480666051	2.35454395466611	-2.1224991480056	0.529755395190315	1.18673252807845e-07	1.36385383776616e-06	0.340339602124895	3.2192960045303e-05	6.24876515038158e-05	1	0.000389960308726577	0.00448162371089961
ENSG00000116062	0.957800014504973	0.325504187212753	0.632295827292219	0.00180782554291086	0.251396164416887	0.0308562462118009	0.0127392611469947	0.362779721013192	0.0538701940956436	1	1	1
ENSG00000116096	-0.487977308055403	0.689784319416725	-1.17776162747213	0.558906278834805	0.242761992495721	0.118977848321463	0.349938656426101	0.3562136606697	0.12959639940709	1	1	1
ENSG00000116120	0.249947068202393	0.571772479811102	-0.321825411608708	0.256108495881616	0.0120994307462534	0.144947324953073	0.223609778414231	0.0723363122214139	0.148549743568371	1	1	1
ENSG00000116133	1.04360332987603	0.302546513956717	0.741056815919312	0.0218328172985274	0.485577537469903	0.0950808166764965	0.0532607034764922	0.488547161517226	0.111364443719814	1	1	1
ENSG00000116161	0.515985301128382	0.201197389691153	0.31478791143723	0.0217450600421053	0.340315459227776	0.145211757419617	0.0532607034764922	0.420121234773385	0.148722904037179	1	1	1
ENSG00000116171	-0.337908248789003	-0.226278130870202	-0.111630117918801	0.108272348685874	0.270192626546686	0.586159900503307	0.135053004777152	0.375168645749937	0.354329226302331	1	1	1
ENSG00000116221	0.0724173899380184	0.200558086553637	-0.128140696615618	0.726040695719849	0.329974982934333	0.533972485004042	0.402882154296653	0.413355581152231	0.333658267226103	1	1	1
ENSG00000116251	-2.9073722350077	0.231826306256634	-3.13919854126433	2.08532433487932e-08	0.362937257485342	2.51175103828082e-10	5.05500003657592e-06	0.430914826458866	9.78187004490777e-08	6.85237576441346e-05	1	8.25361391179076e-07
ENSG00000116266	0.271149952288537	0.128803570516899	0.142346381771638	0.392434257139717	0.695770360519697	0.659227859250804	0.286555679942844	0.569149980388546	0.380767520341149	1	1	1
ENSG00000116337	-0.257723680220051	-0.406341066598159	0.148617386378108	0.345274853636735	0.118336965264643	0.573549068957175	0.26476883858223	0.251531706176686	0.34928129505208	1	1	1
ENSG00000116350	-0.247114055789706	-0.486003752902036	0.23888969711233	0.154171626107047	0.00720992568743156	0.167451097079068	0.166225593658126	0.0550947858797452	0.162144202528794	1	1	1
ENSG00000116353	-0.32909444458894	0.155710713435352	-0.484805158024292	0.357504951878561	0.634293971940329	0.162891145018612	0.270439817892362	0.547362898220082	0.160006276969386	1	1	1
ENSG00000116455	-0.16594314899419	0.128759196752352	-0.294702345746542	0.492439984265454	0.583358046309582	0.220525531098968	0.327626480273968	0.528159638346186	0.193974930595834	1	1	1
ENSG00000116473	0.311256391670538	0.431829183696937	-0.120572792026399	0.388627979046848	0.246143894731041	0.740407364301543	0.285357177450638	0.359474683376112	0.403500480395027	1	1	1
ENSG00000116489	0.802811427662651	0.404962363892942	0.397849063769709	0.00213158087196863	0.0966461076855575	0.104480994416145	0.0136728585058352	0.225380623270151	0.119388024044245	1	1	1
ENSG00000116521	-0.527562180244389	-0.0595491136054233	-0.468013066638965	0.0287885083491333	0.793446415329266	0.0484879368121797	0.0621218679348569	0.606954754476327	0.0720738484208585	1	1	1
ENSG00000116560	0.841604119290891	1.00714394802916	-0.16553982873827	0.00215909211003663	0.000358755944809957	0.514537216018435	0.0136728585058352	0.00828264988754918	0.32595943270399	1	1	1
ENSG00000116584	0.03142365006964	-0.142869521792588	0.174293171862228	0.894634231931135	0.548171001109486	0.464485631736893	0.445310507740573	0.513482109107548	0.305559559880584	1	1	1
ENSG00000116586	-0.0347629833599901	-0.215278739291649	0.180515755931659	0.883802472677394	0.362488288062516	0.447120605183581	0.442331381677734	0.430914826458866	0.299318521136339	1	1	1
ENSG00000116604	0.50974321835547	0.211318486670173	0.298424731685297	0.090581072352322	0.471331737670944	0.312694166155591	0.121428572873015	0.481369975086712	0.241620923939084	1	1	1
ENSG00000116641	0.964089780152306	-0.262203403536538	1.22629318368884	0.0359097483264913	0.559340665492713	0.00931390499182124	0.0707932519570853	0.51941649048198	0.0241332031665383	1	1	1
ENSG00000116649	-0.622486797880925	-0.0176330406841216	-0.604853757196803	0.118122996374322	0.962604136133334	0.121996631773966	0.142259031523018	0.651342809088201	0.13165702834863	1	1	1
ENSG00000116663	-0.1389674159798	-0.0920863210514241	-0.046881094928376	0.743820054678264	0.819682585364846	0.910008298088835	0.407832330105111	0.613893214076978	0.451605608190161	1	1	1
ENSG00000116685	-0.725367124642213	-0.0673005086552615	-0.658066615986951	0.0455983071429855	0.822426815779095	0.0521442285277472	0.081439330375796	0.614820412041554	0.0750670593613214	1	1	1
ENSG00000116688	0.0670165451827638	0.14528504426083	-0.0782684990780665	0.715969291394376	0.4194934975735	0.666849743092581	0.399436401051075	0.456724563181545	0.382806417388785	1	1	1
ENSG00000116701	1.07395147015487	0.851291396877205	0.222660073277662	0.0440883724038809	0.117615379086575	0.671645673013275	0.0798173818376145	0.251009382912512	0.384101928240704	1	1	1
ENSG00000116711	1.1981988176987	0.99601630344521	0.202182514253494	0.475980604667399	0.532934608818242	0.901573972553552	0.321221435528584	0.506157610257438	0.449136938186659	1	1	1
ENSG00000116747	0.593836777210789	0.360937320590974	0.232899456619816	0.00897649369222383	0.0918238034804479	0.276318258222082	0.0311418071616099	0.221910060794295	0.224422434633461	1	1	1
ENSG00000116750	0.654712748163216	0.0242559398897203	0.630456808273496	0.00713492681473976	0.914534557111218	0.00889859521294284	0.0272657672247087	0.642153024863294	0.0233760995425523	1	1	1
ENSG00000116752	0.774661871745816	0.110431915542032	0.664229956203784	0.121964843175144	0.824270047119577	0.185220205867377	0.144668386075755	0.615350471647641	0.172938600904202	1	1	1
ENSG00000116754	-0.0372157797762605	0.00357415310228518	-0.0407899328785457	0.881691379413573	0.988531676320204	0.870080778740653	0.441867255225246	0.655991416871289	0.440359529793222	1	1	1
ENSG00000116761	0.730099627106534	-0.0806556332018518	0.810755260308386	0.421541300517173	0.918480976937391	0.344688785305559	0.298914544200794	0.642993411895515	0.255324900029368	1	1	1
ENSG00000116791	-0.150030637770886	-0.581930799967608	0.431900162196723	0.690542919090539	0.14931687607691	0.269140414393522	0.391015836431558	0.284369076865571	0.220432173564484	1	1	1
ENSG00000116863	-0.194158651627909	-0.224269630953245	0.0301109793253357	0.329858965481492	0.273113748303533	0.880462457045421	0.259128646215346	0.377431837533712	0.443359446473389	1	1	1
ENSG00000116871	0.374498704775809	0.244827352145761	0.129671352630048	0.0720860669149367	0.223871911529926	0.519786486253673	0.106112110700623	0.346954421063155	0.327420718763376	1	1	1
ENSG00000116874	0.122612403061149	-0.20023616098358	0.322848564044729	0.637378000587497	0.464706306055083	0.231100075670945	0.376436069568192	0.478491540273804	0.200259080748198	1	1	1
ENSG00000116898	-0.166918218360457	-1.09123237549346	0.924314157133008	0.686729571758874	0.0573657499987585	0.0724764574612863	0.389140595329455	0.175839916706551	0.0940067935678132	1	1	1
ENSG00000116906	-0.107953014181453	-0.223104453830203	0.11515143964875	0.646101005921688	0.328925901399489	0.618564334227073	0.378460445608862	0.413355581152231	0.366103836627051	1	1	1
ENSG00000116918	0.992089515900471	-0.431615678248275	1.42370519414875	0.00378795481619654	0.196999668958767	0.000115146657422233	0.0190813152600513	0.330903250908614	0.00129980301096315	1	1	0.378371916289456
ENSG00000116957	0.43659915524223	-0.611883006373243	1.04848216161547	0.244047056056519	0.118605004219005	0.00878613395944749	0.218248084423619	0.251854763069891	0.0231980296164675	1	1	1
ENSG00000116984	1.46754540259432	-0.00979877348733282	1.47734417608165	9.22404711370516e-05	0.975591558697622	7.18637919270928e-05	0.00278806693571743	0.653059985802269	0.000965892158890144	0.303102188156351	1	0.236144420272427
ENSG00000117054	0.0350659985758721	0.160975020352298	-0.125909021776426	0.896092504300634	0.556004317163204	0.642270873031727	0.445506764939633	0.518091809183151	0.374444161339161	1	1	1
ENSG00000117090	0.129295300083323	-0.433541819045942	0.562837119129265	0.777675184334867	0.453779886084906	0.289930044591855	0.417498223216	0.471416580062814	0.2304318150385	1	1	1
ENSG00000117091	-0.871065948525893	-1.90070787063984	1.02964192211395	0.150774950882214	0.0085339244720713	0.116724868913798	0.163244004110016	0.0587944446091682	0.127960110547982	1	1	1
ENSG00000117118	0.037614792382917	-0.635804216971057	0.673419009353974	0.856316448279698	0.00425446671058482	0.00266426684789212	0.435180094652979	0.0397974454450881	0.0104279739687818	1	1	1
ENSG00000117143	1.08422562597041	1.01027805407833	0.0739475718920801	0.0278985405995473	0.0176756461984342	0.8676455321633	0.0611367659333286	0.0885901536200111	0.439830218464976	1	1	1
ENSG00000117222	0.519504431095285	0.123376669683469	0.396127761411815	0.0574287629798339	0.643112662594519	0.142835117789724	0.0927171999445155	0.550698006400618	0.147249753586856	1	1	1
ENSG00000117228	0.310040212290982	0.271738299507737	0.038301912783245	0.592585741800325	0.595376733432463	0.944219100731004	0.361969280561935	0.531283513704724	0.459077030555483	1	1	1
ENSG00000117280	0.0247220271798457	0.212554041443867	-0.187832014264021	0.965258523900576	0.673544332174296	0.727513367918966	0.46250990137891	0.559831543835964	0.400319179711128	1	1	1
ENSG00000117305	-0.523112905487396	-0.604291605972814	0.0811787004854175	0.0323633533122312	0.0189711267362508	0.736191545301338	0.066221685796236	0.0920587636146943	0.402603047362756	1	1	1
ENSG00000117308	-0.155846330894186	-0.111088762460695	-0.0447575684334908	0.552464232978626	0.658925232722396	0.86155103253647	0.347401356904425	0.556417866186697	0.438345565100629	1	1	1
ENSG00000117360	0.542196624519898	1.35785955264824	-0.815662928128341	0.221254920875056	0.00150677992485718	0.0577427122552894	0.206049789385037	0.0208280314171693	0.0803334547340573	1	1	1
ENSG00000117385	-0.0299811785918181	0.449091814984462	-0.47907299357628	0.922564919111723	0.135992910609333	0.120336837025151	0.452052101818366	0.271259792186777	0.130815043940822	1	1	1
ENSG00000117394	-0.616446953013664	0.311881204741855	-0.928328157755519	0.0142532079771513	0.1877761606432	0.000415600637419396	0.0417091802673459	0.321313353051196	0.00315051092794819	1	1	1
ENSG00000117395	0.193699050952024	-0.321966280819814	0.515665331771838	0.497293979350953	0.254876511327737	0.0750077073403543	0.328673149396326	0.364141428243452	0.0954618316493245	1	1	1
ENSG00000117450	0.475662522646277	0.734797821229015	-0.259135298582738	0.0957574868773883	0.0124221955528905	0.3562290951518	0.126226491281723	0.073456519795439	0.261089638637714	1	1	1
ENSG00000117481	0.559991476990657	0.464279244843053	0.0957122321476033	0.0245104579234163	0.0714914053593868	0.696252032493867	0.0566739050835075	0.196144169062978	0.391695705376953	1	1	1
ENSG00000117500	0.141963949086203	0.12474255026064	0.0172213988255626	0.45581701170468	0.520016481462822	0.928306902266418	0.315293842647131	0.502385021459398	0.456469428339777	1	1	1
ENSG00000117505	0.0605941907751992	-1.13519976810082	1.19579395887602	0.838694598036166	0.00065615291731254	0.000349373136262043	0.431189739578926	0.012828625773506	0.00297087199493807	1	1	1
ENSG00000117523	0.931004162955408	0.417617531780748	0.51338663117466	0.000193546548935998	0.066571982471598	0.0261599477826838	0.00406342016277477	0.187632491513266	0.0485135299925369	0.635993959803691	1	1
ENSG00000117528	1.15711417533666	-0.0141815966896307	1.17129577202629	0.00149020027324076	0.965315611617913	0.00118666116900766	0.0115185473099799	0.651342809088201	0.00617908753302958	1	1	1
ENSG00000117593	0.608219768504262	0.437485604291898	0.170734164212363	0.0389282791409534	0.134901742705967	0.551285906381734	0.0740648014070834	0.270579878138176	0.339707480202352	1	1	1
ENSG00000117597	0.0109612548616893	-0.0885091466047487	0.099470401466438	0.970877992438881	0.758148754289382	0.735310487727781	0.46448526529717	0.59548604984712	0.402335711883105	1	1	1
ENSG00000117632	-0.108242195076078	-0.186061048200543	0.0778188531244648	0.628496557724849	0.406538962063242	0.727478701420124	0.374181856602167	0.452444813150081	0.400319179711128	1	1	1
ENSG00000117676	-0.247859301963046	-0.110029358905271	-0.137829943057775	0.240535914827672	0.590374428380836	0.505813821602215	0.216239897293461	0.52933769536886	0.322695444406122	1	1	1
ENSG00000117691	-0.836240331063173	-1.08352505502262	0.247284723959448	0.0682407378804766	0.0443618590168392	0.612939208758715	0.10270336941603	0.151851305690896	0.364019293510898	1	1	1
ENSG00000117713	-0.0528435284894912	-0.350888229564811	0.29804470107532	0.798358030928786	0.0950673450699315	0.154960812713541	0.422174329542327	0.223971344991093	0.154640865618128	1	1	1
ENSG00000117724	0.751875587304725	0.231991061923104	0.519884525381621	0.011161479123576	0.408274225042311	0.0706078685574051	0.0358532768003098	0.452982228297183	0.0923520690533552	1	1	1
ENSG00000117748	0.239245678726281	-0.0148011726220789	0.25404685134836	0.36458433306995	0.954130024527529	0.331800642860108	0.273925321292475	0.649273550518432	0.248868791125449	1	1	1
ENSG00000117751	-0.28823938701164	-0.0132056616227071	-0.275033725388933	0.16625512961033	0.946830889245674	0.178899345031411	0.173570498041585	0.648472836687878	0.169312699703153	1	1	1
ENSG00000117758	-0.310230396568529	-0.138342761621564	-0.171887634946965	0.293346013681871	0.629123406634506	0.553523710841513	0.242089846547463	0.545908935419313	0.340278812268359	1	1	1
ENSG00000117899	0.0727236938684354	-0.581549801362374	0.65427349523081	0.765774243179824	0.0303027977992989	0.0134197368472509	0.413254069765642	0.121556345606475	0.0302096779882174	1	1	1
ENSG00000117984	-0.264185143830028	-1.0571253296653	0.792940185835274	0.672097983643916	0.0688545539983032	0.189919110109472	0.385901852717167	0.192561295632254	0.175683861735139	1	1	1
ENSG00000118007	0.605121085687165	0.429359082943926	0.17576200274324	0.0208870132525202	0.0777977902933059	0.47335792916123	0.0518502146293778	0.2055272221131	0.308271780407816	1	1	1
ENSG00000118246	0.998591367794878	0.290145288892708	0.70844607890217	0.00020227622772687	0.217961077440888	0.00492774343735783	0.00406342016277477	0.345176383134521	0.0156659702641431	0.664679684310495	1	1
ENSG00000118260	0.0489036283438812	-0.30451422683571	0.353417855179591	0.859508017033956	0.275584185488908	0.207000801728163	0.436192678933975	0.378783794434746	0.186144697308295	1	1	1
ENSG00000118308	-0.0983429493723048	1.11325720112237	-1.21160015049467	0.848099137825573	0.0365080504212155	0.0237389661592036	0.433553424481412	0.133382928327255	0.0453742523720238	1	1	1
ENSG00000118503	-0.420398239854702	-0.19682597432948	-0.223572265525222	0.123880646585847	0.469636453263635	0.409359037188397	0.145717899193121	0.48093947175061	0.284462015781093	1	1	1
ENSG00000118640	0.166370943087215	0.262068103413956	-0.0956971603267408	0.582113762596414	0.37852968964079	0.748862550702421	0.358507745341341	0.438104674723855	0.405055855502739	1	1	1
ENSG00000118705	-0.104009046779632	-0.539902745595032	0.4358936988154	0.68443976179361	0.0408712625221721	0.0952324537992427	0.388827960604089	0.146363475421743	0.111374569797874	1	1	1
ENSG00000118873	0.435217901967691	-0.0507683242626223	0.485986226230313	0.102042698780352	0.844972442758168	0.0689743688330574	0.131059719866016	0.618577982708359	0.0906723088007778	1	1	1
ENSG00000118939	-0.189317103789016	-0.147178555557521	-0.042138548231495	0.535906679074564	0.621055790454906	0.88870506443914	0.342262524761134	0.542378259842324	0.445719354966952	1	1	1
ENSG00000118961	0.13246960055664	-0.341905010997841	0.474374611554481	0.674603261831403	0.289294522395465	0.142110234760105	0.38664679492729	0.388505261981329	0.146801098375925	1	1	1
ENSG00000118965	0.753904409305757	-0.101643078043968	0.855547487349725	0.011303959128695	0.796157466937171	0.0199108124377124	0.0360127139042703	0.608385260390801	0.0402813062749223	1	1	1
ENSG00000119004	-0.344883077308083	-1.48668632489739	1.14180324758931	0.295326257118044	0.00342940651998173	0.00997658625538927	0.242819966379432	0.0350501255511514	0.0251728926068191	1	1	1
ENSG00000119041	1.27133189653804	0.530510359881213	0.740821536656827	0.000161678644603711	0.0810611699696016	0.0174863402405836	0.00406342016277477	0.208681209024394	0.0369975235064961	0.531276026167796	1	1
ENSG00000119139	0.418147962121289	0.0755723496277188	0.342575612493571	0.389938216337769	0.892448663471177	0.515703218678597	0.285820426390808	0.636424797023877	0.326167526250389	1	1	1
ENSG00000119203	-0.00394259653651194	0.0521511163379395	-0.0560937128744515	0.985139782958987	0.804174846837501	0.790431998930311	0.468563154003777	0.61085522889076	0.418070438006248	1	1	1
ENSG00000119285	1.1340783764886	0.70124910394892	0.432829272539678	0.00114159427806398	0.0330203310850301	0.179358897212745	0.010542818624374	0.128099965723939	0.169539542663159	1	1	1
ENSG00000119314	0.738485713522766	-0.439362242391209	1.17784795591398	0.0204882614543049	0.15354176367503	0.000477068721136521	0.0513533396336498	0.287999157339841	0.00333463691521043	1	1	1
ENSG00000119318	0.0216253859821915	-0.366986598639075	0.388611984621267	0.892496108341162	0.0276767266260072	0.0202874214251178	0.444960004863789	0.116855634050088	0.0407258745533283	1	1	1
ENSG00000119321	-0.292367928859509	-0.481870240220429	0.18950231136092	0.207941144522806	0.0420171248726034	0.410597293970009	0.198292875479401	0.148027931462031	0.284908251318227	1	1	1
ENSG00000119335	1.99439812919403	1.65996046018241	0.334437669011622	0.0118949179169201	0.0631052275059985	0.682288105185988	0.0376634069617838	0.182964200408695	0.387619519796952	1	1	1
ENSG00000119383	0.660567074682075	-0.18569302591222	0.846260100594295	0.0385516996409998	0.523161907602273	0.00775913741131834	0.0740192681236367	0.503172862242595	0.0213929307317786	1	1	1
ENSG00000119396	0.219493025608562	-0.0902279988004202	0.309721024408983	0.262149738293696	0.636198636207598	0.114280199958609	0.22622926981501	0.548103553122607	0.126078660054836	1	1	1
ENSG00000119408	-1.02353549567985	-1.6061518863256	0.582616390645749	0.155777975990675	0.0348439882485489	0.421815663661354	0.167144464176154	0.131053944371072	0.289172871021292	1	1	1
ENSG00000119414	-0.022374787328231	0.0225679280806566	-0.0449427154088876	0.899833893247196	0.898616823500504	0.800133031193757	0.446895061695297	0.637727456059105	0.420380721605692	1	1	1
ENSG00000119421	-0.0785595110530226	-0.48719067422065	0.408631163167627	0.731079807178879	0.0358328772667387	0.0781913447019301	0.404529899627228	0.132703420493473	0.0979925012255386	1	1	1
ENSG00000119471	0.225084009895291	-0.273718686715616	0.498802696610907	0.457952196840018	0.36438102975319	0.104768942868143	0.316066213305448	0.431453710682037	0.119413366713104	1	1	1
ENSG00000119523	-0.2701046880506	-1.08909185027715	0.818987162226553	0.465052731622199	0.0028069554793452	0.0264195210077434	0.318417206294751	0.0307658122413783	0.0487049969179817	1	1	1
ENSG00000119537	-0.179017210046558	-0.561583511280798	0.38256630123424	0.531640308215509	0.0581519828493178	0.188058281104537	0.340844875294273	0.176436002901764	0.174480563741359	1	1	1
ENSG00000119541	0.22034349681501	0.541914749658643	-0.321571252843634	0.273044935000749	0.00842024138292662	0.109268858326453	0.231619250950966	0.0584394975295845	0.122722793959775	1	1	1
ENSG00000119596	0.918020378173362	0.0774903289427418	0.84053004923062	0.00169418491595841	0.770843412475825	0.00346260417705909	0.012225780219725	0.600027903362401	0.0123220525005495	1	1	1
ENSG00000119616	1.36706720963044	0.616837269843189	0.750229939787255	0.108139047296525	0.499369820565563	0.393424183646054	0.135053004777152	0.494401515715852	0.278449408353505	1	1	1
ENSG00000119638	0.293798956352983	0.082855130408711	0.210943825944272	0.0507637986847066	0.566100211994637	0.152229150785902	0.0867406152224831	0.522785467396533	0.152845183055609	1	1	1
ENSG00000119640	0.00958185477118989	-1.33301664702334	1.34259850179453	0.984019790437807	0.13522607263002	0.0847015914223883	0.468173974285979	0.270798721595462	0.103812896681919	1	1	1
ENSG00000119655	-0.552957742286128	-0.540085301057872	-0.012872441228256	0.216524928974692	0.242635319405435	0.977158167124042	0.203353707761501	0.3562136606697	0.469018946931219	1	1	1
ENSG00000119689	0.588880149796516	0.475941884072497	0.112938265724019	0.155399495140671	0.21246908674444	0.774026135095168	0.166853756984373	0.342098388989838	0.412931546938658	1	1	1
ENSG00000119705	-0.0941785832663422	-0.720625520870013	0.626446937603671	0.68142467576114	0.00231939132890712	0.0083786142172704	0.388261607555002	0.0270469190288926	0.0225034699809159	1	1	1
ENSG00000119707	1.07871676212175	1.33718070661846	-0.258463944496711	2.06507986715125e-05	5.10502390158804e-07	0.233914590187968	0.00110482397070425	8.52221484587273e-05	0.20165288904073	0.0678585244345902	0.00167751085406183	1
ENSG00000119711	0.395796304434856	-0.42551931292042	0.821315617355276	0.107393643541685	0.0698375407461383	0.001348042230287	0.134961007314984	0.193811809285099	0.00652158134327551	1	1	1
ENSG00000119718	0.70559715922623	0.379154519607845	0.326442639618386	0.000837224439061888	0.0484397794821899	0.0917576675445486	0.00922971613454425	0.1587969728047	0.109443550511357	1	1	1
ENSG00000119720	1.19319777215038	0.785750386036091	0.407447386114291	0.00122573671334121	0.0136184962066482	0.210928881598272	0.0106455711676635	0.077700398944895	0.188839173641662	1	1	1
ENSG00000119723	-0.207311049048728	0.545081529026219	-0.752392578074947	0.764964800477956	0.379996801778509	0.25807260878333	0.412960888353939	0.439119177812128	0.215452751043565	1	1	1
ENSG00000119777	1.04559039476534	1.53010619663415	-0.484515801868802	0.00684020960942488	0.00112763181607499	0.23170072159464	0.0267996090047599	0.0168770823645612	0.200409803943672	1	1	1
ENSG00000119787	0.0261402168361796	-0.0497149723332683	0.0758551891694479	0.919293156515252	0.846029460747876	0.767998793399291	0.451643885454034	0.618855855350481	0.411124007816488	1	1	1
ENSG00000119812	0.640119085896672	0.0152255508958067	0.624893535000865	0.0104604169836241	0.947667801658743	0.0115025182498999	0.0342393009269115	0.648472836687878	0.0273981016315625	1	1	1
ENSG00000119820	0.0319448997339092	-0.374976669826287	0.406921569560196	0.861981869463715	0.045210056108307	0.0318474328274913	0.436479251321681	0.154025867969441	0.0548796445038513	1	1	1
ENSG00000119844	-0.127971600833294	-0.622978858385464	0.49500725755217	0.565847907584854	0.00876803660653637	0.0328634889604671	0.352435964863676	0.0599305112009478	0.0561337582396442	1	1	1
ENSG00000119912	0.622434479945231	0.691737830709426	-0.0693033507641951	0.0102501709926871	0.00362905143017729	0.758681585524076	0.033931704059132	0.0356368164690747	0.408522893375937	1	1	1
ENSG00000119917	0.0671250436483089	-1.6000098576823	1.66713490133061	0.925896416233331	0.119608321608821	0.0712246512863605	0.452452411211449	0.253489217474075	0.0927623358329567	1	1	1
ENSG00000119929	1.32781400850842	-0.0343333916683303	1.36214740017675	0.000349533266096508	0.930389812225603	0.000749052089971594	0.00525492672029895	0.646119689464374	0.00457765293484364	1	1	1
ENSG00000119953	0.0825405094151934	-0.962090518602166	1.04463102801736	0.752347253816709	0.00208275227094718	0.000615020953162285	0.410289405584192	0.0258284068687549	0.00405959957816986	1	1	1
ENSG00000119969	0.639893533571345	-0.355533058056695	0.99542659162804	0.0259651646050952	0.196024102507916	0.00091961048522485	0.0584690572985168	0.330030903172065	0.00517052656474001	1	1	1
ENSG00000120008	-0.239810133945786	0.247393937811377	-0.487204071757164	0.216670551984778	0.199335167277843	0.0151716029063985	0.203367368783173	0.331355117746531	0.0330545093515761	1	1	1
ENSG00000120029	0.669725413523759	-0.294195252674156	0.963920666197914	0.0230313664124091	0.34774354563168	0.00270084562277088	0.0543935910666884	0.425405904579601	0.0105182880351811	1	1	1
ENSG00000120053	-0.0724660082910411	0.260788941075622	-0.333254949366663	0.735951076058519	0.227589682489921	0.126904105643612	0.405773714094942	0.348260945768039	0.135125289151231	1	1	1
ENSG00000120063	1.04449831283082	0.0216486790033802	1.02284963382744	0.0365657066860588	0.966324682261364	0.0468957821341816	0.0717218892981069	0.651342809088201	0.0706769926261051	1	1	1
ENSG00000120158	0.325551982858072	-0.325906885222407	0.651458868080478	0.339957300206167	0.332741987726988	0.0599973193106465	0.26339894576247	0.41494229724128	0.0820973887056147	1	1	1
ENSG00000120253	0.460307184860629	0.702359738996179	-0.24205255413555	0.0918065804898813	0.0367663049098812	0.421621391486383	0.122264990856031	0.133930440869583	0.289172871021292	1	1	1
ENSG00000120254	0.280861200416071	0.375527320928748	-0.0946661205126773	0.237449857081465	0.0998501247340106	0.680104747955159	0.215441833095948	0.228682872640603	0.386661145835106	1	1	1
ENSG00000120265	0.15608204333508	-4.58784239156583	4.74392443490091	0.729495896747285	0.000216928238897562	2.35409913009718e-05	0.404221170747703	0.00603558734056316	0.000495562364876056	1	0.712826193017389	0.0773556974149935
ENSG00000120333	0.0254241548898296	-0.248293870233988	0.273718025123818	0.922426325312028	0.333632819308566	0.293171047778464	0.452052101818366	0.415227454811561	0.23253315566361	1	1	1
ENSG00000120437	0.489935152538832	0.187948559672294	0.301986592866538	0.180511409998449	0.594715418995106	0.399723688589078	0.182571730677377	0.531127668098238	0.281320486256247	1	1	1
ENSG00000120438	-0.206840246623028	0.425909549581435	-0.632749796204463	0.300613191408123	0.0371118237963792	0.0029629137121215	0.243935147202353	0.134457033809581	0.0111756873081533	1	1	1
ENSG00000120526	0.320520565222198	-0.457163074842048	0.777683640064246	0.164583766530223	0.0482614238730284	0.00154508889568194	0.172346722282809	0.158691712387851	0.00716340463525491	1	1	1
ENSG00000120533	0.535278743804008	-0.601625977421494	1.1369047212255	0.122147229536344	0.129955503712859	0.00391634256634694	0.144668386075755	0.266819607362352	0.0134378599260191	1	1	1
ENSG00000120686	-0.892033321796419	0.0256187558838869	-0.917652077680306	0.0134185159341831	0.939145925670247	0.0104712587506923	0.0400364328652583	0.648023121337391	0.0257401722556826	1	1	1
ENSG00000120694	0.759204449411771	0.432417023731331	0.326787425680441	0.0174975494671474	0.16140295761692	0.287276764784484	0.0471993870524242	0.29573796245191	0.22970078111632	1	1	1
ENSG00000120697	0.19863174814267	-0.256406825570871	0.455038573713541	0.475661920681644	0.41783734044888	0.133730755999401	0.321221435528584	0.456724563181545	0.140758579051406	1	1	1
ENSG00000120699	-0.178245530192652	0.809382682814819	-0.987628213007471	0.472648276225514	0.00236208503718775	0.000336016260586444	0.321221435528584	0.0270469190288926	0.00294066519747508	1	1	1
ENSG00000120705	1.03187363242984	0.600945196946763	0.430928435483074	0.000757344382914492	0.0275620350189642	0.118236921996625	0.00857683539039303	0.11681712151259	0.129072711013604	1	1	1
ENSG00000120733	0.12911041362641	-0.105372850206938	0.234483263833348	0.460446161530237	0.545418527449738	0.184053898144069	0.316801000260757	0.512186340589161	0.17256513971679	1	1	1
ENSG00000120800	1.64063985182823	0.705015244477735	0.935624607350496	0.000226085156730558	0.0760847323677541	0.0221921685463594	0.00417588096636521	0.202351025487913	0.0434302134741769	0.742915825016615	1	1
ENSG00000120802	1.11721063667107	0.800498136748493	0.316712499922576	0.000315266201155495	0.00667352116169307	0.258467103177185	0.00494079065164416	0.0532101966792714	0.215452751043565	1	1	1
ENSG00000120805	0.0737978180236492	-0.277342000141072	0.351139818164721	0.779977833045072	0.288142830398231	0.185528147329423	0.418273050256917	0.387438111040379	0.172938600904202	1	1	1
ENSG00000120868	0.636156650995186	0.514559998576688	0.121596652418498	0.0680814367459547	0.114612803986193	0.712565859842364	0.10270336941603	0.246757667644619	0.397428826834715	1	1	1
ENSG00000120899	-0.758763806845074	-0.474586538706728	-0.284177268138346	0.0075555635518133	0.0837382254511709	0.292543027342166	0.0281791420140179	0.2119074921156	0.232195230891842	1	1	1
ENSG00000120948	0.858854037157263	2.43624788722725	-1.57739385006999	0.335855432283926	0.00485097617294363	0.0708636318767147	0.262025483594624	0.0431456847837639	0.0926088393128595	1	1	1
ENSG00000120963	-1.02582592053692	0.0184472392457964	-1.04427315978271	0.000543082522085503	0.943002319343295	0.000369579456388623	0.00692305464974802	0.648472836687878	0.00303011778892462	1	1	1
ENSG00000120992	0.839857409200296	-0.516390601334797	1.35624801053509	0.101341919169714	0.279616664041719	0.00870570865714968	0.130592089609353	0.381508790144972	0.0230638652838642	1	1	1
ENSG00000121022	2.61625805898299	2.44112099753107	0.175137061451922	6.21730001861755e-06	1.68990106109536e-05	0.71740536159967	0.000562634822072072	0.00101872468317032	0.398416248812275	0.0204300478611773	0.0555301488675936	1
ENSG00000121058	0.625481416967534	0.376033169955188	0.249448247012346	0.614659941676005	0.756694532872364	0.838890619210305	0.370493507079495	0.594700138678092	0.431758588386164	1	1	1
ENSG00000121060	0.100692742413549	0.162366300097187	-0.0616735576836385	0.740288872638805	0.598021909831816	0.840007222170588	0.406865463872898	0.532669225390512	0.432005261633689	1	1	1
ENSG00000121064	-0.40467019792309	-0.41147994122235	0.0068097432992596	0.175857021151912	0.175736219541554	0.981699900471868	0.180213810942092	0.311840755300998	0.469893691517273	1	1	1
ENSG00000121152	0.714005813020183	0.1945541743378	0.519451638682383	0.0185567243856629	0.489580154048853	0.0759155991056395	0.0487981704078373	0.490359324141889	0.0962242268972688	1	1	1
ENSG00000121390	0.543336698074703	0.423764948924441	0.119571749150262	0.0156671685030602	0.0493351844892233	0.572687481939066	0.0441959077468803	0.160519934483742	0.349029496203355	1	1	1
ENSG00000121486	-0.0373269472429002	-0.270030854534937	0.232703907292037	0.862893575962237	0.223256778212179	0.289297744082722	0.436562143642938	0.34684558690592	0.23017119743609	1	1	1
ENSG00000121579	1.28912318808669	0.0473546554047659	1.24176853268193	3.59262472745952e-05	0.855766159661496	4.8388762826424e-05	0.00154833020980079	0.623213562314607	0.000753789021902298	0.11805364854432	1	0.159005474647629
ENSG00000121680	-0.231314965706401	-0.272247963003486	0.0409329972970853	0.390975190873703	0.310164977821304	0.878173809612797	0.286267784651584	0.401142662453383	0.443230125049305	1	1	1
ENSG00000121691	0.0884955475597084	-0.0567109609838757	0.145206508543584	0.731095991130646	0.820581121578583	0.568094822476896	0.404529899627228	0.613893214076978	0.346637310214938	1	1	1
ENSG00000121741	0.0991400622482359	0.349949840034209	-0.250809777785973	0.635509311057065	0.0980568514230868	0.232893375145811	0.376048156586365	0.227275972114635	0.200994983481116	1	1	1
ENSG00000121749	0.100061552075462	0.324026098323459	-0.223964546247997	0.703376727790064	0.206147636771804	0.387972394340728	0.395110484617185	0.338244998680675	0.276348640033026	1	1	1
ENSG00000121774	-0.0707312204733171	0.196764774506855	-0.267495994980172	0.663717541883829	0.230551298087247	0.106799882545363	0.38424014326579	0.349888433107694	0.121261225595057	1	1	1
ENSG00000121892	0.0455287079475197	-0.339002108126063	0.384530816073582	0.794399274935979	0.0588763263964482	0.0337491158367946	0.421517591742287	0.176970777054947	0.057083166884273	1	1	1
ENSG00000122026	-0.436332788444615	-0.894683305244318	0.458350516799703	0.463973555506224	0.08145531778418	0.409619435533967	0.318031474005745	0.209237262745706	0.284462015781093	1	1	1
ENSG00000122122	0.123603723567825	-0.077934535230379	0.201538258798204	0.685182848053096	0.797057284807292	0.508468339630049	0.388832185305396	0.608858471162137	0.323834352499121	1	1	1
ENSG00000122140	-0.0481695921400401	0.44939599216979	-0.49756558430983	0.811878611906499	0.0351889259688666	0.019781073930325	0.425984708412849	0.131381761555797	0.0401230496976474	1	1	1
ENSG00000122218	0.00841663814793134	-0.0902210109782876	0.0986376491262189	0.964246072565259	0.630532907010965	0.599657675118128	0.462459787227342	0.546274438110846	0.359420138183551	1	1	1
ENSG00000122257	0.584596365801886	-0.125507983369254	0.71010434917114	0.014791539364045	0.58108869011486	0.00366928658514243	0.0424985240303745	0.528159638346186	0.0128652744191647	1	1	1
ENSG00000122299	0.698989657248608	0.387856400503839	0.311133256744768	0.00378019070569223	0.0923099992065043	0.173117594167586	0.0190813152600513	0.2222969823854	0.165532646190556	1	1	1
ENSG00000122359	-0.434085251377645	-0.552980683841694	0.118895432464049	0.0724694482712168	0.0237193803718117	0.613214719245321	0.106575340486445	0.105916865919764	0.364044127584093	1	1	1
ENSG00000122378	0.153600571050796	-0.111280824837368	0.264881395888164	0.812904542668706	0.792144623714266	0.642855296315365	0.426234715561678	0.606386420245966	0.374504562547717	1	1	1
ENSG00000122406	1.77952174107217	0.148038372988197	1.63148336808397	6.52746992053453e-06	0.672492887543896	3.59964526690613e-05	0.000562634822072072	0.55970655737919	0.000639075582532576	0.0214492661588765	1	0.118284343470536
ENSG00000122507	0.0104168018157997	-0.567998388299455	0.578415190115255	0.981233965033764	0.162611553889662	0.178170712896131	0.46742189057828	0.296802528473467	0.169134820291812	1	1	1
ENSG00000122545	-0.303730368791077	-0.960481977235821	0.656751608444744	0.34564041832033	0.00491876069644052	0.0467769858994669	0.26476883858223	0.0433928962666163	0.0706769926261051	1	1	1
ENSG00000122565	4.00088681351918	0.627599838473491	3.37328697504568	1.80798703273631e-07	0.372324202435025	1.30944249821319e-05	3.50638466117212e-05	0.434788516962375	0.000307319049008211	0.000594104538957152	1	0.0430282804912853
ENSG00000122566	0.395048604001721	0.333819834089491	0.0612287699122298	0.0927009635288447	0.152427075090528	0.789654124332866	0.123259628174203	0.286963609170199	0.41788272420245	1	1	1
ENSG00000122643	-0.328652853780178	-0.0233108495579325	-0.305342004222245	0.357262197688484	0.946312624690751	0.386499409029913	0.270388015240733	0.648472836687878	0.276013683739889	1	1	1
ENSG00000122705	-0.173745822186316	-0.0723367304802046	-0.101409091706111	0.362984276575924	0.701572183943195	0.592678459119427	0.273119925700008	0.571526263380512	0.356609067949184	1	1	1
ENSG00000122729	0.45925800136389	-0.176150219435069	0.635408220798959	0.202137006821117	0.585985805806628	0.069164065291428	0.194914442439708	0.528334605047055	0.0907684841704498	1	1	1
ENSG00000122873	-0.0515710892325615	0.286785935566763	-0.338357024799324	0.889197128001271	0.414754700485756	0.35121744822108	0.444309687902562	0.455662999127369	0.258745505116029	1	1	1
ENSG00000122884	-0.126825475535652	-0.38819011820722	0.261364642671568	0.796956831285319	0.432863297624332	0.596521858447784	0.422008706262231	0.462246908518013	0.357678227878291	1	1	1
ENSG00000122965	0.438494489158386	0.310961085057717	0.127533404100669	0.218316195580334	0.371635637203635	0.714924076809971	0.204409861643587	0.434788516962375	0.398031554511093	1	1	1
ENSG00000122966	1.21042155727366	0.170132575803627	1.04028898147003	0.00528802979773584	0.6621743744079	0.0130536710154432	0.0233232161377078	0.557488280524123	0.0296514918618131	1	1	1
ENSG00000122971	-0.451564022272515	-0.00793327537532148	-0.443630746897193	0.270056375623825	0.983386812957881	0.264764872349866	0.229712080000131	0.655604062777701	0.218340196266504	1	1	1
ENSG00000122986	-0.317852801563198	0.5726866555518	-0.890539457114998	0.506947607539012	0.248002287565578	0.0732010640872006	0.331311565573834	0.360974143370191	0.0943765998493503	1	1	1
ENSG00000123064	0.56900274776341	-0.243108413452245	0.812111161215655	0.0478961207334799	0.381413864350262	0.00599043388763149	0.0837781861831707	0.440236971697979	0.0180300839000643	1	1	1
ENSG00000123104	0.677991607483596	-0.601651111266992	1.27964271875059	0.157167255247373	0.206202144133457	0.0101168093667798	0.167958773242472	0.338244998680675	0.0252603983370662	1	1	1
ENSG00000123130	1.13742503341882	0.083315853264208	1.05410918015461	0.000263422104230973	0.80398321859863	0.00179940369556998	0.00435800758640958	0.61085522889076	0.0079859535771429	0.865605034502978	1	1
ENSG00000123131	-0.0707451859275723	-0.121659447837917	0.0509142619103445	0.808896013248564	0.666838860052247	0.85942729757868	0.424994668071613	0.558385107743878	0.437783243255745	1	1	1
ENSG00000123136	-0.258413713101361	0.2553025433367	-0.513716256438061	0.255969457414865	0.259873738858497	0.0280954684470426	0.223609778414231	0.368011551157176	0.0503062928548557	1	1	1
ENSG00000123143	-0.794757575439143	0.137158154004961	-0.931915729444104	5.04239291474224e-05	0.415309629047523	4.43877452759636e-06	0.00200597866809849	0.455662999127369	0.000156854600628483	0.16569303117843	1	0.0145858130976817
ENSG00000123144	-0.735120976763362	-0.201021447219348	-0.534099529544014	0.00483141405974951	0.412410080639993	0.0348878271239568	0.0222132190755414	0.455012118488907	0.0581256202808859	1	1	1
ENSG00000123146	0.276525767189416	0.314894661316154	-0.0383688941267376	0.353095216275719	0.293385969794721	0.89698294298572	0.268675979919828	0.391096877126835	0.448541991795317	1	1	1
ENSG00000123213	0.393909756644816	-0.0448761008953517	0.438785857540168	0.112164738262445	0.850518774491366	0.0755466745613507	0.138114741728476	0.620850516376712	0.0959126916738868	1	1	1
ENSG00000123297	0.552401871717853	0.755727420202761	-0.203325548484908	0.0679704337354994	0.0138789847377392	0.489574989842245	0.10270336941603	0.0780391697971882	0.315665837337046	1	1	1
ENSG00000123338	0.354244337371072	-0.173493682483202	0.527738019854274	0.105983875960472	0.420452364331569	0.0187469422909253	0.134562121553943	0.456724563181545	0.0388705621244876	1	1	1
ENSG00000123349	-0.169625917265503	-0.701624014389365	0.531998097123862	0.54016061798415	0.0184550151133078	0.064989051419613	0.34318752395648	0.0906867995095143	0.0868999571601294	1	1	1
ENSG00000123374	-0.0292736569078553	-0.517361103817449	0.488087446909594	0.917004640396108	0.0720553724608498	0.089309877702612	0.450947935798837	0.197441861513798	0.107515358653505	1	1	1
ENSG00000123545	-0.227186926150085	0.377456799374699	-0.604643725524784	0.618060324463921	0.410039010297867	0.190345019207407	0.371427218445656	0.453234312083345	0.175764727067194	1	1	1
ENSG00000123609	0.185090698900736	-0.382118759740635	0.567209458641371	0.534354552124436	0.219913025037686	0.0681402844648072	0.341878668630166	0.345176383134521	0.0899553970144863	1	1	1
ENSG00000123684	-0.912682318965127	-1.54601403847638	0.63333171951125	0.129997774153452	0.0285375384254758	0.325617012356253	0.149382279559355	0.117931125188589	0.246232376385511	1	1	1
ENSG00000123728	0.211690425403366	-0.589280580804132	0.800971006207498	0.4210773264076	0.0710106095618461	0.00992872607734962	0.298818151461395	0.195376312437431	0.0251133512264827	1	1	1
ENSG00000123737	0.941571769799763	0.536840533335179	0.404731236464584	0.00129045386022039	0.0579965736536686	0.142922655963976	0.0108443209558478	0.17640443142124	0.147249753586856	1	1	1
ENSG00000123908	0.199761533515546	-0.392810334350501	0.592571867866047	0.675797890662968	0.390900907865437	0.209846038085537	0.387042592939929	0.44415173502305	0.188085922559716	1	1	1
ENSG00000123983	-0.0665708613713107	0.0242585732968775	-0.0908294346681882	0.806781019176176	0.926574642210956	0.734670984249111	0.4243145162622	0.645734955434454	0.402268389425451	1	1	1
ENSG00000123992	0.0127281126702979	0.52359718776595	-0.510869075095652	0.951996502872249	0.0182272620618842	0.0209317031661308	0.459275783206824	0.0901062609481993	0.041590466755598	1	1	1
ENSG00000124126	-0.789275370153416	-0.716920472916303	-0.0723548972371126	0.0115761351038062	0.0193212694736361	0.805982435434409	0.0368042522182038	0.0923749833680033	0.422172463684974	1	1	1
ENSG00000124151	0.687135599799808	-0.206040781897194	0.893176381697002	0.107602850706737	0.624245804411688	0.0395988499148758	0.134961007314984	0.543808955243308	0.0631383602372732	1	1	1
ENSG00000124155	-0.443099984908159	-0.501930349421808	0.0588303645136494	0.0485430138573576	0.0212960532040773	0.782596913324124	0.0845285201979981	0.0984590739124678	0.415558481395559	1	1	1
ENSG00000124160	0.473228612619041	0.361515509028959	0.111713103590082	0.13517472976677	0.240904253201264	0.717006759458682	0.153195601232704	0.3562136606697	0.398416248812275	1	1	1
ENSG00000124164	0.0386472681241118	-0.858752638010929	0.897399906135041	0.876084102859925	0.00214254145802445	0.00119218433121195	0.440203511438143	0.0260477857938994	0.00617908753302958	1	1	1
ENSG00000124181	-0.123986280603087	-0.160983607231688	0.0369973266286004	0.703990480847824	0.620939582373253	0.90948928762874	0.3953121251399	0.542378259842324	0.451605608190161	1	1	1
ENSG00000124193	-0.951985206514204	0.798211409710172	-1.75019661622438	0.00143008966576563	0.00345678601342408	1.98081833897642e-07	0.0115175138710022	0.0350501255511514	1.54283663302072e-05	1	1	0.000650896906187651
ENSG00000124198	-0.0725816149099055	-0.304206927000792	0.231625312090887	0.739985007362419	0.168289959870865	0.292288751802871	0.406865463872898	0.302335624627423	0.232188014960761	1	1	1
ENSG00000124207	0.518708038491427	0.317351014808168	0.201357023683259	0.0193312143381388	0.138251699606108	0.343491717905031	0.0496830200993001	0.273005148772662	0.254680390617732	1	1	1
ENSG00000124214	-0.0144015383470898	-0.404016115536548	0.389614577189458	0.936709568468029	0.0296313620754779	0.0368634995269463	0.454302315120224	0.11991475345465	0.0599847137688843	1	1	1
ENSG00000124226	-0.202761892778328	-0.447983616550502	0.245221723772173	0.333587976640841	0.0361170317999578	0.241652969718046	0.261000842044954	0.133074489222235	0.205930765979167	1	1	1
ENSG00000124228	0.160845445703766	0.199591324799646	-0.0387458790958805	0.48804432247516	0.392630425489456	0.867138572752797	0.3255395718838	0.445063188054825	0.439716318889667	1	1	1
ENSG00000124299	-0.207063484124391	0.0212707260645083	-0.228334210188899	0.607577482188956	0.953248577075661	0.553353967407507	0.367080136000076	0.649273550518432	0.340278812268359	1	1	1
ENSG00000124356	-0.378041342648308	-0.439014015254394	0.0609726726060855	0.0851415022795278	0.0509536344700923	0.777914162068428	0.1171079672714	0.163820952052741	0.414484302378992	1	1	1
ENSG00000124357	0.64654736753464	0.461930175102272	0.184617192432368	0.0144105978483801	0.0902848072418131	0.477885322957964	0.0419477840070559	0.219905976742744	0.310182820291454	1	1	1
ENSG00000124370	-0.913495235716783	-1.05471616851145	0.141220932794666	0.0577427581500282	0.0149311074495038	0.749644529252267	0.0929340201302022	0.0805583265505698	0.405197436521099	1	1	1
ENSG00000124380	0.173373932360448	-0.096024650521334	0.269398582881782	0.552720909348109	0.713426151344816	0.33519676644034	0.347401356904425	0.576665384696997	0.250554239641089	1	1	1
ENSG00000124383	0.507491822710734	-0.18384177545463	0.691333598165364	0.0489161459536718	0.462513542933819	0.00886612166643992	0.0849874907217054	0.477427518197445	0.0233301359537396	1	1	1
ENSG00000124406	0.268581271732616	0.380674802415806	-0.11209353068319	0.348550471046767	0.189523789525721	0.694687491762477	0.266393650737688	0.32335134468182	0.391354469818678	1	1	1
ENSG00000124486	0.725056766354252	0.223974384165362	0.50108238218889	0.00204034090986133	0.304102295461849	0.0263318173772061	0.0135862953045548	0.398045962657138	0.0486008290242899	1	1	1
ENSG00000124523	-0.536893977493836	0.273246793107933	-0.810140770601769	0.0545776566880441	0.307902417430173	0.00476606929854679	0.0899869423422	0.400008788466878	0.0153081921096009	1	1	1
ENSG00000124535	-0.42746258070602	0.02688680437729	-0.45434938508331	0.107003894581184	0.908172966453722	0.0737317370944955	0.134837240215177	0.640737717979108	0.0947670006819489	1	1	1
ENSG00000124571	0.794008119201789	0.623209245535919	0.17079887366587	0.00088385177595191	0.00637087973055683	0.431183766814983	0.00922971613454425	0.0517828794589151	0.293057660684532	1	1	1
ENSG00000124596	0.125850706760402	0.56430306704617	-0.438452360285769	0.588302239778757	0.0143037520359499	0.0593975313287811	0.360630613075638	0.0795945656033295	0.0815225626896072	1	1	1
ENSG00000124608	0.152579613549664	-0.196279532733775	0.348859146283439	0.60543245411666	0.4697531213731	0.223879715942389	0.366435302565521	0.48093947175061	0.196120091620249	1	1	1
ENSG00000124614	1.19254814600891	-2.24496989980147	3.43751804581038	0.0895509573265167	0.000286469272443971	5.34236302711484e-06	0.120502250856877	0.00726569321775197	0.000173379381115355	1	0.94133802925089	0.0175550049070994
ENSG00000124641	0.251568696567821	-0.308168647642839	0.55973734421066	0.456474574640159	0.29742487264129	0.0849017395296597	0.315467395864447	0.394540904689755	0.1038131693897	1	1	1
ENSG00000124767	-0.0242675470103033	-0.0407811279808023	0.016513580970499	0.93416909606075	0.890199742480892	0.95529535408317	0.453645917423099	0.635885937529728	0.462297961699187	1	1	1
ENSG00000124783	-0.151735548276753	-0.684414945263949	0.532679396987196	0.524410924992629	0.00666423649808213	0.0308812385030985	0.338870531767487	0.0532101966792714	0.0538701940956436	1	1	1
ENSG00000124789	0.39750122755657	0.251189269916497	0.146311957640073	0.112036637827564	0.306986269157893	0.550480139174822	0.138066581120187	0.399794806817472	0.339707480202352	1	1	1
ENSG00000124795	-0.300430436653169	-0.323698196714879	0.0232677600617103	0.467337149497586	0.510852472370347	0.959323560608342	0.318928256892343	0.499615896976556	0.463671171647288	1	1	1
ENSG00000124802	0.494524682261384	-0.136458744148041	0.630983426409426	0.0911230042363904	0.625433326783109	0.0316465111712596	0.121662284397531	0.544012051176427	0.0547089152983512	1	1	1
ENSG00000125037	0.211327970858834	-0.3882624008929	0.599590371751735	0.418661236031356	0.137797307664134	0.0260322847403151	0.298243252923337	0.272603957143972	0.0483919983789041	1	1	1
ENSG00000125107	0.436128308499428	0.0999958809781453	0.336132427521283	0.0682302588682951	0.666915441628987	0.154804119841204	0.10270336941603	0.558385107743878	0.154640865618128	1	1	1
ENSG00000125166	-0.121442106466587	-0.805276366648629	0.683834260182042	0.600236748033256	0.00145532331545546	0.00565735863512132	0.364632958442244	0.0204567062392484	0.0171605316649766	1	1	1
ENSG00000125257	0.454472286400011	0.205007459192961	0.24946482720705	0.30628593333241	0.656827847496663	0.581012592730037	0.247116646006253	0.555914008566869	0.352311427978728	1	1	1
ENSG00000125351	0.455075648843534	-0.863102758669414	1.31817840751295	0.117299067838653	0.00403780837804803	5.12093381814944e-05	0.141958293229006	0.0384334091191974	0.000789829006222635	1	1	0.168273885264391
ENSG00000125354	-0.0780814337803112	0.196486716668259	-0.27456815044857	0.764597227930773	0.456863378301872	0.298491854953834	0.412906126383697	0.473712854392137	0.235315662351531	1	1	1
ENSG00000125445	0.874891402594165	0.0897038569642401	0.785187545629925	0.000743829381420097	0.699762490175274	0.00197027854540461	0.0084950633341847	0.570480309420118	0.00845524688138633	1	1	1
ENSG00000125447	0.392782786719873	-0.404904463249575	0.797687249969448	0.0643214402445264	0.0554171733722089	0.000477362310612018	0.100220211586059	0.172795799805291	0.00333463691521043	1	1	1
ENSG00000125450	-0.139764471306357	0.183604345976393	-0.32336881728275	0.459634628417661	0.316595940047553	0.0881379495958639	0.316523370994438	0.405592566075355	0.106598813227937	1	1	1
ENSG00000125454	0.427307433610732	0.312240851465621	0.115066582145111	0.252078872768649	0.419476106861479	0.760437226659846	0.221462389955406	0.456724563181545	0.409185363707317	1	1	1
ENSG00000125458	-0.0481130901644638	0.542397599568004	-0.590510689732468	0.871928068985233	0.0852527161219569	0.058602598740982	0.43922209149001	0.21413740381063	0.0808837087521498	1	1	1
ENSG00000125484	1.27309574803535	-0.274454078866077	1.54754982690143	0.00568371740434197	0.496666589199063	0.000769369634987786	0.024292940420481	0.493353582937527	0.00462743756082833	1	1	1
ENSG00000125485	0.56019863119997	0.464363685477855	0.0958349457221146	0.0453508696161641	0.0982863185254323	0.725446421581178	0.0812497364040745	0.227275972114635	0.400313055713724	1	1	1
ENSG00000125630	0.360966965817182	-0.121289041540176	0.482256007357358	0.100706739000843	0.562957483819683	0.0289549733587694	0.130211570972019	0.521313013783576	0.0514314615435783	1	1	1
ENSG00000125633	1.10244944110585	-0.514260076522762	1.61670951762861	0.0174987944391463	0.261329491944284	0.000999176708301148	0.0471993870524242	0.368952240977429	0.00540648722650697	1	1	1
ENSG00000125637	-0.0807554139585343	0.558118687973466	-0.638874101932001	0.732263889898254	0.0231165798676155	0.0103015030085224	0.40474308647301	0.103989367666533	0.0255201516310779	1	1	1
ENSG00000125651	0.234042859604092	0.216606675194318	0.0174361844097739	0.289829448361711	0.321993230991176	0.936254796658205	0.240338284121357	0.409125855779509	0.458178824471973	1	1	1
ENSG00000125656	-0.132182894118158	0.495632332419148	-0.627815226537306	0.632722438617448	0.0810541821853417	0.029155201599911	0.375114409457951	0.208681209024394	0.0516139184351678	1	1	1
ENSG00000125676	0.982439792729435	0.613244641449781	0.369195151279654	0.000300103962842889	0.0166539523896382	0.136555412869813	0.00483535677802896	0.084840998436185	0.142480162441456	0.986141621901735	1	1
ENSG00000125686	0.900438924671712	0.133009807721685	0.767429116950028	0.00106471119765125	0.591879321692894	0.00410078327114287	0.0100726143641892	0.529468307826491	0.0139930855797006	1	1	1
ENSG00000125691	-0.771154779244975	0.384297695886391	-1.15545247513137	0.0186014294402287	0.221324498736239	0.000762921074349313	0.0488329624782377	0.346049379065967	0.00461442791223627	1	1	1
ENSG00000125726	-0.539078586103629	0.429638944239649	-0.968717530343278	0.126059673595421	0.233389059764764	0.00917517988295566	0.147165303642608	0.352407196847011	0.0239272863529775	1	1	1
ENSG00000125755	0.42735757624022	-0.0667584998689269	0.494116076109147	0.168066475283087	0.821322394900458	0.107517979115816	0.174769845552244	0.614206358164057	0.121810207886253	1	1	1
ENSG00000125772	-1.01422752775499	-0.365365113048559	-0.648862414706433	0.0173092581351688	0.442684067876663	0.150686649492519	0.0469501148924798	0.46749838724037	0.15193281426184	1	1	1
ENSG00000125818	0.00285441925443804	0.341231162543062	-0.338376743288624	0.99044147142923	0.158004172765406	0.161875345972491	0.470219897335704	0.292326775075262	0.15959853934411	1	1	1
ENSG00000125821	0.186738706760047	-0.0894522402932549	0.276190947053302	0.544654276931121	0.782880924193698	0.385403798033053	0.34463127436642	0.604196834908904	0.275780053045739	1	1	1
ENSG00000125827	1.1365811598071	0.741049406381919	0.395531753425183	0.0306034644656535	0.144646513973313	0.433331533700741	0.0638211610078234	0.279031671165206	0.29374843349118	1	1	1
ENSG00000125844	-0.301982035930865	-0.448972106884378	0.146990070953513	0.551039548540639	0.365122026509234	0.768400582473206	0.347204509556884	0.431453710682037	0.411125038090177	1	1	1
ENSG00000125868	-1.10811323138983	-0.388748326951629	-0.719364904438199	0.0513812457927746	0.400577202305063	0.166317443745278	0.0870970522801148	0.449793471348672	0.161854813313715	1	1	1
ENSG00000125870	0.0514869348888081	-0.109442394850901	0.160929329739709	0.832762907924946	0.651827394908863	0.50923799584757	0.430180267508771	0.552892836433192	0.323973848446384	1	1	1
ENSG00000125871	0.475809305393537	0.325800036726386	0.150009268667151	0.235173665288118	0.381572666345274	0.696209001780511	0.213751612814918	0.440236971697979	0.391695705376953	1	1	1
ENSG00000125877	-0.370729034822091	0.602873825094447	-0.973602859916538	0.174197289362805	0.0293517630350854	0.000914484724130407	0.178985841951914	0.119510216923492	0.0051614611509991	1	1	1
ENSG00000125901	-0.597381203888899	-0.0834332481507527	-0.513947955738146	0.0389322366862817	0.755173157180742	0.0675855636516458	0.0740648014070834	0.594223061909901	0.0893745646420504	1	1	1
ENSG00000125912	0.0517788805219294	0.224335126098522	-0.172556245576593	0.817142820216794	0.308544777682099	0.437584950137553	0.427539507711416	0.400133788722583	0.294681297379041	1	1	1
ENSG00000125944	0.327105672152295	0.0071236273114384	0.319982044840857	0.106213568920213	0.971253240562127	0.113336747985847	0.134633401290276	0.652077161383802	0.1254821465571	1	1	1
ENSG00000125970	0.155899918754888	0.217113630474892	-0.0612137117200032	0.443186042322599	0.28629459990992	0.762042886983857	0.309175822547793	0.385833159788914	0.409396942858196	1	1	1
ENSG00000125977	0.433763566466558	0.864197813610805	-0.430434247144246	0.485252994123816	0.0227138995507236	0.426768556593226	0.324306388963837	0.102909208644887	0.291110099050886	1	1	1
ENSG00000125991	-0.0124726671873455	0.461797897099634	-0.47427056428698	0.953365844309864	0.0339402416210068	0.0310495476053669	0.459793429914942	0.129677504726288	0.0541032118313289	1	1	1
ENSG00000126001	-0.0970534694452559	-0.0977062972737023	0.00065282782844639	0.690873337883263	0.679535631804694	0.997830110763938	0.391060211410295	0.561585083121706	0.473481369487708	1	1	1
ENSG00000126012	0.353498254698419	-0.34672388370505	0.700222138403469	0.228385317025894	0.231023378504494	0.0201757711329325	0.21016715376272	0.350359863197963	0.0406063984434734	1	1	1
ENSG00000126067	0.396185521506831	-0.145769225613748	0.54195474712058	0.0237071042600673	0.386190477021812	0.00271986953401359	0.055310947459651	0.440877052646458	0.0105659606623789	1	1	1
ENSG00000126088	0.216382282629961	0.585532252536697	-0.369149969906736	0.383317997968046	0.0190940956077523	0.135425368074947	0.283065794272047	0.092084096264538	0.141965730352879	1	1	1
ENSG00000126107	0.452660577694339	0.0978899267316167	0.354770650962723	0.0399985254220004	0.642759693174226	0.101307064734073	0.0754046935522348	0.550698006400618	0.116639923295867	1	1	1
ENSG00000126216	0.27604262789614	-0.261437690666417	0.537480318562557	0.420776065338272	0.426308477398219	0.115201089599006	0.29878158060582	0.458910411438601	0.126646159990404	1	1	1
ENSG00000126226	-0.153242758177014	-0.0922364995360489	-0.0610062586409655	0.417751606063855	0.632537022810199	0.748794825990838	0.298022780655527	0.547120943871197	0.405055855502739	1	1	1
ENSG00000126261	0.117008062435869	-0.363816944985377	0.480825007421246	0.641097801095217	0.14441263242997	0.0595945501232305	0.377340234388748	0.279031671165206	0.0817209683106487	1	1	1
ENSG00000126267	-0.474036335259152	0.946450832187807	-1.42048716744696	0.180263027043665	0.00709765548081947	0.000206382357867426	0.182571730677377	0.0548159122622384	0.00202199806289918	1	1	0.67817242795236
ENSG00000126353	-0.0242003610296489	-0.37316853052506	0.348968169495411	0.958362494257506	0.420881967104171	0.452494044971236	0.46148597462059	0.456925689226781	0.300975584816763	1	1	1
ENSG00000126456	-0.582791069036926	-0.986478089023306	0.40368701998638	0.032409208017479	0.000653899111584787	0.130720540290378	0.066221685796236	0.012828625773506	0.138337943053393	1	1	1
ENSG00000126457	0.530474335671706	-0.142691692117971	0.673166027789677	0.0176409118258893	0.508648498098341	0.00346459022475349	0.0473228872622828	0.498133857958883	0.0123220525005495	1	1	1
ENSG00000126458	-0.868728791601958	-0.514280596135501	-0.354448195466457	0.129765429663382	0.18856240212645	0.478622699227598	0.149382279559355	0.322217728903038	0.310402762905403	1	1	1
ENSG00000126461	-0.632580116065343	0.244650505537222	-0.877230621602565	0.0374018688826715	0.385325574845331	0.00431203740877846	0.0726791509147371	0.440877052646458	0.0143564686589511	1	1	1
ENSG00000126522	0.123937442098099	0.146409695788985	-0.022472253690886	0.670920831774983	0.645350389706094	0.941318335553055	0.385901852717167	0.551391302223498	0.458682863197687	1	1	1
ENSG00000126561	0.635166186277445	0.0199434041882865	0.615222782089158	0.0282630643225477	0.943149537954541	0.0336653442830891	0.0615876292587238	0.648472836687878	0.057003368804462	1	1	1
ENSG00000126581	0.444580535931147	-0.111191003127604	0.555771539058752	0.0672367064350287	0.631208072949976	0.0228350944418609	0.10269689970871	0.546274438110846	0.0441272917036873	1	1	1
ENSG00000126602	0.395525742524272	0.319162195694501	0.076363546829771	0.109524513144876	0.196966925956136	0.753463753476449	0.135942593732369	0.330903250908614	0.406586056621097	1	1	1
ENSG00000126749	0.00919150101657259	-0.0176797826538723	0.0268712836704449	0.97286303632702	0.947932322630788	0.920863461178072	0.464954210425051	0.648472836687878	0.454442450560907	1	1	1
ENSG00000126756	0.0105853286352808	0.0570141750331215	-0.0464288463978407	0.959585098988096	0.788609342045964	0.825684825209254	0.461572633896923	0.605653838798973	0.428744278932862	1	1	1
ENSG00000126768	-0.310666524988463	0.279510845314511	-0.590177370302974	0.332394575700927	0.351571607539079	0.0630607055160632	0.260508447351814	0.426482784797643	0.0851990608664229	1	1	1
ENSG00000126777	0.0780336699498729	-0.162837462711904	0.240871132661777	0.758492298264841	0.520231974705569	0.344644646072874	0.411744747324313	0.502385021459398	0.255324900029368	1	1	1
ENSG00000126858	-0.374258934086486	-0.156228251091288	-0.218030682995198	0.130087970174847	0.474999796359863	0.349088757185449	0.149382279559355	0.482882808880243	0.257726274783575	1	1	1
ENSG00000126883	0.441399111266908	0.330305856370812	0.111093254896096	0.0420453540277573	0.118775435102791	0.595191666101468	0.0776883294958687	0.251970122685031	0.357619348687887	1	1	1
ENSG00000126934	-0.263243228548878	-0.20518783065317	-0.0580553978957075	0.476907961726509	0.514228689444516	0.866136534670393	0.32154241659727	0.501336348997838	0.439494325649141	1	1	1
ENSG00000127022	-0.0420427993698185	0.187473901422225	-0.229516700792043	0.856325733165685	0.421468133561518	0.326513938073742	0.435180094652979	0.457104720743186	0.246236916976131	1	1	1
ENSG00000127054	-0.352804361949843	0.49707758230185	-0.849881944251693	0.114837449352663	0.0287748723188053	0.00046935596663298	0.139948368909896	0.118270799832455	0.00333463691521043	1	1	1
ENSG00000127125	-0.324439436044713	-0.493792518666667	0.169353082621954	0.353980200379454	0.187550838111803	0.637652411187085	0.268953664863209	0.321313353051196	0.372918087107313	1	1	1
ENSG00000127314	-0.120612233077848	-0.0116973869578883	-0.10891484611996	0.646718011274341	0.954238803420535	0.648850945148773	0.378494403321307	0.649273550518432	0.376648954547085	1	1	1
ENSG00000127445	0.936984630060336	-1.15297658381042	2.08996121387076	0.203480996238658	0.134151577040209	0.00793237022722268	0.195481454642321	0.269885092012151	0.021716808367576	1	1	1
ENSG00000127463	0.376354918601578	-0.124466389568586	0.500821308170164	0.126754807957769	0.606641299421546	0.0449347163311176	0.147311757001729	0.536701088583717	0.0691682489864656	1	1	1
ENSG00000127481	0.235034239377393	0.227484547249708	0.00754969212768519	0.212365465648808	0.227099048465028	0.967631545555054	0.200906635007756	0.348260945768039	0.466736426927142	1	1	1
ENSG00000127483	0.0385646493372141	0.180683761633741	-0.142119112296527	0.831553543893132	0.320875974380519	0.434386712482974	0.430180267508771	0.408513789061379	0.294207666699705	1	1	1
ENSG00000127527	-0.165679904632744	0.227684461771459	-0.393364366404202	0.410874044076068	0.263238014852664	0.0574515861993706	0.294990597334882	0.36956479258222	0.0803334547340573	1	1	1
ENSG00000127586	-0.791717041531332	-0.0268015151216935	-0.764915526409638	0.066192447789408	0.944102487692109	0.0643602780164029	0.101984273034298	0.648472836687878	0.0862813780900265	1	1	1
ENSG00000127603	0.497999324201752	0.574297501135293	-0.0762981769335414	0.0307497495261677	0.0131776967429888	0.729937535213924	0.0638668084635947	0.0764655748648212	0.400662406567484	1	1	1
ENSG00000127616	0.206717191237848	0.088946035563892	0.117771155673956	0.299565893176733	0.651429495790626	0.551178079213096	0.243657994214689	0.552892836433192	0.339707480202352	1	1	1
ENSG00000127804	1.28514860970225	-0.290586465230769	1.57573507493302	0.00434909108616881	0.498645037888679	0.000752276574303879	0.020748099337681	0.494043874750925	0.00457765293484364	1	1	1
ENSG00000127838	0.28423254192907	1.89849832870643	-1.61426578677736	0.60657091655163	0.00218048987169168	0.00689282115696532	0.366757635946601	0.0260477857938994	0.0196685555707957	1	1	1
ENSG00000127914	0.448569342216138	0.0897979445264065	0.358771397689731	0.0854726378982733	0.718331364253869	0.160733762289612	0.117150138791444	0.577535774028727	0.158673865240477	1	1	1
ENSG00000127947	-0.5267127320638	-0.859044709650244	0.332331977586444	0.255409385993539	0.0580376275865527	0.461467397216519	0.223376494432239	0.17640443142124	0.304474079396772	1	1	1
ENSG00000127948	0.48476125555132	0.21670432060498	0.26805693494634	0.0541264603902728	0.371243517586566	0.273566903511769	0.0897772070703695	0.434788516962375	0.222920230332808	1	1	1
ENSG00000127980	1.28362683225443	0.735072928812429	0.548553903442	0.000519778391078509	0.0175756134867884	0.0902599529953286	0.00677681285546367	0.0885901536200111	0.108290171455158	1	1	1
ENSG00000128050	2.20927298240936	1.17199118176125	1.03728180064811	1.34509243058995e-08	0.000478553017795204	0.00135543094433019	4.17384539254464e-06	0.0100830259684388	0.0065370252674674	4.41997372691857e-05	1	1
ENSG00000128059	1.18362027584921	0.89692429234567	0.286695983503535	0.0642201353367329	0.125492164232259	0.632939006340156	0.100220211586059	0.261867330515381	0.370807759203368	1	1	1
ENSG00000128228	-0.592288444663495	-0.468036837637904	-0.124251607025592	0.104014940002161	0.184924966420685	0.724523071748663	0.132604840707623	0.320545194715554	0.39994521018432	1	1	1
ENSG00000128245	-0.122371797327674	-0.181956108629037	0.059584311301363	0.482976438081685	0.294282394016272	0.730524852420033	0.32355016284259	0.391809288209578	0.400702401084072	1	1	1
ENSG00000128309	-0.989940995400334	0.870375296575442	-1.86031629197578	0.000168458181015608	0.000383753784133601	2.72426981873209e-09	0.00406342016277477	0.00858576481414633	4.71533876442033e-07	0.553553582817287	1	8.95195062435365e-06
ENSG00000128311	-0.519911285024453	0.27570545186513	-0.795616736889583	0.201515532210992	0.479383328397375	0.051093046068767	0.194493961374842	0.485465985875543	0.0742458698218608	1	1	1
ENSG00000128340	-0.0857883719829301	-0.440626929726596	0.354838557743665	0.747184977445459	0.105520522227322	0.188729745131269	0.408758055978804	0.235216063010711	0.174895215790882	1	1	1
ENSG00000128463	0.227046054667622	0.51258905415081	-0.285542999483188	0.342509021358911	0.0693851038037476	0.273210945605464	0.263855883242974	0.193276552317036	0.222828130615321	1	1	1
ENSG00000128534	-0.0415790736816941	0.198861434533592	-0.240440508215286	0.852496049556434	0.388250899622941	0.292595946542613	0.434406791946947	0.442066520789136	0.232195230891842	1	1	1
ENSG00000128595	0.534050722229502	-0.2328814580798	0.766932180309302	0.099546372839841	0.454408777856953	0.0194660501227558	0.129244410058797	0.471844043687701	0.0397766410111774	1	1	1
ENSG00000128604	-0.753256699131625	-0.123640373628513	-0.629616325503112	0.00830025783601975	0.646487905930727	0.0249002169945623	0.0296044202006602	0.551711575166982	0.0467900911162485	1	1	1
ENSG00000128609	-0.104007337601063	0.451701098338112	-0.555708435939175	0.784768001735887	0.19998194865561	0.135332552943002	0.4197441714337	0.331355117746531	0.14196494238839	1	1	1
ENSG00000128626	-0.51357967349183	-0.339531003871073	-0.174048669620757	0.0390304274311962	0.156798765198161	0.466528277315517	0.0740648014070834	0.291345748145149	0.306127642845692	1	1	1
ENSG00000128654	-0.33113530090093	0.110751084101048	-0.441886385001978	0.172702827302471	0.645145097251241	0.0726213968794605	0.178039834127104	0.551391302223498	0.0941164245991425	1	1	1
ENSG00000128708	0.718231944712332	0.221470570145124	0.496761374567207	0.00510896813689741	0.355809625230045	0.0445799943797122	0.0229756778154008	0.428272330462706	0.0688262539881772	1	1	1
ENSG00000128731	0.117313702006239	0.52071540762453	-0.403401705618291	0.697637736552	0.0604866061065338	0.166298024225863	0.393423172338418	0.179723228611929	0.161854813313715	1	1	1
ENSG00000128789	-0.233719792457972	-0.793481604176611	0.559761811718639	0.462795101666334	0.0237988755739503	0.0944838921827049	0.317452484661324	0.10605362761025	0.111219279949571	1	1	1
ENSG00000128829	-0.0682769913483132	-1.26337236410631	1.195095372758	0.780196821618936	1.51200973700702e-05	3.02866867105478e-05	0.418273050256917	0.000937528750338998	0.000575364685545623	1	0.0496846399580507	0.0995220525308599
ENSG00000128928	0.245687266038693	-0.0352321321787638	0.280919398217457	0.467899286022255	0.921581248305311	0.421881012651958	0.319098832336989	0.6441248822344	0.289172871021292	1	1	1
ENSG00000128951	0.125120137490608	0.841509887360501	-0.716389749869893	0.646264421530068	0.00371954165909703	0.0122131189780563	0.378460445608862	0.0363608899195011	0.0284755182070055	1	1	1
ENSG00000129003	0.654286817474539	-0.0433546314384786	0.697641448913018	0.00578493101754039	0.844371250599907	0.00341267402949921	0.0245900580292744	0.618577982708359	0.0122211152641748	1	1	1
ENSG00000129083	0.273713047294094	-0.0164779607449083	0.290191008039002	0.21964737606277	0.940297131401097	0.1936120587797	0.205045023615227	0.648023121337391	0.177727998640673	1	1	1
ENSG00000129084	0.151161872023512	-0.0462826737698019	0.197444545793314	0.550930729452571	0.853821702092164	0.435527509331662	0.347204509556884	0.622215100898789	0.294224624526463	1	1	1
ENSG00000129128	-0.326382492645512	-0.120592046925369	-0.205790445720144	0.205009770260668	0.63085361656532	0.417255612296972	0.196555066201749	0.546274438110846	0.287479522075624	1	1	1
ENSG00000129187	-0.246790668807836	-0.362705005739305	0.115914336931469	0.29417291816815	0.130834913279859	0.621548472741036	0.24229809065716	0.267108948371129	0.36703332841887	1	1	1
ENSG00000129235	0.0734061470043359	0.361137451144472	-0.287731304140136	0.871432983134242	0.446236344663856	0.535544727358948	0.43922209149001	0.468698941057927	0.334287873523657	1	1	1
ENSG00000129245	0.149725364216163	-0.20275050693322	0.352475871149383	0.65527105304668	0.50743693828449	0.276685573777458	0.380854643656195	0.498133857958883	0.224603660945246	1	1	1
ENSG00000129250	0.215592567246863	-1.1582425200154	1.37383508726226	0.541688657274982	0.0139665289711606	0.00194100556681614	0.343736073560432	0.0783205218819269	0.00839903845815049	1	1	1
ENSG00000129255	0.242251498396216	-0.0203662936559307	0.262617792052147	0.308274185751735	0.927943349910786	0.259882767197181	0.247919821687865	0.645867459249908	0.216462619366463	1	1	1
ENSG00000129351	0.172517118743164	0.465618143279638	-0.293101024536474	0.347127631611366	0.0147678461616351	0.114523825104983	0.26556783192396	0.0805583265505698	0.126168728181816	1	1	1
ENSG00000129460	0.0400263160062962	-0.00801366536616402	0.0480399813724602	0.833025332427561	0.966423414306579	0.800575738387125	0.430180267508771	0.651342809088201	0.420471503252902	1	1	1
ENSG00000129472	0.308199273722505	-0.623647857099772	0.931847130822277	0.615548877090247	0.233920182882494	0.11017791761766	0.37068489528426	0.352407196847011	0.123299300923286	1	1	1
ENSG00000129515	0.21789781390537	0.0659855451908468	0.151912268714523	0.366722157287189	0.781652173396437	0.526151799927901	0.274627495285162	0.603956635195977	0.330494829352437	1	1	1
ENSG00000129562	0.00955919914099524	0.0441550699469498	-0.0345958708059546	0.964855864615656	0.838664399680065	0.873284568790621	0.462459787227342	0.618243321739324	0.441396048977862	1	1	1
ENSG00000129566	0.137719069769983	-0.177854528424539	0.315573598194523	0.593158705679307	0.481141614524214	0.220463943588191	0.362176674973549	0.486112395380219	0.193974930595834	1	1	1
ENSG00000129625	-0.383391948361015	-0.874711586401313	0.491319638040298	0.118166722896305	0.000942365506066796	0.0481624746203638	0.142259031523018	0.0150375998392447	0.0720022990648595	1	1	1
ENSG00000129675	0.986268690242802	-0.289242737250085	1.27551142749289	0.0142748627764922	0.386916092832315	0.00120114813253891	0.0417091802673459	0.441229211472294	0.00617908753302958	1	1	1
ENSG00000129680	0.470204872807398	0.00120896085410562	0.468995911953293	0.0266648765975626	0.994763352356419	0.0211932270112831	0.0592874189595133	0.658542843046157	0.0419495829345422	1	1	1
ENSG00000129691	0.101599772823527	0.016504066902515	0.0850957059210115	0.673279292240537	0.944927724458684	0.722927168851098	0.386220773560854	0.648472836687878	0.399783735568367	1	1	1
ENSG00000129932	-0.347714020968047	0.351776380925296	-0.699490401893343	0.21296539959425	0.174931613978615	0.0126169628058858	0.200983992814907	0.311412136978663	0.0290357367838878	1	1	1
ENSG00000129933	-0.603854000079537	-0.19542237580356	-0.408431624275978	0.00595071905387722	0.329271201311781	0.0506821634207964	0.0249686524305426	0.413355581152231	0.0739674652380515	1	1	1
ENSG00000130150	-0.255880942635363	-0.261646045091103	0.00576510245573975	0.526414829531775	0.436655264366349	0.987677919864092	0.339317499888307	0.464344256266498	0.471091859184146	1	1	1
ENSG00000130159	0.19956657382617	0.421392530063938	-0.221825956237769	0.642655820901263	0.229697225494987	0.574956249470777	0.377829739851246	0.349435346169829	0.349864697731958	1	1	1
ENSG00000130175	-0.0636026880987081	0.562836194379232	-0.62643888247794	0.74398636728333	0.00656748853782266	0.00283702083101207	0.407832330105111	0.0531817446678891	0.0108585892446403	1	1	1
ENSG00000130193	0.0988784819161194	1.20211268710511	-1.10323420518899	0.920249417093356	0.241000350887096	0.275072721037505	0.451910563281421	0.3562136606697	0.223644029456097	1	1	1
ENSG00000130204	-0.234784680648361	0.417090328168692	-0.651875008817053	0.510959673651163	0.204650794419639	0.0634775364687329	0.332812095891043	0.336973753677116	0.0854657276174544	1	1	1
ENSG00000130227	0.0744874931311827	0.121122947603413	-0.0466354544722302	0.712364764044645	0.540201620244679	0.815263333937318	0.398101367476338	0.509935165555308	0.425460126399715	1	1	1
ENSG00000130254	0.454820800407426	0.641393707958589	-0.186572907551163	0.0324384124208536	0.00290329723096143	0.359549695985359	0.066221685796236	0.0311916379746019	0.262587083797886	1	1	1
ENSG00000130303	-0.101970098925699	0.0367727203219552	-0.138742819247654	0.76417492397244	0.915503386637005	0.686380059014129	0.412906126383697	0.642153024863294	0.38865863107439	1	1	1
ENSG00000130304	-2.02276155256013	-0.950215168802742	-1.07254638375739	0.00560279689722319	0.0267661799766271	0.0797439710542279	0.0240132278910025	0.115482575218318	0.0992992203496461	1	1	1
ENSG00000130309	-1.33433475346137	-0.383619530371138	-0.95071522309023	5.48396161031156e-06	0.0951536228098449	0.000305677061987202	0.000562634822072072	0.223971344991093	0.00271784851374893	0.0180202978514838	1	1
ENSG00000130311	1.84503558977997	0.375259948298793	1.46977564148117	0.0317042647149447	0.659969089928981	0.0874288511956569	0.0653246276286278	0.556865974377985	0.105823352178035	1	1	1
ENSG00000130313	-1.07156776008129	0.0680137425526586	-1.13958150263395	0.000359556839774458	0.802180603328036	0.000185671968843307	0.00528031897820149	0.61085522889076	0.00188842485858588	1	1	0.610118089619108
ENSG00000130332	-0.686875705688641	-0.930545567790723	0.243669862102082	0.00812758499137248	0.000619061389559134	0.324282254012919	0.0291937323040373	0.0124872198672109	0.245819678586517	1	1	1
ENSG00000130348	-0.468976968857038	0.453166327325311	-0.922143296182349	0.296321602865706	0.22750441745683	0.031727208785618	0.243389466164366	0.348260945768039	0.0547330192505078	1	1	1
ENSG00000130396	1.11741123111552	0.55594640818409	0.561464822931427	0.107474635444585	0.421205857253803	0.413934714984984	0.134961007314984	0.457048678201326	0.286458454879389	1	1	1
ENSG00000130402	0.41745910563311	-0.11092798592841	0.52838709156152	0.246679589688155	0.754552315618197	0.144202527982261	0.21941362690586	0.594223061909901	0.147999954071811	1	1	1
ENSG00000130414	0.813060984793858	0.297151747649981	0.515909237143877	0.00173947550468431	0.220563465888853	0.0375284540085411	0.0123798692322807	0.345606462926796	0.0607146383932618	1	1	1
ENSG00000130429	-0.795031315250704	-0.0817830734948777	-0.713248241755827	0.00129306351445165	0.717706240675186	0.00336318974542378	0.0108443209558478	0.577535774028727	0.0121275455090557	1	1	1
ENSG00000130479	-0.40768652596917	-0.193372162513797	-0.214314363455373	0.0390490913772894	0.310927131626477	0.264075217681288	0.0740648014070834	0.401410712242564	0.218233582260509	1	1	1
ENSG00000130520	-0.0273594719746913	-0.990771207676123	0.963411735701432	0.973056907548423	0.130335973892166	0.199479722457162	0.464954210425051	0.266843413318687	0.181722178515968	1	1	1
ENSG00000130592	0.229262068802856	-0.249565474012669	0.478827542815524	0.513729251866933	0.465381300308785	0.172027478655051	0.334146797522977	0.478491540273804	0.164771283396144	1	1	1
ENSG00000130638	-0.146764183835241	-0.482373195697254	0.335609011862013	0.545382444084482	0.0528997937670171	0.171657363579505	0.344670322797371	0.167595154644139	0.164657570373468	1	1	1
ENSG00000130640	0.0916544306133295	-0.132573573400741	0.224228004014071	0.623893812963254	0.472374945038183	0.231397910888557	0.37344039726308	0.481740636269744	0.200259080748198	1	1	1
ENSG00000130695	-0.00310768646053037	-0.22963191945158	0.22652423299105	0.992067193697481	0.419687379373902	0.450670398397804	0.47059362635541	0.456724563181545	0.300651957409504	1	1	1
ENSG00000130699	0.133033608211166	0.0954546908576671	0.0375789173534991	0.714767464200645	0.778521474154718	0.914996131290153	0.398909347445153	0.603191952337497	0.453025830432174	1	1	1
ENSG00000130706	0.0124975552922573	0.00948738121458364	0.00301017407767362	0.954719851602646	0.965442169825573	0.989060262295357	0.460303361783553	0.651342809088201	0.471172885752107	1	1	1
ENSG00000130713	0.742515545928023	0.725789096908088	0.016726449019935	0.0148582511953102	0.0167273166252914	0.953925101124584	0.0426112882945713	0.0850151751097487	0.462209203780799	1	1	1
ENSG00000130724	-0.198119494760637	-0.354583448815435	0.156463954054797	0.341632217845998	0.0931883600684779	0.450845211575226	0.263476583193031	0.223613096202269	0.300651957409504	1	1	1
ENSG00000130726	0.468676283043383	0.344585982355468	0.124090300687915	0.0224097091543178	0.0847510984866447	0.527431014405064	0.0539052095844488	0.213575064803695	0.331145686943266	1	1	1
ENSG00000130749	0.315866493646541	0.585784443433773	-0.269917949787232	0.233360084141418	0.0280948107005457	0.30178527229293	0.212726331392055	0.117664212151242	0.236238270661381	1	1	1
ENSG00000130755	-0.0281278431261378	0.423547163875856	-0.451675007001994	0.909914413563408	0.0966870267681847	0.0770555131534856	0.44888400266011	0.225380623270151	0.0970808497727585	1	1	1
ENSG00000130764	-0.265832769882612	-1.06948101457663	0.803648244694016	0.274230553385882	7.0114974824415e-05	0.00185310960737872	0.232117352594772	0.0025360486654952	0.00815292614541021	1	0.230397807273028	1
ENSG00000130770	-0.358162754606318	-0.589085478680917	0.230922724074599	0.247070708356001	0.0609169116658755	0.451994506427271	0.219423222482362	0.179992718342647	0.300771742837386	1	1	1
ENSG00000130772	0.427426283671443	-0.0701677845812305	0.497594068252674	0.185097966038103	0.825716479908625	0.125175791758688	0.185426944807808	0.616006482355833	0.134050581517842	1	1	1
ENSG00000130779	0.792428916665516	-0.256700848285487	1.049129764951	0.0494593820253627	0.493269831002202	0.00950184877992588	0.0852882717794124	0.491922012119046	0.0244253491180594	1	1	1
ENSG00000130787	0.476538416830625	0.867321940664161	-0.390783523833536	0.642723350059327	0.216679580288128	0.666778219872114	0.377829739851246	0.345105472700965	0.382806417388785	1	1	1
ENSG00000130811	0.0254271299907615	0.422718923653725	-0.397291793662963	0.894501297095343	0.0328212914221598	0.0445427598511633	0.445310507740573	0.127649617407313	0.0688262539881772	1	1	1
ENSG00000130816	0.392629299602217	0.395197260344219	-0.00256796074200288	0.199533892831597	0.194161686671782	0.993193119024386	0.194208343199187	0.328168251742221	0.472419360488671	1	1	1
ENSG00000130826	0.294223623085685	0.360101517363705	-0.0658778942780198	0.150640660769926	0.0785579878052051	0.742508583311295	0.163244004110016	0.206613667813758	0.403691871517214	1	1	1
ENSG00000130939	-0.0898402211635707	0.402784521571524	-0.492624742735095	0.595181916173647	0.0168678921582833	0.00515651474886675	0.362983474812859	0.0855293354994009	0.016097595428163	1	1	1
ENSG00000130985	-0.0975441849432768	0.201104972248319	-0.298649157191596	0.676841330491123	0.39074876993051	0.206519968497727	0.387214327806487	0.44415173502305	0.18596072755893	1	1	1
ENSG00000131018	0.0184936459231156	0.107652409983256	-0.0891587640601401	0.961818896590019	0.768138278405208	0.812676187897346	0.462003234904962	0.598957668112465	0.424301194807424	1	1	1
ENSG00000131051	0.192184653153602	0.767342469711325	-0.575157816557723	0.504511531564611	0.00942539951184674	0.0492249427297544	0.330523414451669	0.0625616876903219	0.0725323321279036	1	1	1
ENSG00000131100	-0.486515532449776	-2.99382456262812	2.50730903017834	0.340530988268512	0.000213880192104926	0.000425197135017966	0.263476583193031	0.00602806451207472	0.00315913069362232	1	0.702810311256785	1
ENSG00000131143	0.066808490735432	-0.325425489279556	0.392233980014988	0.806177506186016	0.241958939136368	0.158492927242566	0.4243145162622	0.3562136606697	0.157058930046967	1	1	1
ENSG00000131148	-0.391476162360178	-0.0905498171826924	-0.300926345177485	0.0802610412471393	0.665165508873056	0.16576001570867	0.1135437687287	0.558030370963499	0.161787061142616	1	1	1
ENSG00000131165	0.142051516284569	-0.140542247601181	0.28259376388575	0.537710511757805	0.53273286504403	0.219371592198109	0.342491058054022	0.506157610257438	0.193287343097568	1	1	1
ENSG00000131171	-0.361731250225841	-0.502267916051706	0.140536665825865	0.18463517304587	0.0676980896954855	0.600851839220118	0.185188419311696	0.189571376065967	0.359720668916698	1	1	1
ENSG00000131236	0.500464502529417	0.300747374049833	0.199717128479583	0.0617247498213491	0.252379204491407	0.44465956897636	0.09732366909262	0.362952471622692	0.298055272402797	1	1	1
ENSG00000131238	0.000887241148349209	-0.203402781318117	0.204290022466466	0.996479322835487	0.313706997105003	0.312683829885933	0.471499360742237	0.403271694342458	0.241620923939084	1	1	1
ENSG00000131269	0.83011584745488	-0.114552099370636	0.944667946825516	0.000346241691423854	0.580003041775757	7.00180856341206e-05	0.00525492672029895	0.528159638346186	0.000965892158890144	1	1	0.23007942939372
ENSG00000131368	0.000866989862895143	0.833696430077354	-0.832829440214458	0.997378857297644	0.00311240948536851	0.00324747796745819	0.471671274244499	0.0327889538864176	0.0118197348425462	1	1	1
ENSG00000131374	1.17656883994272	-0.210003884935952	1.38657272487868	0.00516848861358366	0.590200032721188	0.00120025384184169	0.0231761716404916	0.52933769536886	0.00617908753302958	1	1	1
ENSG00000131375	0.864554472864079	0.127688052095009	0.736866420769071	0.0066819619107991	0.642995431709983	0.0149492417496404	0.0263124935897712	0.550698006400618	0.0327532842318482	1	1	1
ENSG00000131378	0.00665169312124964	-0.31995016350065	0.3266018566219	0.988699929393172	0.563064468752842	0.527825700538977	0.469898811155015	0.521313013783576	0.331145686943266	1	1	1
ENSG00000131437	0.853924224469333	-0.0705333961734681	0.924457620642802	0.0522123385375264	0.874580440660897	0.041019358905842	0.0877449514967109	0.630713062401487	0.0650040836195335	1	1	1
ENSG00000131467	0.874662659983486	0.0503371268345695	0.824325533148917	0.00147199996585021	0.839891248452898	0.00237094281622743	0.0115185473099799	0.618243321739324	0.00956839431883741	1	1	1
ENSG00000131473	0.612342111467371	-0.130259299250111	0.742601410717482	0.0533783193241649	0.670650891319607	0.020582307022654	0.0888593672868396	0.559381454136509	0.0411059546888438	1	1	1
ENSG00000131495	-0.460181609676478	-6.26224997617938	5.8020683665029	0.211605787903151	3.83951281765803e-08	1.07828000034094e-08	0.200554816573909	1.38874632441325e-05	1.52701799365616e-06	1	0.000126166391188243	3.54322808112034e-05
ENSG00000131503	0.0210726139309672	-0.0654205734796875	0.0864931874106547	0.933174335293747	0.802715128134706	0.736365078072236	0.453645917423099	0.61085522889076	0.402603047362756	1	1	1
ENSG00000131504	0.479702200424875	-0.657907685705776	1.13760988613065	0.0471454508172247	0.0115664720370789	4.3347858975599e-05	0.0831211138517211	0.0701158069680103	0.000703398938233882	1	1	0.142441064593818
ENSG00000131508	-0.0605242258303386	-0.928195480512505	0.867671254682166	0.773918859652927	0.000287923727844295	0.000401177464459877	0.416201696507692	0.00726569321775197	0.0031404272883246	1	0.946117369696355	1
ENSG00000131558	0.276469564333741	0.0328691133470502	0.243600450986691	0.157575815563318	0.863658919864392	0.210194388290627	0.168143231811812	0.627907945234444	0.188289813311734	1	1	1
ENSG00000131626	-0.0426169988007665	-0.509934941726555	0.467317942925789	0.872592725726724	0.0480341973481069	0.0776445963457153	0.439298449440834	0.158665761203934	0.0976214422959782	1	1	1
ENSG00000131652	-0.258816888254385	0.776232729405363	-1.03504961765975	0.457686912812484	0.0249052999618902	0.00443389228549344	0.316023701387014	0.109633406510184	0.0146025696819071	1	1	1
ENSG00000131725	0.189911111145407	-0.243980803789108	0.433891914934515	0.41036624807885	0.260419842944262	0.0582582642569441	0.294762421712955	0.368423025073939	0.0807860292619829	1	1	1
ENSG00000131747	1.56181529640534	0.33191501933684	1.2299002770685	0.000570173208058196	0.417003795106239	0.00483959385789208	0.00713410266187579	0.456598424316238	0.0154494099293179	1	1	1
ENSG00000131778	0.505906194284712	0.670332748688111	-0.164426554403399	0.0404362402842597	0.00820826124890377	0.492555619077714	0.076014840404495	0.0584394975295845	0.316670168675001	1	1	1
ENSG00000131779	-0.168824354786342	-0.507228168075601	0.338403813289259	0.480783022248952	0.113366935307572	0.238342871201783	0.32283061566736	0.244771627049846	0.203949224061126	1	1	1
ENSG00000131828	0.101570100924062	-1.19922513233822	1.30079523326228	0.684870218113412	7.17542258117595e-05	1.66494991641483e-05	0.388827960604089	0.00255279358084216	0.000370517242818942	1	0.235784386017442	0.0547102542533913
ENSG00000131844	0.859240691421454	0.782287037765328	0.0769536536561257	0.00703858202448384	0.02843437151014	0.812053358071896	0.0271652281260036	0.117931125188589	0.424301194807424	1	1	1
ENSG00000131876	1.98659693131568	2.29341546769848	-0.306818536382803	0.0108063982386503	0.00211166617247422	0.668009456406079	0.0352231545991125	0.0258910729059024	0.382806417388785	1	1	1
ENSG00000131966	-0.0238418166695548	0.123653189232772	-0.147495005902327	0.9481764567084	0.721340597688623	0.679926814027345	0.457950924987484	0.578509685303686	0.386661145835106	1	1	1
ENSG00000131981	-0.708364028833118	0.565175991642436	-1.27354002047555	0.373740985104251	0.585678678997215	0.18043023758186	0.278646042461066	0.528334605047055	0.170302771469038	1	1	1
ENSG00000132005	-0.313898385272582	-0.370312221326996	0.0564138360544139	0.381335557337355	0.269928173402391	0.870103118416219	0.282004508937206	0.375168645749937	0.440359529793222	1	1	1
ENSG00000132024	-0.260879300738521	0.0131223172118407	-0.274001617950362	0.267562248380867	0.95198209337588	0.230485280180861	0.228719103934368	0.649067990523871	0.200136382504601	1	1	1
ENSG00000132109	-0.169180927989798	-0.179917846919093	0.0107369189292944	0.621923951211892	0.605820420835142	0.975184528806438	0.3729881954732	0.536193436620668	0.468574965393985	1	1	1
ENSG00000132142	0.70520612985237	0.869346799854091	-0.164140670001721	0.029445119785856	0.00598052380858349	0.5903460026261	0.0628395618221038	0.0503057431215808	0.35589296819749	1	1	1
ENSG00000132153	0.410929342828064	0.244770548031907	0.166158794796157	0.112415510617851	0.330665504179075	0.510476578693411	0.138313758989215	0.41335700561477	0.324178017755898	1	1	1
ENSG00000132182	-0.149104487278563	-0.131266922152777	-0.0178375651257858	0.562554194163265	0.610513311164521	0.944662032180605	0.351230488221833	0.537279309461752	0.459149077793511	1	1	1
ENSG00000132185	-1.08697089856834	0.456368475753128	-1.54333937432147	0.13488004147802	0.523836777115762	0.0370427902339396	0.152973367415592	0.503172862242595	0.0601676317099428	1	1	1
ENSG00000132254	-0.382181980390069	-0.217290488695565	-0.164891491694504	0.274101462544695	0.513542255857219	0.627285062494159	0.232117352594772	0.501117365358261	0.368481721545131	1	1	1
ENSG00000132286	-0.472163219758095	-0.64490927583795	0.172746056079856	0.088502987538142	0.0157193846099938	0.512378502593934	0.119819512151387	0.0828011512500134	0.32485610536384	1	1	1
ENSG00000132294	0.280793506782758	-0.42081644892447	0.701609955707228	0.484886470556284	0.29035867256955	0.0850238063759206	0.324306388963837	0.389190619852482	0.103880886846319	1	1	1
ENSG00000132300	-0.0529176747749573	0.125009560321507	-0.177927235096464	0.792208546913886	0.524782407063455	0.37291109641687	0.421075198535684	0.50348289158682	0.269918951792298	1	1	1
ENSG00000132305	0.91727900141014	0.0799887465990284	0.837290254811112	0.000190054028313866	0.711731567194538	0.000507775773272787	0.00406342016277477	0.576125987492349	0.00350000630516427	0.624517537039365	1	1
ENSG00000132323	-0.488454176045888	-0.318131375678269	-0.170322800367619	0.0417061975609351	0.156347969027993	0.453913036575003	0.0776120425792686	0.291345748145149	0.301442071398311	1	1	1
ENSG00000132341	0.0758797301615342	-0.0892178984758241	0.165097628637358	0.722987690385013	0.676433630905926	0.44193530109203	0.401762800456937	0.56072975263667	0.296995966863455	1	1	1
ENSG00000132356	0.086960234056222	0.149358465954125	-0.0623982318979029	0.761256569168416	0.596641235894809	0.826044460860222	0.412537981050824	0.531974411578098	0.428788093617801	1	1	1
ENSG00000132361	0.644290701945583	0.536827460582888	0.107463241362694	0.0548950769406843	0.0963190017698861	0.73765648803114	0.0902226621274179	0.225248572795594	0.402770528238764	1	1	1
ENSG00000132382	0.426666826455535	0.903367610981409	-0.476700784525874	0.0904558255658575	0.000792339866366298	0.059231134369834	0.121403984639107	0.0141485217776553	0.0813658723948927	1	1	1
ENSG00000132383	0.672968487760019	-0.148830239409209	0.821798727169228	0.0144760813708131	0.552517183195898	0.00290681667560914	0.0420378787559168	0.516199178499575	0.0110713256346102	1	1	1
ENSG00000132388	0.0553641097959753	-0.308468965135748	0.363833074931723	0.761719501756189	0.0997708863043236	0.0537500910463822	0.412644721967949	0.228682872640603	0.0768876547521908	1	1	1
ENSG00000132394	-0.213691097979465	0.33986155459058	-0.553552652570046	0.431714692185633	0.205777226393195	0.0455950440018063	0.304182165784895	0.338059031340882	0.069839637401804	1	1	1
ENSG00000132434	-0.269428717733061	-0.206384636356735	-0.0630440813763267	0.441261234357	0.517461209796993	0.850324894395137	0.308018823422345	0.502385021459398	0.43515656046611	1	1	1
ENSG00000132463	0.407226198302627	0.0551532695064894	0.352072928796137	0.0853334010178156	0.811891357064792	0.135116405996196	0.117150138791444	0.612517889481245	0.141833713411464	1	1	1
ENSG00000132465	-0.985931979194009	-0.295659448382255	-0.690272530811754	0.332801306959	0.769606011890348	0.495744491008569	0.260648230625103	0.599279654964133	0.318030887900327	1	1	1
ENSG00000132466	0.277506163477837	-0.184705436872565	0.462211600350403	0.199822120756612	0.389568679245481	0.0368245551664901	0.194208343199187	0.443102003518671	0.0599847137688843	1	1	1
ENSG00000132467	0.201071038317225	-0.118377102045476	0.319448140362701	0.495459562682063	0.685360194261289	0.279963797084399	0.328390596238397	0.564464077422398	0.226212114021242	1	1	1
ENSG00000132471	-0.230973863746379	-0.485875753166895	0.254901889420515	0.211059190675868	0.00949621434813227	0.162803868430287	0.20015903688401	0.0626401316952319	0.160006276969386	1	1	1
ENSG00000132507	3.83580019273623	3.4930335575357	0.342766635200538	2.63931698925938e-16	3.04091909512618e-15	0.164937921570112	4.09492344338503e-13	6.59937666587158e-12	0.161392275135549	8.67279562670631e-13	9.99246014658462e-12	1
ENSG00000132541	0.755774959371779	-0.958049449695037	1.71382440906682	0.392172857576648	0.336980823892265	0.0755152919627454	0.286555679942844	0.417893090208922	0.0959126916738868	1	1	1
ENSG00000132589	-0.294715466877042	-0.184155406857531	-0.110560060019511	0.507593573925979	0.651639699691543	0.795489832795604	0.331594054393172	0.552892836433192	0.419202321647239	1	1	1
ENSG00000132603	2.15430641994506	3.17079083473917	-1.01648441479411	0.00198388748906313	6.6127651667074e-05	0.135606704709304	0.0134356731007552	0.0025035506109018	0.141965730352879	1	0.217295463378005	1
ENSG00000132604	0.814097386383385	-0.120060498483294	0.93415788486668	0.0081160046284461	0.676075081200879	0.00269702531228491	0.0291937323040373	0.560646683566352	0.0105182880351811	1	1	1
ENSG00000132612	0.0729375421698912	-0.162052093915714	0.234989636085605	0.697837224289177	0.38457363207715	0.213391736058156	0.393423172338418	0.440877052646458	0.1902531612972	1	1	1
ENSG00000132646	0.451123993069431	-0.147934919748292	0.599058912817723	0.0732260716581942	0.543924292779765	0.0191172562542206	0.107503064630085	0.512112736561445	0.0393400558180532	1	1	1
ENSG00000132676	0.157121612379915	0.382824171283406	-0.225702558903491	0.506631142544897	0.109505430629608	0.340357417103167	0.331311565573834	0.240048233251473	0.253200075912928	1	1	1
ENSG00000132768	1.08817095815223	1.15897751319026	-0.0708065550380306	0.228785851547336	0.200017008294839	0.936783344589432	0.210286287953074	0.331355117746531	0.458178824471973	1	1	1
ENSG00000132773	1.04533514283954	0.34306998529816	0.702265157541384	0.0196716533031087	0.426516422544976	0.10880976779268	0.0502812891742806	0.458910411438601	0.122447805748663	1	1	1
ENSG00000132780	0.378712262868237	0.492605850599053	-0.113893587730817	0.122799746927535	0.0459456535112396	0.63522613775589	0.14510653750296	0.155312873990692	0.371867971610712	1	1	1
ENSG00000132792	0.327384452208708	0.397089629424802	-0.0697051772160936	0.16137530336719	0.0887657446791917	0.760862323138966	0.170787992964489	0.219656398498803	0.409272732546325	1	1	1
ENSG00000132842	0.259889934430143	0.286178883789935	-0.0262889493597918	0.248036250341805	0.197614595788492	0.905237967406123	0.21990309516056	0.331288111224979	0.450529997651591	1	1	1
ENSG00000132849	0.495776051739018	0.29761008810056	0.198165963638459	0.574047871427665	0.878568928378037	0.906624562718608	0.355744230994706	0.632392301739166	0.450931960072498	1	1	1
ENSG00000132912	0.0153148404017753	0.263042660133408	-0.247727819731633	0.940180544340356	0.178785252546629	0.218148446785645	0.455558512042426	0.31425103615288	0.19297367109323	1	1	1
ENSG00000132953	0.761743112098957	0.454668305166416	0.307074806932541	0.00473227592988257	0.0787464621610372	0.22864408310857	0.0219169181650418	0.206613667813758	0.198866923230075	1	1	1
ENSG00000133026	-0.21111596599243	-0.826062800018411	0.614946834025981	0.817321956658299	0.447610316417078	0.543352755366152	0.427539507711416	0.468698941057927	0.337204887346418	1	1	1
ENSG00000133028	0.339919167061806	-0.0592645399340048	0.399183706995811	0.26369969834095	0.838935307070656	0.184385245236134	0.227169568793629	0.618243321739324	0.17256513971679	1	1	1
ENSG00000133056	0.220073174184961	0.0371522922669493	0.182920881918011	0.686423770729817	0.943063148824836	0.731556990896142	0.389109425295949	0.648472836687878	0.401127300480891	1	1	1
ENSG00000133119	0.41414094171531	-0.0508481704778172	0.464989112193127	0.127094669127242	0.851344794057765	0.0911792564956273	0.1475961775305	0.621244521116628	0.109007635764516	1	1	1
ENSG00000133226	0.9190637425315	0.486752551741531	0.432311190789969	0.00421617607409404	0.101138199206174	0.149873316723803	0.0203150128423445	0.230314015423391	0.151505001263695	1	1	1
ENSG00000133265	-0.358134672992559	-0.220738268183253	-0.137396404809305	0.268557888748062	0.473192182018688	0.661850070508026	0.229202683712021	0.481894713609552	0.381574693844351	1	1	1
ENSG00000133313	0.327508010741546	0.335717591035139	-0.00820958029359303	0.165972333806286	0.159959506445187	0.971994238917992	0.173405744583703	0.294938619903389	0.467763446885796	1	1	1
ENSG00000133318	-0.119356682904082	0.355084268576316	-0.474440951480398	0.705744588647331	0.214570629874371	0.12171307125424	0.395867286835812	0.343844042398243	0.13165702834863	1	1	1
ENSG00000133703	1.14553378517374	1.42800007958734	-0.282466294413606	0.0819065180852375	0.00857670014141719	0.631601587197031	0.11460431923896	0.0589021564696529	0.370302759100549	1	1	1
ENSG00000133704	0.397074899680084	-0.324463080280144	0.721537979960227	0.0257659230810064	0.0637897688085876	0.000176859548459634	0.0581047318424881	0.184090974028718	0.0018367182552374	1	1	0.581160476238356
ENSG00000133706	0.24205583075805	0.459180150454727	-0.217124319696678	0.267489382185674	0.0375563534695258	0.315500078377409	0.228719103934368	0.135840796257537	0.242277212056358	1	1	1
ENSG00000133731	0.561120760276746	-1.09990432018791	1.66102508046465	0.0543952680198682	0.00144615711587582	4.5311087471144e-06	0.0897816331134404	0.0204567062392484	0.000156854600628483	1	1	0.0148892233430179
ENSG00000133789	-0.227597686565561	-0.925503732929761	0.6979060463642	0.623697394662468	0.0517772463138547	0.138026900112255	0.37344039726308	0.165002258486596	0.143822830447727	1	1	1
ENSG00000133835	0.454979952776176	0.0626253311656243	0.392354621610552	0.0158013897050291	0.723666082692835	0.0340186702670069	0.0444936381708446	0.579304299572042	0.0573258369964543	1	1	1
ENSG00000133858	0.322724099233298	-0.0426724371708113	0.365396536404109	0.228206542492963	0.872354464456981	0.174639011346459	0.210127270616666	0.630428309418188	0.166492433674829	1	1	1
ENSG00000133884	0.743040083477067	-0.23176389762939	0.974803981106457	0.0152975400070408	0.41489941502652	0.00179027955409516	0.0433604716715906	0.455662999127369	0.0079859535771429	1	1	1
ENSG00000133895	-0.345694638729246	-0.231280958279897	-0.114413680449349	0.264708699497952	0.40969541794261	0.697359801120787	0.227533444618653	0.453234312083345	0.392035750518331	1	1	1
ENSG00000133935	-0.71989768460676	0.0894560329733012	-0.809353717580061	0.0177542671954576	0.75311979187987	0.00788352705858738	0.0474111896320116	0.593900488527933	0.0216210866127447	1	1	1
ENSG00000133943	-0.677794005252228	-0.932133253181552	0.254339247929324	0.0139702039250734	0.00195683556140608	0.349751300290775	0.0412855120829364	0.0246901618237813	0.25802759547868	1	1	1
ENSG00000133985	1.37092359390938	0.15288844142726	1.21803515248212	0.244302132274514	0.905467035375225	0.32606908951745	0.218248084423619	0.639696802817347	0.246236916976131	1	1	1
ENSG00000134001	0.539275377035106	0.395001242403582	0.144274134631524	0.00862524467077334	0.0482298317245475	0.458184927018956	0.0302844650858336	0.158691712387851	0.303078532845709	1	1	1
ENSG00000134014	0.267111708208412	0.186730114775093	0.080381593433319	0.256266702310673	0.414176301149702	0.727147976565709	0.223622066874863	0.455662999127369	0.400319179711128	1	1	1
ENSG00000134046	-0.0650356670870615	-0.29203284750506	0.226997180417999	0.78510519096053	0.242399051681756	0.353264294397202	0.4197441714337	0.3562136606697	0.259440966484099	1	1	1
ENSG00000134056	0.10242186737183	-2.70261536264917	2.805037230021	0.90026823790686	0.0107897661521408	0.0045941233503725	0.446967699930484	0.067286949460552	0.0149245674493763	1	1	1
ENSG00000134058	0.239837460118874	-0.103033856438857	0.342871316557731	0.498344778253193	0.788675919190741	0.356870612250254	0.328753914220884	0.605653838798973	0.261365695672347	1	1	1
ENSG00000134077	0.698493763558947	-0.14813631306152	0.846630076620467	0.0049579041620159	0.536162632550763	0.00104790873356384	0.0225578644139453	0.507889816233629	0.00562899355835863	1	1	1
ENSG00000134108	-0.176327054266617	-0.627318352371003	0.450991298104386	0.551182646295395	0.0294397092036427	0.122593873071291	0.347204509556884	0.119643830795131	0.132070481899543	1	1	1
ENSG00000134153	-0.19081299335247	-0.386013658845474	0.195200665493003	0.404852057633174	0.0944435199663301	0.391931858038186	0.292154193530085	0.223971344991093	0.278024789282904	1	1	1
ENSG00000134186	-0.0084540362457597	0.695199594119295	-0.703653630365054	0.97465223089729	0.0110235783831347	0.0111569347712526	0.46542981822391	0.068548067966699	0.0268478900640137	1	1	1
ENSG00000134265	0.488631250073237	-0.68588938579226	1.1745206358655	0.0289581444878532	0.00361788415931646	6.1657518083545e-06	0.0623145839130471	0.0356368164690747	0.000184708969342881	1	1	0.0202606604422529
ENSG00000134283	0.342768106011138	-0.192257112623327	0.535025218634465	0.181408511109148	0.444370169258028	0.0399922701707504	0.183081918816373	0.468367337836742	0.063570447939806	1	1	1
ENSG00000134285	-1.16850092645389	-1.08888972891185	-0.079611197542039	0.0120007312316108	0.0120918804612141	0.852128722295396	0.0377672204797322	0.0723363122214139	0.435507392286339	1	1	1
ENSG00000134308	0.727364694882555	1.4701800706609	-0.742815375778343	0.000886380879538797	7.30786170357251e-05	0.0126325304507203	0.00922971613454425	0.00255797727357883	0.0290357367838878	1	0.240136335579393	1
ENSG00000134313	0.2923884251988	-0.288313624732821	0.580702049931622	0.218873206528727	0.20817184345723	0.0164345202286667	0.204685711758569	0.338829316342948	0.0350702982936545	1	1	1
ENSG00000134318	0.472976162957539	-0.422606114123167	0.895582277080706	0.103106789512185	0.16593833775536	0.00426185027787814	0.131880533961846	0.300098303588376	0.0143391196017715	1	1	1
ENSG00000134330	-0.402106923136065	-0.709667576110108	0.307560652974042	0.181487850682713	0.0188378714432079	0.297453751976197	0.183081918816373	0.0918691861214194	0.234616008028269	1	1	1
ENSG00000134333	0.452232093308577	-5.01013185297129	5.46236394627987	0.0492642766139331	1.10081315658723e-14	2.64527795527228e-17	0.0851157650171125	1.19448765846972e-11	4.12075317923923e-14	1	3.61727203254565e-11	8.6923833610247e-14
ENSG00000134371	0.523130031109916	0.0365568984032906	0.486573132706626	0.0369093253487394	0.875944245317389	0.047883715146529	0.0721223448386536	0.631131050785905	0.0717768547974413	1	1	1
ENSG00000134440	0.205352253952387	0.293372784784895	-0.0880205308325075	0.495493420959452	0.314443951620295	0.765436462409727	0.328390596238397	0.403789100600076	0.410457598087033	1	1	1
ENSG00000134444	-0.568714745553392	0.437099238946915	-1.00581398450031	0.0685801547769668	0.121618768259046	0.00152295468669249	0.102804551947665	0.256829683593269	0.00712439578253863	1	1	1
ENSG00000134453	-0.0828156073690252	-0.111852208559987	0.0290366011909621	0.723347373070518	0.616511331338839	0.898888602995367	0.401794307018754	0.540983881957545	0.448925513933655	1	1	1
ENSG00000134516	0.494134253211051	0.286111654180364	0.208022599030687	0.0702573572225143	0.284256218340706	0.43498227039687	0.104310914412799	0.383638320214133	0.294224624526463	1	1	1
ENSG00000134574	0.277277154724805	0.27193880953113	0.00533834519367465	0.355371775548063	0.356976231961743	0.985588672183227	0.26944065370114	0.429438343567823	0.470814895170357	1	1	1
ENSG00000134602	0.135385345742646	0.0513648334461653	0.0840205122964807	0.592324451330508	0.838130868682486	0.738846183030738	0.361969280561935	0.618243321739324	0.402996357346792	1	1	1
ENSG00000134644	0.0655878965228936	-0.0497732087716971	0.115361105294591	0.754834500115695	0.811646140896515	0.582494331842339	0.41106786357371	0.612517889481245	0.352660815234656	1	1	1
ENSG00000134684	-0.078575924972039	-0.129001402208946	0.0504254772369069	0.686167289995711	0.507847716504826	0.795189330439279	0.389106200631544	0.498133857958883	0.419202321647239	1	1	1
ENSG00000134697	0.393832835584265	-0.0322368499777246	0.426069685561989	0.0813292297705161	0.880951285320063	0.0576804896955383	0.114296207308413	0.633266962718004	0.0803334547340573	1	1	1
ENSG00000134717	-0.0692224709661575	1.78137477882723	-1.85059724979339	0.923949008693681	0.00880928405709567	0.0108042840328376	0.452314399862445	0.0599305112009478	0.0262205318161521	1	1	1
ENSG00000134748	0.701800045629453	0.508697292276961	0.193102753352492	0.211004109239488	0.385249392605774	0.734366299922526	0.20015903688401	0.440877052646458	0.402242945737227	1	1	1
ENSG00000134759	0.260267647364566	0.0373551855950814	0.222912461769485	0.177348561746602	0.844990629838923	0.247252228572561	0.181144073780692	0.618577982708359	0.2091603304549	1	1	1
ENSG00000134824	0.633847514933861	0.404833703888986	0.229013811044875	0.0817706826703051	0.257458488234227	0.519557871780194	0.11460431923896	0.366383090981632	0.32740910482657	1	1	1
ENSG00000134851	-0.821876121996856	0.00370601356219894	-0.825582135559055	0.00227281259152383	0.987728776285716	0.00190566343090485	0.0141051546310294	0.655991416871289	0.0082921750787374	1	1	1
ENSG00000134884	0.414485531787026	0.632871846003811	-0.218386314216785	0.143546268272947	0.0287124088262774	0.43466458919615	0.15885398962868	0.118237997292563	0.294224624526463	1	1	1
ENSG00000134899	0.0494361218225035	0.141087449450144	-0.0916513276276401	0.849376740644558	0.581250726787016	0.722410337086512	0.433634569989564	0.528159638346186	0.399770590997816	1	1	1
ENSG00000134900	0.318198539599813	0.759676122548922	-0.441477582949109	0.16533684470216	0.0016993007075355	0.0561045817627632	0.172858196624974	0.0227642462462418	0.0787451870984564	1	1	1
ENSG00000134905	-0.272152499150943	-0.0168074255933809	-0.255345073557562	0.349793868371137	0.959027311861735	0.412467421745743	0.266949460327145	0.650352699691327	0.285823961859878	1	1	1
ENSG00000134910	-0.328950951287178	0.0870375175288587	-0.415988468816037	0.246088573760814	0.755251059298012	0.144046597195465	0.219178288888345	0.594223061909901	0.147999954071811	1	1	1
ENSG00000134987	0.539838885321342	-0.54733368425407	1.08717256957541	0.0150707018034665	0.0154361642252838	1.49624144620227e-05	0.0429691602242646	0.0819057013530701	0.000341818101819472	1	1	0.0491664939222066
ENSG00000134996	-0.337124383397113	0.0602454952304816	-0.397369878627594	0.261988889878046	0.824003093035369	0.169945461245981	0.22622926981501	0.615350471647641	0.163619982812685	1	1	1
ENSG00000135018	0.341592445918661	0.359736755723266	-0.0181443098046056	0.26985079088848	0.239784380433125	0.952486272723491	0.229663119803251	0.3562136606697	0.461655636699807	1	1	1
ENSG00000135040	0.673837307340806	0.0276840278917741	0.646153279449032	0.00312119250513104	0.894722188429069	0.00418375377785878	0.017172189822942	0.636424797023877	0.0141474075857399	1	1	1
ENSG00000135046	-0.830304088169367	-0.777237589071891	-0.0530664990974757	0.552929971707016	0.531263494351959	0.968014264692585	0.347401356904425	0.505623894713497	0.466736426927142	1	1	1
ENSG00000135069	2.6442781489541	2.26198066679356	0.382297482160545	0.0236054655433299	0.0361092778055504	0.724041993004141	0.0552338893736207	0.133074489222235	0.39994521018432	1	1	1
ENSG00000135090	0.137210228025076	-0.233801288660151	0.371011516685227	0.576604845211711	0.350432641003777	0.139995783093089	0.356843825884266	0.426043422959331	0.145388141439262	1	1	1
ENSG00000135249	0.063795980992964	-0.290562480658358	0.354358461651322	0.803477224841919	0.234999666709471	0.162051412815345	0.423726022129491	0.353426383202316	0.15967107213372	1	1	1
ENSG00000135269	-0.956832940827897	-0.463707565497801	-0.493125375330097	0.14909793729981	0.46432252918629	0.444346907142372	0.162791524712831	0.478491540273804	0.29802487091049	1	1	1
ENSG00000135297	0.551341813169051	1.32379967065054	-0.772457857481485	0.0494740644175037	9.22862339634166e-06	0.00573745611617415	0.0852882717794124	0.000659663552883327	0.0173440103102094	1	0.0303252564803787	1
ENSG00000135316	0.152457640424788	0.980432291504557	-0.827974651079769	0.535257346774611	0.000204395819906736	0.00153797417679898	0.342112322343177	0.00583655347150992	0.00716162140980085	1	0.671644664213534	1
ENSG00000135336	0.619443688315071	0.328585927232714	0.290857761082356	0.129725370083301	0.400132473937322	0.463293687834572	0.149382279559355	0.449699511143343	0.305162052850327	1	1	1
ENSG00000135372	0.134919259398216	0.0790318467385328	0.0558874126596829	0.465996390115918	0.670009853032007	0.762407279679391	0.318633456215531	0.559381454136509	0.409396942858196	1	1	1
ENSG00000135387	0.96586494937478	0.215397803572885	0.750467145801895	0.00256624242109386	0.469227228332255	0.0159155284938989	0.0154323550788827	0.48093947175061	0.0343391196155927	1	1	1
ENSG00000135404	-0.118827259193422	0.0509594701623086	-0.169786729355731	0.63260198332626	0.836117669840047	0.49382757625693	0.375114409457951	0.618243321739324	0.317356948988792	1	1	1
ENSG00000135439	-0.0671882789809945	-0.0979254848084505	0.030737205827456	0.806564733692026	0.705415743074226	0.908304161111004	0.4243145162622	0.573580826102251	0.45133503626982	1	1	1
ENSG00000135446	-0.376198923759275	-0.230527542785616	-0.145671380973659	0.161897966128666	0.383671312513215	0.58173682744491	0.170991227734306	0.440877052646458	0.352476178399371	1	1	1
ENSG00000135457	0.00783455250461909	-0.217867164309787	0.225701716814406	0.972417377373512	0.326820665225392	0.316748621078776	0.464935002951636	0.411800235281859	0.242468658143315	1	1	1
ENSG00000135486	2.21903132515714	1.14734233787082	1.07168898728632	0.0720277608804672	0.422747699715082	0.421530838546382	0.106112110700623	0.457185074055349	0.289172871021292	1	1	1
ENSG00000135521	0.456253296768729	0.0476994229028612	0.408553873865868	0.0937401395955928	0.847844396129149	0.120193418420861	0.124306536964204	0.61973212263126	0.130750379722677	1	1	1
ENSG00000135597	-0.64717436707269	-1.30921302222649	0.6620386551538	0.0428554749787459	0.000287314106559221	0.0428190110888021	0.0783816235325831	0.00726569321775197	0.0669703524011262	1	0.944114154153599	1
ENSG00000135632	0.111594481091192	0.178026646936251	-0.0664321658450593	0.62291787497663	0.403594051279259	0.762400024475221	0.373366208219754	0.450820936945818	0.409396942858196	1	1	1
ENSG00000135655	0.29418625733673	0.0164754361317411	0.277710821204989	0.274135741865303	0.950365046779402	0.299903951195554	0.232117352594772	0.64878078424516	0.235475544287025	1	1	1
ENSG00000135677	1.05827923492388	-0.301565744413361	1.35984497933724	0.000911221113666196	0.283670327822334	3.77428561857047e-05	0.00936269897370339	0.383563192711499	0.000639075582532576	1	1	0.124023025426225
ENSG00000135698	0.206368668594622	-0.854143057228142	1.06051172582276	0.629622978741309	0.0308816624784101	0.013103728179899	0.374364043820189	0.122521243755702	0.0297127896381774	1	1	1
ENSG00000135720	-0.589934092303653	-0.0361332511331597	-0.553800841170493	0.0744611507653336	0.900954446945308	0.079139548334026	0.108265649561987	0.638333157190213	0.0987538291960465	1	1	1
ENSG00000135723	0.354966120456042	-0.26896421517625	0.623930335632291	0.138982158709193	0.242722507227779	0.0108061560393237	0.155691001779932	0.3562136606697	0.0262205318161521	1	1	1
ENSG00000135763	0.627992130826534	-0.204601965174237	0.832594096000771	0.0837691051480249	0.564734305284338	0.0243268445928581	0.116030843475163	0.521968300382125	0.0459343020494684	1	1	1
ENSG00000135776	0.40534041039146	-0.00547244193879778	0.410812852330258	0.696136793229436	0.99538673367295	0.68000099705401	0.39289281068798	0.658542843046157	0.386661145835106	1	1	1
ENSG00000135778	-0.231642895813954	-0.310791688128542	0.0791487923145885	0.456932320004439	0.325459681002817	0.799695409394553	0.315643143214899	0.410417701718123	0.420380721605692	1	1	1
ENSG00000135823	0.447287590490059	0.18733682021377	0.259950770276289	0.137773326040661	0.544682211567177	0.392710224665694	0.155120843965263	0.512186340589161	0.278393051178737	1	1	1
ENSG00000135828	0.276051004018702	-0.031836151093781	0.307887155112483	0.411556932756439	0.916392839117458	0.339490618934437	0.295289497964958	0.642153024863294	0.252917590006505	1	1	1
ENSG00000135829	1.87282039251987	0.553856732030519	1.31896366048935	0.00315760985710707	0.318442702687016	0.0266232927953482	0.0172151891837042	0.407251420061187	0.04884999914667	1	1	1
ENSG00000135837	0.910996134900117	-0.323835762332081	1.2348318972322	0.00115873279717407	0.21870157153734	3.69465457160058e-05	0.0105721815519152	0.345176383134521	0.000639075582532576	1	1	0.121406349222795
ENSG00000135842	0.794476947391952	-0.361473800753794	1.15595074814575	0.114306994656793	0.448937582555974	0.0223267793273694	0.139799331505383	0.469474822898082	0.0435841397307884	1	1	1
ENSG00000135899	-0.279579262463886	-0.863342715154457	0.583763452690571	0.460821973649888	0.0325918251295922	0.134861430336691	0.316919029869579	0.126984740976041	0.141661520891817	1	1	1
ENSG00000135900	-0.117067202772858	-0.145966471175666	0.0288992684028077	0.615750664115799	0.523153724032491	0.900170665651137	0.37068489528426	0.503172862242595	0.449136938186659	1	1	1
ENSG00000135905	0.396051849749043	0.0416584368381213	0.354393412910922	0.159931840248197	0.883281572579559	0.212372332804276	0.169812776108282	0.634101928536922	0.189695376856527	1	1	1
ENSG00000135930	0.552062192227987	-0.100991314266415	0.653053506494402	0.0632399962353812	0.724869957431742	0.0291926559249732	0.0991084934143241	0.5796266008928	0.0516182159030873	1	1	1
ENSG00000135931	0.718792538688279	0.0129199206675335	0.705872618020745	0.110532050243955	0.979411621437295	0.143214117845252	0.136973997448964	0.654451161054509	0.147355125522305	1	1	1
ENSG00000135932	0.397073282335154	-0.207420607497444	0.604493889832597	0.0405457092132613	0.272732823666803	0.00276904781314298	0.076020772155208	0.377235465988321	0.010701280736907	1	1	1
ENSG00000135968	0.75606021906557	-0.206595795485744	0.962656014551314	0.0160698571382299	0.496633886896581	0.00299786143214439	0.0450859388932344	0.493353582937527	0.0112530111156888	1	1	1
ENSG00000135972	1.15877855661653	0.581169476053207	0.577609080563321	0.000901607931985297	0.0550167003930321	0.0668079945342893	0.00932568406258901	0.171951979544357	0.0885718790255038	1	1	1
ENSG00000136026	-1.5700061430081	-0.148217938280579	-1.42178820472752	0.097415028182617	0.926839349071544	0.314895028945012	0.127436989968455	0.645734955434454	0.242277212056358	1	1	1
ENSG00000136045	0.375889196314549	-0.643860393170877	1.01974958948543	0.112721784572581	0.0104589403750065	0.000131490909809119	0.138580694778735	0.0661746447065507	0.00145271997233171	1	1	0.432079129632767
ENSG00000136051	0.19888860642716	0.319772827350847	-0.120884220923687	0.464166707350007	0.240838215663757	0.654906135396365	0.318031474005745	0.3562136606697	0.378973893129082	1	1	1
ENSG00000136068	0.206074259300251	-0.124560813339065	0.330635072639316	0.682068436959823	0.808430730782847	0.516627490682753	0.388343177436632	0.611946101135313	0.326384712620333	1	1	1
ENSG00000136100	-0.510461073431444	-0.673966035162681	0.163504961731238	0.0832993115674422	0.0130722165303871	0.551595351034061	0.115762860368031	0.07625270174857	0.339763762639888	1	1	1
ENSG00000136104	0.0237974791441135	0.0196793488170412	0.00411813032707236	0.928966363722247	0.937351710939158	0.987316390165794	0.453238822652384	0.648023121337391	0.471091859184146	1	1	1
ENSG00000136111	0.952145140061124	-0.418035562400755	1.37018070246188	0.148071451055265	0.628923789105254	0.0857962008193271	0.162012802687593	0.545908935419313	0.104539992727573	1	1	1
ENSG00000136141	0.25743531987541	-0.276425553411692	0.533860873287101	0.283510280263086	0.290509800760945	0.0386927346477218	0.236843683654855	0.389190619852482	0.0620748222675489	1	1	1
ENSG00000136143	1.6919662063992	0.471411146713716	1.22055505968548	0.012814130685934	0.49874560976377	0.0764440405056544	0.0389828158424018	0.494043874750925	0.0965014333224563	1	1	1
ENSG00000136231	0.537053408211133	-0.270256438796854	0.807309847007987	0.292015536065354	0.580014246652422	0.111275701259605	0.241377018553594	0.528159638346186	0.124082125270368	1	1	1
ENSG00000136238	-0.528343932913099	0.508019645769009	-1.03636357868211	0.0429416716749724	0.0409376919113009	0.000190202271800601	0.0783816235325831	0.146363475421743	0.00189931234573103	1	1	0.625004665136774
ENSG00000136270	0.0450723778228902	0.248788391613361	-0.203716013790471	0.820366738251281	0.208277979476007	0.304807195244362	0.42793998498125	0.338829316342948	0.237886593542429	1	1	1
ENSG00000136271	-0.316661654893674	0.171663955678975	-0.488325610572649	0.179840205851616	0.450424521984104	0.0400411024197207	0.182487675436195	0.469570276469313	0.0635831893330465	1	1	1
ENSG00000136279	0.580270899549892	0.0770919947723333	0.503178904777558	0.101292677283228	0.806792500339522	0.136525947636774	0.130592089609353	0.61147292297387	0.142480162441456	1	1	1
ENSG00000136286	0.235421768734265	-0.151957532920574	0.387379301654839	0.335460119735128	0.532445752547694	0.11769462995125	0.261937250224422	0.506136324017656	0.128751396444068	1	1	1
ENSG00000136448	0.423198689289208	-0.0341799350253568	0.457378624314565	0.0771211983844121	0.884123309178799	0.0577484025548462	0.110108106892655	0.634496315988931	0.0803334547340573	1	1	1
ENSG00000136450	0.268293661916079	-0.914802478872694	1.18309614078877	0.168364115659023	4.61667755119485e-05	7.91202432808955e-07	0.174962090566736	0.00192691240177448	4.10838986242277e-05	1	0.151704024332263	0.00259989119421023
ENSG00000136451	-0.362053783501494	0.0749656118639985	-0.437019395365493	0.395724965847652	0.838805805641319	0.278059979195876	0.28784376614264	0.618243321739324	0.225132766379832	1	1	1
ENSG00000136463	-0.0528881372926787	-0.138326371757382	0.0854382344647032	0.812350690492108	0.518267361745521	0.695723971258573	0.426088308600508	0.502385021459398	0.39168153470816	1	1	1
ENSG00000136485	0.371313780145731	-0.0136402722079128	0.384954052353644	0.120106882385806	0.9532887906253	0.106698430129942	0.143454103772889	0.649273550518432	0.121234399180336	1	1	1
ENSG00000136490	-0.722804894073381	-0.129491719777474	-0.593313174295907	0.00213900446035309	0.544717370391922	0.00923900796606637	0.0136728585058352	0.512186340589161	0.0240272357076384	1	1	1
ENSG00000136518	0.151583344597762	0.0837626750447297	0.0678206695530325	0.55558193230993	0.742027608661445	0.790661925360804	0.348589967063308	0.587125100667994	0.418070438006248	1	1	1
ENSG00000136522	0.0965034776853547	0.319994973329315	-0.223491495643961	0.757690766222779	0.304982847509973	0.474118617974852	0.4114679262243	0.398477527167264	0.308638145541084	1	1	1
ENSG00000136527	0.182703064143079	0.189403348185394	-0.00670028404231446	0.279978978194613	0.262328933892229	0.968062429592803	0.234941954209648	0.369438035914684	0.466736426927142	1	1	1
ENSG00000136628	0.601468139910076	0.626188544292679	-0.0247204043826026	0.00497574594929796	0.00346907109080337	0.90152413628931	0.0225728463582253	0.0350501255511514	0.449136938186659	1	1	1
ENSG00000136631	0.324054640610249	0.155241637055662	0.168813003554587	0.331796749043726	0.636745862041785	0.609432390718052	0.260255593760099	0.548155208866536	0.362489410600653	1	1	1
ENSG00000136653	-0.306784007965062	-0.283504602812408	-0.0232794051526543	0.164736542166427	0.186791393143282	0.913594345219509	0.172346722282809	0.321313353051196	0.452808229678554	1	1	1
ENSG00000136699	0.408943836591987	0.688836342235327	-0.27989250564334	0.615408213755161	0.362854687447353	0.721309378615148	0.37068489528426	0.430914826458866	0.399565159495696	1	1	1
ENSG00000136709	0.491733237661731	0.205052891328394	0.286680346333337	0.00150709113357257	0.154653197578761	0.0504522883919078	0.0115185473099799	0.289197225780604	0.0737966336827635	1	1	1
ENSG00000136718	-0.181309187553365	0.402827127042122	-0.584136314595486	0.502427569803457	0.142026575650529	0.0366046138490212	0.329994575181065	0.276404469743984	0.0597087181686471	1	1	1
ENSG00000136731	0.989275302031071	-0.0297432823490161	1.01901858438009	0.000865609523514812	0.911759652916076	0.000619158421742496	0.00922971613454425	0.641183738448419	0.00406966562816384	1	1	1
ENSG00000136738	0.569470632833605	0.155464596790228	0.414006036043377	0.0385957135719688	0.549805882674395	0.122034209180358	0.0740192681236367	0.514303462915449	0.13165702834863	1	1	1
ENSG00000136758	0.648739704994388	0.471027459309269	0.177712245685119	0.00208371661580815	0.0196546167523745	0.362062428883301	0.0136728585058352	0.092726698963108	0.263927247205082	1	1	1
ENSG00000136783	0.56315225257463	-0.414480572526303	0.977632825100933	0.278350711926908	0.419385580242977	0.063819285128893	0.234104411895858	0.456724563181545	0.085851653764079	1	1	1
ENSG00000136807	-0.49320304313284	0.0329945604849388	-0.526197603617779	0.0243718084695108	0.874782869844595	0.016765198934708	0.0564374245790858	0.630713062401487	0.0357270060735533	1	1	1
ENSG00000136813	0.306259729849006	-0.0448306007038175	0.351090330552824	0.0684500976580145	0.782292805263888	0.0375720729603277	0.102804551947665	0.60395772646104	0.0607146383932618	1	1	1
ENSG00000136824	1.47003324867376	0.279854101456856	1.1901791472169	0.000208182349547043	0.422600109479554	0.00174093783201458	0.00408856633056121	0.457185074055349	0.00785490351170751	0.684087200611582	1	1
ENSG00000136827	0.378933638228724	0.127560218569855	0.251373419658869	0.205586035623015	0.657590583115025	0.391296226207916	0.196772693586425	0.555939801680244	0.277700348343658	1	1	1
ENSG00000136874	0.412041996866176	-0.293521251515232	0.705563248381407	0.190025234412249	0.321895819399204	0.0252211105675857	0.188387103405209	0.409125855779509	0.0472790206564758	1	1	1
ENSG00000136875	0.61963314777151	0.44552913375109	0.17410401402042	0.0149175021892902	0.0711215067047253	0.472255943712967	0.0426894958602742	0.195376312437431	0.307803340832606	1	1	1
ENSG00000136888	-0.154940483365092	-0.476263279564277	0.321322796199185	0.597435777432142	0.0961500170960115	0.266842780634053	0.363643328922072	0.225248572795594	0.219357017676967	1	1	1
ENSG00000136891	0.180717930407617	-0.268027508979341	0.448745439386958	0.538097543620746	0.365142222519384	0.133214634965428	0.342491058054022	0.431453710682037	0.140310138955961	1	1	1
ENSG00000136930	-0.518903595652053	-0.262297383794867	-0.256606211857187	0.00570880988448719	0.140284479994801	0.150249391925101	0.0243331554272648	0.274823695175323	0.151786672016422	1	1	1
ENSG00000136937	0.409250117773813	0.193370828337789	0.215879289436024	0.0751694112205702	0.382898135975156	0.334826878553257	0.108682123279828	0.440595051241638	0.250404856829809	1	1	1
ENSG00000136938	0.0868373592766817	0.556535670893759	-0.469698311617077	0.680210007336393	0.0110985852299707	0.0306857559617001	0.387711898848007	0.0686212391430052	0.0537239397790194	1	1	1
ENSG00000136986	0.258567998003767	0.135736240918654	0.122831757085113	0.267010107479877	0.548218010259773	0.590997331087784	0.228498909097232	0.513482109107548	0.356010075144921	1	1	1
ENSG00000137055	0.301528163090491	0.0449132792033895	0.256614883887102	0.149708313770099	0.828014129435222	0.21907519356335	0.162815348244832	0.616750172003308	0.193226432334254	1	1	1
ENSG00000137073	0.293362008798104	0.359520605774154	-0.0661585969760494	0.163730100607127	0.0791627788645012	0.745350219750263	0.171757056284203	0.206930504658939	0.404445672530153	1	1	1
ENSG00000137076	0.469266886376421	0.110332084814997	0.358934801561424	0.107537906303369	0.698818394894619	0.213872928498042	0.134961007314984	0.570138991036153	0.190489611611354	1	1	1
ENSG00000137100	-0.401485728914972	0.128067815609788	-0.52955354452476	0.066888912310066	0.5314407150079	0.0156914855622201	0.102654206127238	0.505623894713497	0.0339497714369728	1	1	1
ENSG00000137106	0.155292950994607	-0.552711771291587	0.708004722286194	0.618542030177559	0.156580204206605	0.0520462905962605	0.371534410205445	0.291345748145149	0.0750014013480435	1	1	1
ENSG00000137145	-0.492361858270097	-0.85331075337239	0.360948895102293	0.136826346899319	0.0134650666987668	0.273610072642105	0.154503112478698	0.0773062773141749	0.222920230332808	1	1	1
ENSG00000137154	0.153947382706794	-1.77264797893386	1.92659536164065	0.625023219844527	0.0695556082479133	0.0274085250618322	0.37351371041437	0.193276552317036	0.0492461753226657	1	1	1
ENSG00000137161	-0.936485303321096	-0.787835463465644	-0.148649839855451	0.00598180038303157	0.0290641210460209	0.656794374386698	0.0250156758136779	0.118750811620962	0.379643478882661	1	1	1
ENSG00000137200	-0.123520935053274	-0.152227912983682	0.0287069779304081	0.646190082457508	0.572004383407004	0.914905957380038	0.378460445608862	0.525109573091633	0.453025830432174	1	1	1
ENSG00000137265	1.00740963537006	-0.460908007642875	1.46831764301294	0.0354602752668964	0.325157731867756	0.00322925997463309	0.0702738128135145	0.410417701718123	0.0118040841375294	1	1	1
ENSG00000137288	-0.155851430428528	-0.544654821984401	0.388803391555873	0.654475160321322	0.175392120302406	0.302897416894072	0.380854643656195	0.311739952908454	0.236633215599645	1	1	1
ENSG00000137312	-0.38678597481691	-0.129176394057158	-0.257609580759752	0.113159737008829	0.592122678502737	0.287274967963102	0.138679560706485	0.529468307826491	0.22970078111632	1	1	1
ENSG00000137337	1.1467676989736	-0.459309862775171	1.60607756174877	0.013109201061446	0.263012386476365	0.000605283253326236	0.0395701174195102	0.36956479258222	0.0040294715193587	1	1	1
ENSG00000137404	-0.488862190920888	0.42662760337849	-0.915489794299378	0.0529328535598397	0.0941114911544954	0.000764244429740097	0.0884461483363499	0.223971344991093	0.00461442791223627	1	1	1
ENSG00000137409	-1.0614669515485	0.193379330375004	-1.25484628192351	3.83818171770927e-05	0.370692177511117	2.39234643995196e-06	0.00160945204812146	0.434788516962375	9.58787694514551e-05	0.126122651243926	1	0.00786125040168215
ENSG00000137411	-0.0202267210176362	-0.489142869471188	0.468916148453552	0.933993404413429	0.0410246263043833	0.0559757562975895	0.453645917423099	0.146433049109995	0.0786983268786998	1	1	1
ENSG00000137497	0.444805602754407	0.143694517175855	0.301111085578552	0.0815600570820091	0.56375270190246	0.231375008779683	0.114516871914527	0.521727634121921	0.200259080748198	1	1	1
ENSG00000137502	0.605487543626903	-0.892016849634859	1.49750439326176	0.0945335527499633	0.0506781067096974	0.000791025289860758	0.124931546602787	0.163220827521081	0.00472122992151321	1	1	1
ENSG00000137513	-0.530773725871678	0.274746554096128	-0.805520279967807	0.124483924584373	0.370015261927299	0.0174109581615558	0.146095234597871	0.43443108696234	0.0369012113146082	1	1	1
ENSG00000137547	0.386939073689269	0.223650473230425	0.163288600458844	0.200273737282666	0.447061284797537	0.581386326141801	0.194208343199187	0.468698941057927	0.352400876184212	1	1	1
ENSG00000137628	-0.108717246299728	-0.316793265010733	0.208076018711005	0.898154109295076	0.705900805410467	0.80534974350668	0.446203641758083	0.573760263299248	0.422037426545466	1	1	1
ENSG00000137692	0.588720409280419	0.357067194107954	0.231653215172465	0.0432897812601232	0.190970508382446	0.403237308493901	0.078831543515682	0.324543905521013	0.282697483372388	1	1	1
ENSG00000137710	1.14443797467435	-1.02026701763207	2.16470499230642	0.00649007797681258	0.26266381958555	0.00903016216587161	0.0261748948354348	0.369438900908467	0.0236817828334271	1	1	1
ENSG00000137713	0.653445155413558	-0.184488802679877	0.837933958093435	0.0358858598194677	0.526086631645102	0.00754092694500654	0.0707932519570853	0.504065659083826	0.0209867954063268	1	1	1
ENSG00000137767	0.0816366447114448	-0.440655108127525	0.52229175283897	0.778049537737874	0.136389601408884	0.0791791970288908	0.417554713829244	0.2715518797125	0.0987538291960465	1	1	1
ENSG00000137770	0.238013428613458	-0.143434305261489	0.381447733874947	0.252948705873601	0.472692270602891	0.0670396933771251	0.221849708506486	0.481760425090908	0.0888034804295768	1	1	1
ENSG00000137776	0.124650772893028	0.376701480670005	-0.252050707776976	0.574166655692716	0.094419326460004	0.258352076733208	0.355744230994706	0.223971344991093	0.215452751043565	1	1	1
ENSG00000137806	-0.103213240377663	-0.530216647173694	0.427003406796031	0.762795787701069	0.122844824270577	0.214122121695538	0.412665615797267	0.258080144381713	0.190493728236401	1	1	1
ENSG00000137815	0.0355997044488393	-0.184131202139186	0.219730906588025	0.835086878688013	0.280658745546622	0.202249676675528	0.4307329162623	0.381788496788682	0.18370373971326	1	1	1
ENSG00000137822	0.429231924116853	0.0610818585374447	0.368150065579408	0.163116621436316	0.830468326284673	0.216928857587625	0.171229274650514	0.616795097064069	0.192331694241862	1	1	1
ENSG00000137845	0.526452188583136	-0.0737552910503634	0.6002074796335	0.0510703206473647	0.776812234996251	0.0271301900364421	0.0870489094162625	0.603191952337497	0.0491427747315113	1	1	1
ENSG00000137944	-0.0724784446910047	0.105849799894138	-0.178328244585143	0.754277949742969	0.647610694291544	0.442899229221369	0.41090900650978	0.552009226427634	0.297387170804746	1	1	1
ENSG00000137947	0.147980495783925	-0.491337138630481	0.639317634414405	0.518250494900128	0.0353622170518667	0.00788007547047556	0.33586891624347	0.131408872650624	0.0216210866127447	1	1	1
ENSG00000137955	0.408246061144383	0.249020929697133	0.159225131447249	0.156700629333123	0.410085239835321	0.586997896392162	0.167902209908088	0.453234312083345	0.354577279482258	1	1	1
ENSG00000137959	-1.55146107994557	-0.335119358663853	-1.21634172128172	0.100037234360878	0.759907016732255	0.23854215607477	0.129664700060758	0.595876323961486	0.203949224061126	1	1	1
ENSG00000137965	-1.31800223936258	-0.857030282416993	-0.460971956945583	0.174561619225962	0.447901527352598	0.661162890575228	0.179241483999708	0.468698941057927	0.381319640750674	1	1	1
ENSG00000137992	0.163135943291811	-0.802266359088976	0.965402302380787	0.595928642925299	0.0613353921351147	0.0141208878110193	0.363296075844568	0.180365236465443	0.03133503471302	1	1	1
ENSG00000137996	-0.109253215088307	0.397398177405145	-0.506651392493452	0.570618438668202	0.0506917659227462	0.0134099937773439	0.354411332772869	0.163220827521081	0.0302096779882174	1	1	1
ENSG00000138029	-0.061164484089998	-0.651664110683689	0.590499626593691	0.787030357025899	0.0061790893059357	0.0126910087882053	0.419780539257361	0.0510778138470378	0.029115996615869	1	1	1
ENSG00000138032	-0.255088212112722	-0.214251316980296	-0.0408368951324261	0.231520048392869	0.305905407226108	0.845189581975282	0.211920580788696	0.399202227207875	0.433525485163267	1	1	1
ENSG00000138035	0.0285400961770953	0.142391306939542	-0.113851210762447	0.92970895946745	0.657404105359268	0.723965348637842	0.453316027606028	0.555939801680244	0.39994521018432	1	1	1
ENSG00000138069	0.054673322146595	-1.36974313986746	1.42441646201405	0.876805982827474	0.000734319651900566	0.000390747037431758	0.440249892515247	0.0136206345393655	0.00313439946175629	1	1	1
ENSG00000138071	1.67030037971086	0.764286038619023	0.906014341091835	2.28068323210188e-08	0.00165401478038329	0.000306752737468621	5.05500003657592e-06	0.0222952096851099	0.00271784851374893	7.49432510068678e-05	1	1
ENSG00000138073	-0.464427501676365	-0.470469843798387	0.00604234212202232	0.124793984443378	0.11092126117101	0.983539822770228	0.146237885745783	0.24144470840094	0.470410684545975	1	1	1
ENSG00000138095	1.05799879578373	0.417855788213303	0.64014300757043	6.14277010523936e-05	0.0743387452395109	0.00835711906759559	0.00216603674132649	0.200409081285089	0.0225034699809159	0.201851425658165	1	1
ENSG00000138107	0.599975163666073	0.249334073634896	0.350641090031177	0.0293114707636283	0.347286917671254	0.190319901959821	0.0626405011228679	0.425405904579601	0.175764727067194	1	1	1
ENSG00000138134	-1.98023100184436	-0.959507249970048	-1.02072375187432	0.00033298989331114	0.0351661917326085	0.035912919677138	0.00511521523016534	0.131381761555797	0.059012996385375	1	1	1
ENSG00000138138	1.28574115809235	-2.12195739298464	3.407698551077	0.00183924238308341	0.00146106438914799	3.97483516975393e-07	0.0127964156007419	0.0204567062392484	2.5799611829811e-05	1	1	0.00130613083678114
ENSG00000138160	1.43168393323463	0.127441316615518	1.30424261661911	0.000232305168697896	0.708298348746733	0.000593356570178387	0.00417588096636521	0.574593907229177	0.00398412596007392	0.763354784341287	1	1
ENSG00000138175	0.70315086994619	-0.193712832638502	0.896863702584692	0.00680393310642166	0.428355037810929	0.000827131737474115	0.026724966717719	0.460312128748853	0.00482961889863564	1	1	1
ENSG00000138185	0.715738212509557	0.00551929013717389	0.710218922372383	0.0221886976405753	0.985446156876974	0.0238209337427244	0.0537039741406318	0.655643246363787	0.0454194649941649	1	1	1
ENSG00000138190	2.82726662223382	1.45445223863493	1.37281438359889	0.00316754093772801	0.0815447139820412	0.115521946264223	0.0172151891837042	0.209237262745706	0.126909331341631	1	1	1
ENSG00000138231	0.274980318938391	-0.0968368690947415	0.371817188033132	0.268571140745853	0.694280793047071	0.137899168711256	0.229202683712021	0.568574434473676	0.143785913306319	1	1	1
ENSG00000138246	0.41015538357961	0.14567436390054	0.264481019679071	0.0384237204913545	0.44931482908493	0.173563689056175	0.073963696203311	0.469474822898082	0.165771627396917	1	1	1
ENSG00000138279	0.196426824045343	0.0415716734612346	0.154855150584108	0.301930017662508	0.826660729781969	0.415617879091229	0.244619879335262	0.61628720721025	0.28696955800829	1	1	1
ENSG00000138303	0.686582482593199	0.148994349759899	0.5375881328333	0.00851949091722115	0.525272477663555	0.0313476695519389	0.0302287501389848	0.503730379055657	0.0543793751572853	1	1	1
ENSG00000138326	-0.923012250559539	9.72364809959487	-10.6466603501544	0.478891530039669	1.15025252357426e-08	2.18070937177815e-09	0.322484551436886	6.24067052301904e-06	4.24632365137724e-07	1	3.77972979246502e-05	7.16581099566301e-06
ENSG00000138363	0.330575094025868	0.538308725376411	-0.207733631350543	0.151239826446585	0.0230327175290706	0.362548997412531	0.163602487345716	0.103919765065249	0.264158322051005	1	1	1
ENSG00000138375	-0.252645488287415	-0.350711217934827	0.0980657296474114	0.246918484208559	0.100762550363278	0.644932848301667	0.21941362690586	0.229941142782142	0.375153682961302	1	1	1
ENSG00000138385	-0.112004509353204	-0.846340898931788	0.734336389578583	0.734279330826379	0.00839075018553166	0.0262956291987292	0.405484893013174	0.0584394975295845	0.0485916092338052	1	1	1
ENSG00000138398	0.664837522884807	0.0624834127980586	0.602354110086748	0.0102789628160096	0.801119080507766	0.0195937834758949	0.033931704059132	0.61085522889076	0.0398990136000147	1	1	1
ENSG00000138399	0.435037359161635	0.867127469652981	-0.432090110491346	0.180509830240142	0.0153127395013834	0.197420446798562	0.182571730677377	0.08164775361104	0.180056810882683	1	1	1
ENSG00000138413	-0.0827774817946011	-0.540971259021111	0.45819377722651	0.814229429555155	0.123509313972388	0.194565636608727	0.426641032409468	0.258974743020031	0.178386808772539	1	1	1
ENSG00000138430	-0.800187106408578	0.324634588698893	-1.12482169510747	0.0521141372487181	0.360366354749314	0.00533360210518118	0.0876958142519248	0.430914826458866	0.016452599466886	1	1	1
ENSG00000138442	0.534124557013783	0.409696035749753	0.12442852126403	0.103909035799407	0.185268456537082	0.691676355453379	0.132604840707623	0.320884296171408	0.390188413516982	1	1	1
ENSG00000138496	0.852388321802733	1.22237902816989	-0.369990706367159	0.251240870386209	0.110388146402641	0.618887963230796	0.220976424387473	0.240767249402593	0.366156262751086	1	1	1
ENSG00000138592	-0.0861596363086403	-0.582329654168876	0.496170017860236	0.883547646678631	0.301676505174099	0.390305621087431	0.442331381677734	0.396718286132298	0.277159377382011	1	1	1
ENSG00000138594	0.466554471885101	-0.2077042591876	0.674258731072701	0.019341524076482	0.275473759189342	0.00115343410844822	0.0496830200993001	0.378783794434746	0.00607024707672048	1	1	1
ENSG00000138614	0.0976854031209617	0.013117608037874	0.0845677950830877	0.694077347319068	0.961695424589177	0.746597175871679	0.392119213451005	0.650986650758856	0.404673596040854	1	1	1
ENSG00000138623	-0.264746442046986	-0.886376014062829	0.621629572015842	0.47269990536373	0.0202802341948406	0.0969818517697866	0.321221435528584	0.0948534292176696	0.112911882591643	1	1	1
ENSG00000138663	0.283915485725899	-0.059235980820867	0.343151466546766	0.202963267488302	0.784780931134328	0.123489983895091	0.195225845352197	0.605011167624753	0.132760426269791	1	1	1
ENSG00000138668	0.419845992683172	0.522700431788651	-0.10285443910548	0.0505401026549254	0.01649277224124	0.621325641374112	0.0865237317740373	0.0848162880365888	0.36703332841887	1	1	1
ENSG00000138674	0.0919499809959917	0.0234825440165119	0.0684674369794798	0.671833386447735	0.913384983800939	0.751793225351052	0.385901852717167	0.641702912290671	0.40593629165833	1	1	1
ENSG00000138698	0.387361539308655	0.613176127767986	-0.225814588459331	0.435552977362613	0.180316148528182	0.634472580665179	0.305361166811728	0.315709321624278	0.371566465618709	1	1	1
ENSG00000138750	0.24216208945788	-0.102225056888265	0.344387146346146	0.285307083366619	0.645305280229794	0.129958547831575	0.237731708196049	0.551391302223498	0.137812415140767	1	1	1
ENSG00000138757	0.906385884580628	-0.270764667366767	1.17715055194739	0.000949701237512667	0.282752653624556	4.51451397135948e-05	0.00960463759392657	0.382560720442845	0.000717612864097256	1	1	0.148346929098872
ENSG00000138758	1.02456748476779	-0.111707888411379	1.13627537317917	0.000370385203000787	0.661512923595537	0.000101047330161691	0.00532088786123457	0.557488280524123	0.00119249399753179	1	1	0.332041526911318
ENSG00000138768	0.181830356444175	-0.16717455025231	0.349004906696484	0.344115916182313	0.380969070947587	0.0739993967035028	0.264699484509103	0.440008422662879	0.0948761800917526	1	1	1
ENSG00000138777	0.105111645654293	-0.137635198307186	0.242746843961479	0.650497615461787	0.558602031010503	0.302059366181758	0.379555037114614	0.518952636989457	0.236334071207571	1	1	1
ENSG00000138796	-0.195376828917456	-0.312542106419621	0.117165277502165	0.623035547504667	0.425540135267817	0.766033297333559	0.373366208219754	0.458769781199911	0.410589543657774	1	1	1
ENSG00000138801	-0.0403551098708754	-0.561796256914095	0.52144114704322	0.868179103033369	0.0224937036967461	0.035857121304945	0.438472454155499	0.1021247777782	0.0589835260317145	1	1	1
ENSG00000138802	-0.268912487523291	-0.284310007044015	0.0153975195207246	0.186194862514893	0.153028076409639	0.938044726456152	0.186137674256871	0.287532662617477	0.458507846756785	1	1	1
ENSG00000138814	-0.192593746165747	-0.0752972938576287	-0.117296452308119	0.76243967610226	0.895913703926803	0.847160533510755	0.412665615797267	0.63643347744718	0.434107632048435	1	1	1
ENSG00000138835	0.588933347772548	0.426784890790022	0.162148456982526	0.111107904189852	0.225271225443794	0.64839656405314	0.137139926213783	0.347217109913935	0.376648954547085	1	1	1
ENSG00000138964	-0.648926265514188	0.167998315473064	-0.816924580987252	0.169836921526855	0.715006919306177	0.0848939532839155	0.175903519646024	0.577055378826478	0.1038131693897	1	1	1
ENSG00000139116	0.320705959980269	-0.934644821826155	1.25535078180642	0.678825131396529	0.235822160528602	0.113318119563104	0.387680931354665	0.354382855618804	0.1254821465571	1	1	1
ENSG00000139131	0.231458662201762	-0.3080540278113	0.539512690013062	0.487406143911871	0.328099872969149	0.102048578309018	0.325351238864772	0.412776547229886	0.117233723464371	1	1	1
ENSG00000139180	0.43635213344144	0.378800898726762	0.057551234714678	0.0654082998765203	0.0942777204754775	0.798922289407626	0.101278992600158	0.223971344991093	0.420352943049382	1	1	1
ENSG00000139218	0.387137893043201	-0.222539819120594	0.609677712163796	0.0768861037489737	0.300224620515235	0.00711508723331588	0.109944206359898	0.396501857306075	0.0201455195533376	1	1	1
ENSG00000139428	-0.110791918288583	0.647790304310809	-0.758582222599392	0.79372552708777	0.157339673636894	0.0905813355196721	0.421304178091794	0.291345748145149	0.108459278902423	1	1	1
ENSG00000139496	-0.38766663634466	-0.457979639063472	0.0703130027188114	0.111342419980235	0.0560543785772761	0.765413737674144	0.137320143525531	0.173239446835574	0.410457598087033	1	1	1
ENSG00000139613	0.00059715286336933	-0.442721736441814	0.443318889305183	0.997450665670318	0.0218633838699274	0.0224200615591494	0.471671274244499	0.100312323614426	0.0436395749599214	1	1	1
ENSG00000139626	-0.354700793837089	-0.405454023388891	0.0507532295518024	0.480635324553488	0.418236566136834	0.919075424922234	0.32283061566736	0.456724563181545	0.454080103336874	1	1	1
ENSG00000139637	-0.517239554505375	-0.222644978254681	-0.294594576250694	0.102018522098246	0.489864158027199	0.353742936172772	0.131059719866016	0.490359324141889	0.259440966484099	1	1	1
ENSG00000139645	1.12407349382372	-0.112936993508518	1.23701048733224	0.00787686305417603	0.771203455915507	0.00345491401059754	0.0288826480886499	0.600092921396266	0.0123220525005495	1	1	1
ENSG00000139684	0.282162548245685	-0.0537338189714943	0.335896367217179	0.299346580419219	0.85338135085175	0.236847121011312	0.243657994214689	0.62210309841218	0.203281434770121	1	1	1
ENSG00000139687	-0.0921112969838669	0.174583661004303	-0.266694957988169	0.820346920788772	0.662312412312024	0.508931213296964	0.42793998498125	0.557488280524123	0.323973848446384	1	1	1
ENSG00000139697	1.57136126021129	0.376778761190377	1.19458249902091	1.27359901438746e-05	0.216518614944605	0.000399087783858574	0.00085913044972566	0.345105472700965	0.0031404272883246	0.0418504636127718	1	1
ENSG00000139719	-0.140218296908515	-1.18064138404508	1.04042308713657	0.78315832256927	0.0316828031909024	0.0521882303154246	0.419425958621527	0.124111460416697	0.0750670593613214	1	1	1
ENSG00000139726	0.312477470594455	0.520846931290737	-0.208369460696282	0.608958555195327	0.330846900076003	0.717106381299706	0.367628224172441	0.41335700561477	0.398416248812275	1	1	1
ENSG00000139746	0.335480950869936	0.0208651921105375	0.314615758759399	0.0832597524568426	0.910461484281132	0.100405117299808	0.115762860368031	0.640912691717716	0.115772600476337	1	1	1
ENSG00000139842	-0.048612159616924	0.413847411487842	-0.462459571104766	0.78470738414559	0.0251667501650212	0.0133675631454178	0.4197441714337	0.110114246792071	0.0302096779882174	1	1	1
ENSG00000139921	0.221915376646483	-0.386419412069245	0.608334788715727	0.279990473166536	0.0639596075548661	0.00506771322635517	0.234941954209648	0.184090974028718	0.0159482164617865	1	1	1
ENSG00000140105	0.413167188296466	-0.253109461637493	0.666276649933958	0.313019241548242	0.535423470668825	0.108753151897384	0.2504652382603	0.507411111870673	0.122447805748663	1	1	1
ENSG00000140259	0.904463273432865	-0.1717936149949	1.07625688842776	0.000234710698920654	0.440445876207855	2.74953235126119e-05	0.00417588096636521	0.466269210401156	0.000540714768721511	0.77125935665327	1	0.0903496330624428
ENSG00000140263	1.12505573186795	-0.181257086544676	1.30631281841262	0.23309084531709	0.862645950636484	0.195402437484168	0.212605814011382	0.627381661981282	0.178652646147214	1	1	1
ENSG00000140264	-0.795618300526268	-0.885502384185831	0.0898840836595624	0.0741838575878491	0.0622026175834067	0.841088072394822	0.108072211544938	0.181684508448957	0.432418370005661	1	1	1
ENSG00000140319	-0.984252012168497	-0.589381778918718	-0.394870233249779	0.00648207920305409	0.0846771278033945	0.245927923407994	0.0261748948354348	0.213575064803695	0.208433549934489	1	1	1
ENSG00000140350	1.02900326251983	1.53865862252427	-0.509655360004442	0.00523245438693458	6.19552858167846e-05	0.140671870140914	0.023208177963199	0.00240097915158283	0.145798672666395	1	0.203585069193954	1
ENSG00000140374	0.13647448616186	-0.12688510675715	0.26335959291901	0.62896606379043	0.653305162148371	0.353730821902758	0.374196560083249	0.553827065198281	0.259440966484099	1	1	1
ENSG00000140395	0.261928676863395	0.0934242393363192	0.168504437527076	0.189870375290775	0.624840965645909	0.38775368367112	0.188353933212781	0.543876414366013	0.276348640033026	1	1	1
ENSG00000140400	0.122924684470341	0.387559398180288	-0.264634713709947	0.667365971812212	0.209385636852174	0.373831346636829	0.384907362400192	0.339109643269738	0.270047060652552	1	1	1
ENSG00000140464	-0.140013135154251	-0.178300802637539	0.0382876674832882	0.580399215323411	0.482345549946779	0.879591002473628	0.358213751593067	0.487101998908851	0.443312928011987	1	1	1
ENSG00000140497	-0.624381868525468	0.0269638336758226	-0.65134570220129	0.0014401450645133	0.8798411458641	0.000924645597706906	0.0115175138710022	0.632678510693641	0.00517052656474001	1	1	1
ENSG00000140521	0.16219117853148	0.108268886134195	0.0539222923972853	0.500158480356929	0.643270176280222	0.819770510351094	0.329577231334714	0.550698006400618	0.42666877818002	1	1	1
ENSG00000140525	0.766503644223817	0.317171990596799	0.449331653627018	0.0164172095718355	0.303071290454754	0.147431403861566	0.0454453012882309	0.397725274207105	0.149813262731297	1	1	1
ENSG00000140575	-0.196721293028583	-0.165276508304816	-0.0314447847237669	0.393881244169956	0.470259687006187	0.890622414061118	0.287042062447565	0.48093947175061	0.446393539152287	1	1	1
ENSG00000140598	0.382461466719385	0.644905829416431	-0.262444362697046	0.182274445582253	0.0194949353850483	0.341056215195729	0.183517456210902	0.0923749833680033	0.25323619187974	1	1	1
ENSG00000140612	-0.255666530541459	1.09720738599572	-1.35287391653718	0.511520681237094	0.00601078186160664	0.00118952396904149	0.333037692236453	0.0503650482385519	0.00617908753302958	1	1	1
ENSG00000140632	0.291572616089308	-0.0250792572719337	0.316651873361242	0.2721396147681	0.927455428974262	0.245085449744557	0.231103994369408	0.645734955434454	0.207945794486167	1	1	1
ENSG00000140650	0.00818162737440682	-0.980471109360837	0.988652736735244	0.977927158826818	0.00114406083342099	0.00151719662639972	0.466276139765842	0.0169937826471988	0.00711883741460537	1	1	1
ENSG00000140694	0.71994434076897	0.418294636848468	0.301649703920502	0.0122819660017791	0.134158992135235	0.274614923263694	0.0383412030332928	0.269885092012151	0.22338841440804	1	1	1
ENSG00000140718	0.685992791100425	-0.0449989421716192	0.730991733272045	0.00459229013802396	0.84607526684755	0.00304694523018247	0.0215256145081429	0.618855855350481	0.0113551703949133	1	1	1
ENSG00000140740	0.405886144493495	0.229293194987801	0.176592949505693	0.0300742918305096	0.207117413762544	0.329337119532656	0.0635702007995443	0.338722263445148	0.247603181844546	1	1	1
ENSG00000140750	0.114228446805733	-0.184565844546864	0.298794291352597	0.69528959107631	0.538095537455211	0.315379395214456	0.392557458156716	0.509054203451375	0.242277212056358	1	1	1
ENSG00000140829	0.232485361151398	0.3052709043694	-0.0727855432180015	0.30430384771547	0.173605683539769	0.743947902038909	0.245921397071724	0.309578942223714	0.404190597479063	1	1	1
ENSG00000140968	-0.963075063936269	-0.506475511503566	-0.456599552432703	0.0446585937988665	0.276913053694707	0.32735881835782	0.0803807421430956	0.379151006727946	0.24671119530541	1	1	1
ENSG00000140983	0.0720575094701695	-0.0158876131748037	0.0879451226449732	0.834054460593009	0.959560194589389	0.789745087718646	0.430486628873284	0.650352699691327	0.41788272420245	1	1	1
ENSG00000140990	-0.358068987749375	0.0407172753108357	-0.39878626306021	0.196172602825545	0.879839728144617	0.148545741617164	0.191615917367084	0.632678510693641	0.150455878393671	1	1	1
ENSG00000141030	0.150965420342639	-0.100718830764528	0.251684251107167	0.496827664133688	0.649340654154028	0.260291521105027	0.328673149396326	0.552408289100556	0.21648486226815	1	1	1
ENSG00000141068	-0.281933343849266	-0.118293599515529	-0.163639744333737	0.498364801651815	0.768547028818521	0.689055076973965	0.328753914220884	0.598957668112465	0.389758226706699	1	1	1
ENSG00000141076	0.561951846187492	0.324765959706696	0.237185886480796	0.0874494388701338	0.311856874794043	0.460106213900836	0.118807855457397	0.401810407941244	0.303833353701802	1	1	1
ENSG00000141127	-0.150369705344677	-0.0723664484707877	-0.0780032568738888	0.559456664203949	0.786560761168599	0.766209667408848	0.350141959801705	0.605251760312405	0.410589543657774	1	1	1
ENSG00000141141	0.924884362825267	0.91399062078987	0.0108937420353963	0.00325096521558959	0.00347240191253923	0.970178230923742	0.0174529447330446	0.0350501255511514	0.467328087749425	1	1	1
ENSG00000141252	0.819770180092288	0.0229592943164524	0.796810885775836	0.00728638685152335	0.934232020720208	0.00796950871511649	0.0275058225496409	0.647544668686602	0.0217802060416036	1	1	1
ENSG00000141279	0.456392592874115	0.194862735110597	0.261529857763518	0.0766498022781997	0.434584146765275	0.299116849886438	0.109808716618022	0.463245014150768	0.235401457979285	1	1	1
ENSG00000141367	0.937268177946848	0.476149959456678	0.46111821849017	0.000709522095288333	0.0650586561155986	0.0735538187731543	0.00827691541392898	0.186055514695436	0.0946163895591944	1	1	1
ENSG00000141378	0.0635871526113452	-0.107769914993797	0.171357067605142	0.815226075613361	0.69305545217698	0.530547561984355	0.426874924758588	0.567785212177163	0.332184402676635	1	1	1
ENSG00000141385	0.254390615642099	0.802902519903452	-0.548511904261353	0.25122915683545	0.000718331819206511	0.0162055265858554	0.220976424387473	0.0134389446814651	0.0347243421218068	1	1	1
ENSG00000141425	-0.711911913232566	-0.297498678416492	-0.414413234816074	0.00298706776531244	0.173158110798152	0.0656773280182324	0.0168525884385098	0.309034748472414	0.0875197874698193	1	1	1
ENSG00000141456	-0.265735526937875	0.182084266004365	-0.44781979294224	0.232924607278046	0.40674943266709	0.0480319338739535	0.212579158740381	0.452447025705153	0.0718761212797134	1	1	1
ENSG00000141522	-0.122029312221324	-0.226159203399603	0.10412989117828	0.480575580571716	0.195173446839019	0.546634175699113	0.32283061566736	0.328853842015942	0.338178773171342	1	1	1
ENSG00000141526	-0.250712913582497	-0.45629530671747	0.205582393134973	0.527150619707051	0.247409072603564	0.601406816806149	0.339509675025968	0.36035238772987	0.359804476971107	1	1	1
ENSG00000141556	-0.051962155404369	0.259946564497365	-0.311908719901734	0.846070205164829	0.323327841079092	0.243432513566517	0.433230649755649	0.409235825007788	0.206881381725202	1	1	1
ENSG00000141560	0.304512235790595	0.0677157932382854	0.236796442552309	0.285484017815655	0.801551369742045	0.393909010362263	0.237751452501135	0.61085522889076	0.278665939917156	1	1	1
ENSG00000141564	0.551027563163596	0.074349275339365	0.476678287824231	0.0751653211323619	0.794929661412705	0.112434387778702	0.108682123279828	0.607875111501076	0.124744786836378	1	1	1
ENSG00000141627	0.0658232411201178	-0.016263708361183	0.0820869494813008	0.796810377993369	0.947474648315197	0.744149276441152	0.422008706262231	0.648472836687878	0.404190597479063	1	1	1
ENSG00000141759	-0.647760867908801	-0.369462974393868	-0.278297893514932	0.0404691611005921	0.205682571316337	0.35221024757405	0.076014840404495	0.338059031340882	0.258926392521133	1	1	1
ENSG00000141867	0.749288956086228	-0.250408845408671	0.999697801494899	0.0247236592848838	0.43212559925929	0.00350440371419221	0.0568358628686406	0.462246908518013	0.0124352608968287	1	1	1
ENSG00000141959	-0.228767235974004	-0.406173813246193	0.177406577272189	0.337369194266625	0.0924017482892652	0.454641859722382	0.262766697823926	0.2222969823854	0.301442071398311	1	1	1
ENSG00000141968	-0.114013242490761	0.0741175977910377	-0.188130840281799	0.640446378028624	0.753543362757114	0.43517287591692	0.377340234388748	0.594018661217389	0.294224624526463	1	1	1
ENSG00000141985	-0.187507768237819	-0.367781970926722	0.180274202688903	0.528871796284156	0.200275305048395	0.535838451685052	0.340053554779801	0.331529944819184	0.334287873523657	1	1	1
ENSG00000142002	0.356250718939005	0.359025822398676	-0.00277510345967114	0.307368677649714	0.298401033434332	0.993565124298084	0.247525259077663	0.395111272662555	0.472452047271894	1	1	1
ENSG00000142082	-0.269251839176561	0.623476899014623	-0.892728738191184	0.498372438180093	0.130521187480557	0.031964721184518	0.328753914220884	0.266970751240838	0.0550208925275106	1	1	1
ENSG00000142168	-0.323557990544122	-0.389001745142667	0.0654437545985451	0.244329580471511	0.163175901594385	0.811735918545162	0.218248084423619	0.297083010844808	0.424301194807424	1	1	1
ENSG00000142186	0.168913340358859	-0.519345145968922	0.688258486327781	0.491642726024899	0.0363118658886324	0.00742327393121388	0.327376823540954	0.133325833528153	0.0207608715551643	1	1	1
ENSG00000142207	0.899084462164687	-0.0493597540616659	0.948444216226353	0.0134531779927721	0.885261402163235	0.00918521531837076	0.0400628091701735	0.634893172251051	0.0239272863529775	1	1	1
ENSG00000142208	-0.609084584190119	-0.689553581318963	0.080468997128844	0.0511152499206375	0.0184700594534756	0.782684927259885	0.0870489094162625	0.0906867995095143	0.415558481395559	1	1	1
ENSG00000142230	0.372648621444041	0.4155249860777	-0.0428763646336592	0.159804611337454	0.100105789058914	0.866073376682858	0.169812776108282	0.228682872640603	0.439494325649141	1	1	1
ENSG00000142444	-0.635335985982261	-0.400253599632644	-0.235082386349617	0.0026927153397932	0.0415976954567624	0.228767997302287	0.0159456925660066	0.147585862593785	0.198866923230075	1	1	1
ENSG00000142453	0.60495800630089	-0.454184307561568	1.05914231386246	0.0541969229758293	0.134583639601503	0.00129308482021659	0.0897772070703695	0.270437283320561	0.00637448671738066	1	1	1
ENSG00000142507	0.226029563127572	-0.00772313617252049	0.233752699300092	0.19995585168934	0.964399976975521	0.184300586376959	0.194208343199187	0.651342809088201	0.17256513971679	1	1	1
ENSG00000142634	0.12743924164008	0.142228129596666	-0.014788887956586	0.74462033485616	0.701520560142182	0.969050899401553	0.407832330105111	0.571526263380512	0.467068443979903	1	1	1
ENSG00000142655	-0.366720255661408	-0.791013101180028	0.42429284551862	0.250278486880958	0.026896578388257	0.204722537043689	0.22072959501896	0.115752804524662	0.184983794248193	1	1	1
ENSG00000142669	-0.864842450131027	0.920690585967381	-1.78553303609841	0.00484013893521027	0.00284969914637837	5.89891611278388e-07	0.0222132190755414	0.0309219638258466	3.40340588677069e-05	1	1	0.00193838383466078
ENSG00000142676	-0.137737188759244	0.0483571768213368	-0.186094365580581	0.60702219661695	0.856457254976411	0.4879441885929	0.366887518042834	0.623507623230939	0.315173875955458	1	1	1
ENSG00000142864	0.0363907068664437	0.726275504876959	-0.689884798010515	0.875001702982278	0.00218446026124278	0.00427873982920898	0.440056016815928	0.0260477857938994	0.0143564686589511	1	1	1
ENSG00000142867	0.0918931455791567	0.0529588580138939	0.0389342875652628	0.676291680002458	0.810342786252394	0.859673068737845	0.387042592939929	0.61249608520219	0.437783243255745	1	1	1
ENSG00000142875	0.757177128709448	0.214936202849607	0.542240925859842	0.124916549893347	0.581696783665557	0.227747027786487	0.146271035545188	0.528159638346186	0.19864007079418	1	1	1
ENSG00000142945	0.621113982376263	0.396866461841923	0.224247520534341	0.0672506997278923	0.22914887055959	0.495909755780277	0.10269689970871	0.349293095974321	0.318030887900327	1	1	1
ENSG00000143093	0.748569400442164	0.718448418239652	0.0301209822025126	0.100820124519538	0.0894767219551834	0.944216148010601	0.130211570972019	0.219772177695466	0.459077030555483	1	1	1
ENSG00000143106	0.266137458441179	-0.0611594911246117	0.327296949565791	0.189649682523568	0.759288088150501	0.108755036559834	0.18825537094179	0.595734102801421	0.122447805748663	1	1	1
ENSG00000143119	-0.734534568171161	-0.477457295565726	-0.257077272605435	0.0192593290535965	0.121657890097247	0.395924018118861	0.0496362422616312	0.256829683593269	0.279457757979059	1	1	1
ENSG00000143149	-0.0242716522108222	-0.0898544328976913	0.0655827806868691	0.916480808977709	0.687449051259573	0.773143378457864	0.45083323031329	0.564944154191532	0.412743310167025	1	1	1
ENSG00000143155	0.0530259474166405	-0.2477156241434	0.30074157156004	0.809939681718546	0.280461771646427	0.185639434926109	0.425398955854697	0.381788496788682	0.172938600904202	1	1	1
ENSG00000143179	0.588957982296509	0.315701457253272	0.273256525043236	0.00803904694572073	0.133396453687263	0.194988792196583	0.0291937323040373	0.269549204141345	0.1784659561437	1	1	1
ENSG00000143183	-0.113774358492665	0.339734388607769	-0.453508747100433	0.61320565906356	0.139258352424842	0.0510257113368492	0.369760573261605	0.274367758815626	0.0742458698218608	1	1	1
ENSG00000143198	-0.456594797300357	-0.153612928041524	-0.302981869258834	0.082808880223159	0.548621148782286	0.241973828246046	0.115538402441928	0.513638021821804	0.205970921291877	1	1	1
[truncated: 1,287 more rows]
