# Supplementary material for: Post-translational buffering leads to convergent protein expression levels between primates
Source: Genome Biol. 2018 Jun 27;19:83. doi: 10.1186/s13059-018-1451-z (PMC6020354; doi:10.1186/s13059-018-1451-z)
Supplement: Supplementary file 9 — Translational gene expression buffering. A .csv file listing results from testing for translational gene expression buffering between species for genes that are quantifiable in all three species across all three data types. Column names follow the same convention as Additional file 5. (CSV 600 kb) [file 13059_2018_1451_MOESM9_ESM.csv]

	HvC.beta	RvC.beta	HvR.beta	HvC.pval	RvC.pval	HvR.pval	HvC.FDR	RvC.FDR	HvR.FDR	HvC.FWER	RvC.FWER	HvR.FWER
ENSG00000000419	0.192164113268536	-0.234590184492545	-0.319961755838983	0.338676916710727	0.216470604397959	0.203845300286247	0.494304680706935	0.357795700165757	0.471482089697545	1	1	1
ENSG00000000457	0.150515494895282	-0.533542749870697	-0.687284582261409	0.31037339907037	0.000377784185583017	0.000418382174136055	0.482743547186489	0.0179497581718631	0.0187691858762988	1	1	1
ENSG00000000938	0.198414639451297	-0.194725989852075	-0.113113194368015	0.513366678698676	0.410555137890849	0.692328572342863	0.580614299807785	0.459588857091244	0.754471145435284	1	1	1
ENSG00000001084	0.00307838125634168	0.459151916528165	0.0657662596774163	0.989097533701229	0.0467860858160997	0.725488428725305	0.713506367247354	0.174976080709752	0.76407630972553	1	1	1
ENSG00000001497	0.00693859369631421	0.37535112544332	0.343540087297481	0.964444238776134	0.0421967917851994	0.0278069524147796	0.708485795590505	0.167040568704756	0.164499851510363	1	1	1
ENSG00000002549	-0.0635380394620885	-0.17818059028672	-0.182047943477292	0.677475357893699	0.217070730807533	0.294769767960951	0.634393398218138	0.357881310164417	0.55140774815054	1	1	1
ENSG00000002822	0.175989421287249	-0.695770792181142	-0.368461048013773	0.205937543890448	0.00176564336339592	0.128799724416837	0.410991139713136	0.0358342887998757	0.36416776322691	1	1	1
ENSG00000002834	-0.129148786469876	0.144942222789843	0.294358421825316	0.326113737682052	0.169356520368896	0.0341855785772928	0.487877759276184	0.322736524141375	0.182568197678633	1	1	1
ENSG00000003056	-0.65736558580153	-0.050286339161693	0.0115519449397581	0.00153458757051471	0.713827475731289	0.926814855422323	0.0572463202802298	0.54905275952954	0.80513220843271	1	1	1
ENSG00000003509	0.263376095884558	-0.0677463539671444	-0.37521481257279	0.206861442844967	0.620396888824045	0.100749836806876	0.411299822586367	0.526667596081748	0.320172814899262	1	1	1
ENSG00000003756	0.192914684890452	-0.0971890864869572	-0.288472164217317	0.193777794621626	0.610116190727912	0.153175350515181	0.403377288914558	0.525001972642038	0.40172502536933	1	1	1
ENSG00000004059	0.0491624842304828	0.157514983091464	0.137518923114931	0.7646468580178	0.306499501847713	0.409624639260952	0.660391868741269	0.409403386178946	0.622482149626382	1	1	1
ENSG00000004142	0.205548689140836	-0.150633034951052	-0.330931199254717	0.135436271745437	0.250674535524691	0.0216023278151192	0.34522363273243	0.381659320386723	0.146096897490096	1	1	1
ENSG00000004455	0.00039120871267193	-0.367322249039029	-0.0521447197033687	0.997938526538638	0.0036966787083676	0.729913841327506	0.714867401945582	0.0532094042673465	0.765070369080076	1	1	1
ENSG00000004468	0.707070882442863	1.60664191835107	1.75320427357683	0.0889677235575897	0.00491814063846593	3.66438430227678e-05	0.287208671524565	0.0597779423137594	0.00758719375692414	1	1	0.120411668172815
ENSG00000004478	0.025568691451979	0.591577816962174	0.399169920313183	0.891514601229765	0.0176226785629182	0.0815676885881512	0.690345048503928	0.110653665446722	0.292293628957157	1	1	1
ENSG00000004487	-0.100688717338115	0.249858198294395	0.347066335200425	0.555377403146004	0.130490097756808	0.0395138840326326	0.597828163135351	0.287533150683454	0.19992246682146	1	1	1
ENSG00000004534	-0.275696771561963	-0.862598350608073	-0.325776212914475	0.174420178529827	0.00652948899201817	0.165943038055834	0.382053879226708	0.0655257269675499	0.419010923795	1	1	1
ENSG00000004700	-0.302779531582256	-0.452482677997963	0.0886953267533353	0.128898794857682	0.0202745729322777	0.674510364171407	0.339991141867549	0.117565385887286	0.74930516512533	1	1	1
ENSG00000004766	0.0641540535965142	0.258267365246624	0.394564781241751	0.695132755844943	0.16167831822275	0.0301438745942711	0.637653984013854	0.317648644173913	0.169744101192199	1	1	1
ENSG00000004779	0.3007839218424	-0.167298118177166	-0.37433066989474	0.0640136154949967	0.269004369933153	0.0425786986435512	0.255853569295747	0.388422198476583	0.209521488423948	1	1	1
ENSG00000004864	0.450966802978774	0.369550124649178	-0.330992185455773	0.0703366799253376	0.107853346560386	0.0924394658058135	0.267114091430749	0.268099032232808	0.30680334203693	1	1	1
ENSG00000004897	-0.294865207609061	-0.131398540184142	0.154706629163942	0.0431596675310066	0.28812889196511	0.285505350111333	0.212645482414373	0.400250972947247	0.54797949322681	1	1	1
ENSG00000005007	-0.537904180232521	-0.108655383020843	0.463080306336137	0.00198011041719139	0.415137995913964	0.00200895969838566	0.0649220870268187	0.460905718145657	0.0406577271234045	1	1	1
ENSG00000005022	-0.0215684151728248	0.147649310982567	0.134724525181311	0.92076474166269	0.50078803227285	0.389258348195534	0.698184744230218	0.49028707296838	0.608355468192188	1	1	1
ENSG00000005100	-0.287696728091807	-0.276396526829449	0.180319887191182	0.324889453805183	0.172404939729039	0.572244833133819	0.487573738141236	0.32579260840245	0.708488851038657	1	1	1
ENSG00000005156	-0.358867294453359	0.280645752985293	0.573397342231658	0.0557828874809082	0.14784164367287	0.00913402353776576	0.241878993898391	0.303334841973585	0.0926823865296174	1	1	1
ENSG00000005175	-0.0753175753617627	-0.11048883833124	-0.0852858034241743	0.668889893991269	0.505225659569062	0.623918136428873	0.631069739924451	0.49190994222886	0.732078596631046	1	1	1
ENSG00000005436	0.102659880396575	0.495328124858716	0.424669833939801	0.463503518076034	0.00181456423219268	0.0135799194733816	0.558436514613725	0.035999152471944	0.113518027506371	1	1	1
ENSG00000005810	0.0899509725272407	0.0855568725681961	0.00968985596515475	0.703969181605465	0.67464082055099	0.970091436749037	0.639689016880114	0.53921621250484	0.8129440328283	1	1	1
ENSG00000005844	-0.603547349367465	-0.607733393653219	-0.216517541010283	0.00530891139521193	0.00863753310788163	0.281561238545359	0.0985627784517956	0.075236677252001	0.545624840918195	1	1	1
ENSG00000005893	-0.203906650366884	-0.095908537632002	0.108259161120208	0.231626513239576	0.535002516264153	0.514263213789884	0.429982730378258	0.504321633241649	0.678868961837463	1	1	1
ENSG00000006114	0.0713055105056115	0.0428157409774054	-0.0966112420511922	0.718214385618179	0.771632751469854	0.572491138285569	0.643996530916397	0.565223636945525	0.708488851038657	1	1	1
ENSG00000006125	-0.164231053014803	0.157268919760053	0.284280928275894	0.2137140554264	0.1677273324101	0.0726755513369636	0.416416124952763	0.32205100272176	0.272830357883829	1	1	1
ENSG00000006451	-0.196835996373256	0.0912796088179132	0.0760473676364947	0.375290428763352	0.672974618824826	0.675225634916729	0.51189237473014	0.53921621250484	0.749481111520885	1	1	1
ENSG00000006530	-0.583107230141302	-0.0893315814545621	0.0273260968130375	0.0273968725554782	0.686911701822524	0.89417990039804	0.174727425869532	0.542739006379072	0.803932731114121	1	1	1
ENSG00000006712	-0.107815382320092	-0.054835435967867	0.0599409975730643	0.519085039975376	0.659789465306888	0.739758417802487	0.584537681718266	0.536268932404091	0.766043004793778	1	1	1
ENSG00000006715	-0.373029520217693	-0.147548626109338	-0.0830565382484217	0.0377944690286639	0.387002776946608	0.666835507065335	0.201870110643233	0.448819622126242	0.74625248977823	1	1	1
ENSG00000006744	0.0917506577640516	-0.227552769127069	-0.253060618163638	0.625196530734912	0.275766364807348	0.255448779180916	0.621688720695002	0.391915343212578	0.525276169252416	1	1	1
ENSG00000007080	-0.0215696950222345	0.315167036318357	0.321960516477279	0.922853165953125	0.07451429765535	0.109751747306993	0.698265867376617	0.226052491276661	0.335491398315501	1	1	1
ENSG00000007168	0.239044021846059	-0.621656763275741	-1.00039249908032	0.206468839276052	0.00311271511803629	0.00051071093804774	0.410991139713136	0.048368471855585	0.0205174729677123	1	1	1
ENSG00000007392	0.0563178570966409	-0.314791116766689	-0.314233951887356	0.834375031912544	0.220992872490509	0.342696336874635	0.681271141646283	0.361290150187897	0.584940234078849	1	1	1
ENSG00000007923	-0.115400541033431	-0.0340208853924351	0.180781764803542	0.52240523465691	0.844142339627919	0.275202696468201	0.586030125466344	0.579963945711577	0.541368255499714	1	1	1
ENSG00000008018	-0.0289238832171441	-0.0300696542102788	0.0463544500029611	0.840734914300325	0.788348345701767	0.744402792270318	0.682411193408057	0.568081705540121	0.768877399488315	1	1	1
ENSG00000008294	-0.315279402977193	-0.0265176564309682	0.22419034199356	0.20559826969045	0.869710559051136	0.373380122666163	0.410991139713136	0.586137730537823	0.602447954632231	1	1	1
ENSG00000008838	-0.316484922159757	-0.746498452012289	-0.446118353188739	0.0720366653882964	0.001826979599207	0.0508967231027199	0.268552440097547	0.035999152471944	0.225574335436833	1	1	1
ENSG00000008869	0.152823751161127	0.0152075003821001	0.041296284218185	0.431743091920822	0.926580767672428	0.819168579141752	0.540871308733997	0.600559722450789	0.79187791469265	1	1	1
ENSG00000008952	0.157147679878444	-0.19606183187317	-0.149791005772361	0.410357771181897	0.284959016155188	0.505330034636626	0.530714341143439	0.397903817139554	0.674310381614945	1	1	1
ENSG00000009307	-0.201723194593423	0.0834807793499338	0.175759553261575	0.264891277829943	0.580753585971874	0.293287909944002	0.450130719581438	0.515626792631558	0.55140774815054	1	1	1
ENSG00000009335	-0.253725173380078	-0.104815284122464	-0.208432903358929	0.122440915328091	0.49287205135864	0.269639524931603	0.330594765123071	0.486290408066434	0.538814743583386	1	1	1
ENSG00000009844	0.0522001017024673	-0.023186832798503	-0.0681345516682606	0.645908616034324	0.840815290059742	0.614551988866391	0.625645792071751	0.57924682404121	0.727847791108498	1	1	1
ENSG00000009954	-0.479473562162027	0.100713441655934	0.441595485462983	0.054290621386973	0.621445123700832	0.138234187022223	0.239806629482443	0.526690510709522	0.378517059924717	1	1	1
ENSG00000010017	-0.272579381210642	0.304970195794641	0.167156753903607	0.089853717580356	0.270529183052861	0.552325142148404	0.288090226301118	0.389395395239289	0.701063980551246	1	1	1
ENSG00000010165	0.238585857558485	-0.469609235874407	-0.154964808008598	0.276864884725716	0.0414079193524619	0.569395476717183	0.458868341059215	0.164781721555902	0.707578269068879	1	1	1
ENSG00000010244	0.415696224672004	-0.0242778758195259	-0.543434105931766	0.0128997028546205	0.87256376010103	0.00494080895214985	0.13405143029492	0.586137730537823	0.0668295440360073	1	1	1
ENSG00000010256	-0.00294381417967679	0.0261433092224593	0.0138886286539737	0.982944941164313	0.817898353662575	0.923367086057265	0.712455935109238	0.574025931049533	0.80513220843271	1	1	1
ENSG00000010292	-0.473205280022873	-0.0974847423339031	0.692933643762868	0.144385316519326	0.599872343087115	0.0269506727175419	0.352590527182829	0.521986603099183	0.161760915195332	1	1	1
ENSG00000010671	0.514593599591905	-0.0295000099268465	-0.265222621935116	0.028428786380888	0.785846060356552	0.183420502913944	0.176321162369966	0.567711868735497	0.443584363569372	1	1	1
ENSG00000011007	-0.499689184636164	-0.0988981812332754	0.140231030832807	0.00740133639475369	0.477230607675545	0.453246830246006	0.10947813590365	0.479957664139936	0.650664356610114	1	1	1
ENSG00000011009	0.0241928392583043	0.124468014222001	0.0308162644842329	0.85862055804584	0.382892433971027	0.846277368488831	0.683335974369624	0.448021243191399	0.793707806964713	1	1	1
ENSG00000011243	0.0780537431948748	-0.103626289486661	-0.0517015379956262	0.574504960273508	0.55950248707673	0.799859384809306	0.603631106694586	0.510622003976088	0.785179356368584	1	1	1
ENSG00000011304	-0.397101188545763	0.121059569584837	0.510693462219941	0.068995225233016	0.470546627946961	0.0424199351011151	0.265787381942034	0.478290605672096	0.209122552072738	1	1	1
ENSG00000011376	0.0203724325739307	0.0644036102580811	0.194939008827347	0.911995357996167	0.726876593449915	0.305711037192381	0.69603354424574	0.552421152754946	0.560924639998349	1	1	1
ENSG00000011405	-0.182765767691662	0.302516004421196	0.515290812663661	0.365144943942113	0.1652429187766	0.0215295116210369	0.508996094204207	0.319172739753247	0.146096897490096	1	1	1
ENSG00000011454	0.030160042714203	0.248969420971786	0.25402282609091	0.90028122117565	0.0887602189540051	0.279049207716758	0.692342976177944	0.24542460918222	0.543889442115223	1	1	1
ENSG00000011478	0.138156543754677	-0.202965753043981	-0.19899102768461	0.497782271619821	0.337220179316538	0.411592034599331	0.574862511121255	0.425595900562205	0.622878013864669	1	1	1
ENSG00000011485	0.234457675067448	0.138621458726582	0.0102244202274964	0.176619313596932	0.422195897178535	0.93866053417947	0.383612976458295	0.462667325019053	0.806439286604169	1	1	1
ENSG00000012232	-0.0939874473126791	0.331675435501957	0.467544815569585	0.636119511024914	0.0630618066232222	0.0243563763694783	0.624559582153538	0.204007683335923	0.154053841819717	1	1	1
ENSG00000012660	-0.480713910105469	0.160751418610005	0.423374813654333	0.0366630822962461	0.314931472114819	0.107984377378119	0.19899287493407	0.415310820678559	0.334367129915685	1	1	1
ENSG00000013275	0.0745395409508814	-0.182290962717229	-0.239273998945832	0.631499584012649	0.16919137648008	0.170338254181399	0.62331742481791	0.322724843497107	0.425321115435569	1	1	1
ENSG00000013364	-0.410909819585881	-0.41534114123057	-0.0475751382333737	0.00595811176352046	0.0074303658029874	0.718629850471829	0.102379600342606	0.0694938326738843	0.761729636134928	1	1	1
ENSG00000013374	-0.430093623878569	-0.154742302880986	0.133923015488752	0.0569747167776316	0.443383806559778	0.507992165864995	0.244341966980911	0.470392794625293	0.67556947761097	1	1	1
ENSG00000013375	-0.336532788517045	0.344481258771925	0.0982103953105711	0.204434169966194	0.162662506262944	0.644161894528589	0.410991139713136	0.318213145900366	0.74155705379455	1	1	1
ENSG00000013503	-0.34816595576114	0.416170639495384	0.500518309140634	0.276835380373997	0.204188488055445	0.246055989590986	0.458868341059215	0.352386883457721	0.516594383398483	1	1	1
ENSG00000014123	-0.0853752229135322	0.0541106420676769	0.0989527202185938	0.543854530495041	0.723486096825041	0.596907962890702	0.595510007372609	0.55208838694304	0.72084525503193	1	1	1
ENSG00000014138	-0.121037019599233	0.199133491450673	0.536795210956459	0.489399769271533	0.295851283612506	0.015802130812407	0.572791416108884	0.405976679395199	0.123690226217265	1	1	1
ENSG00000014216	-0.196139396832647	-0.0587070528859355	0.190998253706146	0.243300035179505	0.586547828447547	0.232289318892253	0.436182673295676	0.5162814010973	0.503550353009131	1	1	1
ENSG00000014641	0.109777078449856	-0.160970597078968	-0.0794157471015413	0.45710666077752	0.173735378985327	0.597204943267115	0.555105007371369	0.326523224117274	0.72084525503193	1	1	1
ENSG00000014919	0.00331001618792079	-1.34502884119594	-1.38724337711217	0.98042723320446	1.05975797463446e-06	4.48962973116681e-07	0.711420408330756	0.00043016244512689	0.000752092440180483	1	0.00348236470464885	0.00147529232966141
ENSG00000015133	-0.114591865836749	-0.0311058874627449	0.564000965383889	0.559115369334646	0.828259764249691	0.00715406599800598	0.598416451404474	0.576279914834113	0.0782782933466237	1	1	1
ENSG00000015475	-0.587622497226726	-0.0754785505803711	0.030707450296906	0.0132206736891242	0.730726336712568	0.894554091507323	0.135089688213844	0.552742903475697	0.803932731114121	1	1	1
ENSG00000015479	-0.0486730143520336	-0.269014582698627	-0.110779776475656	0.714050008294474	0.122566939294725	0.499789095348296	0.641977037731185	0.278559314735919	0.672364207990739	1	1	1
ENSG00000015676	0.218744705434293	0.305091000150595	0.00880245528457211	0.237424884535897	0.0534497524470885	0.959566385482568	0.433917447996681	0.188657318191568	0.81089002040867	1	1	1
ENSG00000018510	-0.38942325361153	0.367026856005654	0.685450484736704	0.00629627982200067	0.0158742087194145	0.000470445049553954	0.102379600342606	0.10417147548335	0.0197857465737579	1	1	1
ENSG00000018699	-0.389767915811252	0.0764343738206138	0.162104414050364	0.0332177107284489	0.55584049941982	0.405867403844748	0.189482424014619	0.509989068826197	0.618554574379369	1	1	1
ENSG00000019582	0.705922387626195	0.262536699980647	-0.185638404240549	0.0312374689917216	0.285677773155609	0.511913483883903	0.184138192875183	0.397935517202314	0.678104113214262	1	1	1
ENSG00000020129	0.111691785073837	0.283541976987913	0.53240622279034	0.696020908661496	0.113707085228099	0.102971075651602	0.63776812203862	0.270832237644814	0.324929940882061	1	1	1
ENSG00000020633	-0.535353689059949	0.140080111537306	0.1152507227392	0.131890429865428	0.542396931118623	0.678277603816341	0.342879327932872	0.506708703755222	0.750393185658036	1	1	1
ENSG00000020922	-0.303216472654112	-0.189369600446046	0.176371464447153	0.201467826339438	0.319366026215634	0.420985639870802	0.410420646787304	0.417639007184583	0.62813683514905	1	1	1
ENSG00000021355	-0.286825278834309	0.136027406119366	0.867333359118972	0.363286433548908	0.511618909417886	0.00661105239601651	0.508051522360813	0.493846445075857	0.0757227277566215	1	1	1
ENSG00000021776	-0.31000177940965	0.285863309404846	0.478968793917419	0.0414767121387009	0.0748991410551314	0.0206291645123622	0.209055533984889	0.226542725005606	0.14422628697581	1	1	1
ENSG00000023191	0.197645977317384	-0.510271154237404	-0.714675559338599	0.181568586970657	0.00376733934252453	0.000644749331416313	0.388746597205698	0.0533164491323581	0.0231394563020495	1	1	1
ENSG00000023228	-0.781221103525807	-0.164262196294513	0.584938186319141	9.2564822671541e-05	0.293747674743709	0.00163402171712557	0.0223750697183427	0.404137637295985	0.0366522036914811	0.304168007298684	1	1
ENSG00000023318	0.482620946312214	0.148124492829453	0.0275050411052316	0.0143002963750654	0.375882794440461	0.8786523625021	0.141209700038237	0.445330237400044	0.802821578953042	1	1	1
ENSG00000023697	-0.0934932867470642	-0.32152284352636	-0.131898341402258	0.556508195674507	0.210328510972578	0.55472837541783	0.597828163135351	0.356913331992301	0.701514221314263	1	1	1
ENSG00000023734	-0.625908984069235	0.000235416281409283	0.140379361752559	0.00407521161131625	0.998723303403307	0.492294010622313	0.0906600195120994	0.61721694148466	0.669817397908506	1	1	1
ENSG00000023892	0.392833454131825	0.111272915878437	-0.233937667971361	0.0656236447883184	0.347722652487095	0.204135216593897	0.25963925360658	0.431601514436747	0.471482089697545	1	1	1
ENSG00000023909	-0.13098658115506	0.316776885517759	0.159771449541805	0.508999291853401	0.115186161446315	0.468296837818044	0.579567380564211	0.271799850222292	0.660427936238069	1	1	1
ENSG00000024048	0.0494552619054136	0.138853602590454	0.0820395110620736	0.704897279164044	0.26566825885218	0.472243951555777	0.63986776644559	0.388371749944341	0.662890561776744	1	1	1
ENSG00000025708	-0.00238960115812626	-0.429885532336329	-0.730982815955082	0.992190372720682	0.247167831857373	0.0907689297502784	0.713827908708542	0.380314562858135	0.305076264418174	1	1	1
ENSG00000025796	-0.331384256163255	0.0556740966258404	0.0622656295868391	0.0328611709985114	0.671631971544782	0.669597592384094	0.188987280661864	0.539200262673566	0.74768068648461	1	1	1
ENSG00000025800	-0.92718078900809	0.251553037549782	0.582066214404418	0.0129496328438148	0.101440106140188	0.119359370098172	0.13405143029492	0.263605498084789	0.347927698406022	1	1	1
ENSG00000026025	-0.633455467528051	-1.11432717803228	-0.387020193966598	0.129798695662293	0.00766477559801942	0.233583760319333	0.340942961963505	0.0700716385613576	0.503792355749165	1	1	1
ENSG00000026103	-0.131611237977071	0.185059659885557	0.207014676517429	0.514758496586666	0.394680524793907	0.342507654289866	0.581616392069742	0.452168103027767	0.584940234078849	1	1	1
ENSG00000026297	1.22762239287464	1.88469981428663	-0.250827394580596	0.0341961548185283	4.36707284692563e-05	0.40567949902835	0.191804901341867	0.00633079431761205	0.618554574379369	1	0.143502013749976	1
ENSG00000026508	0.0451972512138347	0.720800153443005	0.155158404090097	0.806724231865422	0.000602057922242009	0.460239687818573	0.674707024161185	0.0208881855178583	0.65452673955981	1	1	1
ENSG00000027001	-0.130260393836649	0.0714918259659591	0.149965710719771	0.496045982672529	0.722181411417957	0.51578472966492	0.574862511121255	0.551633400894991	0.678888858166401	1	1	1
ENSG00000028116	-0.299824327601661	-0.0690047305316552	-0.184705118790728	0.171926691169934	0.717990871555738	0.36795270340407	0.380763514703633	0.550504387378997	0.60008572257887	1	1	1
ENSG00000028528	-0.264808398896451	-0.00865610045508089	0.29554019817056	0.138525629631951	0.95979182632773	0.089528239623212	0.350067335460459	0.607020185581121	0.302719448346383	1	1	1
ENSG00000029363	0.0105091875165945	-0.0399611149431908	-0.389573468166702	0.937250472970569	0.763829638603778	0.00829688836992348	0.700822015822402	0.56278837645908	0.0875787172234622	1	1	1
ENSG00000029725	-0.100463982177154	-0.0220134439389902	0.0130888218824981	0.54032625805799	0.837028364923462	0.941236684937503	0.594499199469218	0.577674357581271	0.807364072584704	1	1	1
ENSG00000029993	0.191448032241181	0.11535597913393	-0.184299973000662	0.256740007790988	0.463917674747016	0.19668177559054	0.445270798210111	0.477511079496651	0.462766176687618	1	1	1
ENSG00000030066	-0.859065260218222	-0.0463559025341683	0.532520503524766	0.0159270024671136	0.882573648127586	0.17982835930007	0.144722510659153	0.589214160540052	0.439414959517871	1	1	1
ENSG00000031698	-0.0826279661837657	0.192150634652754	0.165194041601007	0.639666367484641	0.205819833357871	0.447522080420371	0.624559582153538	0.353698426483375	0.645890869165843	1	1	1
ENSG00000031823	0.0909226271531438	0.230233325149866	0.0893975161768109	0.477243435487639	0.0514920569773958	0.483586129952777	0.566460634526591	0.186282982664313	0.666151162223332	1	1	1
ENSG00000032389	-0.0458165525972636	-0.00372061335626961	0.0732308031215053	0.73458614467196	0.975263487157995	0.608616959065	0.648531582972454	0.610150431268404	0.727120470245077	1	1	1
ENSG00000032444	0.236941507780203	0.338086089944521	0.228204421114687	0.119876903491367	0.0166699372692459	0.145040553917214	0.328355789146157	0.105725510380154	0.387921450353677	1	1	1
ENSG00000033030	0.363569196736248	-0.313647521692538	-0.497131718852597	0.0606149513232037	0.0277943213531932	0.0413556596512788	0.252149509685155	0.134313155526101	0.207117963664206	1	1	1
ENSG00000033050	-0.0924126986760011	-0.622924019382438	-0.322660279914733	0.621182900858766	0.0064376460926792	0.151754560688005	0.620127327728783	0.0655257269675499	0.39983664922257	1	1	1
ENSG00000033178	-0.0973413149352637	-0.8762376953873	-0.0262325254078184	0.666062895389585	0.000233927081472456	0.915406081996365	0.630681240179895	0.014606936265523	0.80513220843271	1	0.768684389718492	1
ENSG00000033867	-0.927577029179899	0.0336087078217588	0.767324789288379	0.00141778782880168	0.784230340820743	0.00700748353718669	0.0561710771078572	0.567018241865893	0.0773091199771786	1	1	1
ENSG00000034063	-0.0403301783575766	0.206645838084779	0.199953699607577	0.906141560543268	0.47161921102773	0.615530873570786	0.694676934589424	0.478538509936955	0.728269216935983	1	1	1
ENSG00000034152	0.149610216696748	-0.0674572371130086	-0.149596369370403	0.256913812812089	0.581221649399241	0.28327144790795	0.445270798210111	0.515626792631558	0.546593301493245	1	1	1
ENSG00000034713	0.0218957152463014	0.397515850929344	0.125412646525423	0.891162131405316	0.0062049605564717	0.514850029900412	0.690345048503928	0.0655257269675499	0.678868961837463	1	1	1
ENSG00000035141	0.901686210382421	-0.35778994977705	-0.521252899968163	0.00085024427867341	0.327640422249278	0.221652303722653	0.0498140508424578	0.42094876118601	0.490235982373836	1	1	1
ENSG00000035403	-0.418141450891329	-0.104246632726649	0.575167129842998	0.346616889788105	0.674650175069757	0.141667361477355	0.497872837975869	0.53921621250484	0.383086408263225	1	1	1
ENSG00000035681	-0.0233423920774783	0.449206035348907	0.330856252798237	0.841980277303685	0.0007500475097141	0.0280995665633031	0.682411193408057	0.0232555231529504	0.165342596331395	1	1	1
ENSG00000035687	-0.157630150030293	0.149082196875874	0.287580458323254	0.476943470659176	0.447135875539691	0.171922124033196	0.566460634526591	0.472167318411766	0.427688940927015	1	1	1
ENSG00000035720	0.990974976224259	1.38954856841493	0.360690541447528	0.146702318970478	0.04768174050187	0.0666366926301393	0.354943811485684	0.177125043052086	0.261464560048068	1	1	1
ENSG00000035928	-0.230507160424536	0.218375233207083	0.251842123404313	0.227944573894874	0.085002004804667	0.202491147402915	0.42651672741704	0.240941688575808	0.469458638358734	1	1	1
ENSG00000036257	-0.0756861620551163	-0.0823701339268869	-0.00979398976686015	0.574567619240041	0.494596185052473	0.937139075565827	0.603631106694586	0.486863527462042	0.805646440243379	1	1	1
ENSG00000037241	-0.337372743421862	0.205007917017185	0.254583277852692	0.414100341886942	0.341310573294528	0.486310965418452	0.530714341143439	0.427592944845674	0.667485535805	1	1	1
ENSG00000037474	-0.000835251650206509	-0.280116752793159	-0.18567559586205	0.995095417343556	0.0360362351166548	0.275169653089894	0.71418489490206	0.151735841198916	0.541368255499714	1	1	1
ENSG00000037757	0.39767538601097	-0.00670983569072129	-0.173926335891339	0.0406902006865276	0.968603271519589	0.324989699104095	0.208993028626376	0.60893218455717	0.576825306247229	1	1	1
ENSG00000037897	0.122328546547428	0.167928283660076	0.117250457152879	0.565403622375541	0.304818974231548	0.56774661507585	0.599957557963832	0.409179657774493	0.707226187714283	1	1	1
ENSG00000038002	-0.545801666053384	0.107260532559357	0.0876346999097087	0.00428707097274321	0.489080359278104	0.623369411299854	0.0924337610771313	0.485543050798907	0.732072996476898	1	1	1
ENSG00000038274	0.253251797106243	-0.0858499729674156	-0.0119095254966786	0.0759253403206602	0.527866037439335	0.930543056181605	0.272421824005026	0.500851223734469	0.80513220843271	1	1	1
ENSG00000038358	-0.0755691293590783	-0.00944221122552506	-0.0620686489537977	0.560372579753512	0.931837138576629	0.661932167731616	0.599298866376503	0.601715830504726	0.743928988988913	1	1	1
ENSG00000039123	-0.0683612299993827	0.0407168575201143	0.313767038680721	0.63076662670224	0.83598061928887	0.137907567884723	0.62331742481791	0.577674357581271	0.378517059924717	1	1	1
ENSG00000039523	-0.0164396535177607	-0.406180263362322	-0.742619059625366	0.940947872096168	0.134613740396835	0.00249090209877675	0.702099718215872	0.291571857794721	0.0449980717015973	1	1	1
ENSG00000039650	-0.151293109220828	0.00413455320893122	0.0402763490703993	0.343828988070375	0.975029266840985	0.821253867469289	0.496458648723875	0.610150431268404	0.792312919697037	1	1	1
ENSG00000041357	0.117009622504672	-0.053056120837152	-0.242951003868551	0.525133579422996	0.675306693904619	0.198870512849629	0.587347554109537	0.53921621250484	0.465474684867894	1	1	1
ENSG00000042429	-0.0608924994457423	0.100381443583058	0.0491285320226791	0.642329425380782	0.393553155971846	0.712405142483307	0.625587004602663	0.452168103027767	0.758531270609891	1	1	1
ENSG00000042753	0.140880970471962	-0.0707111873834738	-0.0360983312634503	0.380422873905726	0.584351448272146	0.809165527484933	0.515504824946104	0.515634647800819	0.78885008930406	1	1	1
ENSG00000043093	-0.208675177756485	0.199277096354342	0.593292617443316	0.196706108909491	0.14229679673351	0.000837264376019501	0.405873384205061	0.297996801689821	0.0248710408147159	1	1	1
ENSG00000044446	-0.40254109386116	0.0787557407105405	0.207434972980584	0.0769069917965215	0.638857370898356	0.337951825593996	0.272860793045401	0.531133190508096	0.584659450269288	1	1	1
ENSG00000044574	-0.191509082675542	0.0858541669829985	0.0593366280143493	0.552534454294524	0.692572678202616	0.843709028272774	0.597828163135351	0.543891624260247	0.793707806964713	1	1	1
ENSG00000047230	-0.242497383884397	-0.316459563801188	-0.259416587050576	0.092412802082134	0.230629863763671	0.303604724587885	0.29349240584505	0.370895864256122	0.560498577673639	1	1	1
ENSG00000047249	0.12458225152293	0.168068045147937	-0.135995862921935	0.376515870012192	0.220880753139389	0.292653370454404	0.513265973410432	0.361290150187897	0.55140774815054	1	1	1
ENSG00000047315	-0.0562685531100327	0.312839474721252	0.797090109714229	0.738023730706448	0.0916529748316587	0.000131617000169857	0.650588872024558	0.251029153046355	0.0135388651541806	1	1	0.432493462558149
ENSG00000047410	-0.383472751799072	0.194072784679404	0.57018330157078	0.0684579838327616	0.2493230548199	0.00835159128251028	0.265787381942034	0.380988233737432	0.0878117799092724	1	1	1
ENSG00000047849	-0.828418218656453	-0.0604686080626955	0.0304281570354785	0.0077839253398349	0.700325126948211	0.90775332134473	0.111545296659184	0.5456168628322	0.80513220843271	1	1	1
ENSG00000047932	0.119585096373804	-0.204821989296726	-0.168968545433634	0.306451406412965	0.0641046149967121	0.189830785964374	0.480709387449894	0.206511646780925	0.452772824317315	1	1	1
ENSG00000048028	-0.0221207278753198	-0.32144003287065	-0.310641322177785	0.871753317762026	0.0182377109994461	0.0612842371237312	0.686636489960885	0.11182480224131	0.251459737673963	1	1	1
ENSG00000048162	0.117788532341201	-0.19831207360917	-0.307797819886319	0.550852666896723	0.184661234073766	0.156741509778594	0.597602490474623	0.33533569199503	0.406578597903936	1	1	1
ENSG00000048392	-0.897275713349512	-0.13389930710676	0.785167269332448	0.000206998397182316	0.637736018831397	0.0154025354553585	0.0249568717940157	0.531133190508096	0.122297064339115	0.68019673314109	1	1
ENSG00000048649	-0.513118496902895	0.0150027182539256	0.568570560341934	0.0124916456640358	0.924603393634257	0.00523216033253091	0.13405143029492	0.600440713693833	0.0690358044185013	1	1	1
ENSG00000048740	-0.453188929022454	-0.511039663177159	-0.0321150634568239	0.0625143492992987	0.0323083451419249	0.85396550184527	0.253279248138794	0.14379562545384	0.795914929133289	1	1	1
ENSG00000048828	-0.501621834267066	0.224440350077741	0.802977744344401	0.0634308526581256	0.212657733633353	0.00366240928015783	0.254987169983578	0.357506793737139	0.0550728254492503	1	1	1
ENSG00000049239	-0.651888046060578	-0.439492664987912	-0.398325205200829	0.0860872070745917	0.146264448918138	0.298311381955706	0.285280994713329	0.302597666733802	0.555558873553497	1	1	1
ENSG00000049449	-0.215535895263785	0.0540393249499489	0.134390253444308	0.193232799629998	0.716171417420508	0.374978932555312	0.403377288914558	0.549732403121796	0.602668461377381	1	1	1
ENSG00000049541	-0.0213319102502995	-0.0255900556184216	0.0323376294933979	0.876704219349702	0.886231098495187	0.838015715336699	0.68817319096791	0.589909465034085	0.793707806964713	1	1	1
ENSG00000049618	0.494434525839324	0.184614951496413	-0.015088277000589	0.0679099853286692	0.478588433741183	0.951936112564296	0.265555691495051	0.480608766476671	0.809512046453092	1	1	1
ENSG00000049860	-0.542728755144897	-0.0683375862744436	0.107688729257748	0.00366683820192267	0.766455708491276	0.67254770418701	0.0906600195120994	0.563120938243571	0.749103934743011	1	1	1
ENSG00000050393	0.200096775849693	-0.813971930083106	-1.27597563102478	0.407850491154098	0.010489810567101	0.000716688742457733	0.530150301453622	0.0834878482702334	0.0241137141844366	1	1	1
ENSG00000050405	-0.0862859809377428	1.24974120236732	0.35537244231589	0.857699833630992	0.00523229321570517	0.31759056071483	0.683335974369624	0.0607805106789598	0.571807577965727	1	1	1
ENSG00000050426	0.392144043890901	0.121237320140021	-0.203299789467799	0.0970454412962516	0.415850376457366	0.365195761522533	0.301283750470653	0.460922685504031	0.599019086678976	1	1	1
ENSG00000052749	0.022650568725738	0.0784621187482238	0.0699241465425795	0.878089117624234	0.60721604329547	0.679183336301463	0.688524935585923	0.523990196320604	0.750710766482445	1	1	1
ENSG00000053371	0.262083749176985	0.116227042357442	0.0185968633067382	0.208854716560575	0.452327245269068	0.891192661639535	0.41226281697423	0.472167318411766	0.803932731114121	1	1	1
ENSG00000053372	-0.119189488112938	0.16770350487025	0.133028095572715	0.601291773300538	0.405343298621838	0.547945184174964	0.61493850378812	0.457079551344303	0.699698948556592	1	1	1
ENSG00000053501	0.308493710929997	-0.181559461879153	-0.261312173643362	0.193865090825756	0.234020014901033	0.301454631914629	0.403377288914558	0.37309583607399	0.557676676055005	1	1	1
ENSG00000053900	-0.112578495640016	0.365477773962762	0.18041338334713	0.444236762827738	0.0249192498271758	0.294175400551638	0.548131096311407	0.12901633488248	0.55140774815054	1	1	1
ENSG00000054116	-0.0555397978848339	-0.0954849251494001	-0.0582600473467762	0.725626162202972	0.478996444477908	0.695446447262054	0.645335136761466	0.480780607173522	0.754787138393622	1	1	1
ENSG00000054118	-0.0215397888307107	0.0217721117287124	0.053598035534429	0.8455263006585	0.83071157395068	0.667133542469452	0.682411193408057	0.576986767006623	0.74625248977823	1	1	1
ENSG00000054148	-0.0959243791272917	-0.551691984370521	-0.312896628623852	0.685581685198484	0.00388675313893107	0.261139009895151	0.635328549144239	0.0536618234824492	0.529294268660378	1	1	1
ENSG00000054611	0.20624117021774	-0.0272893447509133	-0.099492933868435	0.232561867855282	0.838983803326291	0.589074685700262	0.431038142505331	0.578574272358045	0.718767390171209	1	1	1
ENSG00000054654	-0.00277136989652428	-0.224160257180092	-0.581239337549801	0.990058253166693	0.443033324005866	0.0802500266517532	0.713506367247354	0.470392794625293	0.289942864884497	1	1	1
ENSG00000055044	0.0353983443162279	0.174905752361693	-0.0737321480045875	0.769216869389848	0.194204762507285	0.61463387286358	0.662541592108764	0.343222317429048	0.727847791108498	1	1	1
ENSG00000055070	-0.382238040264758	-0.177806538497045	0.331156047123332	0.143248051912511	0.492531490682242	0.274680569712772	0.352590527182829	0.486190754261383	0.541368255499714	1	1	1
ENSG00000055130	0.249049210034573	0.366704055951853	0.074469678034117	0.0695295543125062	0.0232058797998146	0.573333380280912	0.266634559810408	0.125592172740536	0.70887932815352	1	1	1
ENSG00000055147	-0.45945588291658	-0.0683154118939807	0.0140282057983051	0.00473626944712941	0.552329903011869	0.926829327561501	0.0935375282285157	0.507669641472661	0.80513220843271	1	1	1
ENSG00000055163	0.0163302373604344	0.0474625128201143	0.121712257894232	0.949477731949217	0.780114732966473	0.59538391334353	0.704398449273747	0.566788459860143	0.72084525503193	1	1	1
ENSG00000055332	0.224868737774888	-0.293495482640179	-0.50086107226148	0.299233308352118	0.253962198263196	0.118600906708087	0.477792661160559	0.381962962053886	0.346242680615681	1	1	1
ENSG00000055917	0.0767412975203648	0.166552590516799	0.0872984778463513	0.509551435305847	0.197838640136641	0.518126629904011	0.579634412395655	0.348239165978066	0.679924657467189	1	1	1
ENSG00000055950	-0.0271569613177983	-0.00762973890851936	0.00542607485021379	0.850489990294517	0.948216813966494	0.971727858467456	0.683216515548349	0.604825486114884	0.813049722699482	1	1	1
ENSG00000056097	-0.256117614041248	-0.0191069343557965	0.297890799313243	0.08978106963252	0.864173491046267	0.0496142505339351	0.288090226301118	0.585402987000835	0.22332058898838	1	1	1
ENSG00000056558	-0.811411716364903	-0.096693793020657	-0.223240360630793	0.00583081728949135	0.619648918283402	0.372158361211039	0.10226360153348	0.526512142633967	0.602447954632231	1	1	1
ENSG00000057608	-0.268074055486028	-0.348783260260066	-0.0291465596190578	0.113619633259226	0.030590663417906	0.84530939170482	0.323142827069154	0.139629392706306	0.793707806964713	1	1	1
ENSG00000057757	0.133868755112957	0.187496363361718	0.0929474100039336	0.332537178527691	0.142723658654977	0.495157647853617	0.490997329347656	0.298006343188435	0.671026351229846	1	1	1
ENSG00000058262	0.0624064202213297	-0.113227872601456	-0.348506904821181	0.762747179793234	0.585174784595004	0.0576579826707419	0.660127880489323	0.516136756614702	0.243637157618665	1	1	1
ENSG00000058272	-0.138821809246087	0.0826060511023076	0.149964375095143	0.281641571827161	0.459250004158806	0.308191947247962	0.462664117984134	0.475542022671297	0.56305874344873	1	1	1
ENSG00000058673	-0.266527093221752	0.437083884738319	0.758124602968633	0.219465130230233	0.0358259846267684	0.00334274761332424	0.420307742448285	0.151164169353575	0.0529271098255286	1	1	1
ENSG00000058729	-0.193161233872617	0.10318865806642	0.167276344066124	0.250540495994177	0.449836663834817	0.232930214801892	0.440725240984895	0.472167318411766	0.503550353009131	1	1	1
ENSG00000058804	0.496672205887833	0.270656012246017	-0.236307424401488	0.00982010779479922	0.110812287951612	0.145127512729891	0.1240794215078	0.26843477633688	0.387921450353677	1	1	1
ENSG00000059573	-0.0867842997389071	0.049044308442003	-0.00919866762307013	0.612265220816013	0.758712112824833	0.949951220890329	0.61852422551391	0.561226597925414	0.809512046453092	1	1	1
ENSG00000059588	0.0987543435141823	-0.0608864671091492	-0.2760446946825	0.653769091863596	0.797449984464555	0.113421203454863	0.627767506612514	0.568424792739176	0.33941146016604	1	1	1
ENSG00000059691	0.102569990507273	0.100694951392937	0.166962634500693	0.459953826417496	0.45177677501011	0.282350365660116	0.55686279064074	0.472167318411766	0.546593301493245	1	1	1
ENSG00000059758	0.0680691208134197	-0.532261377713099	-0.655683974098852	0.644794974677643	0.00218130503343422	0.000758483000375136	0.625645792071751	0.0395270298741569	0.0243046895844363	1	1	1
ENSG00000060237	-0.225668580367049	0.217582359035029	0.428091333747292	0.244476658643944	0.190297726760947	0.056357391868051	0.436262692605525	0.340277741760264	0.240727302312771	1	1	1
ENSG00000060339	0.120148880744307	0.200911678192876	-0.050099959026433	0.455224373889901	0.117878661584237	0.719584759406197	0.554319307809264	0.273415383560844	0.761729636134928	1	1	1
ENSG00000060688	0.291349523178142	0.189430827702968	-0.240724305247522	0.130133254909378	0.25474690289992	0.176571040076729	0.341022921264637	0.381962962053886	0.434435860042942	1	1	1
ENSG00000060762	-0.152869484308588	-0.239219688641182	-0.0535311285405827	0.487649102726469	0.300464978348787	0.808811845778236	0.572196988921833	0.406652779736491	0.788790977682781	1	1	1
ENSG00000060971	0.473539599282623	-0.129325456240685	-0.263218092412142	0.0167795287183038	0.445768652590227	0.260377179812318	0.146411714043817	0.472167318411766	0.529294268660378	1	1	1
ENSG00000061794	0.044883076139627	-0.0527393190810056	-0.0901919450691701	0.769625315879821	0.769710916870812	0.619305123102915	0.662541592108764	0.564264474662844	0.729760050065632	1	1	1
ENSG00000061987	0.14016339637616	0.263483438439773	0.161421444403269	0.428978329169188	0.148115377209243	0.290235120267857	0.538934217798209	0.303334841973585	0.550669244172485	1	1	1
ENSG00000062194	-0.0896226334962439	0.129950097924109	0.217929788859004	0.47965796042909	0.299511223202211	0.141157217545609	0.567322801105371	0.406652779736491	0.383086408263225	1	1	1
ENSG00000062485	-0.396686312285399	0.0410156447263598	0.162016175205579	0.0866862814921295	0.806138467902464	0.452823285877916	0.285330771845111	0.570461450360309	0.650549109749009	1	1	1
ENSG00000062582	0.606024832835022	-0.14803823077041	-0.579974305565833	0.00605629961609385	0.323592082284662	0.0141171110068586	0.102379600342606	0.418572552230039	0.116560591561504	1	1	1
ENSG00000062598	-0.134643584007762	-0.0249275367103741	0.132169731468467	0.334437751888099	0.849931495392605	0.282572834569338	0.492160583256216	0.580404700470772	0.546593301493245	1	1	1
ENSG00000062650	-0.0291776139498888	0.26077367988117	0.111622094173309	0.842787979544561	0.0404523509392261	0.508636315259647	0.682411193408057	0.16230552629816	0.676092082503284	1	1	1
ENSG00000062822	0.0220258899511499	0.246231992080351	0.207399701328143	0.92525905830944	0.252961776453522	0.422443365521783	0.698298624377575	0.381962962053886	0.629962649508565	1	1	1
ENSG00000063177	0.333936787288738	-0.0338179944495403	0.0454909996175933	0.19504591446808	0.842141314233523	0.844243212569512	0.404260243089002	0.579706894090452	0.793707806964713	1	1	1
ENSG00000063241	0.172675895568314	-0.469669733998748	-0.614797763025357	0.387817787500306	0.0403704917647387	0.0355711560487299	0.519135510757201	0.16230552629816	0.186276630732094	1	1	1
ENSG00000063244	0.215072365631853	0.204931979480783	0.000650319322464583	0.158065090760279	0.194221901915042	0.996505877865124	0.371477414539692	0.343222317429048	0.818565608077347	1	1	1
ENSG00000063245	0.409409978587293	0.427134631766409	0.126265256693994	0.0100819312495655	0.0262505328387164	0.444627307750185	0.12603243628135	0.132854288081692	0.644031181419486	1	1	1
ENSG00000063601	0.172860861119044	0.756784274341188	0.343711327608036	0.515762015736168	0.00327955239473304	0.176339466237832	0.582470216598661	0.0500496363421429	0.434263044916161	1	1	1
ENSG00000064012	-0.358558946300976	-0.308568718092064	0.0815859751191267	0.298847523179179	0.26788914235382	0.672693286594765	0.477792661160559	0.388422198476583	0.749103934743011	1	1	1
ENSG00000064102	0.100979873473658	0.131295614099232	-0.0306234189243367	0.59716910797625	0.314184174602885	0.868255167178955	0.613391512436033	0.415207941334438	0.799817087374408	1	1	1
ENSG00000064419	-0.216638007575946	0.0205968175662565	0.217486720061522	0.218040664889531	0.850420944652912	0.239097986959083	0.418563566945613	0.580543599901164	0.51081691553526	1	1	1
ENSG00000064601	0.147681310603406	0.0816944707215304	0.079300413325194	0.389704912966327	0.62302541734055	0.604796031116628	0.520378880300313	0.526871262939624	0.724972152624544	1	1	1
ENSG00000064607	0.141676924492567	-0.322205445357647	-0.593436063283049	0.2636179618133	0.0878468533329551	0.00700593363908265	0.448944195360528	0.244582423152591	0.0773091199771786	1	1	1
ENSG00000064703	0.0123617620240584	0.642381885778369	0.941898771712867	0.956387778407754	0.00351661814494637	0.000997095079373821	0.706144902254742	0.0517180247144381	0.0264042281235822	1	1	1
ENSG00000065000	-0.132397606873298	-0.130457532481811	-0.131279382020581	0.444502857902162	0.279700155454171	0.474145633295368	0.548131096311407	0.394482477382519	0.663330857552006	1	1	1
ENSG00000065135	0.0071666386955028	0.00390593378556883	-0.00277006035037862	0.953503376466047	0.971516028535507	0.981085399530224	0.705344801108814	0.60893218455717	0.8153036335349	1	1	1
ENSG00000065150	0.0104996221982016	0.113066900379053	0.416457953194088	0.949928638744111	0.58242957811816	0.0213465049223445	0.704398449273747	0.515626792631558	0.146096897490096	1	1	1
ENSG00000065183	-0.181892129364592	0.235034991488094	1.20303906165917	0.461974257875826	0.222811612804993	4.79029629952183e-05	0.557346493473249	0.362632873974971	0.00920996234745686	1	1	0.157409136402287
ENSG00000065268	0.21708294970592	0.215978914917799	0.00922051154850226	0.206193793304327	0.282577572493774	0.960167658627444	0.410991139713136	0.396063600528702	0.81089002040867	1	1	1
ENSG00000065357	-0.0121469381440127	0.140969396897074	0.0923215811436801	0.950417106459107	0.509271495599268	0.690167903894805	0.704398449273747	0.493366020694574	0.754300180657206	1	1	1
ENSG00000065413	-0.459525946148008	0.0130777301049801	0.026014059233446	0.127645796204774	0.949516272815384	0.923476545942893	0.337823611195935	0.604856627642641	0.80513220843271	1	1	1
ENSG00000065427	-0.0727479450741826	0.280390066502902	0.408797388733723	0.63176356500184	0.103854215227403	0.0136682891547516	0.62331742481791	0.265460207201528	0.113902996309327	1	1	1
ENSG00000065485	-0.33670792912273	-0.191518667049129	0.302970696890102	0.25984586596127	0.404322738490158	0.231949407700569	0.447211793580468	0.456630187207541	0.503494923266519	1	1	1
ENSG00000065526	-0.174629981624243	-0.663399424309847	-0.496604190608321	0.216575768080898	0.00153777887599129	0.00792278741245369	0.417544345628042	0.0332018161469618	0.0843853210455672	1	1	1
ENSG00000065548	0.0502820054117988	0.0557554464940097	-0.125779876488911	0.796157486043965	0.730987387807306	0.533635807838526	0.670470931945984	0.552742903475697	0.691563367609494	1	1	1
ENSG00000065613	-0.245938949764009	0.0833357340538456	0.263677780511274	0.218026245627656	0.565837784993835	0.233941985135864	0.418563566945613	0.511365340837446	0.504160998189979	1	1	1
ENSG00000065809	-0.00833550723970455	0.254300120801494	0.0949048989043709	0.97553021112265	0.155508432796056	0.753510633424237	0.710154654502391	0.311071998682611	0.77275568612484	1	1	1
ENSG00000065833	0.291232166572267	0.256072694620724	0.438386196369007	0.731367481945151	0.788798190503313	0.255405623711192	0.646236039324389	0.568094677033719	0.525276169252416	1	1	1
ENSG00000065882	0.774138458564184	0.523473890286119	0.0601956772480387	0.0297738632639857	0.185301297939354	0.786443085917025	0.180343258814933	0.33533569199503	0.780891311676329	1	1	1
ENSG00000065883	0.383851218486995	0.367470018091484	0.0303780316469211	0.0165355100450452	0.159663572781893	0.910087941531435	0.145003755601033	0.316138785801285	0.80513220843271	1	1	1
ENSG00000065911	-0.287807386531394	-0.560352259912145	-0.204614197255722	0.059632922009847	0.000630972128397206	0.140461781481588	0.251158765952999	0.0209930791851032	0.383086408263225	1	1	1
ENSG00000066027	-0.270571645345567	0.217582208168496	0.204678813391388	0.127517339408503	0.170146526941197	0.292367722357654	0.337823611195935	0.323399319303545	0.55140774815054	1	1	1
ENSG00000066044	0.134900624751024	0.102870898194684	0.0857556775720289	0.356336086659816	0.481824283579135	0.524690480012417	0.50447539996569	0.482248782372898	0.684840061509692	1	1	1
ENSG00000066084	-0.27739176691769	-0.044245283584148	0.0285662655594281	0.258676664142723	0.825393472110841	0.890027335341977	0.446468843795872	0.575657071415769	0.803932731114121	1	1	1
ENSG00000066117	0.211280961520563	0.0167341156206947	0.180809323051369	0.251210173171005	0.887712818254256	0.321119159803984	0.441279557746092	0.590314926560059	0.573176518917921	1	1	1
ENSG00000066279	-0.37146200030834	0.262055371880379	0.368151111945958	0.0896309789532613	0.24610995780898	0.149256103919524	0.288090226301118	0.379550090936136	0.395628935792158	1	1	1
ENSG00000066322	-0.0264206921913057	0.42445299885931	0.392818516855294	0.857357317270767	0.00842857315957444	0.0453037940029309	0.683335974369624	0.0742523247670676	0.215447597688091	1	1	1
ENSG00000066455	-0.250829639730964	-0.325978577466841	-0.039934772155971	0.235624505956073	0.136167761203859	0.823514287068301	0.432532553417613	0.292496543625052	0.792505317619217	1	1	1
ENSG00000066557	0.0836102752822293	0.0125805630400093	-0.199038773847719	0.557295996763166	0.923098667043855	0.204618864664542	0.598324258149801	0.600440713693833	0.471482089697545	1	1	1
ENSG00000066583	0.464428701659498	0.218408819599892	-0.0887701716895421	0.0691001707189004	0.378388939992272	0.713004302701054	0.265787381942034	0.445505375794351	0.758569090907026	1	1	1
ENSG00000066654	-0.321990504615414	-0.29676712933441	-0.00566063190556103	0.253744782217226	0.0398566812480154	0.984365007453923	0.443859886848163	0.161457866960383	0.816264980226924	1	1	1
ENSG00000066777	-0.0355661397218561	0.160581281748435	0.358161066360951	0.79181098488385	0.154588205089749	0.0212735676923974	0.668899461013865	0.310065629460061	0.146096897490096	1	1	1
ENSG00000066926	-0.900315246765504	0.203493955936142	0.151342846677913	0.014667625148472	0.319589941506857	0.570358956587547	0.143071538179003	0.417654773693195	0.707578269068879	1	1	1
ENSG00000067057	-0.117982797784147	0.130752013962977	0.0526455943949124	0.553344407265183	0.428088924860455	0.777268899286589	0.597828163135351	0.465107051088716	0.780074408444137	1	1	1
ENSG00000067167	-0.440019880294838	0.37169412011911	0.767710233698637	0.0115695402488828	0.0404318282559151	0.000670604184725906	0.131876708734279	0.16230552629816	0.0232945182065857	1	1	1
ENSG00000067225	-0.0231718382134712	-0.114787416336216	-0.13956160504207	0.929022886182768	0.644788683276557	0.677177840469199	0.699566643397799	0.531133190508096	0.750393185658036	1	1	1
ENSG00000067248	-0.17305739525631	-0.642099943092374	-0.183030402035057	0.310940060955923	0.000705358169178242	0.337956228117038	0.482985619885889	0.0223700493366843	0.584659450269288	1	1	1
ENSG00000067334	0.115246145256991	-0.350394844291571	-0.294903369926319	0.600103142572743	0.119932872096092	0.285715232138638	0.6141222218696	0.276285522840609	0.54797949322681	1	1	1
ENSG00000067369	-0.69581897735344	-0.080645438545915	0.24865222593025	0.000911270112753908	0.679621975965488	0.307432663816846	0.0501122991249012	0.540782287899048	0.562549636807648	1	1	1
ENSG00000067533	-0.00275589116468054	-0.362892708695376	-0.169428277952051	0.987806413061614	0.0808237088649667	0.362940716864816	0.713506367247354	0.235748873093812	0.597958208514626	1	1	1
ENSG00000067560	0.0661709265208963	-0.0113896079765575	-0.062446144286295	0.576652057480147	0.909621994975012	0.609028553686851	0.604489922433261	0.59725219050554	0.727289396935402	1	1	1
ENSG00000067596	-0.147109727257442	0.0906812118003968	0.185491251255918	0.499502731827848	0.504536155917656	0.417374424358721	0.575076765506017	0.49190994222886	0.626918868371821	1	1	1
ENSG00000067704	-0.490466973927969	-0.346277627558541	0.140344266372969	0.00374766542582833	0.0212056993122154	0.294165495414338	0.0906600195120994	0.120553600584754	0.55140774815054	1	1	1
ENSG00000067829	0.0950605139392119	0.198320612868178	0.196761480628336	0.464065840942022	0.204857495527105	0.239200136761471	0.558436514613725	0.352941211124828	0.51081691553526	1	1	1
ENSG00000067900	-0.284292798564258	0.0581944701571733	0.702905959675338	0.329822814979763	0.659078822582943	0.019182116945389	0.489352674139017	0.536268932404091	0.139591976687893	1	1	1
ENSG00000067955	0.185424627106337	0.0571803231063757	-0.34871666874884	0.255085866698759	0.665588924642792	0.0460444805318621	0.444396772601707	0.53668403250013	0.215918173869074	1	1	1
ENSG00000067992	-0.318826066703534	0.346035644452091	0.111625454068883	0.21525163816932	0.0696696735181997	0.645693003253054	0.417044226873324	0.218254583184739	0.74155705379455	1	1	1
ENSG00000068079	0.514293059601309	0.161253688299453	-0.0764222413495838	0.106731849210131	0.399563970861356	0.764842190570874	0.314725666379424	0.453032222261677	0.776162642164993	1	1	1
ENSG00000068120	0.131953580832003	0.117653597666413	-0.314293023082229	0.292083077810883	0.300944980770049	0.0269380630224496	0.472755107086916	0.406652779736491	0.161760915195332	1	1	1
ENSG00000068366	-0.377142247202704	-0.204325726297562	0.0364651465178462	0.0479151030873337	0.124366984931519	0.828824344327375	0.22342838153232	0.280451908264213	0.793255677167872	1	1	1
ENSG00000068394	0.197201642391907	0.202548407641391	-0.0110858874768584	0.228890155586342	0.192761118934668	0.94840130915401	0.427265506659068	0.34228968808815	0.809512046453092	1	1	1
ENSG00000068400	0.156046853310201	0.272020293624526	0.162459692006077	0.343836868888192	0.185716413807864	0.387731457606302	0.496458648723875	0.33533569199503	0.607023694285388	1	1	1
ENSG00000068654	-0.767797466285822	0.0595651241635027	0.273128278863995	0.0358711381048863	0.779715670383491	0.441388728808701	0.197090794859394	0.566788459860143	0.640473017720911	1	1	1
ENSG00000068724	0.199787545782236	0.0635912968913906	0.028118909399077	0.333035997351389	0.729473115426065	0.860622227722992	0.491020145207054	0.552421152754946	0.797002239961213	1	1	1
ENSG00000068784	-0.45428141337382	-0.079497653155123	0.405410849583016	0.00305833041767049	0.662060561472103	0.06200795238886	0.082615512388896	0.536503268481438	0.253437337120828	1	1	1
ENSG00000068793	0.256684884036765	-0.13357157851395	-0.357962778818112	0.14681282243115	0.42267767414558	0.0270838319600648	0.354943811485684	0.462695613528165	0.161760915195332	1	1	1
ENSG00000068796	-0.508999745633719	-0.108638596105913	0.0240475834333533	0.00846828504668556	0.541681529851071	0.897226459887481	0.11550570445857	0.506708703755222	0.803932731114121	1	1	1
ENSG00000068878	-0.466914049486442	-0.060059565674551	0.359984607484277	0.000447251354046795	0.590086380114801	0.0151983546341994	0.0389299951031994	0.517495889400403	0.122256112934782	1	1	1
ENSG00000069248	-0.549498933060162	0.10473342082136	0.00886892290242894	0.00614199236933311	0.470068679433614	0.940016138236607	0.102379600342606	0.478205116310101	0.807088720248485	1	1	1
ENSG00000069275	-0.0706187180074055	0.432134900689346	0.490480878051124	0.68777811629216	0.00282245455808369	0.0160147050178159	0.635328549144239	0.0451044135653767	0.123993555602757	1	1	1
ENSG00000069329	-0.129733420736617	-0.44713606033849	-0.278790489196994	0.49629903761785	0.00939567031685254	0.0963054740224435	0.574862511121255	0.0787967321106621	0.310877986673881	1	1	1
ENSG00000069345	-0.209116580645098	-0.155944354586163	0.0250689429022674	0.175724426648379	0.175043975551517	0.873298988158937	0.383453654241165	0.326523224117274	0.801309524307178	1	1	1
ENSG00000069424	-0.0471524558168272	-0.537693317680538	-0.118378028240989	0.884459780989678	0.0146095648363639	0.726224724647902	0.688682122226043	0.0998335774471083	0.76407630972553	1	1	1
ENSG00000069849	-0.05431324146886	-0.0645641802191147	-0.116651148701613	0.779564353987036	0.724484430062823	0.583273598136069	0.666439575069812	0.55214569851151	0.715581671952313	1	1	1
ENSG00000069974	-0.329449676029028	0.0470475532227619	0.562045517865027	0.200564073125936	0.772481814491858	0.016795212143836	0.409519198358558	0.565223636945525	0.128429958917919	1	1	1
ENSG00000069998	0.161559082028084	0.0765519303991013	0.157362556623058	0.554405901906462	0.71200349154257	0.513003782986179	0.597828163135351	0.54905275952954	0.678868961837463	1	1	1
ENSG00000070010	-0.20160661312691	-0.294092036631913	0.00991051414188419	0.309044363598979	0.076450694174237	0.95941483888235	0.481952263338514	0.228404394058534	0.81089002040867	1	1	1
ENSG00000070061	-0.888033098998359	-0.103363784901905	0.132127981771656	2.1414280914634e-05	0.541457600315751	0.473193948561585	0.0223750697183427	0.506708703755222	0.662989634643921	0.0703673270854872	1	1
ENSG00000070081	-0.834552274867773	0.417106719575004	1.47614024306407	0.0151825854814298	0.027311620250896	1.80000380486014e-05	0.144348752357429	0.133565769842656	0.00517544285438026	1	1	0.0591481250277041
ENSG00000070087	1.84873078265872	0.227516426258709	-2.14945264516747	0.00741687606361932	0.548503473365416	0.00246743525833609	0.10947813590365	0.506850812596941	0.044875320581103	1	1	1
ENSG00000070190	0.289842621400095	-0.138927760675791	-0.295061949678729	0.130885922514424	0.443354320668341	0.162977963730153	0.341400848821499	0.470392794625293	0.415906708784544	1	1	1
ENSG00000070366	-0.184273685953262	0.448533956152439	0.0886788497221537	0.304017008475439	0.00278035799276804	0.633443859458091	0.479963381578206	0.0449721009509768	0.737150239468942	1	1	1
ENSG00000070367	-0.570684770014702	0.392781327601092	0.684274833226845	0.149036632026416	0.13660431838382	0.137725479485757	0.358138179850159	0.293068468863443	0.378517059924717	1	1	1
ENSG00000070501	0.18813190981885	-0.0109514572997477	-0.017661460364448	0.402286002786442	0.945323272965438	0.929667731749036	0.527729509387705	0.604081671996539	0.80513220843271	1	1	1
ENSG00000070669	-0.129681306030038	-0.0588898343247558	0.157890579355881	0.62896849323105	0.803617497683333	0.497151750366174	0.623073443373193	0.569700514592528	0.671436872724571	1	1	1
ENSG00000070756	0.201032129077797	-0.0864378305528065	-0.0528673411781255	0.313559099369737	0.562058280357041	0.786081334420868	0.483934665474048	0.510622003976088	0.780891311676329	1	1	1
ENSG00000070761	-0.0139798943698144	0.0795266961953427	0.227312979266452	0.94296917080027	0.692054507595976	0.273751196384192	0.7024959338402	0.543891624260247	0.541368255499714	1	1	1
ENSG00000070770	0.12651489047829	0.0964635731152348	-0.167157142058199	0.438735391702417	0.421350282680336	0.286932949913203	0.544160544431625	0.462667325019053	0.54892099142968	1	1	1
ENSG00000070785	-0.0272017287083131	0.100421381443389	0.263852616040061	0.882197993078802	0.578493131501167	0.133136231870479	0.688682122226043	0.515626792631558	0.369443508532871	1	1	1
ENSG00000070814	0.123510824979483	0.0427364907395861	-0.0712181021035281	0.42918700067207	0.823616894718122	0.691223032856574	0.538934217798209	0.57530194606528	0.754467807894692	1	1	1
ENSG00000070882	-0.368363808911405	0.20634190545359	0.505467379668751	0.0715436775613601	0.264477144153568	0.0307402996482608	0.268163810901075	0.387987372997168	0.171662656892364	1	1	1
ENSG00000071082	0.285217476243515	-0.985356415480073	-0.570198229412701	0.544502619932566	0.000484085584402099	0.32287311289349	0.595510007372609	0.0192695027048221	0.574402691283064	1	1	1
ENSG00000071127	-0.37667263977052	-0.311355824541258	-0.134766849572486	0.0587970726150348	0.177509459266433	0.460688578579828	0.248529165513586	0.329287213138249	0.65452673955981	1	1	1
ENSG00000071462	-0.00469311606351769	-0.073299691072418	-0.0281764844763769	0.974561952510107	0.544151247973058	0.863716093369142	0.710154654502391	0.506708703755222	0.798368060682021	1	1	1
ENSG00000071537	-0.244535318711413	-0.0807504286653678	-0.146638708555079	0.243463444928704	0.626686779631451	0.440922002422381	0.436182673295676	0.528189609570717	0.640140868147248	1	1	1
ENSG00000071539	0.120859071269739	0.385319548191154	0.578062150359184	0.561947424719174	0.11606099299525	0.00979247690500718	0.599756301689716	0.271997049538064	0.0961978811461113	1	1	1
ENSG00000071626	0.403913690488898	0.106479134451853	-0.139448945347547	0.0312443670195443	0.504602889946323	0.37437742387583	0.184138192875183	0.49190994222886	0.602619671692522	1	1	1
ENSG00000071794	0.244883196353017	0.199110915681774	0.295585451071347	0.16375810597578	0.206013925745287	0.0498938492726978	0.376449707677292	0.353732452028101	0.223471886903446	1	1	1
ENSG00000071859	-0.362936727229703	-0.183672104721505	0.0179769531318446	0.0613471383680498	0.391928644899534	0.940604985317173	0.253279248138794	0.452168103027767	0.807259298916214	1	1	1
ENSG00000071894	-0.35214785173236	0.0483010561149058	0.0820168604203147	0.105131501758019	0.704478476502766	0.707986355808115	0.312358144162488	0.546335988368966	0.757983769969371	1	1	1
ENSG00000072042	-0.0394647334636876	-0.270981197916461	-0.191564370533305	0.830719338304544	0.201503713907829	0.258961130704612	0.680829892187926	0.350005241686537	0.528269096134914	1	1	1
ENSG00000072062	-0.57809085351593	-0.103022041339836	0.433396304087655	0.0017018228783546	0.439568223330933	0.0285857152064963	0.0605991972860857	0.469811434444665	0.166905885210047	1	1	1
ENSG00000072210	0.370023381354121	0.845269756403116	0.555895786886741	0.213484237528251	0.0208484836242421	0.0437685321288688	0.416416124952763	0.119826050408503	0.213039612649703	1	1	1
ENSG00000072274	-0.833532071401771	-0.242685861977303	0.218552010599915	0.00125072077918721	0.150672930395677	0.342317614640255	0.0534434055706566	0.306101564796833	0.584940234078849	1	1	1
ENSG00000072501	-0.157208242515629	0.749646844463213	0.893145086680721	0.582038810551821	0.00438741494293215	0.0135563035878763	0.605956444231158	0.0579990881238421	0.113518027506371	1	1	1
ENSG00000072506	0.246994958813123	0.0483822593764471	0.0186812539288691	0.250177028404165	0.780437528831033	0.91599388236132	0.440443902836442	0.566788459860143	0.80513220843271	1	1	1
ENSG00000072756	-0.374226373127305	-0.778123313098816	-0.390502148280911	0.0357051555619787	0.00466128198350707	0.0656030347972137	0.196978025441884	0.0583964121253266	0.260143684141323	1	1	1
ENSG00000072778	-0.0297708662146693	-0.674160178832286	-0.438378345784778	0.833547296099779	0.000208353663883303	0.0243603480572516	0.681271141646283	0.0138780542870466	0.154053841819717	1	0.684650139520534	1
ENSG00000072786	0.203370947334424	-0.00923032316940409	0.135789811764269	0.451556449079666	0.95211928970639	0.569645747253721	0.55157354837487	0.605737754647874	0.707578269068879	1	1	1
ENSG00000072818	0.590776580733962	0.133609351170782	-0.036461451397216	0.000121659309568033	0.357025577130236	0.789681846433669	0.0223750697183427	0.434409272456519	0.781460018975543	0.399772491240557	1	1
ENSG00000072958	-0.290208338683175	0.130053803247049	0.488139356638836	0.0952043168455271	0.336029329063808	0.0204189556138871	0.297137944012787	0.425595900562205	0.14422628697581	1	1	1
ENSG00000073050	0.230900087799461	0.261871096434221	0.345088860885848	0.17959459403131	0.141236389840629	0.0357676388128971	0.386869915350901	0.297966431002209	0.186783024538842	1	1	1
ENSG00000073060	0.57330354925698	0.102792009532987	-0.350765551576235	0.129535117002708	0.73433736634192	0.245975512058494	0.340905950624203	0.553124519795615	0.516594383398483	1	1	1
ENSG00000073111	-0.075860227894673	0.303781853560928	0.716961932934978	0.808942544542019	0.26759757202389	0.0308034561786348	0.675120779771315	0.388422198476583	0.171662656892364	1	1	1
ENSG00000073536	-0.0521760559744525	-0.694841344122448	0.133359887658183	0.833582297017438	0.00264297187814417	0.509401356679772	0.681271141646283	0.0442623482927915	0.676357335456189	1	1	1
ENSG00000073584	0.0595292674948094	0.00244534318601008	-0.0324509120268378	0.719129732295538	0.982949586822693	0.83646407422319	0.644080073864176	0.61306920118655	0.793646000998273	1	1	1
ENSG00000073861	-0.189100181765861	0.214971736329317	0.16341350209795	0.682318614399297	0.522557091579718	0.630165485297343	0.634724756961202	0.498719757685617	0.735915214466741	1	1	1
ENSG00000073921	0.115598859644806	0.0459170593947722	-0.00134768746147114	0.505540017960746	0.675747649971447	0.993790704667218	0.577868309687802	0.53921621250484	0.818565608077347	1	1	1
ENSG00000073969	-0.247821933868342	0.143651039285085	0.211776735682676	0.327148881648549	0.520447362375217	0.347275454147368	0.488159034205923	0.497768300000454	0.58715739872586	1	1	1
ENSG00000074054	-0.732134082147286	-0.255771231669387	-0.131938025751772	0.0484473200588519	0.489328938535938	0.736112221184086	0.224131292331797	0.485543050798907	0.766043004793778	1	1	1
ENSG00000074071	0.119498223830357	0.43256280350136	0.130021260599302	0.472621046426695	0.0154824668014866	0.501042597110362	0.564396630763825	0.103023457587569	0.672663791071084	1	1	1
ENSG00000074201	0.106803248926218	0.0547318848026655	-0.251935467337376	0.610382211851707	0.754270016168692	0.138197061783048	0.618049383244173	0.560449731816654	0.378517059924717	1	1	1
ENSG00000074266	-0.262984546079985	-0.0456577542622968	-0.0114129312214737	0.238734356390922	0.7879218570592	0.953162584115369	0.434942387253855	0.568081705540121	0.8098513795457	1	1	1
ENSG00000074319	0.118085781406834	0.239172418450433	0.0892115815984767	0.427257941224527	0.0395408599076969	0.535211937198382	0.538934217798209	0.161143417627608	0.692272730051394	1	1	1
ENSG00000074356	-0.0702685568322247	-0.0305420457521035	-0.0713754900772281	0.555844447420638	0.783633263844608	0.613757126930288	0.597828163135351	0.566788459860143	0.727847791108498	1	1	1
ENSG00000074370	-0.0941465379966832	-0.751408290267293	-0.651374006480827	0.672846245063903	0.00173167767521097	0.0124163662720528	0.632343875029817	0.0358342887998757	0.109536835179346	1	1	1
ENSG00000074582	0.210767670552602	0.0706481783986399	0.0205533242088269	0.240715344252579	0.630763281331585	0.90998913916992	0.434942387253855	0.529645828955849	0.80513220843271	1	1	1
ENSG00000074695	-0.102784705930941	0.0176038842613431	0.0202502458539549	0.689959859508265	0.94827533676074	0.921261003542333	0.63538887165031	0.604825486114884	0.80513220843271	1	1	1
ENSG00000074696	-0.939426371447371	0.245189973302187	0.553093969397332	0.00075777350594222	0.186270182890803	0.0917699806757906	0.0494836690733082	0.335440292473464	0.30533432670182	1	1	1
ENSG00000074755	-0.796821427066963	-0.306445326400945	0.273959957437925	0.00948999658100909	0.0822007205109418	0.338353604201859	0.122431470020702	0.237727838434655	0.584659450269288	1	1	1
ENSG00000074800	-0.62177993820388	0.225911455101109	0.412400659711745	0.0241079819963332	0.14139801747155	0.0815912766133773	0.168123106766034	0.297996801689821	0.292293628957157	1	1	1
ENSG00000074842	0.0544506273754466	0.207182162973201	0.200664529251323	0.846040052644161	0.350859915766677	0.444359001882406	0.682411193408057	0.432283699450486	0.644031181419486	1	1	1
ENSG00000075142	-0.758870884061271	-0.28105470057883	0.130492389650804	0.000142810193326822	0.0736385772540149	0.362988718036093	0.0223750697183427	0.224065688900308	0.597958208514626	0.469274295271936	1	1
ENSG00000075151	-0.634951817594299	0.0648163611644669	0.524136542838817	0.00196609516775401	0.650195535432986	0.012338777803817	0.0649220870268187	0.532935506604977	0.109536835179346	1	1	1
ENSG00000075188	-0.188345721764449	0.118158871863235	0.195139158322378	0.398715698324738	0.587910901579788	0.243206491851141	0.525306223482317	0.51697734517584	0.515620165722808	1	1	1
ENSG00000075234	0.128454463833735	0.09803266467593	-0.0296388460287314	0.668066816391366	0.61285344232235	0.924763039072325	0.631065134861467	0.525029513441594	0.80513220843271	1	1	1
ENSG00000075239	-0.285745341392385	-0.292016249914328	-0.0636957618709594	0.182875921716152	0.162147761787471	0.660877814429681	0.390715186635636	0.317648644173913	0.743836620842403	1	1	1
ENSG00000075292	0.142327720218723	0.0733490002478354	-0.127592904365376	0.322107649002858	0.529432850801532	0.363048495760189	0.487072107393425	0.501293499787867	0.597958208514626	1	1	1
ENSG00000075336	-0.511435356299523	-0.100423340811677	0.0325406880522445	0.0024331188608162	0.513287860549683	0.849709517489364	0.0723823506911566	0.494018773991078	0.794509287244654	1	1	1
ENSG00000075415	-0.0715911021352829	-0.0572507581916944	-0.299645654468386	0.614028310152296	0.668604103969757	0.0992693735686583	0.61852422551391	0.537833179279049	0.317341377844087	1	1	1
ENSG00000075539	-0.479922189508933	-0.551402831529753	-0.0751730735697259	0.0102287960761999	0.00226617487343971	0.657623715625995	0.126464705000429	0.0399936814112916	0.743604330437751	1	1	1
ENSG00000075711	-0.047670124513237	0.50573436782572	0.250055657742901	0.72859502182066	0.00454169168458026	0.164124353647016	0.646236039324389	0.0580401775192015	0.417552294282125	1	1	1
ENSG00000075785	0.145462571179818	0.022375993373521	-0.0859618144374575	0.235053884787717	0.832648452657703	0.536813189278772	0.432248035978614	0.577578203117489	0.693619137203595	1	1	1
ENSG00000075856	0.0647576065313571	-0.0989008485289594	-0.181804825010167	0.573776875967271	0.386444165844764	0.158567623295096	0.603631106694586	0.448428027373184	0.408043388572684	1	1	1
ENSG00000075884	0.213009486119114	0.113555430380515	-0.117824028450791	0.146814674926241	0.327070600537349	0.393349037718697	0.354943811485684	0.420659123527771	0.609539405099102	1	1	1
ENSG00000075914	0.0176590463429102	-0.192490630190338	-0.170441330465687	0.912999937594918	0.171675646787926	0.329728329331977	0.696208220169311	0.325294261649329	0.580080604270286	1	1	1
ENSG00000076003	-0.595491927318926	0.145858375165836	0.47783549987454	0.0273714597826015	0.539508629379951	0.141583447045956	0.174727425869532	0.505984184391774	0.383086408263225	1	1	1
ENSG00000076053	-0.439428259242257	0.337491432270274	0.374004713108145	0.0160289434151499	0.118715238244421	0.120379169757142	0.144722510659153	0.274727844157789	0.348472311063244	1	1	1
ENSG00000076108	-0.546321217031426	-0.0895218970586339	1.07835711605746	0.143398921579055	0.664635861605884	0.00100057612251332	0.352590527182829	0.536503268481438	0.0264042281235822	1	1	1
ENSG00000076201	0.0726773834884457	0.450169223792172	0.369393635295476	0.639256013834011	0.00249059499535645	0.0217466632331217	0.624559582153538	0.0428367887805665	0.146474783274958	1	1	1
ENSG00000076242	0.0487053145991294	-0.486997143045479	-0.116972256977669	0.771926824825351	0.0321928081591361	0.565743039743422	0.663541021887876	0.143596306059974	0.706898219180495	1	1	1
ENSG00000076513	0.187284160150886	-0.0325850571077458	-0.307523404351432	0.254570865137356	0.790109228657771	0.0524419694150562	0.444158064516911	0.568127970165028	0.228779624107115	1	1	1
ENSG00000076554	0.0618395864823791	0.193611801589572	0.482029065720265	0.806086846266714	0.231376991728708	0.0860812629621594	0.67465412504919	0.371508623777362	0.29806301924555	1	1	1
ENSG00000076662	0.211946982749196	-0.297427996869225	-0.0771343797157548	0.30801078345696	0.2021305787105	0.667467934590571	0.481298529010512	0.350119880034406	0.74625248977823	1	1	1
ENSG00000076685	0.00508705501365243	-0.169960588688115	-0.217625291315586	0.978959236346808	0.337144558007945	0.240528029126672	0.71119185212856	0.425595900562205	0.511393849229606	1	1	1
ENSG00000076924	0.263294353893241	-0.455307265297565	-0.541657545569891	0.151658196492473	0.0110653922819214	0.0160415959864392	0.363323365872802	0.0853899716664843	0.123993555602757	1	1	1
ENSG00000076944	0.0428962211744223	-0.00575515358409209	-0.14246488909654	0.755295484545319	0.958280557298711	0.34150955533428	0.657917429994202	0.606820782334583	0.584940234078849	1	1	1
ENSG00000077097	-0.623835884177395	0.172501217236013	0.886051971570069	0.00787522361879362	0.251324307560668	0.000299338494222517	0.112169658973847	0.381962962053886	0.0177268537946302	1	1	0.98362629201519
ENSG00000077147	-0.288644757115816	0.351208271158068	0.733107454193995	0.21467565556507	0.0285456305425968	0.00347140207295071	0.416727017546964	0.135424193255611	0.0543250312472316	1	1	1
ENSG00000077150	-0.357895432668537	-0.0587891648197712	0.0161626838378268	0.0604474761358898	0.688563443015	0.914763524588951	0.252149509685155	0.543124403345479	0.80513220843271	1	1	1
ENSG00000077232	-0.0130544824408814	0.120789409277016	-0.121378190920271	0.936978558791848	0.473877415879902	0.495630677796272	0.700822015822402	0.478538509936955	0.671026351229846	1	1	1
ENSG00000077235	-0.522713702372856	-0.156410715308042	0.624257179471548	0.0881423564002461	0.274978938513806	0.0415130063082426	0.287208671524565	0.391915343212578	0.207309370792338	1	1	1
ENSG00000077312	0.300867336594313	0.0745023151368061	-0.208620940080407	0.203809286295095	0.630042096552783	0.315164887737132	0.410991139713136	0.529645828955849	0.568962570308838	1	1	1
ENSG00000077348	0.311940618390469	0.237854073214933	-0.0910001533772356	0.168295521511674	0.215502492724847	0.61865661600858	0.3782505255515	0.357795700165757	0.729760050065632	1	1	1
ENSG00000077380	-0.0947280140301344	-0.126813943969157	0.324972910924141	0.665202078596087	0.522670827212082	0.169298027448443	0.630681240179895	0.498719757685617	0.423116252919939	1	1	1
ENSG00000077420	0.215799054625228	0.287716019787837	-0.067482523392904	0.339259987021525	0.141944300657266	0.651739369204891	0.494304680706935	0.297996801689821	0.743571977913577	1	1	1
ENSG00000077514	-0.173226581873458	0.0157890123846908	0.110466173012321	0.211870316726046	0.924801329308729	0.557728987295736	0.414940015621269	0.600440713693833	0.70288506511817	1	1	1
ENSG00000077549	0.314358333680928	-0.218689792954785	-0.27901791452668	0.0771379383781363	0.12832040469314	0.154022820104057	0.272860793045401	0.2854771935028	0.40172502536933	1	1	1
ENSG00000077809	-0.677229265004008	0.284749230530199	0.876407576965537	0.0441637426904966	0.196461359183281	0.0105411482197865	0.215335325846238	0.346716976738843	0.0999063501268805	1	1	1
ENSG00000078061	-0.00790295421029122	0.0590685676863023	0.0418141764197089	0.967361593188512	0.675902799781533	0.816919864233421	0.708891395066533	0.53921621250484	0.791251275215578	1	1	1
ENSG00000078070	0.0025673725345134	-0.0994238509120002	-0.122947402015286	0.988252458083632	0.625761333662585	0.461252083906943	0.713506367247354	0.527850472939333	0.65452673955981	1	1	1
ENSG00000078140	0.0726377342337597	0.0829708412737466	-0.0585935639543309	0.631384570678928	0.544181755665257	0.715306899493971	0.62331742481791	0.506708703755222	0.760417715226174	1	1	1
ENSG00000078142	-0.1884721362094	-0.00371365876712137	0.309319027858026	0.181623688585046	0.97913083787539	0.104879548408356	0.388746597205698	0.611425799270049	0.328640557084304	1	1	1
ENSG00000078237	0.00560108147565594	0.0784034474930056	0.000933742868077032	0.984471351001108	0.700849717694742	0.997092818655392	0.712992284668177	0.545816040345079	0.818565608077347	1	1	1
ENSG00000078369	0.258047347186295	-0.362017815526453	-0.580982045363292	0.026812431056012	0.00279201610368634	0.000310630450403985	0.173590525136177	0.0449721009509768	0.0177268537946302	1	1	1
ENSG00000078618	-0.136562784705929	0.0290759933806622	0.118952835747559	0.246223653376273	0.762903823000025	0.344226016869419	0.437229618910528	0.562622588857619	0.585680447421275	1	1	1
ENSG00000078668	0.0670646196063602	0.185049007650965	0.299345546317378	0.708493428497757	0.323049012779885	0.14312397657025	0.640571476570657	0.418403419122532	0.384859162070318	1	1	1
ENSG00000078674	-0.0884175757069087	-0.240540865422922	0.0320095392336624	0.58187892163794	0.0918333759617586	0.838228632157336	0.605956444231158	0.251184275187689	0.793707806964713	1	1	1
ENSG00000078808	0.145713446009869	0.246107162078531	0.20371599811302	0.36314689928658	0.111631156094166	0.209284245157801	0.508051522360813	0.26843477633688	0.476184554611579	1	1	1
ENSG00000078902	0.283789114846721	0.238581836681972	0.0995391463282531	0.168221992959615	0.217999244821796	0.634456152477251	0.3782505255515	0.358829149458309	0.737257534939697	1	1	1
ENSG00000079134	0.221406936855441	-0.000906165162341869	-0.301894403960115	0.191345368847109	0.993593884210395	0.0945701633789508	0.402582074254457	0.616298935771274	0.307568831646325	1	1	1
ENSG00000079246	0.0611396784839511	0.187423123198895	0.297992568315294	0.676088434137452	0.283009413820319	0.0469653176863976	0.634229243390257	0.396121744244505	0.217312000605996	1	1	1
ENSG00000079332	-0.265027342245675	-0.323090554664388	0.00162151379486839	0.0935449533615438	0.019146477750108	0.991970724653372	0.295490740545171	0.11428935387478	0.818565608077347	1	1	1
ENSG00000079739	0.0284199888246642	-0.236976502462959	-0.194521184827824	0.898007740871149	0.30424377228665	0.422940207828955	0.691351908837044	0.409179657774493	0.629992955763288	1	1	1
ENSG00000079785	-0.0829027779215849	0.0828143048594615	0.304505860356015	0.511378921691342	0.538102621043205	0.0501233286182778	0.580153849940282	0.505366143808584	0.223471886903446	1	1	1
ENSG00000079805	-0.072490010691153	0.0119230107802948	0.10563405964773	0.676286752525928	0.918092026903808	0.516741737709044	0.634229243390257	0.599802969438499	0.679200244476684	1	1	1
ENSG00000079819	-0.536231449332174	-0.00344563198069462	0.592166634506851	0.167932340988226	0.986370929682025	0.120659264793223	0.3782505255515	0.61463644577073	0.348472311063244	1	1	1
ENSG00000079950	1.00187785012913	0.0029717105297523	-0.835360039622843	0.00397178091547128	0.988686602306149	0.00566666571649346	0.0906600195120994	0.615135081080115	0.0720266760895647	1	1	1
ENSG00000079999	-0.128193978229457	-0.00397822429968026	-0.0327490539170998	0.571554620560725	0.978286639275565	0.896352760334298	0.603631106694586	0.611288048516886	0.803932731114121	1	1	1
ENSG00000080345	-0.228570268885772	-0.0352783313385255	0.124436612702611	0.340643875963517	0.809438131570748	0.651911912236855	0.494572292512438	0.571184947847971	0.743571977913577	1	1	1
ENSG00000080371	-0.50086194418274	0.187100951845476	0.337521320053219	0.0103100000508135	0.244845491470069	0.086551512725909	0.126464705000429	0.378358689534419	0.29806301924555	1	1	1
ENSG00000080503	-0.0943984921026274	-0.200329865922431	-0.807917673711248	0.637215639993929	0.447913556773587	0.00468038952561448	0.624559582153538	0.472167318411766	0.0642760885862466	1	1	1
ENSG00000080603	-0.389209666385623	-0.0262854273885637	0.377745197537295	0.146557580563059	0.866454789200619	0.179965339007918	0.354943811485684	0.585659626826812	0.439414959517871	1	1	1
ENSG00000080608	0.126563139323008	0.347608882031547	0.411588067103296	0.451267101096511	0.0962523627514503	0.0189187809383902	0.551506757438012	0.25667247964191	0.139515929642016	1	1	1
ENSG00000080819	-0.143240892129669	0.0226741307597483	0.00787390615464133	0.541647941565308	0.927497157737792	0.970089802997784	0.594859574599764	0.600559722450789	0.8129440328283	1	1	1
ENSG00000080824	-0.255673123369785	0.086214645490857	0.244018328965322	0.203130988552209	0.669316280102838	0.289561556840912	0.410991139713136	0.53819274771765	0.550634499969022	1	1	1
ENSG00000081154	-0.413501144011464	0.00785124687435767	0.0677913916725359	0.00640374921180743	0.957311708946058	0.7105938624345	0.102379600342606	0.606786038070333	0.7581021263807	1	1	1
ENSG00000081177	0.207260410288445	0.480348876958227	0.198300627958118	0.43504255107294	0.12127998376384	0.309518553608712	0.541602854242944	0.277210506577401	0.56305874344873	1	1	1
ENSG00000081237	-0.0954173812872773	-0.0338875839159977	0.0406386516949004	0.717787311977817	0.890477065318723	0.783564512897739	0.643996530916397	0.590798065524818	0.780891311676329	1	1	1
ENSG00000081307	-0.0199816485324235	-0.0431237437681657	-0.0445753019799724	0.893898261889943	0.760902813086653	0.797433216301069	0.690825121174543	0.561535152021504	0.783557394373571	1	1	1
ENSG00000081760	-0.666419009439213	0.149058361855496	0.448034965757977	0.0687939433335893	0.511694171119244	0.258838497035102	0.265787381942034	0.493846445075857	0.528269096134914	1	1	1
ENSG00000082068	0.0311274963405441	0.107270013053567	0.220016167773599	0.829197295770626	0.436886630710981	0.156723156257846	0.680829892187926	0.469745640515346	0.406578597903936	1	1	1
ENSG00000082153	-0.314294017557526	0.548236785871889	0.234711757803371	0.368126676209685	0.00406039387571658	0.507298799192138	0.508996094204207	0.0549379826829155	0.675314688976524	1	1	1
ENSG00000082212	-0.491514343875267	0.0671114414558559	0.320827001516367	0.041405095916508	0.78784764890343	0.292275758974199	0.209055533984889	0.568081705540121	0.55140774815054	1	1	1
ENSG00000082515	0.221926687395631	0.262178094546826	0.0305772858085478	0.326529518555288	0.133784112743629	0.88259233923884	0.487877759276184	0.291246749507314	0.802821578953042	1	1	1
ENSG00000082516	-0.336868633158428	0.0351750113044067	0.340501828599336	0.0495524295213301	0.808114078321071	0.0505381680893857	0.22656784959515	0.570718493375341	0.224476242757707	1	1	1
ENSG00000082701	-0.483663750950723	0.0771386755546955	0.777936166189972	0.0583753588843142	0.580645156191059	0.0058609214367878	0.247308637869771	0.515626792631558	0.0730357783530562	1	1	1
ENSG00000082898	-0.251777337959608	-0.157416585845859	0.0877924759613756	0.0600347373427878	0.20149199230267	0.497017105952711	0.251948070698956	0.350005241686537	0.671436872724571	1	1	1
ENSG00000083123	0.119186910052211	0.195704013143949	-0.0144745879691745	0.438076976841689	0.395796784752153	0.928620756016732	0.544158912346959	0.452168103027767	0.80513220843271	1	1	1
ENSG00000083223	0.191952513639588	0.395272404401651	-0.0627397833367297	0.211254134416618	0.00794636235779555	0.635990026073718	0.414770171261894	0.0723201478409612	0.738006865992976	1	1	1
ENSG00000083312	0.0149038963302535	-0.302286410388223	-0.124690457955583	0.913381813596256	0.0449598338210853	0.408496482466848	0.696208220169311	0.170555888609277	0.621561350354951	1	1	1
ENSG00000083520	-0.0770238249840342	-0.631518399019127	-0.189973764106781	0.525373805851499	0.00111515857615306	0.230809419420604	0.587347554109537	0.0279413517691243	0.502666948201353	1	1	1
ENSG00000083535	0.0193296689650639	-0.022273917511644	-0.0255386825827877	0.899844623280703	0.84954317759267	0.876786426630786	0.692233735714858	0.580404700470772	0.802185232589453	1	1	1
ENSG00000083642	-0.264209606392416	-0.152546713835404	-0.0203066244845462	0.15875626135895	0.458881205149015	0.919496717193238	0.371985814919706	0.475402692810853	0.80513220843271	1	1	1
ENSG00000083720	-0.22905749844194	0.445597023441247	0.982665077849466	0.337481150460194	0.117796355202	0.000964974067771841	0.494304680706935	0.273415383560844	0.0262363829393878	1	1	1
ENSG00000083799	0.329984087760703	-0.0572062330214616	-0.218389447844222	0.0242562679447019	0.642074517393072	0.165267621287925	0.168656751175524	0.531133190508096	0.419010923795	1	1	1
ENSG00000083845	0.480419818319358	-0.176968210363997	-0.529004462077813	0.0670394736624744	0.369481903626906	0.0721014362604648	0.263466778449187	0.442600782133982	0.271495047958301	1	1	1
ENSG00000083896	-0.0478966230477986	-0.132476558264299	-0.0454924655007993	0.680651010318363	0.247851228130858	0.719080259864843	0.634724756961202	0.380851164373889	0.761729636134928	1	1	1
ENSG00000084070	-0.203315964451129	-0.114224182107103	0.0420006114212658	0.392573044336625	0.607928814717886	0.867335370564322	0.522905744810015	0.524111253067866	0.799517031050709	1	1	1
ENSG00000084072	0.203114039286952	-0.20742504332034	-0.311911892953447	0.158526227922215	0.0861112087003759	0.0447529094457359	0.371817523157713	0.241895429972887	0.215447597688091	1	1	1
ENSG00000084073	-0.0192291632885599	0.0970651728007048	0.285981243628626	0.93050042635591	0.560982606598674	0.200667603132032	0.699623803003515	0.510622003976088	0.467856133707277	1	1	1
ENSG00000084207	0.153876873886604	0.00137366154245428	-0.180566310639932	0.455455373836141	0.992978524922614	0.375704942172616	0.554319307809264	0.616298935771274	0.602668461377381	1	1	1
ENSG00000084463	-0.433184127251347	0.144754758062631	0.839790760685845	0.0404522419247798	0.322447952138684	0.000749484287738411	0.208993028626376	0.418158649355365	0.0243046895844363	1	1	1
ENSG00000084623	-0.0788962927858743	-0.128615533542982	0.033230786190628	0.6396335047358	0.337409788053588	0.828761261418114	0.624559582153538	0.425595900562205	0.793255677167872	1	1	1
ENSG00000084652	-0.550272507739294	-0.286316337181851	-0.0797495852806322	0.130515609234295	0.212653391339136	0.829229129210697	0.341022921264637	0.357506793737139	0.793255677167872	1	1	1
ENSG00000084731	-0.201061110813283	0.490983376735041	0.883958853298112	0.660358245843955	0.161290487186777	0.0499867323100401	0.629847414462705	0.317501580534068	0.223471886903446	1	1	1
ENSG00000084733	0.0593454379927185	0.282497331475876	0.107300185962065	0.590852776360191	0.0285586425808904	0.419033446823002	0.611182709743575	0.135424193255611	0.627245101241716	1	1	1
ENSG00000084754	0.0238670719008697	0.041848286323833	-0.0901476564017506	0.860328840139217	0.732290210386212	0.541102371966902	0.683987353903439	0.552904044803961	0.695713696234681	1	1	1
ENSG00000084774	-0.556845617924703	0.103498728222338	0.613403217235198	0.0178958583308873	0.557508636472719	0.0256633902609955	0.151287897145665	0.510622003976088	0.157497011446097	1	1	1
ENSG00000085224	0.010277653182444	-0.00197674705928375	-0.0164077216815353	0.932851420755178	0.984232874797839	0.897427881491863	0.699623803003515	0.613613338643267	0.803932731114121	1	1	1
ENSG00000085231	-0.260392146828477	-0.741714890728453	-0.366271468590135	0.374502718144734	0.0884071114772995	0.363594521673855	0.511708906892154	0.244781746768961	0.597958208514626	1	1	1
ENSG00000085365	0.567945948041483	0.390855825263349	-0.385920666939387	0.0230946478149376	0.0398094533436473	0.0178879366459021	0.166340626636971	0.161457866960383	0.134493326276271	1	1	1
ENSG00000085377	-0.535560882481574	0.0119886091404787	0.173876526089904	0.00730744221317287	0.945679384655259	0.353801036231126	0.10947813590365	0.60411902114081	0.592238408593845	1	1	1
ENSG00000085415	0.0667605740422571	0.182865668527469	-0.0586466438586948	0.621349416136198	0.20158564727289	0.663341909026238	0.620127327728783	0.350005241686537	0.744891323247693	1	1	1
ENSG00000085449	0.231859482999067	0.144910111229889	0.102943103801101	0.226282390449537	0.464035425588195	0.645228487722054	0.425899789267922	0.477511079496651	0.74155705379455	1	1	1
ENSG00000085511	-0.0221804247842094	0.334514917737979	0.599463668966357	0.892964931650997	0.118348479959855	0.0125336962761988	0.690825121174543	0.274191748656725	0.109536835179346	1	1	1
ENSG00000085662	-0.337708460737609	0.0935786296735851	0.0571401989169844	0.0448201716895491	0.566989481955983	0.737878230314326	0.215577862205777	0.511644509324737	0.766043004793778	1	1	1
ENSG00000085719	-0.102897382810155	-0.441721661170522	-0.338681323140603	0.381142422224631	0.0017610257743224	0.0255811149621191	0.515684312921693	0.0358342887998757	0.157497011446097	1	1	1
ENSG00000085760	0.0583990662821155	0.239811740750557	0.466301502156127	0.688295269812797	0.168093670295632	0.0203780600934065	0.635328549144239	0.322215678312505	0.14422628697581	1	1	1
ENSG00000085788	0.0226498225405171	-0.110417758881204	0.0551869261024586	0.887571070023559	0.457966295070209	0.698255262483922	0.688682122226043	0.474939722208856	0.755418044852715	1	1	1
ENSG00000085832	-0.340394361447416	-0.010777177010514	0.0370781245616659	0.0733027031054931	0.917240190761286	0.828717096195015	0.268875966220751	0.59979091464133	0.793255677167872	1	1	1
ENSG00000085872	0.159398880497843	0.237335770418712	0.24694887444888	0.369299664043596	0.120850184499742	0.15844608768336	0.508996094204207	0.276973239082606	0.408043388572684	1	1	1
ENSG00000086061	-0.113763742262629	0.0798436702646748	-0.0625013048138518	0.614197783693925	0.684653742165968	0.797478777153032	0.61852422551391	0.541931800668181	0.783557394373571	1	1	1
ENSG00000086065	0.542962439732126	-0.140280214893434	-0.294436770074921	0.0126890408832026	0.343807177948873	0.246943862866384	0.13405143029492	0.429131309051976	0.516594383398483	1	1	1
ENSG00000086102	-0.0922528295021646	-0.324321369325763	-0.111989790349175	0.512727099454672	0.0170619044715222	0.467845001905619	0.580614299807785	0.107539357509672	0.660427936238069	1	1	1
ENSG00000086189	0.0810340407754589	-0.289013172959795	-0.50470729339603	0.640634574222277	0.0730459318935586	0.00694278766500043	0.624976478905027	0.223941120921848	0.0773091199771786	1	1	1
ENSG00000086200	-0.0965652062565696	0.0451807101691357	0.221730110785058	0.558420387753467	0.782766338323118	0.205915295992547	0.598416451404474	0.566788459860143	0.471902736555264	1	1	1
ENSG00000086504	0.132562159520034	-0.603237851376425	-0.687784982066641	0.426801367761554	0.00103708393206188	0.00220430575363584	0.538934217798209	0.0273349940425872	0.0436271094199164	1	1	1
ENSG00000086589	-0.0538219859242647	-0.0609038391365299	-0.0402451660832235	0.641157067824415	0.614768944002639	0.750921308721677	0.624976478905027	0.525344402798477	0.772607286938464	1	1	1
ENSG00000086598	0.0414140902270613	0.113100912800605	0.0487406362054586	0.818803789751971	0.513603924537298	0.7722629459988	0.679602934486648	0.494018773991078	0.779660511215844	1	1	1
ENSG00000086758	-0.50117639957491	0.131040098361979	0.281133785993032	0.0641452965934929	0.336555666232023	0.322039039543297	0.255944600504671	0.425595900562205	0.573662390455726	1	1	1
ENSG00000086827	-0.133303589410636	0.210828384715302	0.788597547160289	0.446457472407616	0.290363017666121	0.00085007701646853	0.548842629134189	0.401725606111499	0.0248710408147159	1	1	1
ENSG00000087087	0.1876063885435	0.0243292143429965	-0.277014997761305	0.176730363567864	0.807786166439281	0.0528148345406819	0.383612976458295	0.570718493375341	0.22929139011834	1	1	1
ENSG00000087088	0.257558465814728	0.0255018019057598	-0.249417699849428	0.065217913916897	0.846635772261704	0.115628908517671	0.259343800899389	0.580129794798485	0.342211775211135	1	1	1
ENSG00000087111	-0.00479189707822254	0.471272405332696	0.123392488343758	0.971654893283891	0.0221669984880276	0.525423061774621	0.709394006064498	0.122251691297813	0.685208830348774	1	1	1
ENSG00000087191	0.26069685148671	-0.347166082427731	-0.623374072947605	0.169211131160348	0.0162897693265866	0.00431785346083142	0.378849802288289	0.104954287284537	0.0599086705958544	1	1	1
ENSG00000087263	0.0747981859017284	-0.131768199427009	-0.0222243432611255	0.649960414849012	0.424690018499197	0.882794675390165	0.626431461315269	0.463897623143054	0.802821578953042	1	1	1
ENSG00000087269	-0.478339473518541	0.0586000695180514	0.42542475917664	0.0560319191514968	0.737932251913166	0.0501460028939289	0.24251137687252	0.554412778118474	0.223471886903446	1	1	1
ENSG00000087274	-0.245488008551488	-0.0164731958152138	0.0654104344262731	0.153975010611145	0.881490099755744	0.69044464900419	0.365889882194622	0.588684420024625	0.754300180657206	1	1	1
ENSG00000087299	-0.19630141820933	0.774413488017443	1.568204364505	0.513377489405793	0.0383952736067497	0.000303261405740054	0.580614299807785	0.157432734139861	0.0177268537946302	1	1	0.996516979261817
ENSG00000087302	-0.0283995916836543	0.132857527710396	0.0105194442325852	0.86612779543624	0.269632873002983	0.949200842011652	0.684964639869687	0.388656546717947	0.809512046453092	1	1	1
ENSG00000087365	-0.154998128851606	0.0476068241499421	0.0670060372746605	0.227560939058155	0.715066944732842	0.60674721376417	0.426438872500324	0.549508107424597	0.726498960159368	1	1	1
ENSG00000087460	0.6411698702387	0.0799021362016014	-0.0157826337455187	0.0336136490321593	0.643897834764094	0.949905330370092	0.189897295566947	0.531133190508096	0.809512046453092	1	1	1
ENSG00000087470	0.125533246727679	-0.49037961329977	-0.635289629295458	0.469210721289872	0.00312203565881634	0.00173359600377761	0.561465263607402	0.048368471855585	0.0381500061873669	1	1	1
ENSG00000087502	0.140408680462251	0.612769709536708	0.443768763361393	0.320502345456679	0.0138158926268314	0.0452286327164615	0.486582745906877	0.0963566657271603	0.215447597688091	1	1	1
ENSG00000087842	0.937401030196988	0.19306713995576	0.203434790601667	0.142727709430651	0.729381436771038	0.345783128385895	0.352590527182829	0.552421152754946	0.58715739872586	1	1	1
ENSG00000088038	0.0904501208049934	0.259941028191451	0.140398514890724	0.525764149408731	0.062873335351204	0.337134538856117	0.587347554109537	0.204007683335923	0.584659450269288	1	1	1
ENSG00000088205	0.0809055403396876	0.516021530664618	0.730017404749174	0.764196894664728	0.0659703409562939	0.017212147924947	0.660391868741269	0.20978217158518	0.130874586055762	1	1	1
ENSG00000088247	0.352787170238702	0.093538947157823	-0.13656616933605	0.0246093101884558	0.452682604472316	0.389420831959951	0.168878987321126	0.472167318411766	0.608355468192188	1	1	1
ENSG00000088325	0.00016885717595475	-0.182945156752292	0.0275937596124401	0.999227593122208	0.247964660491743	0.847199386224246	0.714867401945582	0.380851164373889	0.793707806964713	1	1	1
ENSG00000088387	-0.987986210468153	-0.0604246853556182	0.838548367815143	0.115761437327519	0.898863829031959	0.0608165573530937	0.325038572254031	0.592873735406722	0.2503038889615	1	1	1
ENSG00000088832	-0.310085951117833	-0.0486377263920062	0.0465379690444621	0.238769340337256	0.78151769279191	0.82661066413605	0.434942387253855	0.566788459860143	0.793255677167872	1	1	1
ENSG00000088833	-0.221979842235329	0.0621587502365026	0.170030280731748	0.142224091519608	0.655020886412653	0.305605568409778	0.352590527182829	0.53476659411132	0.560924639998349	1	1	1
ENSG00000088888	-0.127097848141855	-0.0933563414485583	0.0575092950272763	0.593004433918783	0.641243613056063	0.831709526069215	0.611182709743575	0.531133190508096	0.793447954293658	1	1	1
ENSG00000088930	-0.446107492522346	-0.359172946083092	0.0392783835686718	0.0410844356729218	0.0368965486387089	0.803068762145915	0.208993028626376	0.153763262583472	0.785616192708271	1	1	1
ENSG00000089006	0.598143729624539	-0.0497957950740708	-1.06585373144931	0.0618965020358109	0.804796912054527	0.00131552237736138	0.253279248138794	0.569909528868898	0.0316546579554209	1	1	1
ENSG00000089009	0.601033115525126	-0.774309109177773	-1.48575243934444	0.0427540158282077	0.00845135281326854	0.000500454080723349	0.212645482414373	0.0742523247670676	0.0204100379646807	1	1	1
ENSG00000089050	-0.686717426983013	-0.0770491067396382	-0.0520930986757092	0.0689517805751656	0.68700411179473	0.865628339233968	0.265787381942034	0.542739006379072	0.799517031050709	1	1	1
ENSG00000089053	-0.000220551622777747	-0.110320924429252	0.0253126489836673	0.998854894758289	0.467108599499877	0.857067733635854	0.714867401945582	0.477511079496651	0.796660741316728	1	1	1
ENSG00000089063	-0.176218890623736	-0.251258359730282	-0.457068019048016	0.670090420979843	0.47409094841606	0.376196279915694	0.631695205088537	0.478538509936955	0.602744201614795	1	1	1
ENSG00000089094	-0.0850128943789521	0.0385832347051984	0.773861916138391	0.742202573303216	0.840038774903277	0.00175748968460776	0.652817580807934	0.578980440146225	0.0381500061873669	1	1	1
ENSG00000089154	-0.0434592671060147	0.0461588883489779	0.221010951677409	0.836127101495961	0.800640345619995	0.319218928750928	0.682173396304332	0.568752127089678	0.572441955761887	1	1	1
ENSG00000089157	0.0796647956776205	0.1091643191684	0.074589583696462	0.681689909002433	0.600607206729233	0.68417647755132	0.634724756961202	0.521986603099183	0.751983836936023	1	1	1
ENSG00000089195	-0.024444504151819	0.0784859509818377	0.000632519632887653	0.886290370157293	0.713925276437975	0.997479144987147	0.688682122226043	0.54905275952954	0.818565608077347	1	1	1
ENSG00000089248	0.913068850373971	-0.383466664980837	-0.664817226995106	0.00100318339384669	0.033843078353557	0.0232010500126748	0.0501122991249012	0.146522387538541	0.150481480998702	1	1	1
ENSG00000089280	0.407179118255089	0.30566684369477	-0.160868338053855	0.0601885694395562	0.111561104991586	0.435147744673173	0.252122298306582	0.26843477633688	0.636801309163508	1	1	1
ENSG00000089289	1.2121638503078	0.353717080209037	-0.788140352362837	6.0943709546241e-05	0.0422224589277769	0.00386789387801349	0.0223750697183427	0.167040568704756	0.0572707702802823	0.200261029568948	1	1
ENSG00000089597	-0.0487465138613284	0.253877167588771	0.0992957521522997	0.743671324915538	0.114000401606013	0.517960274847537	0.652817580807934	0.270832237644814	0.679924657467189	1	1	1
ENSG00000089639	0.0932444425659183	-0.0677004503659808	-0.0601848558335878	0.483390974837376	0.622568402911691	0.701584819684268	0.568982718955529	0.526871262939624	0.755728416914334	1	1	1
ENSG00000089737	0.0144273640208814	0.0164659103631443	0.240728282721799	0.904508942745399	0.892531258784132	0.0923436091376759	0.694457998980512	0.591659449264116	0.30680334203693	1	1	1
ENSG00000089820	0.41678851359792	-0.0101618648969356	-0.379631477330651	0.0109196280100728	0.941423481540387	0.0349097102064147	0.127043638575583	0.6033668437215	0.184608619450537	1	1	1
ENSG00000089902	-0.264079722267168	0.259549087097177	0.564878892154952	0.109401533489856	0.121779462016321	0.00582594006099036	0.317434949165157	0.277520048345719	0.0729375322608545	1	1	1
ENSG00000090013	0.678498544075899	-0.104623376857918	-0.557814909814059	0.0408924014021778	0.703643203094406	0.112979540921324	0.208993028626376	0.546335988368966	0.33941146016604	1	1	1
ENSG00000090054	-0.328897538464003	-0.136742144231782	-0.0757546085353	0.01785571560183	0.33946920341512	0.626262382971566	0.151287897145665	0.427479789476641	0.73378263843883	1	1	1
ENSG00000090060	0.140125375947929	0.190745033983998	0.182469289351801	0.239957982832255	0.158177645200548	0.183173311745287	0.434942387253855	0.314115967285669	0.443584363569372	1	1	1
ENSG00000090061	0.100411726672818	-0.0731989590484783	-0.0489591186073686	0.439814753061361	0.485447841005975	0.740675415711682	0.544877546175585	0.484381366953267	0.766043004793778	1	1	1
ENSG00000090263	-0.0224256452854437	0.0697303276670082	-5.21607703964733e-05	0.910749808393927	0.646397157896744	0.999734536231796	0.69592362747989	0.531595761489812	0.818918437978204	1	1	1
ENSG00000090273	0.0604609829517465	0.405406651329808	0.85127696787059	0.683496256736746	0.047947719115224	7.11666574667055e-05	0.634724756961202	0.17757556172249	0.011268112138177	1	1	0.233853636435594
ENSG00000090339	-0.211420122885318	0.0202118701258912	0.114670885517355	0.323627446716542	0.941826293864612	0.674820474553802	0.487235465758927	0.6033668437215	0.749340401475819	1	1	1
ENSG00000090372	-0.0491613088166345	0.339782892452366	0.269859915552009	0.717039353859266	0.0265013464159811	0.114051564899242	0.643925640478237	0.132854288081692	0.340721838793114	1	1	1
ENSG00000090520	0.0435108124069779	-0.112504880108378	-0.297564992718571	0.840778865216856	0.321495640210454	0.199503260279695	0.682411193408057	0.418158649355365	0.466145001333797	1	1	1
ENSG00000090615	-0.455680602403365	-0.0637800092521754	-0.0584483163317525	0.0939933728957365	0.780066969876305	0.800441259346888	0.296096886588801	0.566788459860143	0.785179356368584	1	1	1
ENSG00000090621	0.263326550519413	-0.392177307476594	-0.802303607541604	0.266829537858404	0.0446317199357158	0.00279193349940488	0.452198791820903	0.169946497053608	0.0476141670468749	1	1	1
ENSG00000090686	0.0258933376055565	-0.210902580089318	-0.0116182596747024	0.861252099756897	0.112984154207059	0.9328200732031	0.684271691146182	0.270725978230174	0.80513220843271	1	1	1
ENSG00000090857	-0.248106096319705	0.0764103214353878	0.407682928678842	0.608092130147033	0.824600817899386	0.319874261421299	0.617201880046726	0.57530194606528	0.572678582357939	1	1	1
ENSG00000090861	-0.0322163988712952	-0.0195226065633417	0.185172864791919	0.884853908695355	0.917625945075761	0.418984745859253	0.688682122226043	0.59979091464133	0.627245101241716	1	1	1
ENSG00000090863	-0.442778980317948	-0.394464778419094	0.0906182788405215	0.0410832659127584	0.0269042936978666	0.596821006500104	0.208993028626376	0.132854288081692	0.72084525503193	1	1	1
ENSG00000090889	-0.0190570956886228	0.597996324545778	0.836863618538287	0.961153189359629	0.0957574382865993	0.0378390380850614	0.706998020901446	0.256051041383948	0.192898867651063	1	1	1
ENSG00000090989	-0.465016456208667	-0.149297687971885	0.379693297270265	0.0094934788107361	0.171977131745075	0.0221642388662316	0.122431470020702	0.325294261649329	0.14767091642923	1	1	1
ENSG00000091009	-0.138794191676271	0.0207208208609542	0.217600486897738	0.27429800200825	0.869285138284536	0.119872878135901	0.457805328238841	0.586126776845245	0.348444376086075	1	1	1
ENSG00000091039	-0.601868694018263	-0.0272498678940873	0.480272966367891	0.00301179477033471	0.831163579980759	0.0209180713823911	0.0825534288458602	0.5771032137133	0.14477826311373	1	1	1
ENSG00000091127	-0.17254936073748	0.170728898543708	0.545752664479624	0.329481222222698	0.428882685714961	0.00951089572391092	0.489352674139017	0.46572013596398	0.0948035486216445	1	1	1
ENSG00000091140	0.00809861759600089	-0.0725488060420215	-0.0465154258941685	0.953926964612526	0.682530571619452	0.777108651882207	0.705355453188553	0.541523579571219	0.780074408444137	1	1	1
ENSG00000091157	-0.844675658235178	-0.0511699232083979	1.05848371801906	0.00680859581744334	0.793245879879354	5.95023253706731e-06	0.105968565561254	0.568127970165028	0.00400403126851788	1	1	0.0195524641168032
ENSG00000091164	0.192570013965965	-0.252330529823021	-0.229061581497298	0.246030411087208	0.150490666873562	0.271502010959114	0.437229618910528	0.306101564796833	0.540130581660056	1	1	1
ENSG00000091436	-0.648679813616511	0.468870960944994	0.234869416722985	0.0316219770451746	0.00807630337416216	0.282692829896564	0.185184543769612	0.0728493882601293	0.546593301493245	1	1	1
ENSG00000091483	-0.0852852123938271	-0.280118080676305	0.032164797855719	0.663831646850255	0.150649538012907	0.841298554563806	0.630681240179895	0.306101564796833	0.793707806964713	1	1	1
ENSG00000091527	0.054641381848472	0.153416687208363	0.114891568760609	0.730311107457852	0.301257815307968	0.459977341404493	0.646236039324389	0.406794567783969	0.65452673955981	1	1	1
ENSG00000091542	0.204813764960288	0.435761148241935	0.289463132994906	0.392932239250361	0.0491198107319441	0.189911288800782	0.522905744810015	0.180598196953365	0.452772824317315	1	1	1
ENSG00000091640	0.156511473698403	-0.0837648445321655	-0.149325803939933	0.33139300453484	0.516865599026809	0.423150851599198	0.49098340318148	0.495744343547163	0.629992955763288	1	1	1
ENSG00000091732	0.228466786099017	-0.119247645428455	-0.358155587828819	0.197512812811755	0.486442080101139	0.0587153878493091	0.406111691662074	0.484715164565964	0.24481612741851	1	1	1
ENSG00000092010	0.0779991168993296	0.254660453479255	0.294974735237199	0.51136085598444	0.0966790015354057	0.0419166231441698	0.580153849940282	0.256889647457588	0.208269213014617	1	1	1
ENSG00000092036	0.0823501435741015	-0.953345934617893	-0.701622747588726	0.683755101589687	0.000424820776915337	0.0246762261754617	0.634724756961202	0.0179497581718631	0.154626205896046	1	1	1
ENSG00000092094	0.232904137933973	-0.167467757763709	-0.282583630275483	0.13338692840226	0.215712037969198	0.121572748889232	0.344377013967159	0.357795700165757	0.350358673733849	1	1	1
ENSG00000092098	0.530156934191939	0.263792332636989	-0.193616135315025	0.0014569808871802	0.02986115177702	0.196946956518439	0.0561710771078572	0.138682263405901	0.462985404778529	1	1	1
ENSG00000092108	0.00294561278046654	-0.41171152914315	-0.382914094587762	0.983341084897743	0.0368809877795275	0.0330916047212266	0.712455935109238	0.153763262583472	0.179219372560977	1	1	1
ENSG00000092148	-0.469909121336546	0.119058293468244	0.377924172396443	0.0154425426699395	0.365800784525051	0.0875236678625097	0.144348752357429	0.440945050630814	0.29806301924555	1	1	1
ENSG00000092199	-0.32083340202987	-0.130887237442213	-0.350161134309938	0.0947453325528064	0.425817777346831	0.0825863574033603	0.297137944012787	0.464379691532172	0.29293945351753	1	1	1
ENSG00000092201	-0.159338999049097	0.20158013950904	0.0340619998823881	0.318935331567015	0.174849123498033	0.831266973363437	0.486031380549615	0.326523224117274	0.793441534802617	1	1	1
ENSG00000092208	0.363178347015807	0.174594903367266	-0.186552935340177	0.0515027852691828	0.238219070582325	0.297164947357834	0.231876460540071	0.375666213388603	0.555081959233177	1	1	1
ENSG00000092531	0.0439555134313027	-0.4000332717697	-0.0602378163628579	0.760821401622213	0.00489162332027391	0.680959027144241	0.659704989213931	0.0597779423137594	0.750710766482445	1	1	1
ENSG00000092621	0.336750344935463	0.100393428617658	0.104948871629658	0.496066761273812	0.829818607432786	0.640487392572833	0.574862511121255	0.576563858092575	0.739944140516188	1	1	1
ENSG00000092820	-0.122610979661951	0.207021041990505	0.313404263523589	0.452969010586383	0.106262686925112	0.0747051767232206	0.553011555908905	0.266826562497427	0.277355130675611	1	1	1
ENSG00000092929	0.37362044508905	0.311965860637593	0.0552970582505514	0.0244668290096925	0.125877087526888	0.699014523629021	0.168878987321126	0.282788484506405	0.75548754727014	1	1	1
ENSG00000092964	-0.644753161081616	-0.0243711532381813	0.398567877744178	0.116857674469845	0.942153581948305	0.267504064176623	0.326168185082128	0.603386053138391	0.53693921064	1	1	1
ENSG00000093000	0.122867013112874	0.0891084081827993	0.0581093968845604	0.43852251369259	0.589236469211095	0.77460198743756	0.544160544431625	0.517246537184756	0.780074408444137	1	1	1
ENSG00000093010	0.44378019969537	0.170534268435268	0.124348573158021	0.0086009224657965	0.382509420385638	0.514872628053434	0.11550570445857	0.448021243191399	0.678868961837463	1	1	1
ENSG00000093144	0.148359651482093	0.72413812205325	0.0155096262482567	0.529971585331738	0.000958653363982808	0.932565716419239	0.588621139003478	0.0261638527135726	0.80513220843271	1	1	1
ENSG00000093167	-0.128916875291291	-0.462562708168303	0.15314743430679	0.61711709308413	0.0622490905715876	0.435782775122835	0.618852569326636	0.204007683335923	0.636801309163508	1	1	1
ENSG00000094880	-0.48003114197991	-0.379570690609281	0.0287058862518149	0.0281903731652698	0.0407916000198604	0.895923906479921	0.176311719026268	0.162648012719678	0.803932731114121	1	1	1
ENSG00000094914	-0.0495495635200654	0.0203585645331179	0.00825696746053717	0.780134267339728	0.874056956041771	0.960458377162228	0.666461725928144	0.586137730537823	0.81089002040867	1	1	1
ENSG00000094916	-0.113388606953647	0.235022396498224	0.451108149251308	0.614272561654894	0.18521068998788	0.112039200660688	0.61852422551391	0.33533569199503	0.338087146985084	1	1	1
ENSG00000095002	0.00857262762021456	0.122599761288223	0.0046375923937901	0.94234360876209	0.439479353191931	0.976843653077636	0.7024959338402	0.469811434444665	0.814040570488017	1	1	1
ENSG00000095139	-0.320489671929389	0.132956333346361	0.42019482311383	0.0432971031649253	0.410453754854047	0.0176724746540589	0.212876339145242	0.459588857091244	0.133619820107645	1	1	1
ENSG00000095261	-0.095120013441115	0.0757117288036767	0.24231187208581	0.659418613447282	0.592843321731984	0.337166625796178	0.62975800833485	0.519288968295361	0.584659450269288	1	1	1
ENSG00000095319	-0.197033747032163	0.321013567980359	0.776928417193949	0.369148343670558	0.0554574641541165	0.00362897555272431	0.508996094204207	0.191091124238369	0.0550728254492503	1	1	1
ENSG00000095380	0.125286656000172	-0.00146597186551541	-0.0703177319734483	0.496249097451875	0.992994615872042	0.664856933373421	0.574862511121255	0.616298935771274	0.745268786444313	1	1	1
ENSG00000095564	-0.0785300039878733	-0.471961670875858	-0.385017665516124	0.64258196912286	0.0438011323019361	0.0911257163622204	0.625587004602663	0.169946497053608	0.305076264418174	1	1	1
ENSG00000095585	0.327795180109968	0.0615598381266876	-0.13812780236092	0.226605131540077	0.782453351426547	0.401905365428165	0.425899789267922	0.566788459860143	0.615905352775043	1	1	1
ENSG00000095906	0.335630166613742	-0.116237114498859	-0.287694176002249	0.0399541682363666	0.551809706037638	0.209805298991573	0.20866327979386	0.507669641472661	0.476966924464011	1	1	1
ENSG00000096060	0.422382221833604	1.04745606066806	0.398055254477062	0.610834965648286	0.160243349319501	0.313818838339356	0.618241455628184	0.316668870701859	0.567293524091953	1	1	1
ENSG00000096063	-0.0860435785047908	-0.255456011069715	-0.0216395219704876	0.687128920203302	0.126258600031248	0.925244801947119	0.635328549144239	0.282800791611196	0.80513220843271	1	1	1
ENSG00000096080	-0.0151321178913834	0.0208938307395933	0.0270286604032292	0.920220732071622	0.879030844211031	0.855668160696748	0.698184744230218	0.587815754788138	0.796525519091607	1	1	1
ENSG00000096401	-0.25664884839766	0.292598304345104	0.311043522559684	0.0448555897280292	0.164960623527796	0.177060645260732	0.215577862205777	0.319154229705298	0.435239850898999	1	1	1
ENSG00000096746	0.0156374251924721	-0.143640203603346	-0.0355503347385444	0.917394492923804	0.221096523751771	0.824225108840069	0.697271267123696	0.361290150187897	0.792622607540166	1	1	1
ENSG00000097021	0.252096972935817	0.254716561323625	-0.315750016832508	0.370031083108577	0.282910949075718	0.226867382418716	0.508996094204207	0.396121744244505	0.498070272055059	1	1	1
ENSG00000097033	-0.150400735196585	-0.239342582235826	-0.170746285861788	0.253833371138788	0.123967484009686	0.275342163857859	0.443859886848163	0.28036967063588	0.541368255499714	1	1	1
ENSG00000099203	0.510352276571347	-0.110181274486696	-0.490191251584156	0.0160598504953566	0.606237155982021	0.0345138809486538	0.144722510659153	0.523909161299056	0.183597512635704	1	1	1
ENSG00000099219	-0.109629563054592	0.111214577091628	0.364038577395134	0.655927001131973	0.59486922347138	0.100406767603464	0.628145838904427	0.51982159755264	0.31989724106021	1	1	1
ENSG00000099246	-0.113661444438077	0.162471660501267	0.195489256920647	0.448971547459746	0.24021660243807	0.239708407327331	0.549845017407673	0.375888333938615	0.510861799750382	1	1	1
ENSG00000099331	-0.0939274055308664	0.259985676267149	0.341219311161492	0.725176292411133	0.190786521602803	0.141907217289719	0.645335136761466	0.340851462537013	0.383086408263225	1	1	1
ENSG00000099381	0.0655617138049512	0.37549910069243	0.308768034590322	0.633686705126829	0.0186341191029193	0.0755330507964053	0.62364396260575	0.113297327123002	0.278897582210517	1	1	1
ENSG00000099622	0.0149533854167714	-0.150703961245479	-0.00293798357359628	0.932159500174137	0.258998140841439	0.985545083442982	0.699623803003515	0.384805924981254	0.816740305843987	1	1	1
ENSG00000099624	0.0682736295568511	0.397103551038138	0.105654658533496	0.765995868134323	0.044227135621241	0.658135661798804	0.66111229629525	0.169946497053608	0.743604330437751	1	1	1
ENSG00000099783	0.271681554155312	0.186376434341692	-0.166832359000085	0.14378276063781	0.389864884109069	0.417875495914154	0.352590527182829	0.451107796724418	0.627245101241716	1	1	1
ENSG00000099797	-0.309843054087832	-0.294610539199263	-0.108319110396986	0.242236044948458	0.231890856592939	0.728057370102346	0.435681875314435	0.371745501895453	0.76407630972553	1	1	1
ENSG00000099800	0.153653519552358	0.0471418369651523	-0.403193478074443	0.572838657838138	0.863417656830321	0.130489461328305	0.603631106694586	0.585355718525511	0.365490054671052	1	1	1
ENSG00000099804	0.0899457354546105	0.320261962601022	0.0934288417818529	0.68731527114193	0.114007097061105	0.649757293591022	0.635328549144239	0.270832237644814	0.743571977913577	1	1	1
ENSG00000099810	0.36178998815513	0.312989661978381	0.154658384448918	0.195092236530458	0.340491234998314	0.457988840746733	0.404260243089002	0.427592944845674	0.65452673955981	1	1	1
ENSG00000099817	-0.146737818222808	-0.601772370800074	-0.255183695395122	0.38703720444149	0.00267347548872437	0.233284478973223	0.519068283386162	0.0442623482927915	0.503550353009131	1	1	1
ENSG00000099899	0.0393708041562229	0.183281117367847	-0.0334328131054127	0.794794355968475	0.217063677200652	0.808262200398063	0.670215171901762	0.357881310164417	0.788540641042331	1	1	1
ENSG00000099901	0.0406476882489062	0.0700685030175507	0.207001223456835	0.828401786889042	0.743790655802267	0.387837138109944	0.680829892187926	0.557479182222032	0.607023694285388	1	1	1
ENSG00000099940	0.000354630767256127	-0.247512757824395	-0.263403802684611	0.99823492240742	0.165498610734582	0.214025018634744	0.714867401945582	0.319281985704138	0.480472873873703	1	1	1
ENSG00000099942	-0.142495909910578	0.104336643103299	0.333564255719824	0.329429271367999	0.541463750454157	0.0527884512225415	0.489352674139017	0.506708703755222	0.22929139011834	1	1	1
ENSG00000099968	-0.259156811870218	-0.0683401098392775	-0.22429669543398	0.20999154672889	0.601082038942972	0.280919853838482	0.414020653207488	0.522000407040887	0.545624840918195	1	1	1
ENSG00000099977	0.428858331749353	0.128652535515254	0.0839567112511707	0.134926816239768	0.706723184768596	0.802906039963351	0.345078244375696	0.547240361605059	0.785616192708271	1	1	1
ENSG00000099995	-0.130325034272705	0.232842639368233	0.131530216068606	0.357851380345622	0.0879992722439677	0.439690080595955	0.505240417479524	0.244582423152591	0.639386941949905	1	1	1
ENSG00000100029	0.234799190704057	-0.130792852090697	-0.339028763381868	0.140377321476789	0.277350081247786	0.0510299098394871	0.351972233643036	0.392258352090199	0.225574335436833	1	1	1
ENSG00000100030	-0.00695578651875866	-0.00561278246691819	0.0284936467817587	0.970109182182393	0.969838573109708	0.859136378152493	0.709262154365226	0.60893218455717	0.796968044859394	1	1	1
ENSG00000100075	0.0400051003867796	0.320721978020957	0.337379853996063	0.836550774996156	0.0879033141533192	0.0752362589600958	0.682173396304332	0.244582423152591	0.278897582210517	1	1	1
ENSG00000100083	0.506683814524029	-0.344690947069613	-0.309256322993696	0.00665470682830035	0.0709597802886235	0.239692763678875	0.104263936466772	0.219870399370777	0.510861799750382	1	1	1
ENSG00000100092	0.589261563052037	1.13445195830935	0.175484374751389	0.0648218912165592	7.28343878945691e-05	0.428906147712493	0.258205884278953	0.00720281613654159	0.633185444730704	1	0.239333798621554	1
ENSG00000100097	-0.240400387891688	-0.0508388185305749	-0.19704733024063	0.448544216546388	0.798383462700725	0.564101887558225	0.549845017407673	0.568424792739176	0.706224217747836	1	1	1
ENSG00000100109	-0.31886348579108	-0.128206705540044	0.340500777673885	0.0730495553047044	0.310628871470191	0.0623623083839466	0.268875966220751	0.41226841361465	0.253564065462407	1	1	1
ENSG00000100129	-0.263364501446595	-0.0758464338725936	0.0616027109898703	0.26833293512523	0.675448404114086	0.776122115996091	0.453646829332066	0.53921621250484	0.780074408444137	1	1	1
ENSG00000100138	0.103014372294934	-0.0185873855453895	0.0909218692755913	0.621037543849467	0.898482039639129	0.620097246010952	0.620127327728783	0.592873735406722	0.730061474566482	1	1	1
ENSG00000100147	-0.760637739799315	0.211398024739585	1.27216335049726	0.0210314162144221	0.215909455186003	0.000192850751352599	0.158927868391511	0.357795700165757	0.0148312175078898	1	1	0.633707568944641
ENSG00000100162	0.311642582272527	0.383039649851381	0.326034706054954	0.250193152190689	0.213829041868295	0.120548844111016	0.440443902836442	0.357523332675296	0.348472311063244	1	1	1
ENSG00000100201	-0.16267412745184	0.144895170007607	0.475442580243558	0.421350851316327	0.498357362096386	0.0205531175759632	0.536424528599197	0.488142847730129	0.14422628697581	1	1	1
ENSG00000100216	-0.0976036164438337	0.0424358852240755	0.141320842222935	0.572381806648646	0.919713151342247	0.740512212978312	0.603631106694586	0.599802969438499	0.766043004793778	1	1	1
ENSG00000100220	-0.658338252148368	-0.315706862566472	0.248051552749115	0.000134036061921938	0.0206945182612035	0.115299359890127	0.0223750697183427	0.119658624920945	0.34205877898177	0.440442499475489	1	1
ENSG00000100225	0.0731633829879478	-0.114855970061289	-0.150730278289805	0.521585527157265	0.353974595750003	0.277886972883163	0.586030125466344	0.432283699450486	0.543830294736229	1	1	1
ENSG00000100226	-0.489160302947743	0.0559886273612906	0.446176488744355	0.176092521931361	0.76878342511442	0.185493038201739	0.383612976458295	0.563885147243216	0.446990151778312	1	1	1
ENSG00000100227	0.0250631959609241	0.263633747297546	0.22358739625097	0.869612602325762	0.0469871802881447	0.179434707382406	0.686475658387279	0.174976080709752	0.439073553109554	1	1	1
ENSG00000100241	-0.171314220482603	0.0471166991927087	0.127890213112757	0.396935308752345	0.713933343567344	0.475778719298327	0.525306223482317	0.54905275952954	0.664368682626125	1	1	1
ENSG00000100242	0.0127798927428925	-0.119526409041595	-0.170845296638	0.952903035393221	0.34412081987604	0.393185679475414	0.705122650734942	0.42925879207093	0.609539405099102	1	1	1
ENSG00000100243	-0.0965670984669925	0.200261836309297	0.180383057545595	0.576671149036796	0.185922486587344	0.258755341795083	0.604489922433261	0.335404221179696	0.528269096134914	1	1	1
ENSG00000100266	-0.0627887076665425	0.174701948230206	0.123089674636191	0.721538080373779	0.209226993687489	0.492468781219333	0.645008027521237	0.35593694970649	0.669817397908506	1	1	1
ENSG00000100280	-0.153370602474825	-0.226572905221493	-0.0310255678714566	0.563466985511312	0.174818665271414	0.906468280380094	0.599957557963832	0.326523224117274	0.80513220843271	1	1	1
ENSG00000100284	0.159349022487087	0.0686858147061602	0.0322304774308204	0.371419426686355	0.624868466034429	0.847398870285114	0.510105550280407	0.527716010430941	0.793707806964713	1	1	1
ENSG00000100292	1.29886383509728	0.0604583342230039	0.230862885062304	0.144042721702282	0.927425525407566	0.613014881199081	0.352590527182829	0.600559722450789	0.727847791108498	1	1	1
ENSG00000100296	-0.380152657627448	0.134761899153648	0.209201559763506	0.0277740400727626	0.422034385665897	0.361724563323938	0.176311719026268	0.462667325019053	0.597958208514626	1	1	1
ENSG00000100297	0.175321292181316	0.158223932392692	-0.191538361295395	0.306470152692765	0.469786633221848	0.368832906376061	0.480709387449894	0.478157866278053	0.600220408465426	1	1	1
ENSG00000100300	-0.00289949755357369	-0.0159876260634956	-0.0515234714458538	0.989739404529102	0.977292002451924	0.932856195056426	0.713506367247354	0.611042801844282	0.80513220843271	1	1	1
ENSG00000100304	-0.498605521724584	-0.343030752500677	0.103661988133057	0.141955754787466	0.201601266653681	0.785952835958361	0.352590527182829	0.350005241686537	0.780891311676329	1	1	1
ENSG00000100316	0.0504643149797635	2.50293209164128	-0.085006491996058	0.850424181088051	9.20933716259966e-08	0.739812679541655	0.683216515548349	9.34532007939885e-05	0.766043004793778	1	0.000302618819163025	1
ENSG00000100325	0.358599895212628	0.169682538797174	-0.088545982450522	0.0182306565190261	0.131577991682645	0.546995041845251	0.153017367638929	0.288693711368084	0.699114864486197	1	1	1
ENSG00000100345	-0.228007296547926	-0.303253881039802	-0.311419515007063	0.393488941540002	0.0508578003146959	0.267235793035905	0.522986272053562	0.184829122469538	0.53693921064	1	1	1
ENSG00000100347	-0.413394230914657	-0.368001176769493	0.0213442170392622	0.0146714770872822	0.0177578435782061	0.879730444217027	0.143071538179003	0.110653665446722	0.802821578953042	1	1	1
ENSG00000100353	-0.0744169623667799	-0.481026997865094	-0.0617172052363862	0.616137778020431	0.00152278431563559	0.653050811802956	0.618852569326636	0.0332018161469618	0.743571977913577	1	1	1
ENSG00000100365	0.303193433640603	-0.647287294180503	-0.985633580822929	0.482286402551768	0.0982174258402362	0.012830669617842	0.568714325830961	0.257811400745631	0.110706452652424	1	1	1
ENSG00000100401	0.0906521391454506	0.0724897803753782	0.0308733509713394	0.621405842930267	0.699153945053747	0.860864639872194	0.620127327728783	0.545126941314279	0.797002239961213	1	1	1
ENSG00000100403	-0.538890793984424	0.00215446564255692	0.000778007184979734	0.0686911664701487	0.987474853015709	0.997469429168851	0.265787381942034	0.614946717118658	0.818565608077347	1	1	1
ENSG00000100412	-0.134280751658535	0.0508485624740985	0.105620536404578	0.504228509351421	0.713572285262797	0.60332824720384	0.576930378095218	0.54905275952954	0.724661712053628	1	1	1
ENSG00000100418	0.891954304911735	-0.273249555142987	-1.06868777976568	0.00108974609090519	0.179652638824019	0.000190147107762291	0.0502170958349346	0.33116321096344	0.0148312175078898	1	1	0.624823396106888
ENSG00000100442	0.166590162261666	-0.0953634536279403	-0.0145813087505245	0.565641377234627	0.606635821981778	0.95246245671829	0.599957557963832	0.523909161299056	0.809512046453092	1	1	1
ENSG00000100462	-0.117899072621174	0.105181631321038	0.625852380911645	0.591980799431981	0.512288288148647	0.0195257835825833	0.611182709743575	0.493846445075857	0.140527196574563	1	1	1
ENSG00000100519	0.24168486880804	0.612482557191733	0.0173533846929773	0.26221097127093	0.00380382404052434	0.918804976401274	0.44849806708452	0.0533164491323581	0.80513220843271	1	1	1
ENSG00000100522	-0.135656540874624	-0.372091123532941	0.174562466482966	0.587794914632578	0.123863089105045	0.456113697005008	0.609355525360525	0.28036967063588	0.653733949991331	1	1	1
ENSG00000100523	-0.163970081236359	0.0429413151753545	0.0834286449964753	0.264065038207775	0.745410576230407	0.553023665403611	0.449082866219655	0.557851811425858	0.701063980551246	1	1	1
ENSG00000100554	0.00662654093818784	0.0121085916883061	-0.061382891803193	0.970989641335125	0.924943795804239	0.718380540716235	0.709262154365226	0.600440713693833	0.761729636134928	1	1	1
ENSG00000100567	0.0672215915338931	-0.015174960747067	-0.0367735156072973	0.74324426003525	0.904977322124214	0.866929209625399	0.652817580807934	0.595568356177129	0.799517031050709	1	1	1
ENSG00000100568	-0.5877573496193	-0.0521424338651372	0.433650827873706	0.0106318078921591	0.75729554279456	0.029753739292084	0.126694422200438	0.560727903327184	0.169671212505875	1	1	1
ENSG00000100577	0.206823541463238	0.0930990464227169	-0.696747716732281	0.383660254043712	0.559868047776132	0.0111600943673141	0.517007423053808	0.510622003976088	0.102226118888621	1	1	1
ENSG00000100580	-0.619686079183881	0.577587049013342	0.789986950079712	0.216994645131405	0.0333917655977475	0.14344462852365	0.418009002611311	0.146522387538541	0.385336440970594	1	1	1
ENSG00000100591	0.103534970984797	0.0404225687773397	-0.0664746252749891	0.603203563482245	0.832022425999235	0.757425512965453	0.61555435708594	0.577501966060009	0.773131401903823	1	1	1
ENSG00000100596	0.0659170484738683	0.796107415286922	0.598206111087091	0.68120912017202	9.92296215386096e-05	0.00333266710088856	0.634724756961202	0.00774575560787236	0.0529271098255286	1	0.326068536375871	1
ENSG00000100603	-0.0577002693458676	-0.000652554333796948	0.0976431998530295	0.632041456969544	0.994701936863636	0.427305798210494	0.623329918182024	0.616797722469384	0.633185444730704	1	1	1
ENSG00000100612	0.185292228183427	-0.224772110036498	-0.195816512246697	0.370124264700114	0.627981540645082	0.68546299158714	0.508996094204207	0.5287479984252	0.752159555269177	1	1	1
ENSG00000100614	-0.330451622648615	-0.522503084695036	0.0221967465577455	0.21576131591339	0.0304551845213415	0.907242984673736	0.417155007784297	0.139629392706306	0.80513220843271	1	1	1
ENSG00000100632	0.115242727743359	0.138619494577104	0.028621887514859	0.599100900721972	0.223027129151573	0.887946528021794	0.613766256424201	0.362692781304326	0.803924783691454	1	1	1
ENSG00000100650	-0.0148541273959311	-0.0468967373402373	-0.0668283988883605	0.92480667947792	0.712682047906677	0.689975632339427	0.698298624377575	0.54905275952954	0.754300180657206	1	1	1
ENSG00000100664	-0.201909280116992	0.201822373108636	0.606251146673819	0.245648394949334	0.260507342282797	0.00900104565469493	0.437229618910528	0.386482357775966	0.0917724975229562	1	1	1
ENSG00000100697	-0.412327835113421	-0.437709093444623	-0.0636396219436761	0.205052168301711	0.198942249098146	0.844332355351103	0.410991139713136	0.349878308109964	0.793707806964713	1	1	1
ENSG00000100714	0.0933374040730102	-0.112917426253598	-0.10070164587608	0.564998837636736	0.506921698312595	0.555198789620895	0.599957557963832	0.492726805985087	0.701514221314263	1	1	1
ENSG00000100722	-0.0886472166923489	0.0453157050113484	0.0798014980392507	0.476062501218113	0.746321069424694	0.611533738496737	0.566460634526591	0.557851811425858	0.727847791108498	1	1	1
ENSG00000100726	0.422286629783687	0.0306996576690918	-0.281581552040825	0.0266276558992755	0.853254888081686	0.165284877836292	0.173137976227643	0.58136312899615	0.419010923795	1	1	1
ENSG00000100749	0.0805058145645878	0.402927834105071	-0.161936775528856	0.649539527284112	0.0285036477127882	0.366469497918533	0.626431461315269	0.135424193255611	0.599946348970144	1	1	1
ENSG00000100764	-0.963248588762498	-0.4224753766644	0.0736318040416565	0.0983402085977134	0.264580527971656	0.782047620503065	0.303698689295162	0.387987372997168	0.780891311676329	1	1	1
ENSG00000100813	-0.100517435504353	-0.00351081858872393	0.112779449172912	0.367753522742993	0.971233145914559	0.342608915211385	0.508996094204207	0.60893218455717	0.584940234078849	1	1	1
ENSG00000100815	-0.0967846283335356	-0.181377729848472	-0.274085548878079	0.50679112834361	0.285196543653697	0.0841669175265821	0.578454369914237	0.397903817139554	0.295757771864494	1	1	1
ENSG00000100823	0.129153648827585	0.0864226143279651	0.146009215885732	0.567476809020034	0.667032010950281	0.371806743825452	0.601035504860534	0.537420603003984	0.602447954632231	1	1	1
ENSG00000100836	0.0962812462486961	0.0927839761774479	0.0790328585568846	0.593281371876027	0.570259747423208	0.692371851396866	0.611182709743575	0.513241746665976	0.754471145435284	1	1	1
ENSG00000100883	-0.131318223622226	0.167102462653507	0.158805692804248	0.388778538617289	0.14702483310462	0.320802483514438	0.51943701324986	0.303053856618038	0.572991240295335	1	1	1
ENSG00000100888	-0.109193879765415	0.0771202420373386	0.129243767235711	0.495313556670234	0.545547895916946	0.433921117995778	0.574862511121255	0.506708703755222	0.63643721356353	1	1	1
ENSG00000100889	0.60253082523149	-0.167449150957593	-0.273333046708288	0.00221315032355255	0.293913715205737	0.176188743272145	0.0689934537038212	0.404137637295985	0.434263044916161	1	1	1
ENSG00000100902	0.0302729443808448	-0.0441588989719608	-0.0468069196026705	0.863256287164019	0.756679915797716	0.785286203611004	0.684964639869687	0.560681178757892	0.780891311676329	1	1	1
ENSG00000100911	-0.087389535278799	-0.511339273615278	-0.437506245839608	0.574290680750377	0.00383546717615441	0.030763017312821	0.603631106694586	0.0533164491323581	0.171662656892364	1	1	1
ENSG00000100934	-0.158358756902671	-0.0585953223064566	0.442384217036952	0.496818070766434	0.697041734812823	0.0758796747038813	0.574862511121255	0.545052125840546	0.279138072373892	1	1	1
ENSG00000100938	0.0397680504040952	0.205220308739568	0.134341159095813	0.75182106961997	0.151613805560275	0.367816775126022	0.656350599401536	0.30649149903978	0.60008572257887	1	1	1
ENSG00000100941	0.248073713726587	-0.627346626476276	-0.489873782533428	0.0727163217474396	6.15494286046829e-05	0.0188933619829184	0.268875966220751	0.00679497446531191	0.139515929642016	1	0.202251422394988	1
ENSG00000100949	0.392466132832422	0.380768046769472	-0.2029257495659	0.0783028200430669	0.0538096003456509	0.30862726003419	0.274853170997969	0.189269117187086	0.56305874344873	1	1	1
ENSG00000100982	0.178452424875563	0.567421014696419	0.254887031991542	0.254488094425381	0.00136029584127697	0.087448869659865	0.444158064516911	0.0319989773079788	0.29806301924555	1	1	1
ENSG00000100983	0.076218184595232	-0.151467890704894	-0.212704901220483	0.66246099354455	0.404537236165408	0.224618733350392	0.630318142351713	0.456630187207541	0.494359665923213	1	1	1
ENSG00000100994	-0.699556114736861	-0.215418510792053	0.634203098958817	0.0127993084877924	0.191664829157132	0.0130460085078987	0.13405143029492	0.34171145299459	0.11112559210776	1	1	1
ENSG00000100997	0.20464799841996	-0.115592909903423	-0.0732285316108261	0.295234546244095	0.418527274590175	0.685410103078718	0.475889474493947	0.462405653334845	0.752159555269177	1	1	1
ENSG00000101017	0.208555543647923	0.00091711933783551	-0.0069709016920177	0.468280297607522	0.99737497437843	0.975729727716862	0.561276900861914	0.61692062577031	0.813878478133555	1	1	1
ENSG00000101019	0.0727244020469053	0.069124558242056	0.0622526059355563	0.653903703465738	0.654076171834061	0.677731983650527	0.627767506612514	0.53476659411132	0.750393185658036	1	1	1
ENSG00000101040	0.497914931087415	0.0883475639835609	-0.564712990605596	0.0104810118145879	0.476899164796907	0.00157623700739775	0.126694422200438	0.479862118225678	0.0357283703426568	1	1	1
ENSG00000101079	-0.309047815462668	0.148134900995245	0.0835436605594336	0.100695960559338	0.370351605688573	0.619114173733407	0.307420706773217	0.442600782133982	0.729760050065632	1	1	1
ENSG00000101109	-0.126580631198558	-0.095675914935506	0.0579332066708777	0.687551881710215	0.68943016301863	0.847889665985696	0.635328549144239	0.543175564768863	0.793707806964713	1	1	1
ENSG00000101126	0.13947073732092	0.430733017014075	0.020152972380493	0.358660841703218	0.006673618952131	0.880501785426278	0.505336730043795	0.0655257269675499	0.802821578953042	1	1	1
ENSG00000101132	0.228091347233583	0.323091519966819	0.261073952810594	0.492461830369095	0.120288800309809	0.356223205030951	0.574658133465402	0.276477817843017	0.593947434034534	1	1	1
ENSG00000101138	-0.241797205557829	0.336123760321251	0.375465751878396	0.154856454898437	0.0991749026327613	0.0941680603791076	0.367241800118214	0.259379628943137	0.307568831646325	1	1	1
ENSG00000101146	0.096029393066262	0.202314513979726	0.149506693594901	0.446985381927628	0.147082242422143	0.28814242273591	0.548842629134189	0.303053856618038	0.550634499969022	1	1	1
ENSG00000101150	0.281971793949321	0.297262611674341	-0.00682291016362038	0.0795556769030694	0.0301989019739941	0.961008102883653	0.276545016676841	0.139294599506866	0.81089002040867	1	1	1
ENSG00000101158	0.182343148477415	0.240786957815532	0.0553920805597369	0.328553201148519	0.157459809338412	0.753817729107156	0.489352674139017	0.313611038320967	0.77275568612484	1	1	1
ENSG00000101160	0.225452110778415	0.373299816612502	0.322727863760408	0.387890193086325	0.0124928058573574	0.118555320200443	0.519135510757201	0.0914098083876186	0.346242680615681	1	1	1
ENSG00000101161	0.098496670556533	-0.0430581793034174	0.0288166818277424	0.626969518538798	0.755152432314826	0.850391133091322	0.622244660106456	0.560449731816654	0.794509287244654	1	1	1
ENSG00000101182	0.0373951811943948	0.102750454974313	-0.11423361939542	0.821369019694195	0.515265286752613	0.478119349419886	0.680657353564169	0.494911096414828	0.664744082777667	1	1	1
ENSG00000101191	0.0534846252336284	0.163589328462339	0.299202430408784	0.715588832390508	0.25929277760302	0.0558449370793605	0.642868674043308	0.384961864025209	0.238977313009888	1	1	1
ENSG00000101193	-0.0235188505695841	-0.252308462440093	-0.239499444619911	0.846763850944523	0.191146389590368	0.232953129179172	0.682450629800779	0.34119404122261	0.503550353009131	1	1	1
ENSG00000101199	-0.205636488254076	-0.241942497746285	-0.0497758950553053	0.300329825116744	0.319372095965595	0.800941788790757	0.478523082953816	0.417639007184583	0.785208541890569	1	1	1
ENSG00000101220	-0.128676543463387	-0.0151587814546058	0.0157146292367148	0.607000599393487	0.949036948106454	0.947625434024151	0.617201880046726	0.604846505826451	0.809512046453092	1	1	1
ENSG00000101265	-0.207458643423685	-0.910222353652133	-0.744375193316956	0.368480989016378	0.0963692489715983	0.165164069389172	0.508996094204207	0.25667247964191	0.419010923795	1	1	1
ENSG00000101294	0.446942371564729	-0.0245253172743482	-0.162798400607897	0.0862399253652766	0.883910684354992	0.46640856053862	0.285280994713329	0.589619923801097	0.659360736252588	1	1	1
ENSG00000101310	-0.166455755424925	-0.243185012280719	0.0159279963183321	0.280121389347902	0.13863720159004	0.930903788648322	0.461750594312549	0.295825819492826	0.80513220843271	1	1	1
ENSG00000101337	-0.0119676642101589	0.210308291829852	0.0229429660556172	0.948621873836059	0.239505216599438	0.847302754779768	0.704398449273747	0.375666213388603	0.793707806964713	1	1	1
ENSG00000101343	-0.501447560700273	0.00922338241370325	0.45592161507518	0.0392037007365712	0.96310805514934	0.0365270918028317	0.205848605601349	0.607937881898302	0.189173648257621	1	1	1
ENSG00000101346	-0.315687883051392	0.147872262713344	0.376895089430916	0.369593402490809	0.497605841973944	0.286094135878524	0.508996094204207	0.487877655416194	0.548095384722709	1	1	1
ENSG00000101347	0.3922222216394	0.603174775232847	0.697095448282498	0.292867950256351	0.0969888266810707	0.0682726344231681	0.473143119064212	0.256889647457588	0.265560868304738	1	1	1
ENSG00000101361	0.0915767881023796	0.0224496599246909	0.28116595745057	0.578577279943796	0.874255587751045	0.109958055620399	0.604898791354332	0.586137730537823	0.335491398315501	1	1	1
ENSG00000101365	-0.206418163067275	0.103317932196032	0.127060685793358	0.16915834002837	0.447883689124566	0.381970659773703	0.378849802288289	0.472167318411766	0.605194324397756	1	1	1
ENSG00000101367	-0.242832379661259	-0.856823151136164	-0.327908145482826	0.433179674892053	0.00648922715942491	0.341152771617915	0.541222352477447	0.0655257269675499	0.584940234078849	1	1	1
ENSG00000101407	0.0537446072517802	0.0589567871412354	0.156848513170007	0.739457029875784	0.691036366304188	0.357746100632528	0.651363720983489	0.543891624260247	0.594231705414222	1	1	1
ENSG00000101413	0.0838254466362145	0.075855988457604	-0.071106501498302	0.663841569083351	0.63604371563847	0.68472506968305	0.630681240179895	0.531133190508096	0.752159555269177	1	1	1
ENSG00000101421	0.037163903421966	-0.207233927415862	-0.31693032253937	0.860144829989706	0.215258168805156	0.145087440731363	0.683987353903439	0.357795700165757	0.387921450353677	1	1	1
ENSG00000101444	-0.620938674809366	0.0784600784915176	0.147321768138488	0.0727788699735777	0.753147502417648	0.630468759241119	0.268875966220751	0.560449731816654	0.735915214466741	1	1	1
ENSG00000101445	-0.447850845946015	-0.487529246239986	-0.121458664874301	0.44259277823432	0.217025508021248	0.847676054877236	0.546877757091029	0.357881310164417	0.793707806964713	1	1	1
ENSG00000101474	-0.232948375275956	0.408339044267909	0.736710253308093	0.192902310432561	0.0087781809793872	0.000378406229324563	0.403377288914558	0.0761350217513774	0.0187413402108307	1	1	1
ENSG00000101557	-0.437235199928984	0.118595122039787	0.461517081792144	0.00198897131484799	0.279200074205241	0.00606782283441527	0.0649220870268187	0.394051011328416	0.0737490378826851	1	1	1
ENSG00000101558	0.336364396736532	-0.309118987536315	-0.627025758259329	0.0810708434322492	0.0178831428323293	0.00449297192474665	0.277334822414477	0.110653665446722	0.062018692592355	1	1	1
ENSG00000101596	-0.126545500257303	0.275182967708429	0.0596285291289224	0.541666254777889	0.201445043023774	0.801346162685185	0.594859574599764	0.350005241686537	0.785208541890569	1	1	1
ENSG00000101654	-1.06214005365882	-0.483802185083837	-0.0366791680394806	0.0118037376490698	0.113921989148232	0.911422028817042	0.132125302350006	0.270832237644814	0.80513220843271	1	1	1
ENSG00000101811	-0.153928307378816	-0.129744028688761	-0.165875562094805	0.260079029244192	0.410077762703913	0.302527541225364	0.447211793580468	0.45956143010051	0.559277124150488	1	1	1
ENSG00000101843	0.278702779158854	-0.15558722974493	-0.155135787098416	0.0759152234010722	0.235006185505437	0.352844921019373	0.272421824005026	0.373787197225389	0.591741934154626	1	1	1
ENSG00000101856	-0.186430941808342	0.0878313875094329	0.115375532940303	0.42852398684474	0.637719338715432	0.658903965147663	0.538934217798209	0.531133190508096	0.743604330437751	1	1	1
ENSG00000101868	-0.347344735530172	0.281268621206309	0.698914011041458	0.0185004746504316	0.246702214341781	0.0222260421841777	0.154180770518263	0.379886132761919	0.147695188095532	1	1	1
ENSG00000101911	-0.0588193236400214	0.485633792050384	0.556187713990553	0.731436050213061	0.0132169930465727	0.00563437895742285	0.646236039324389	0.0940375316595449	0.0720266760895647	1	1	1
ENSG00000101972	-0.0812168664854832	0.195758376328676	0.494638959912595	0.529937026203515	0.200549048043531	0.00548543210449467	0.588621139003478	0.350005241686537	0.0713286512028201	1	1	1
ENSG00000101997	-0.281487655074125	-0.0121877572934361	0.211661091499532	0.117377213131489	0.929537169716438	0.25245636739316	0.326455157469812	0.601187060532937	0.522710427990367	1	1	1
ENSG00000102030	0.174223639935578	0.317585405275597	0.206029326078657	0.535426199063235	0.108107142217579	0.470870475531706	0.592793311216889	0.268099032232808	0.662890561776744	1	1	1
ENSG00000102032	0.684340418460142	-0.416646628463663	-0.694898854863171	0.118835040575412	0.37085929875315	0.216868097339219	0.328179468940132	0.44274743570224	0.484431232673102	1	1	1
ENSG00000102054	-0.0136989496564347	0.0760168846612289	0.155866006490785	0.926772578295101	0.637392799813099	0.299829348818239	0.698991951991672	0.531133190508096	0.556966750029231	1	1	1
ENSG00000102103	0.253686120056611	0.219583066510193	-0.265326506605698	0.285536615765842	0.170182363564397	0.220325420718972	0.466658704454341	0.323399319303545	0.488648025183683	1	1	1
ENSG00000102119	0.0564102493773195	0.175462048500552	0.0128747517622478	0.742916434951638	0.325450392255965	0.933703417520183	0.652817580807934	0.419639029943847	0.80513220843271	1	1	1
ENSG00000102144	0.1576717555402	-0.076246082067146	-0.00850521137035056	0.398439860781326	0.660607538710789	0.965065051415641	0.525306223482317	0.536289531992635	0.811747630829216	1	1	1
ENSG00000102158	-0.00169742526730329	-0.173470508360439	-0.12192224083447	0.990436030354323	0.135120381570499	0.440711257683048	0.713506367247354	0.291900632822293	0.640140868147248	1	1	1
ENSG00000102178	-0.498690228770636	-0.0677568908743557	0.341994329818833	0.066016907460903	0.743843395274654	0.251705259853341	0.260687858575815	0.557479182222032	0.521964674468803	1	1	1
ENSG00000102189	0.918514292471728	1.47455645381912	-0.104240349055163	0.112384744614855	0.00758949466964323	0.639842528047194	0.321344066630221	0.0700141761033459	0.739944140516188	1	1	1
ENSG00000102218	-0.788392741542445	0.420121024254217	0.0943493722096893	0.0178930621673047	0.106759234338991	0.740203879847371	0.151287897145665	0.267165514680104	0.766043004793778	1	1	1
ENSG00000102226	-0.0749223328062103	0.157544192245913	0.063635128121603	0.709426571484414	0.290378077364813	0.766764532423472	0.640657947923391	0.401725606111499	0.776772737550917	1	1	1
ENSG00000102241	-0.0929098527616116	0.0861524031292821	0.17412598798606	0.628628095132229	0.651632051974256	0.371997715765471	0.623073443373193	0.533363544870972	0.602447954632231	1	1	1
ENSG00000102316	-0.083530555919659	0.668988732221124	0.33962708558799	0.650113092544056	0.00764673938146067	0.110152011025182	0.626431461315269	0.0700716385613576	0.335491398315501	1	1	1
ENSG00000102317	0.0445438664048433	-0.0671427085127835	-0.0559336352867856	0.846134182219466	0.726617022342807	0.749497731712957	0.682411193408057	0.552421152754946	0.771770639774359	1	1	1
ENSG00000102390	-0.276570085476698	-0.120889317422008	0.0830727508128791	0.192466374990691	0.467267546594206	0.735338142749171	0.403377288914558	0.477511079496651	0.766043004793778	1	1	1
ENSG00000102531	-0.0993688653156189	-0.165125800143401	-0.199578905062299	0.579857402589593	0.465756786784706	0.278669585196553	0.60561529139797	0.477511079496651	0.543889442115223	1	1	1
ENSG00000102572	0.296068456969399	0.108486765801793	-0.0843968269438113	0.0543531227465222	0.477650974803469	0.640616478409159	0.239806629482443	0.480142503504437	0.739944140516188	1	1	1
ENSG00000102580	-0.951886965468918	0.108403946934965	0.542965207775483	0.0163957486504549	0.643106878646891	0.0645714135203045	0.145003755601033	0.531133190508096	0.259215659544413	1	1	1
ENSG00000102606	0.135606222788115	0.153857265766887	0.429931465879311	0.483482425257764	0.505336484213615	0.0755925248781595	0.568982718955529	0.49190994222886	0.278897582210517	1	1	1
ENSG00000102699	-0.96388425428571	0.388230136798731	1.29843879636731	0.0265090068885244	0.0768483433353041	0.00419035265445104	0.173056296927324	0.228689348927121	0.0593636350389138	1	1	1
ENSG00000102753	-0.418559586259743	-0.0554627020180039	0.430067725102282	0.0221424382071746	0.644789067686563	0.0128822969105955	0.164158217740129	0.531133190508096	0.110706452652424	1	1	1
ENSG00000102786	0.404549978866368	0.138610691910909	0.0290568603011412	0.028308386429957	0.408045120091646	0.844337356927513	0.176321162369966	0.459122975540086	0.793707806964713	1	1	1
ENSG00000102879	0.417276787221659	0.143973718342939	-0.656263700014576	0.0735923691514933	0.391759514909922	0.00287689904840201	0.269072648706496	0.452168103027767	0.0483980822363307	1	1	1
ENSG00000102882	-0.178069081148314	0.166257127668206	0.315473574122746	0.329800300987066	0.327710622989179	0.172442084553666	0.489352674139017	0.42094876118601	0.428586335819753	1	1	1
ENSG00000102893	0.177238949927172	0.735391353852542	0.127106133586844	0.205538315368341	0.000484222404299026	0.411294576083026	0.410991139713136	0.0192695027048221	0.622878013864669	1	1	1
ENSG00000102898	0.600327387479447	-0.0595165900733168	0.0566269395625622	0.0204512446013024	0.692354566015265	0.792519925980334	0.158927868391511	0.543891624260247	0.781978879878827	1	1	1
ENSG00000102900	-0.419281957228082	-0.450219890583655	0.0305822153262953	0.0187386832926308	0.0108343927398364	0.846828511238236	0.155066212831199	0.0848986165783177	0.793707806964713	1	1	1
ENSG00000102967	-0.0993504682155768	0.341556078171356	0.786857883190518	0.606262750190549	0.0996004278823234	0.00189049768991003	0.616801405351604	0.260157283103543	0.0394466343066141	1	1	1
ENSG00000102974	-0.18499881505585	0.336093722508486	0.511269479569479	0.413348632973015	0.0599974533506555	0.0603005612643358	0.530714341143439	0.200604157174574	0.248560255367098	1	1	1
ENSG00000102978	0.194787946544436	0.370940056063221	0.0940501784033688	0.33841361279362	0.0604123437416338	0.605557510488072	0.494304680706935	0.201659139039001	0.725397134531595	1	1	1
ENSG00000103018	0.0865721545514355	-0.0715905995801846	-0.0260081400735301	0.615004438770407	0.633265115366651	0.892939458675525	0.618852569326636	0.530405888196208	0.803932731114121	1	1	1
ENSG00000103024	0.0503836121424103	0.142762312118974	0.0909055264489802	0.830115187938272	0.352043087238811	0.695359530119239	0.680829892187926	0.432283699450486	0.754787138393622	1	1	1
ENSG00000103035	-0.448583590082577	-0.615181185117579	-0.255381668071056	0.0462929429407622	0.00493193329434994	0.251266298585281	0.218027208445308	0.0597779423137594	0.521456132584018	1	1	1
ENSG00000103043	-0.0111178465403997	0.317905524944166	-0.0101919536306618	0.96035155675279	0.0459460593202902	0.960104138422315	0.70696153428438	0.172781192549151	0.81089002040867	1	1	1
ENSG00000103051	-0.0470417646596517	-0.0336502052037924	0.0033386993179525	0.730671879820022	0.813237914386647	0.979142659684167	0.646236039324389	0.572172518282339	0.815064944214157	1	1	1
ENSG00000103152	0.748846380835808	-0.472164559796105	-0.875910343809353	0.000613282753763992	0.0354226600382089	0.00847050802078308	0.0464938496997238	0.150622390599493	0.0883717113409889	1	1	1
ENSG00000103187	0.522561586009636	-0.648773549170385	-0.744762326943385	0.0765306292009402	0.0237700644709675	0.0819571397177698	0.272634193749386	0.126928704559825	0.292576176847098	1	1	1
ENSG00000103194	-0.179462896827191	-0.394500492113889	-0.211708617685291	0.491759145018218	0.0562405966265557	0.482696532052982	0.57435868590571	0.193150395566204	0.665626711811136	1	1	1
ENSG00000103197	-0.0721950489902628	0.3081685513929	0.345728755855767	0.6363121469502	0.010352359267834	0.0483462464105934	0.624559582153538	0.0833747601704579	0.221314030957842	1	1	1
ENSG00000103222	-0.564936559200146	-0.243479723010143	-0.0194720548951773	0.0328896638529558	0.159821452450046	0.919543154347004	0.188987280661864	0.316142960244706	0.80513220843271	1	1	1
ENSG00000103266	0.0772123511684714	0.118020650227684	0.0525650731598588	0.564679743170206	0.449186404258061	0.764354909951395	0.599957557963832	0.472167318411766	0.776162642164993	1	1	1
ENSG00000103274	-0.154274199678915	-0.160661714611935	-0.161392434916952	0.408734841752192	0.384570186197132	0.47882914363906	0.530714341143439	0.448021243191399	0.665361532556615	1	1	1
ENSG00000103275	0.327382114186777	0.0113338306554656	-0.183724038179349	0.0290279069716978	0.923847695357265	0.200537108460988	0.17812029175082	0.600440713693833	0.467856133707277	1	1	1
ENSG00000103342	0.089369089129736	0.405815585207395	0.351658339816301	0.525369255572637	0.0278066458120313	0.0405409704546142	0.587347554109537	0.134313155526101	0.204734223029207	1	1	1
ENSG00000103356	0.120802555700983	0.0346700635886982	0.0804338860095311	0.482229455323871	0.819798964101658	0.591926407324715	0.568714325830961	0.575115052682387	0.719682194820152	1	1	1
ENSG00000103365	-0.0361974808972452	0.0199428169348139	0.0725131931760358	0.898090222060363	0.904582614390304	0.81273950272508	0.691351908837044	0.595568356177129	0.789568259597427	1	1	1
ENSG00000103415	-0.0870643642898112	-0.0916717814964923	0.0338782332028547	0.65195259533846	0.55256211614463	0.84802278075856	0.62709514085942	0.507669641472661	0.793707806964713	1	1	1
ENSG00000103423	-0.149026186071371	0.599208270877196	0.696081801758971	0.41250376168241	0.0061637636894801	0.00427831526272909	0.530714341143439	0.0654950406417838	0.0596676575002005	1	1	1
ENSG00000103426	0.605824168350098	0.14392449494338	-0.493308969754187	0.00120641674113868	0.268369509370726	0.00398407308093578	0.0528279599217593	0.388422198476583	0.0580420768275641	1	1	1
ENSG00000103490	1.01909580228122	0.449594011751764	-0.646932943391847	0.0151461661053466	0.0647447315275546	0.0859986671969707	0.144348752357429	0.207913724929393	0.29806301924555	1	1	1
ENSG00000103496	0.566499862061764	-0.440774108209912	-1.25752926209708	0.0239564518575561	0.049564564149432	0.000147538554810322	0.167563594385931	0.181575533940326	0.0138387989408583	1	1	0.484811691106717
ENSG00000103502	-0.207388764100557	0.257004020576626	0.176523846097751	0.269467782764431	0.241533709066284	0.424109727969306	0.453646829332066	0.377077137347025	0.630700495978067	1	1	1
ENSG00000103544	0.0245292618994677	0.159877050154408	0.0647160905495996	0.88769185145103	0.316696529345284	0.704934145680113	0.688682122226043	0.415753824236072	0.756017468617743	1	1	1
ENSG00000103549	-0.054807013551632	0.0306255880129287	0.130775653741847	0.679132604847693	0.764691861333701	0.375663313673944	0.634393398218138	0.562918478315015	0.602668461377381	1	1	1
ENSG00000103642	-0.468344132975983	-0.151665194566551	0.186034644945564	0.0206802249529642	0.353960855514146	0.27400295544764	0.158927868391511	0.432283699450486	0.541368255499714	1	1	1
ENSG00000103653	0.362207359483386	0.0136127581390705	-0.25277276960275	0.0157832514817132	0.938566701075653	0.180840580878474	0.144722510659153	0.602614048234271	0.439903443245059	1	1	1
ENSG00000103657	-0.581976111872321	-0.429028801932312	0.0971048426059322	0.0420342551040073	0.0627158176639708	0.558993415185574	0.211083337215792	0.204007683335923	0.70288506511817	1	1	1
ENSG00000103671	-0.256091758709696	-0.0375582124671203	0.20400468726273	0.115156202800455	0.798327624577726	0.194483794447293	0.324454969925088	0.568424792739176	0.459200213228225	1	1	1
ENSG00000103769	0.0487892156948806	-0.226061635157664	-0.130333241555542	0.671314081438362	0.112018046628358	0.419922932595406	0.63183497703346	0.269046340552472	0.627245101241716	1	1	1
ENSG00000103811	0.055613209041931	0.00727743579595358	0.116435557057185	0.725754670101768	0.968045588656519	0.519354890340577	0.645335136761466	0.60893218455717	0.68059272002579	1	1	1
ENSG00000103876	-0.291983529896502	-0.199974759714252	-0.0927776994956084	0.167394627938076	0.23003902130786	0.63027398773327	0.3782505255515	0.370580715443885	0.735915214466741	1	1	1
ENSG00000103932	-0.121544164440519	0.139194846603506	0.216807610682328	0.444794203411953	0.271106827530901	0.219140440274365	0.548131096311407	0.389530089242501	0.487887557162152	1	1	1
ENSG00000103966	0.135295457954644	-0.0569604906989729	-0.114958639876081	0.678591633242132	0.846229971888792	0.838214403782886	0.634393398218138	0.580129794798485	0.793707806964713	1	1	1
ENSG00000104129	0.264974371286029	0.702226137989827	0.526706308839878	0.272831814462489	0.00566574071943623	0.0342064239906717	0.457670926926164	0.063529278681207	0.182568197678633	1	1	1
ENSG00000104131	0.0366540931857603	0.14768962528971	0.357886498684729	0.857353786838409	0.453860151463871	0.0941671695258991	0.683335974369624	0.472856000225577	0.307568831646325	1	1	1
ENSG00000104133	-0.304303322569394	-0.176881192270954	-0.0121936567943097	0.107620593730725	0.308976581988722	0.94081462925236	0.315761602008249	0.411468317417831	0.807259298916214	1	1	1
ENSG00000104142	-0.411343531915978	-0.16722790831244	0.238545000885172	0.0301221660305239	0.191772997293073	0.193124575623997	0.181983932650065	0.34171145299459	0.457079081556827	1	1	1
ENSG00000104177	-0.275850862441059	-0.00747610508527552	0.601272620679162	0.368465981943776	0.97197520833845	0.0458126947066981	0.508996094204207	0.60903190289749	0.215805932428137	1	1	1
ENSG00000104231	0.677769110694805	1.42408170321953	-0.0600626231517988	0.0198384696416695	5.4085372494791e-06	0.775553049966186	0.157511731389844	0.00137209961111538	0.780074408444137	1	0.0177724534017883	1
ENSG00000104267	0.848419031110165	1.07374469236171	0.925801691822473	0.180705351258254	0.0948509697402795	0.00529468063751866	0.388195181860456	0.255672572411126	0.0695199453126477	1	1	1
ENSG00000104299	0.210285815633327	-0.432168217382878	-0.55913452678678	0.289383105387561	0.0338877598407866	0.0353217447160052	0.470003498710337	0.146522387538541	0.186056462950738	1	1	1
ENSG00000104320	0.247796949315184	-0.0246868384332675	-0.282005617416684	0.176282392664326	0.877075351568808	0.0908530966485584	0.383612976458295	0.586946291671434	0.305076264418174	1	1	1
ENSG00000104325	0.164182057056065	-0.0478396217658646	-0.147124915521884	0.424356360833249	0.776728351772781	0.444797944085681	0.538791513821866	0.566788459860143	0.644031181419486	1	1	1
ENSG00000104356	0.00725644152806439	0.168905553967371	0.0344815508161768	0.968375635200263	0.395464216990843	0.867919642952934	0.70898210023466	0.452168103027767	0.799781720397539	1	1	1
ENSG00000104365	-0.0381615814105398	-0.147049988576288	-0.233188196903873	0.759218188337028	0.297030761001919	0.130235507681606	0.659007242029742	0.406374872872795	0.365480440976171	1	1	1
ENSG00000104375	0.401779741572729	-0.133598132634458	-0.0987503623252578	0.233202904552352	0.50209581130085	0.73456886718384	0.431545590627958	0.490620741953514	0.766043004793778	1	1	1
ENSG00000104388	-0.0887330079422235	-0.29568817654728	-0.235611016219667	0.480473120857927	0.0104875989277102	0.108119241738444	0.567715514782379	0.0834878482702334	0.334367129915685	1	1	1
ENSG00000104408	-0.00666663903870745	-0.267896665387371	-0.137371162088157	0.96810173431168	0.109499828393569	0.382795882480423	0.70898210023466	0.268099032232808	0.605194324397756	1	1	1
ENSG00000104412	-0.210583137192472	-0.0858343468460537	0.23462226308213	0.257121391300476	0.534927731022643	0.173291244457114	0.445302169440789	0.504321633241649	0.429911578383898	1	1	1
ENSG00000104442	-0.456696708399092	-0.0502765052787496	0.45438627715222	0.053005687495892	0.795582678153381	0.0855414327404876	0.235930994545814	0.568127970165028	0.29806301924555	1	1	1
ENSG00000104472	0.375183630088637	0.203606433995038	0.187802152581009	0.0209173847415547	0.211172112906899	0.246358984788156	0.158927868391511	0.357506793737139	0.516594383398483	1	1	1
ENSG00000104517	-0.107125990896711	0.200374804158524	0.184483604859404	0.697641216581635	0.314470576371532	0.468390255019969	0.638439311823483	0.415207941334438	0.660427936238069	1	1	1
ENSG00000104522	-0.104346229936161	0.0368855983201674	-0.0015891950545208	0.629395316065068	0.806795584906035	0.993957147633702	0.623073443373193	0.570718493375341	0.818565608077347	1	1	1
ENSG00000104524	-0.058898437600073	0.596911360132883	0.302251144498728	0.832795448460601	0.121836177067149	0.438584862808397	0.681271141646283	0.277520048345719	0.638124506134136	1	1	1
ENSG00000104529	0.1245426653034	-0.256748647672338	-0.196697416906778	0.490464431689145	0.139054049466112	0.356274220039076	0.573466310906349	0.296132820588506	0.593947434034534	1	1	1
ENSG00000104613	-0.176405563548013	-0.178876158340737	-0.0397622287777278	0.337418540704525	0.256865946333101	0.81581627226781	0.494304680706935	0.38280676887077	0.79096392081476	1	1	1
ENSG00000104643	-0.0366820440407578	-0.272227056060602	0.498775256605023	0.830445273960915	0.239786527787948	0.0354654623656051	0.680829892187926	0.375666213388603	0.186236377603672	1	1	1
ENSG00000104671	0.205616157810003	0.363472390013924	0.052310527782421	0.326013639842859	0.0285590806568991	0.797478855817224	0.487877759276184	0.135424193255611	0.783557394373571	1	1	1
ENSG00000104687	-0.0333528350716633	0.0837338813628071	0.168309159267012	0.852731980271142	0.649157550367159	0.451777939729309	0.683335974369624	0.532747965062291	0.650289777881399	1	1	1
ENSG00000104738	-0.336233576334442	0.241176441681056	0.769795722169615	0.176535363843709	0.329339733451932	0.0192605773988844	0.383612976458295	0.42160957991597	0.139739410236018	1	1	1
ENSG00000104763	0.264249264176513	-0.360651263311975	-0.142336708580239	0.37527401929644	0.161090136664326	0.563307617130226	0.51189237473014	0.317415060027079	0.705696104185626	1	1	1
ENSG00000104774	0.49364993266655	0.0345211852459986	-0.156115570865368	0.025068623968289	0.902589176080718	0.555387903016486	0.169784277282288	0.594557998425501	0.701514221314263	1	1	1
ENSG00000104805	0.205335927781883	0.534934563628015	0.299224214858595	0.1952362445143	0.0158194347019485	0.129168314171798	0.404260243089002	0.10417147548335	0.364766435212936	1	1	1
ENSG00000104812	-0.317239369817523	0.0732637832323646	0.932365456026403	0.33863208310192	0.674983541184812	0.00677776647806946	0.494304680706935	0.53921621250484	0.0769771395429831	1	1	1
ENSG00000104814	0.140212204196409	0.210592431871673	0.350259201921373	0.400618264121715	0.253522450451674	0.0189859345693093	0.526574324799406	0.381962962053886	0.139591976687893	1	1	1
ENSG00000104823	0.676486909636424	0.455047365117035	0.00629445522979789	0.075574281830731	0.23944716746818	0.97986441151983	0.272409897187662	0.375666213388603	0.815064944214157	1	1	1
ENSG00000104824	-0.153544219579664	-0.0362690708301565	0.766647684320272	0.581338243814	0.834518042867551	0.0209232647432329	0.605956444231158	0.577674357581271	0.14477826311373	1	1	1
ENSG00000104833	-0.368394692094508	-0.62471909541375	-0.192866319234561	0.687985291898908	0.532650221051296	0.802228693212963	0.635328549144239	0.50319888921236	0.785501402260057	1	1	1
ENSG00000104835	0.499673705014243	0.0908677136570631	0.0907348275296041	0.0233684530911741	0.602055334580669	0.64743662718866	0.166340626636971	0.522398974752493	0.742519200837147	1	1	1
ENSG00000104852	0.114998062267564	0.101778876204374	-0.0154326038885363	0.394128048226986	0.355954593698482	0.904584894328829	0.523311797407056	0.433365969893615	0.80513220843271	1	1	1
ENSG00000104872	0.0337770669581742	0.0625147857112292	-0.150927369275192	0.823576351625552	0.668529930717613	0.316509953747231	0.680829892187926	0.537833179279049	0.570672847702374	1	1	1
ENSG00000104884	-0.125129429676751	0.0476006019725712	0.312820540175421	0.36879817421328	0.708694487175491	0.0491390078460243	0.508996094204207	0.548139408597726	0.222746873410911	1	1	1
ENSG00000104889	0.196587755069888	0.477114676411588	0.569669069474537	0.274942197366723	0.0348748975041629	0.00696535800481462	0.457805328238841	0.149009903482567	0.0773091199771786	1	1	1
ENSG00000104897	0.393260453615892	-0.407084626688477	-0.754696273190288	0.0994089683307195	0.0070882031043743	0.00404430457931361	0.305492680238901	0.0675386464994356	0.0582137748501479	1	1	1
ENSG00000104907	0.49906270108715	-0.154685203323106	-1.13709598240958	0.0711557946258202	0.297543079088267	0.000494806609625904	0.268163810901075	0.406374872872795	0.0204100379646807	1	1	1
ENSG00000104951	0.23315689398663	-0.534916686586872	-0.714113106888414	0.454938169331188	0.0578319125336975	0.0375694375978614	0.55426390502133	0.196273729152967	0.192618902356679	1	1	1
ENSG00000104964	1.11876025188942	0.163394618294893	-0.1007917247339	0.000133304983053701	0.347641369938614	0.608364287513817	0.0223750697183427	0.431601514436747	0.727120470245077	0.438040174314463	1	1
ENSG00000104969	-0.276939953474224	0.0547689154578756	0.116673483997631	0.0861482639441773	0.666174700374618	0.567829571269843	0.285280994713329	0.536943034202205	0.707226187714283	1	1	1
ENSG00000104980	0.0883723368327412	0.0367559766563964	-0.0213134372679294	0.545201814460395	0.788078546973351	0.893077135433952	0.595510007372609	0.568081705540121	0.803932731114121	1	1	1
ENSG00000105063	0.113926711995844	0.180192760599732	-0.1767213835705	0.450413337417102	0.251690010855944	0.284832807100064	0.551139140046089	0.381962962053886	0.547236917501372	1	1	1
ENSG00000105122	0.558435309498503	-0.402931342268747	-0.43253632230958	0.00268293800613352	0.349937411545044	0.350655248619755	0.0768941383034159	0.432283699450486	0.590905616500939	1	1	1
ENSG00000105135	0.305638283997462	-0.0710619374920371	-0.175638029852655	0.16386325999175	0.709863173891036	0.277610181220578	0.376449707677292	0.548329711100111	0.543830294736229	1	1	1
ENSG00000105197	-0.0359778493025871	0.327887060840901	0.321352354746153	0.864270494260272	0.101253148902892	0.156789997842188	0.684964639869687	0.263456997943619	0.406578597903936	1	1	1
ENSG00000105202	0.129652107733283	0.0604100177116265	0.0692114787174684	0.554352366470917	0.751637378989292	0.680723864473318	0.597828163135351	0.559967362752856	0.750710766482445	1	1	1
ENSG00000105220	-0.30793356205293	0.000754141798144292	0.151292140404546	0.174665226744554	0.99544148375916	0.479803559602685	0.382093763484396	0.61692062577031	0.665367284913172	1	1	1
ENSG00000105221	-0.095238669392204	0.281204991000467	0.669868782705816	0.638535712176749	0.146986238016844	0.00839739801032686	0.624559582153538	0.303053856618038	0.0879498549969638	1	1	1
ENSG00000105254	0.0973476272200265	-0.117690126952032	-0.140553260334939	0.594238539739258	0.512453537683793	0.490213469846281	0.611182709743575	0.493846445075857	0.669817397908506	1	1	1
ENSG00000105281	0.401872947261835	-0.296955357878679	-0.542648198561065	0.139344832424038	0.222301262856207	0.0464136794019342	0.351375441623737	0.362514931474239	0.216832493724216	1	1	1
ENSG00000105287	0.379336787053997	-0.538766410406877	-0.604303226647734	0.0106798164665989	0.00715296249553159	0.0167076613671096	0.126694422200438	0.0678372099566166	0.128194442598245	1	1	1
ENSG00000105323	-0.132279170903824	0.153478006634928	0.388146210787565	0.522085947148349	0.255579031088095	0.101018385462106	0.586030125466344	0.381962962053886	0.320647666753001	1	1	1
ENSG00000105325	-0.257495962865905	0.100796521464141	0.279292039681324	0.316598375778589	0.507888334684152	0.252647466525303	0.484410910163549	0.493116599672088	0.522710427990367	1	1	1
ENSG00000105339	-0.662236726799421	-1.00164719626331	0.0734075827323601	0.0461369816096374	0.000157749221376745	0.764281009692444	0.218027208445308	0.0114341792466627	0.776162642164993	1	0.518363941443985	1
ENSG00000105355	0.0620259381405988	-0.116498686903339	0.0367211276694021	0.779493320331657	0.576230334892605	0.900070470546072	0.666439575069812	0.515626792631558	0.803932731114121	1	1	1
ENSG00000105364	0.117815755376962	-0.383205030051008	-0.226774626863016	0.490820256491579	0.0380789678194914	0.240148325916119	0.573596980731173	0.156759565698571	0.510990176589197	1	1	1
ENSG00000105373	0.441257670944427	-0.709538802087859	-0.96360776925381	0.107301775937026	0.0113842614711402	0.00928184349449278	0.315219715093951	0.0865345229300956	0.09357212518558	1	1	1
ENSG00000105379	0.364292754538101	-0.0596846784497441	-0.210155947661004	0.13523240162952	0.772014896215109	0.398170082904687	0.345078244375696	0.565223636945525	0.612426662927218	1	1	1
ENSG00000105397	-0.0190466448475585	-0.128976136437487	-0.561651517784489	0.910965294835992	0.462594763998089	0.0158833267020519	0.69592362747989	0.476955734977713	0.123690226217265	1	1	1
ENSG00000105401	-0.144494899083491	0.106585679773284	0.15770590534859	0.32821165696647	0.355953521445153	0.34277238230551	0.489352674139017	0.433365969893615	0.584940234078849	1	1	1
ENSG00000105402	0.286540021426356	0.393978661213682	-0.0454010141865551	0.286793604367371	0.0619000839134479	0.820451830996901	0.467056935986856	0.204007683335923	0.792106965565628	1	1	1
ENSG00000105447	0.161393173255065	-0.356041803405214	-0.180066233597767	0.332983439651646	0.0818534520977248	0.428718017996279	0.491020145207054	0.237727838434655	0.633185444730704	1	1	1
ENSG00000105486	0.186789099291151	0.47781039907942	0.442665683014079	0.33260267985852	0.0623616866505374	0.0626263509020691	0.490997329347656	0.204007683335923	0.254253588901148	1	1	1
ENSG00000105518	0.386130470260945	-0.0453431267667177	-0.187027256880466	0.127898306650931	0.795352719912457	0.326743401496584	0.338111142127742	0.568127970165028	0.577223106102426	1	1	1
ENSG00000105552	0.180265663343332	-0.188605858379811	-0.130538875705395	0.226662279862673	0.226798169965255	0.380342519554546	0.425899789267922	0.367353581250602	0.605194324397756	1	1	1
ENSG00000105568	0.218338539780586	0.161241210483216	-0.303925782647239	0.202486493587742	0.224749848915306	0.0380067356188094	0.410864918363288	0.364909524119049	0.193387505305147	1	1	1
ENSG00000105576	-0.146602932199961	0.0284686871389781	0.00708767194173869	0.281714371977252	0.824436917291508	0.959841511720858	0.462664117984134	0.57530194606528	0.81089002040867	1	1	1
ENSG00000105607	-0.224056705694521	-0.294787571485239	-0.123952391595812	0.160661074551349	0.151675579205846	0.526427247975696	0.374095175784311	0.30649149903978	0.685957477201949	1	1	1
ENSG00000105618	0.252840132953871	-0.0236718847633973	-0.300055184564913	0.109182068512807	0.842911291412169	0.0514559138622623	0.317434949165157	0.579706894090452	0.226311897941659	1	1	1
ENSG00000105639	-0.22624924434772	0.0303455042266471	0.0980515286548373	0.211662241713632	0.828843399743625	0.615154470892203	0.414940015621269	0.576279914834113	0.728143937013043	1	1	1
ENSG00000105669	0.0913012016944468	0.0612125797188774	-0.0783063537086509	0.610140131852145	0.66450689354393	0.629371049680026	0.618049383244173	0.536503268481438	0.735915214466741	1	1	1
ENSG00000105701	0.192620438499655	0.376635051109411	0.175467620162181	0.236469223619413	0.0189370359945798	0.212515340847574	0.433156083534987	0.113372600797929	0.480288333725426	1	1	1
ENSG00000105705	0.164392593297245	0.139787653650207	-0.026214293251921	0.360029157880912	0.376203195952165	0.882771434258119	0.506357997788424	0.445330237400044	0.802821578953042	1	1	1
ENSG00000105723	0.0804330842125169	0.260819114493791	0.0909516479174206	0.474572589355402	0.0157285379374877	0.454657297699154	0.565609771446405	0.10417147548335	0.651993711468835	1	1	1
ENSG00000105726	0.0883425887501394	0.0349102710941028	-0.280295228089258	0.584304057381362	0.763960526271177	0.0857535051928196	0.606443150678678	0.56278837645908	0.29806301924555	1	1	1
ENSG00000105771	-0.179903112168297	-0.133984603883932	0.0697288158277935	0.210505551570609	0.36993547108237	0.67048946355808	0.414338868939119	0.442600782133982	0.748235255058577	1	1	1
ENSG00000105810	-1.67626963141213	-0.0460741431067304	0.956420926855454	0.00040886745583128	0.728755962367012	0.0587118443000104	0.0389299951031994	0.552421152754946	0.24481612741851	1	1	1
ENSG00000105819	0.0461894989447845	0.0858349352792164	0.135340570744724	0.702012691353453	0.466680579011846	0.305197575768542	0.639224494286269	0.477511079496651	0.560924639998349	1	1	1
ENSG00000105821	0.0804959331471156	-0.0877809883461842	-0.220329186282326	0.62257328072831	0.47364572904213	0.207641151258573	0.620795927530741	0.478538509936955	0.474161100865487	1	1	1
ENSG00000105829	-0.143073864701334	0.170792902124979	0.243886036302686	0.482049817722083	0.336964498970793	0.244641899041627	0.568714325830961	0.425595900562205	0.516594383398483	1	1	1
ENSG00000105835	-0.47278192684256	-0.0143071303147705	0.192917495815061	0.117819175054036	0.956099022572072	0.433294085418329	0.327027798722591	0.606786038070333	0.636273460913382	1	1	1
ENSG00000105854	-0.381151634595675	-0.277017608059894	0.769017930959702	0.481622980653453	0.305224800031799	0.108758007925973	0.568714325830961	0.409179657774493	0.3346813606028	1	1	1
ENSG00000105875	0.0485805511566181	-0.447814955989856	-0.117711921957703	0.683763641241975	0.00268252488547955	0.471300141426912	0.634724756961202	0.0442623482927915	0.662890561776744	1	1	1
ENSG00000105887	-0.431745470855498	0.372292885708693	0.932297488734461	0.204102770816412	0.0842189763373682	0.0104008050240527	0.410991139713136	0.240739532472635	0.0990713661911721	1	1	1
ENSG00000105926	0.399642259682311	-0.0846611283991271	-0.374583667399767	0.226708751728483	0.753986783969443	0.294586134678785	0.425899789267922	0.560449731816654	0.55140774815054	1	1	1
ENSG00000105939	-0.813919031939137	-0.340473086322871	0.500570600340129	0.0185842689570023	0.11489688719794	0.141766091627397	0.154331826391589	0.271463161208301	0.383086408263225	1	1	1
ENSG00000105953	-0.238078597558352	0.0693668974530736	0.341468994546469	0.141696864475118	0.650820594033933	0.0465616851390921	0.352590527182829	0.533035075528483	0.216832493724216	1	1	1
ENSG00000105963	-0.357808654801742	-0.231879926325755	-0.295460043690496	0.385592638134645	0.457468312041168	0.510952607588769	0.518719145587885	0.474771622011068	0.677498121199612	1	1	1
ENSG00000106028	-0.0194046154663341	-0.430918798345998	-0.0153585062933102	0.911155767712215	0.00605411814662034	0.932949789612702	0.69592362747989	0.0647286217868696	0.80513220843271	1	1	1
ENSG00000106049	-0.309375580108911	0.142981930336391	0.373006425971376	0.116498383540201	0.4357175305033	0.0454651372943913	0.325939550685004	0.469374982552978	0.215597868775179	1	1	1
ENSG00000106077	-0.244920038310941	0.193682832735745	-0.03180218294142	0.435087258979089	0.486376049553899	0.891332479617939	0.541602854242944	0.484715164565964	0.803932731114121	1	1	1
ENSG00000106105	-0.314630410851264	-0.0822652906087493	0.182036328029307	0.206133125804844	0.633497855450915	0.460250467083291	0.410991139713136	0.530405888196208	0.65452673955981	1	1	1
ENSG00000106211	0.251670065383301	-0.699594919686546	-0.256399958330617	0.413732497485784	0.18220157197273	0.551377409967193	0.530714341143439	0.333373292072523	0.701063980551246	1	1	1
ENSG00000106244	-0.305392614121645	0.173550486586698	0.23537219241746	0.263280800766624	0.46429010014153	0.472041228804733	0.448944195360528	0.477511079496651	0.662890561776744	1	1	1
ENSG00000106245	0.142749968293556	-0.13393416207671	-0.125122750590826	0.368813148530834	0.385431356124258	0.509218998388291	0.508996094204207	0.448021243191399	0.676357335456189	1	1	1
ENSG00000106263	-0.0118679245460214	-0.03530008466409	0.0250247807465988	0.950901549824292	0.83343998106643	0.913284000144766	0.704528921196504	0.577578203117489	0.80513220843271	1	1	1
ENSG00000106305	-0.302538060358833	0.096720489156609	0.426040946078854	0.189783590723918	0.708293045668144	0.122119700375498	0.400764764772899	0.548037769715244	0.350844407586281	1	1	1
ENSG00000106344	-0.104194780862063	0.0850571028351251	0.263286266576426	0.571691808759734	0.645476727560998	0.0888275049946924	0.603631106694586	0.531446398235636	0.301757431967131	1	1	1
ENSG00000106348	-0.391607309482641	0.209930821631131	0.611751946085645	0.189796520583562	0.449765501800193	0.0549367449135044	0.400764764772899	0.472167318411766	0.236974626141205	1	1	1
ENSG00000106367	-0.0532282305973499	0.289467334313127	0.252662770529946	0.796795772490627	0.164512345291816	0.217497548626916	0.670661661191114	0.318843619590762	0.485434425495274	1	1	1
ENSG00000106397	0.104453606303865	-0.0551376336790209	-0.331092487829946	0.656703293648389	0.811221820941379	0.0827118902564481	0.628145838904427	0.571865322998713	0.29293945351753	1	1	1
ENSG00000106399	0.377452227692212	0.996835999538203	0.370295202708913	0.087623614150862	3.91590481636462e-06	0.0575060275725926	0.287208671524565	0.00113535032863962	0.24337713022616	1	0.0128676632265742	1
ENSG00000106459	-0.0640493091143601	0.304679719061132	0.488484269999061	0.770520776608485	0.088093364164226	0.0653096547424677	0.662826873239032	0.244582423152591	0.260048411460096	1	1	1
ENSG00000106588	0.226388442295739	-0.202458309032632	-0.301055388576469	0.217377720941378	0.177016943137914	0.127523983496967	0.41840398902345	0.328693017170608	0.362082092400413	1	1	1
ENSG00000106605	-0.81191699648607	-0.202021087353418	0.197602739073308	0.0228714825907728	0.439094619778799	0.447027967971684	0.166340626636971	0.469811434444665	0.645523861661006	1	1	1
ENSG00000106628	-0.410899282139081	-0.322453869216042	0.00788366536038655	0.0281468365648076	0.0423131510522052	0.96039176700937	0.176311719026268	0.167073685353611	0.81089002040867	1	1	1
ENSG00000106636	-0.422471581735749	-0.44346467684117	0.0153122368657449	0.0205083161245912	0.00520702549417912	0.917477470721168	0.158927868391511	0.0607805106789598	0.80513220843271	1	1	1
ENSG00000106638	-0.114106523997095	-0.31161227768362	-0.0524062242548521	0.497596266566313	0.14514228941615	0.737515476692808	0.574862511121255	0.300889533169382	0.766043004793778	1	1	1
ENSG00000106682	-0.014443110038095	-0.0731791915400967	0.0615341846904234	0.958615683253343	0.582422813685846	0.840152246019691	0.706679781963894	0.515626792631558	0.793707806964713	1	1	1
ENSG00000106803	-0.0203494449923618	0.0404294141399228	0.0430386778230161	0.936292582168031	0.821219052367804	0.874969454456279	0.70077465100851	0.57530194606528	0.801309524307178	1	1	1
ENSG00000107020	-0.123085123523902	0.207224928520577	0.366347586262003	0.652402850436956	0.271422763654757	0.213229067340709	0.62709514085942	0.389530089242501	0.480472873873703	1	1	1
ENSG00000107021	-0.477413337813714	0.0520778661402724	0.637121412073815	0.180146872628678	0.760206783498754	0.0954836954897177	0.3873495130688	0.561470216244013	0.309279908740746	1	1	1
ENSG00000107099	0.055914759982791	0.16459155002844	0.154383554385403	0.780920006808186	0.264159719813186	0.394691382487687	0.666648317227044	0.387987372997168	0.610332718609644	1	1	1
ENSG00000107164	0.0349560377384242	-0.259468856073749	-0.0512382219130133	0.786528151747994	0.0398508928611426	0.727329845340846	0.667326067902655	0.161457866960383	0.76407630972553	1	1	1
ENSG00000107201	-0.0444218480459871	-0.0820979286353452	0.236908195609584	0.880911776536445	0.567299644428385	0.335726285169821	0.688682122226043	0.511644509324737	0.58376479682634	1	1	1
ENSG00000107223	0.178946175352817	-0.36538737890668	-0.315119279778446	0.437388404983452	0.0972102409608919	0.262134592459441	0.543590910511737	0.256889647457588	0.53051321728281	1	1	1
ENSG00000107263	-0.177069916985654	0.0504408508695888	0.508436326707896	0.387407214826678	0.643859396085024	0.0196060960540848	0.519080321132877	0.531133190508096	0.140728925426165	1	1	1
ENSG00000107341	0.0613654479837632	-0.033318324219616	-0.0433405510674415	0.734970860774514	0.829125995295082	0.821846562370368	0.648627568992042	0.576279914834113	0.792416885743814	1	1	1
ENSG00000107371	0.272012568268999	0.139514478389772	-0.545993581160509	0.2108336709483	0.29200071105305	0.00606913639930307	0.414637440006702	0.403420456365189	0.0737490378826851	1	1	1
ENSG00000107438	0.524448848436677	-0.0592471123764822	-0.176395882586569	0.237662507369363	0.858315253362097	0.65015005422497	0.433988855150018	0.582796209753594	0.743571977913577	1	1	1
ENSG00000107581	-0.362977678304467	-0.711441476391996	-0.0299266003818319	0.103432598103794	0.000413071402969543	0.858082815134728	0.310847321790189	0.0179497581718631	0.796717767284441	1	1	1
ENSG00000107625	-0.248004854857141	0.0594505152085497	0.229049460727603	0.185300426574056	0.680934796346159	0.234511096554056	0.394818374219808	0.540782287899048	0.504983162290814	1	1	1
ENSG00000107651	-0.395535864403946	0.0114532818956145	0.308142921201374	0.00645600773951847	0.936644043081711	0.11637008587873	0.102517681583851	0.60222302190971	0.343455147514755	1	1	1
ENSG00000107669	-0.295514711098216	0.249395363373004	0.600369411230295	0.333368732638115	0.108887117965458	0.0493727213544058	0.491202564799383	0.268099032232808	0.222746873410911	1	1	1
ENSG00000107758	-0.0831702843590418	-0.0682746227165568	-0.0535482278912153	0.520444603896758	0.528128690283564	0.68116809449454	0.585787991989283	0.500866275606223	0.750710766482445	1	1	1
ENSG00000107789	0.287118771750587	0.217856133610649	-0.0365538480905511	0.260515721633463	0.398105565125167	0.874477053222147	0.447211793580468	0.452168103027767	0.801309524307178	1	1	1
ENSG00000107833	-0.540714809073296	-0.0074563674876696	0.175454956122613	0.0765938489886972	0.967940221663042	0.477298997332442	0.272634193749386	0.60893218455717	0.664744082777667	1	1	1
ENSG00000107862	-0.35144119627264	-0.0724586677516656	-0.0224033004869972	0.0529732779453265	0.632291984178103	0.885343826326827	0.235930994545814	0.530052259073152	0.803460128265249	1	1	1
ENSG00000107929	-0.0168989571620586	0.150415473897233	0.150248401353549	0.871824860659669	0.135197010023708	0.213974260925586	0.686636489960885	0.291900632822293	0.480472873873703	1	1	1
ENSG00000107937	0.0182410556697729	-0.137151945995691	-0.126352371666498	0.878324207660766	0.298954967641775	0.437427867333814	0.688524935585923	0.406652779736491	0.637674956439156	1	1	1
ENSG00000107949	0.086704308745284	0.742161893304452	0.271622529083021	0.615400603173099	6.36129632951225e-05	0.148476421021473	0.618852569326636	0.00679497446531191	0.394133226582069	1	0.209032197387773	1
ENSG00000107951	0.288802461721264	0.38751012431621	0.457462110887852	0.106416524397072	0.0692495978901912	0.0337733713230831	0.314585275491557	0.217560746880884	0.181530845503421	1	1	1
ENSG00000107959	-0.261046418926896	0.0903210796426817	-0.0200728039098101	0.21386433188187	0.535868354405665	0.889773544925953	0.416416124952763	0.504463591483004	0.803932731114121	1	1	1
ENSG00000108010	0.304598806041337	0.121910354305742	-0.012480855554207	0.0851158942874048	0.430425564572268	0.945241748204988	0.284545545151464	0.466895914167496	0.809512046453092	1	1	1
ENSG00000108039	0.0731713607979882	-0.0753484775472107	-0.140262412515705	0.54007006943315	0.501273067904639	0.271387580781562	0.594499199469218	0.490525312137045	0.540130581660056	1	1	1
ENSG00000108055	-0.228763843172669	0.460137930288293	1.00447387428685	0.246431122345761	0.0251130807349314	0.000286545349940581	0.437229618910528	0.129032377754598	0.0177268537946302	1	1	0.94158801990475
ENSG00000108061	0.117103611719088	-0.171184842154164	-0.10477240407232	0.313184065330382	0.266191796001921	0.499062290852031	0.483934665474048	0.388371749944341	0.672364207990739	1	1	1
ENSG00000108064	0.0561593424857209	0.128254392521873	0.138837787480129	0.743012460415027	0.512026976372315	0.465753491495467	0.652817580807934	0.493846445075857	0.659127026937493	1	1	1
ENSG00000108091	0.241870888752292	0.222543356982031	0.241543009200657	0.179528875796689	0.148524255048059	0.204164257613611	0.386869915350901	0.303865583530613	0.471482089697545	1	1	1
ENSG00000108094	-0.116862156433031	-0.150466182550421	0.0220819510910295	0.398423619009623	0.243341245257233	0.866600105340742	0.525306223482317	0.377575481839141	0.799517031050709	1	1	1
ENSG00000108179	0.0285325883025772	-0.199433259533157	-0.334318573119539	0.86614708394524	0.378437711275643	0.253871141916417	0.684964639869687	0.445505375794351	0.523632191602922	1	1	1
ENSG00000108187	-0.700364634551804	-0.0157200086716262	0.437902300190065	0.0898528229728735	0.931191007383784	0.205202454991759	0.288090226301118	0.601489978245313	0.471902736555264	1	1	1
ENSG00000108256	-0.240925976760158	0.0849913277104278	0.295220940408607	0.16729676403403	0.585613511179098	0.07867749810702	0.3782505255515	0.516262640013954	0.285410633249167	1	1	1
ENSG00000108262	0.269604218334103	-0.0270998715463256	-0.614583653344523	0.123266643789377	0.865512032106533	0.000675032716285223	0.331104034583955	0.585543038472063	0.0232945182065857	1	1	1
ENSG00000108270	0.0279980224745561	-0.338538988519955	-0.063237204529596	0.836379453570949	0.0455207961269242	0.684185361355933	0.682173396304332	0.172040765537866	0.751983836936023	1	1	1
ENSG00000108294	-0.0843921841720287	-0.0343067217657457	0.0689243141669452	0.677010213581267	0.853160476479715	0.73357912374653	0.634393398218138	0.58136312899615	0.766043004793778	1	1	1
ENSG00000108312	0.0687466683723714	0.320132346050485	0.317144606483532	0.659728579753741	0.0696855248047436	0.0939804109611357	0.62975800833485	0.218254583184739	0.307568831646325	1	1	1
ENSG00000108344	-0.012971220937705	-0.0727785105543998	-0.146792973161985	0.91332800420041	0.607504201143153	0.349557642833855	0.696208220169311	0.523990196320604	0.590645010437363	1	1	1
ENSG00000108424	-0.138116385603695	0.0577294849574471	0.475213877953146	0.603136662007126	0.755280226902489	0.134547920651033	0.61555435708594	0.560449731816654	0.371446172803207	1	1	1
ENSG00000108433	-0.86992800324299	-0.9056159024926	-0.192051762516802	0.000424489762997867	0.00151972479860849	0.340142670269121	0.0389299951031994	0.0332018161469618	0.584659450269288	1	1	1
ENSG00000108439	0.155988752579222	0.533725358283586	0.859842250167721	0.435969111304231	0.03377803186792	0.00117502195273349	0.542113678348948	0.146522387538541	0.0289983409313643	1	1	1
ENSG00000108443	-0.851634943000829	0.197167975436519	1.05511420296741	0.00859566498311071	0.397161611475383	0.00328811422541036	0.11550570445857	0.452168103027767	0.0529271098255286	1	1	1
ENSG00000108465	0.191149736426915	-0.894614077478326	-1.3494632506108	0.416203273792337	0.00600851590665577	0.000162182224562593	0.532177408231029	0.0647286217868696	0.0138387989408583	1	1	0.532930789912679
ENSG00000108479	-0.109312423653716	0.0587387210994452	0.08332512367574	0.581382625481112	0.691515659746887	0.707410666360202	0.605956444231158	0.543891624260247	0.757983769969371	1	1	1
ENSG00000108506	-0.277135017843996	0.146636085753809	0.5022458689089	0.0702783721467608	0.237226913962048	0.00700804759636702	0.267114091430749	0.375553433764377	0.0773091199771786	1	1	1
ENSG00000108515	0.16776631310275	0.0686474173283937	-0.344304368244687	0.420094206163873	0.681126656524983	0.042343996153897	0.535328956537411	0.540782287899048	0.209122552072738	1	1	1
ENSG00000108518	0.079715907405446	-0.291095085123933	-0.0225495108421948	0.722228308141861	0.173079524952895	0.910255660836646	0.645335136761466	0.326156316998104	0.80513220843271	1	1	1
ENSG00000108528	0.134121252676727	0.502350181147779	0.555899223556061	0.366529706367094	0.00920271921477139	0.00282745110497948	0.508996094204207	0.0778217034375175	0.0478653779321496	1	1	1
ENSG00000108559	-0.0101334214339874	-0.0368890572210422	-0.0879563100583933	0.932233776094635	0.82209928709994	0.614389648888457	0.699623803003515	0.57530194606528	0.727847791108498	1	1	1
ENSG00000108561	0.679906014868268	-0.0754795957672204	-0.107431848575586	0.00392546031587719	0.67357548622099	0.570704027395018	0.0906600195120994	0.53921621250484	0.707578269068879	1	1	1
ENSG00000108578	-0.133198253631711	-0.336562855202016	-0.0765830902013634	0.334015097551952	0.0277859532035379	0.555272324914319	0.49184658420388	0.134313155526101	0.701514221314263	1	1	1
ENSG00000108587	0.155884945938233	0.171848299734598	-0.0935064847519424	0.378352090667951	0.295635870485345	0.579788462633052	0.514873156194267	0.405955562308223	0.713256543364955	1	1	1
ENSG00000108588	0.159082836363225	0.491942634665915	-0.0131195389410155	0.240503546379237	0.000554151210665662	0.916969220111206	0.434942387253855	0.0204845475444322	0.80513220843271	1	1	1
ENSG00000108591	-0.0703073516439792	-0.248443825921104	0.173964586504314	0.690777882870577	0.182207869118571	0.413369294054501	0.635644041461985	0.333373292072523	0.624694266487909	1	1	1
ENSG00000108592	-0.224815152119204	-0.350693765480892	-0.0187585332197189	0.173411242192749	0.0428041801626649	0.910560257855652	0.381489793947577	0.167983182262127	0.80513220843271	1	1	1
ENSG00000108604	0.208128168283384	0.0650334004791927	0.00113658525779562	0.104050528106585	0.567476667607401	0.992310279670372	0.311113023835524	0.511644509324737	0.818565608077347	1	1	1
ENSG00000108651	-0.0452241876285829	-0.393758960073665	-0.174061755373638	0.769524561034885	0.0441651900522858	0.382264217689841	0.662541592108764	0.169946497053608	0.605194324397756	1	1	1
ENSG00000108654	0.0200822133289798	-0.344150988157969	-0.295133898692281	0.905565872782118	0.0160597504845292	0.122262672164759	0.694588734974948	0.104467211544095	0.350844407586281	1	1	1
ENSG00000108666	0.0421225133774716	-0.752402802958234	-0.874797869613586	0.785258140055465	0.00140058931709665	0.00137690749924553	0.667326067902655	0.0322244489347322	0.0325104834079345	1	1	1
ENSG00000108669	0.0198511913092919	-0.142369994389586	-0.100264865911548	0.854560011758365	0.442707940000601	0.568540552743559	0.683335974369624	0.470392794625293	0.707226187714283	1	1	1
ENSG00000108671	-0.0248135789782269	-0.0199332080865518	-0.00839918686917312	0.842767214346797	0.872913620150361	0.951389284938746	0.682411193408057	0.586137730537823	0.809512046453092	1	1	1
ENSG00000108774	-0.175368333284237	0.0887300996089917	0.0411750671288266	0.323093823133201	0.491966206905455	0.794370280115995	0.487072107393425	0.486190754261383	0.78227349683378	1	1	1
ENSG00000108797	-0.103104288251969	-0.243680348404557	-0.358530212849622	0.7246805624061	0.495829563870918	0.0989372505998139	0.645335136761466	0.487145416953453	0.316729144055499	1	1	1
ENSG00000108798	0.137213622623954	-0.488203588517807	-0.192682947890206	0.545546204326378	0.030049315644091	0.302953899391972	0.595510007372609	0.138920349908318	0.55968092844155	1	1	1
ENSG00000108819	-0.276573313477238	0.349064604318274	0.303326764933494	0.165026443832854	0.011022798733866	0.158451437535173	0.377273999143169	0.0853859450360842	0.408043388572684	1	1	1
ENSG00000108825	-0.138711910390478	-0.262714969238595	-0.202386087442861	0.373756448709628	0.120704481651422	0.210799544120876	0.510986312531013	0.276973239082606	0.47801603102176	1	1	1
ENSG00000108826	0.345770736870966	0.459144116781999	-0.0605786751770126	0.109406546643175	0.00481471275412819	0.732681519152322	0.317434949165157	0.0595829960440991	0.766043004793778	1	1	1
ENSG00000108828	-0.268649793272057	-0.101149418120366	0.249231142767045	0.387177365066922	0.466221653236733	0.438513935492886	0.519068283386162	0.477511079496651	0.638124506134136	1	1	1
ENSG00000108829	-0.627150717439995	0.0441022061567004	0.378772486067156	0.00932663783436949	0.79999246373246	0.13454697079996	0.122431470020702	0.568752127089678	0.371446172803207	1	1	1
ENSG00000108848	0.206515633437706	-0.395863981350657	-0.114725361327251	0.326457663525687	0.0565503280779411	0.644134294622744	0.487877759276184	0.193869381705755	0.74155705379455	1	1	1
ENSG00000108861	-1.12016145408107	-0.184469885791255	1.30501003681322	0.030740551825674	0.510030772712372	0.00556378525961226	0.183363076340657	0.493658510956958	0.0716551792399266	1	1	1
ENSG00000108883	-0.315129214235418	0.0287210906080319	0.464210671371448	0.181133069968238	0.874727442673708	0.0530249189569168	0.388746597205698	0.586137730537823	0.229832756854083	1	1	1
ENSG00000108953	-0.0820626850213271	0.0325470490495302	-0.0236125265685433	0.638901935497455	0.815074742103367	0.872113119225662	0.624559582153538	0.572989224073857	0.801309524307178	1	1	1
ENSG00000109016	0.161355470800513	0.215201092461348	-0.112569330114602	0.461099430909393	0.249342211958541	0.62138534609151	0.55686279064074	0.380988233737432	0.730061474566482	1	1	1
ENSG00000109062	0.33983907921288	0.123026298996291	-0.317569366057682	0.1424374020655	0.469715648970919	0.137999838475634	0.352590527182829	0.478157866278053	0.378517059924717	1	1	1
ENSG00000109084	-0.600085476697891	-0.149380609129497	0.415416427679852	0.0836288832684718	0.579912584264939	0.245782141062185	0.281577095013908	0.515626792631558	0.516594383398483	1	1	1
ENSG00000109107	-0.16068656513864	0.118021104050952	0.0544899873141463	0.413351032504692	0.635133049101547	0.850213110058598	0.530714341143439	0.531117655567458	0.794509287244654	1	1	1
ENSG00000109111	0.0341298746071926	-0.176848668017976	-0.132874318273747	0.819253729411645	0.185049750365937	0.468303728956757	0.679623365805697	0.33533569199503	0.660427936238069	1	1	1
ENSG00000109133	0.0858390904894586	0.131090225350892	0.0779472675253789	0.635358679236027	0.321101859932399	0.673216006644428	0.624559582153538	0.418158649355365	0.749103934743011	1	1	1
ENSG00000109180	-0.0358449811501704	-0.015970446810704	0.031311912806415	0.841087250027733	0.872062277111923	0.859240626690982	0.682411193408057	0.586137730537823	0.796968044859394	1	1	1
ENSG00000109270	0.273864129437881	0.0556870370771525	0.0139778690011468	0.126474993722864	0.677313822444777	0.93606463326296	0.336239592530374	0.539917423251964	0.80513220843271	1	1	1
ENSG00000109320	-0.0415535090217761	-0.0861998350287276	-0.0390920032096184	0.826411517410188	0.533067653710357	0.836354720319148	0.680829892187926	0.50319888921236	0.793646000998273	1	1	1
ENSG00000109323	0.0512187050001137	-0.533233238282558	-0.299078289975989	0.768349763654846	0.109341491167515	0.27416813803762	0.662414087091613	0.268099032232808	0.541368255499714	1	1	1
ENSG00000109332	-0.0384223570914195	-0.00321719780717026	-0.0763685189260392	0.788594952301411	0.979480539121114	0.576258383241736	0.667450676125885	0.611425799270049	0.710863185569454	1	1	1
ENSG00000109458	-0.136115658917143	-0.538859594770307	-0.436751692159633	0.786804837237951	0.174295026728828	0.528737645063418	0.667326067902655	0.326523224117274	0.687859223951215	1	1	1
ENSG00000109519	-0.0770053683784468	-0.0532889953614966	0.138144132142495	0.623171862079345	0.654415887736678	0.379022773324489	0.620835216188619	0.53476659411132	0.604747018202371	1	1	1
ENSG00000109534	-0.514237957880794	0.73831633685177	1.14636904599597	0.0173801691116523	0.00265807577461145	0.000568009780698983	0.149545799001503	0.0442623482927915	0.0213789875508868	1	1	1
ENSG00000109586	0.0764558712380227	-0.0311708660652011	-0.0483976691356518	0.76896115921383	0.877977767462079	0.888504002600573	0.662541592108764	0.587305063716071	0.803932731114121	1	1	1
ENSG00000109606	-0.0254539544652459	-0.0318598017935869	-0.0744189552414179	0.820632854171138	0.783088792693718	0.596248801505824	0.680290150707511	0.566788459860143	0.72084525503193	1	1	1
ENSG00000109775	0.027219195238394	-0.0779669796434768	-0.0417469896519197	0.871779481118171	0.703455772853	0.830602164158613	0.686636489960885	0.546335988368966	0.793255677167872	1	1	1
ENSG00000109805	0.117428904040067	0.177565440103465	0.0562691514305787	0.556182647062499	0.454189157401614	0.757030883585962	0.597828163135351	0.472955985820542	0.773131401903823	1	1	1
ENSG00000109814	-0.0217742797484561	0.33274052825424	0.060654745402659	0.917395098966749	0.0477387993385257	0.775473433008053	0.697271267123696	0.177125043052086	0.780074408444137	1	1	1
ENSG00000109854	0.0402992113039916	-0.218468722926323	-0.291948493095721	0.752477099465072	0.317406726819838	0.192235292893427	0.656435629252732	0.415753824236072	0.456646226951534	1	1	1
ENSG00000109861	0.0193134857262895	0.24761806291441	0.0906557282232166	0.946063453342738	0.236749612797477	0.721089315537558	0.70382888980484	0.375167383493963	0.761729636134928	1	1	1
ENSG00000109917	0.167619342259657	0.112365026472675	0.080561533337392	0.319518747345667	0.58152573479231	0.652802765539347	0.486031380549615	0.515626792631558	0.743571977913577	1	1	1
ENSG00000109919	0.0964148043871494	-0.509101986778917	-0.786772067125613	0.645505498590997	0.0304676997110638	0.00113183612238233	0.625645792071751	0.139629392706306	0.0284723481750706	1	1	1
ENSG00000109920	0.0232224914685481	-0.418542181563859	-0.456983468378357	0.886143558364133	0.026875331925365	0.0124761786112039	0.688682122226043	0.132854288081692	0.109536835179346	1	1	1
ENSG00000110047	-0.306379794917942	-0.0376010584579801	-0.0499252635122451	0.110922649919722	0.827325953238419	0.784135444523023	0.320252317016282	0.576212803432732	0.780891311676329	1	1	1
ENSG00000110048	-0.0902011139704375	-0.0277098592920275	0.363010665634533	0.556579541733126	0.854199515244237	0.0239428567247606	0.597828163135351	0.58136312899615	0.15381031336286	1	1	1
ENSG00000110063	0.217407148122881	0.45671481948838	0.218874824536957	0.133857641789533	0.0109620080421145	0.228145679113172	0.344940970156819	0.085240386872423	0.500077591748484	1	1	1
ENSG00000110074	-0.0393604787222155	0.132718894052552	0.142416379851766	0.799560255032383	0.322427140347606	0.414891865174361	0.671343438418104	0.418158649355365	0.624694266487909	1	1	1
ENSG00000110075	-0.295012845821905	-0.200581652449938	-0.1001812593136	0.11120547346454	0.248318037682621	0.565026824895559	0.320390529573054	0.380878723555452	0.706898219180495	1	1	1
ENSG00000110090	-0.390762264766967	-0.372407602172466	0.220577004611676	0.169869723817955	0.373965698512478	0.612236130349475	0.379126427631696	0.444364857702488	0.727847791108498	1	1	1
ENSG00000110107	0.109104344035808	-0.15652559915723	-0.247784439172223	0.548470673056916	0.333906090556794	0.232943324282989	0.596755057954509	0.424607104922827	0.503550353009131	1	1	1
ENSG00000110108	0.0120256901298215	-0.09105894028673	-0.0337763213312032	0.942569852667541	0.625084788866931	0.867051777112136	0.7024959338402	0.527716010430941	0.799517031050709	1	1	1
ENSG00000110172	-0.810549877184008	0.392362770720632	1.21718986057372	0.00495544793337394	0.109583445940968	0.000164522335036225	0.0954595836624234	0.268099032232808	0.0138387989408583	1	1	0.540620392929036
ENSG00000110321	0.137301635038428	0.172464606149001	0.507501451302585	0.43509739708191	0.331638804452454	0.0201515557354265	0.541602854242944	0.423185943440201	0.143496164654615	1	1	1
ENSG00000110344	-0.719854923789613	-0.168084710799515	1.14398766688621	0.0926933588295827	0.439539178893197	0.00594126143039865	0.29398614315986	0.469811434444665	0.0736957498659507	1	1	1
ENSG00000110367	-0.486381649040444	-0.816580011157057	0.31208020578873	0.310155852101463	0.0147053656224349	0.482567953957893	0.482743547186489	0.0999098194382931	0.665626711811136	1	1	1
ENSG00000110435	-0.00641887588207126	-0.0454231844112482	-0.0245771580046653	0.97094362878177	0.779453979863302	0.880056689154451	0.709262154365226	0.566788459860143	0.802821578953042	1	1	1
ENSG00000110442	0.354126500475157	0.0674823755293816	0.124604651730731	0.103232408313516	0.659372385735613	0.52135656842268	0.310642930429205	0.536268932404091	0.682121581317128	1	1	1
ENSG00000110536	0.0677349127863351	0.424103606941845	0.478026854673482	0.770325132204528	0.0848241785403455	0.0374665209254528	0.662826873239032	0.240941688575808	0.192457833843195	1	1	1
ENSG00000110583	-0.198517729201845	-0.497792680690675	-0.151896023708111	0.164495208336442	0.0100224852102973	0.372606903393186	0.377160181000234	0.0820199587163321	0.602447954632231	1	1	1
ENSG00000110619	0.0230906768200543	-0.0621410820293062	0.0241331667190168	0.851750015485216	0.639884113434465	0.859825373342189	0.683216515548349	0.531133190508096	0.797002239961213	1	1	1
ENSG00000110651	0.0878917771194878	0.338167268578511	-0.00594785038618198	0.558117807476193	0.0231060997694358	0.971712039223589	0.598416451404474	0.125487306759944	0.813049722699482	1	1	1
ENSG00000110696	-0.0219380914108761	-0.0972239364841274	-0.149044873714163	0.88171554956846	0.433103073497748	0.293412359196211	0.688682122226043	0.468128889712826	0.55140774815054	1	1	1
ENSG00000110711	0.485545854247119	0.392052917650562	0.0531355713442801	0.0128842760372092	0.0142997521937912	0.780591053256119	0.13405143029492	0.0983789761855216	0.780788458048106	1	1	1
ENSG00000110713	-0.863387496460415	-0.62741360751116	-0.054341050571208	0.0119655580847212	0.0277444048424601	0.82224745352139	0.132125302350006	0.134313155526101	0.792416885743814	1	1	1
ENSG00000110717	-0.0267349744965601	-0.125087158222443	-0.485236390108859	0.86468839927555	0.353351013165554	0.0103805075958188	0.684964639869687	0.432283699450486	0.0990713661911721	1	1	1
ENSG00000110777	0.194400760448587	0.186766548505267	0.0739680025936485	0.248399496186382	0.164481230300191	0.655191811882961	0.439591296094893	0.318843619590762	0.743604330437751	1	1	1
ENSG00000110801	0.46891466662074	0.688716587221281	0.218988076031543	0.0274341175888161	0.00244041092444033	0.310957965542581	0.174727425869532	0.0423324010409123	0.564942862052457	1	1	1
ENSG00000110841	0.505208776637276	0.409877320540599	-0.379868664889125	0.502437748521453	0.586610699196098	0.34298298365586	0.576284251655686	0.5162814010973	0.584940234078849	1	1	1
ENSG00000110880	-0.0542341723784676	-0.299760350594074	-0.00692825172531125	0.756617207461494	0.109921547052271	0.961773966073858	0.658608125331868	0.268136112705156	0.81089002040867	1	1	1
ENSG00000110917	-0.117380590318497	-0.056434655411727	0.0426360716109923	0.651275870140321	0.7982881871348	0.84718770603194	0.62709514085942	0.568424792739176	0.793707806964713	1	1	1
ENSG00000110958	1.22843628713269	0.331510783956752	-0.687253572504617	0.00408907639353568	0.359274049652701	0.0586731783042532	0.0906600195120994	0.435318216322555	0.24481612741851	1	1	1
ENSG00000111011	0.0921396924262034	-0.254899967052808	-0.182310565171867	0.640954597915484	0.219140371908278	0.435708754048419	0.624976478905027	0.360123315535176	0.636801309163508	1	1	1
ENSG00000111142	-0.0686676976501239	0.0231370218474462	0.120534129296889	0.638709917355493	0.856469717060492	0.410690946737046	0.624559582153538	0.581932472995058	0.622720726299001	1	1	1
ENSG00000111144	-0.333886913470904	-0.344972898860696	-0.0975882175750768	0.121323120405599	0.0773337951828288	0.555836528705937	0.330009375639634	0.229797036310448	0.701751577230126	1	1	1
ENSG00000111229	0.0937944775344411	0.317672808026702	-0.165815048181629	0.70834591873813	0.105902659070817	0.484460782730026	0.640571476570657	0.266826562497427	0.666673648689247	1	1	1
ENSG00000111237	0.250789782787246	-0.310650403653585	-0.236042344998201	0.321715582663207	0.0759345212227479	0.387882285166845	0.487072107393425	0.227975599373337	0.607023694285388	1	1	1
ENSG00000111275	2.44666078934781	1.39432055048587	-0.512642928386043	0.00999382221674916	0.0808026427943266	0.125950030671028	0.125599081091431	0.235748873093812	0.359128437942299	1	1	1
ENSG00000111300	-0.292095623847808	-0.210461445482482	-0.0393470471585706	0.0662593192390129	0.1397448561938	0.792169156580707	0.260836934563789	0.296449345445843	0.781978879878827	1	1	1
ENSG00000111331	0.25922713298134	-1.24199501723296	-0.0271741971802138	0.412151031429875	0.0598726527203113	0.955407328977855	0.530714341143439	0.200517222096518	0.81089002040867	1	1	1
ENSG00000111335	0.712571488667075	0.181971664157998	-0.0407899153222535	0.0454915860039787	0.497367290501939	0.832855581962213	0.21686057657207	0.487877655416194	0.793646000998273	1	1	1
ENSG00000111348	0.226096843827467	0.0511919726135365	-0.176109977860484	0.277900657688566	0.79584268282772	0.254328147467884	0.459582042331837	0.568127970165028	0.524173141644095	1	1	1
ENSG00000111361	0.0235540118463565	0.167744255082364	-0.133493929306911	0.854564958551735	0.257120365088442	0.396303071049393	0.683335974369624	0.382856851374887	0.611185231963189	1	1	1
ENSG00000111364	0.236233149656904	-0.405211215196238	-0.902289627078194	0.206531313811831	0.0139385943439695	0.00101466011253115	0.410991139713136	0.0968795093511842	0.0265159307799331	1	1	1
ENSG00000111445	-0.199813520447104	-0.2648823648492	-0.257199000590225	0.231623765438078	0.239889553285918	0.2537209843526	0.429982730378258	0.375666213388603	0.523632191602922	1	1	1
ENSG00000111481	0.291165602160241	-0.0607391135714463	0.0278454699390919	0.101498285766727	0.588197435733803	0.848058908427445	0.308985326978026	0.517005302194179	0.793707806964713	1	1	1
ENSG00000111530	-0.446143968327786	0.173890776278215	0.75217174715948	0.0152586078459942	0.212559548562681	0.000451620956400315	0.144348752357429	0.357506793737139	0.0192955450106015	1	1	1
ENSG00000111540	-0.174545121557064	-0.136694464223103	0.328857865240596	0.433033554870181	0.422631376979082	0.116077081535724	0.541222352477447	0.462695613528165	0.342966432983461	1	1	1
ENSG00000111581	-0.00403010579716919	-0.00465444726025217	-0.144472184377691	0.976836928832472	0.972333715315211	0.390877683712896	0.710308753302985	0.609068498363793	0.609217053384412	1	1	1
ENSG00000111596	0.202737311359662	-0.0616050378598466	-0.285230838983219	0.164484094465099	0.594987341745247	0.0590451523722879	0.377160181000234	0.51982159755264	0.244885496273852	1	1	1
ENSG00000111605	0.12656437067318	-0.0702913708055094	-0.246705376971214	0.286836160128383	0.622196586474279	0.125596112511126	0.467056935986856	0.526871262939624	0.358499057048788	1	1	1
ENSG00000111615	-0.0523478415944675	0.408061361636544	0.313004551162567	0.679391906975438	0.00381512577415991	0.0598661836803108	0.634393398218138	0.0533164491323581	0.247333752028876	1	1	1
ENSG00000111640	0.890666355248544	0.0521537341006301	-0.193429471246688	0.000748282059672073	0.739925637025118	0.395073517478391	0.0494836690733082	0.555228223576798	0.610454474886429	1	1	1
ENSG00000111641	0.118735212955873	-0.0430762000807494	-0.296963882141834	0.582638575339046	0.812502395173199	0.211035514652727	0.605956444231158	0.572172518282339	0.478121918453988	1	1	1
ENSG00000111642	-0.215031389550094	0.0393452416574042	0.108877487077865	0.253371540568583	0.779121354133307	0.546943329572458	0.443712604055813	0.566788459860143	0.699114864486197	1	1	1
ENSG00000111652	0.115674589078136	-0.158564090707146	-0.20141778183797	0.530751155843385	0.223221087356968	0.322149491229326	0.589007512514556	0.362717562339077	0.573662390455726	1	1	1
ENSG00000111667	-0.156683262351293	0.108720772778068	0.0420913331135623	0.299232084013622	0.385301951492708	0.754248334578652	0.477792661160559	0.448021243191399	0.77275568612484	1	1	1
ENSG00000111669	0.0300147323277795	0.393707729994497	0.00860246819680895	0.867737535939751	0.13177555427236	0.963356177311959	0.685484854009737	0.288814948726582	0.811341385089948	1	1	1
ENSG00000111674	-0.217568756303344	0.14106282578599	1.2890431338944	0.651670898211648	0.794038893382459	0.0650976496346633	0.62709514085942	0.568127970165028	0.259588260927269	1	1	1
ENSG00000111678	0.241639707291677	0.0890867256598512	-0.261840311066533	0.499137851782502	0.718274511461817	0.410877887338505	0.575025080314466	0.550513885772386	0.622720726299001	1	1	1
ENSG00000111679	0.312299082525234	0.269675981256379	-0.0317820578970058	0.224687590991797	0.115642816124126	0.849874412303754	0.424600993317054	0.271799850222292	0.794509287244654	1	1	1
ENSG00000111711	-0.0055481308051141	-0.108050474748462	-0.159114868482124	0.981487342688819	0.623734808415964	0.427960101534338	0.711775267382929	0.52723426121757	0.633185444730704	1	1	1
ENSG00000111716	-0.0141516570972737	-0.0726196096864887	-0.0279381185404295	0.931233072701518	0.760511280679194	0.853553521854429	0.699623803003515	0.561470216244013	0.795914929133289	1	1	1
ENSG00000111726	0.305843055852895	0.431593683218407	0.157277664301574	0.0287009082429144	0.0092771947449961	0.334785653171519	0.176574801424477	0.0781259720412671	0.583324263245522	1	1	1
ENSG00000111731	0.0735071798845355	0.448838501762369	0.310755094381515	0.690550056606868	0.0112586358257553	0.0891674232917442	0.635644041461985	0.0861592089991504	0.302279870605425	1	1	1
ENSG00000111737	0.26037345971891	0.0645397489573148	-0.102595337180533	0.284382863153982	0.72759884584665	0.585584371774897	0.465942717264266	0.552421152754946	0.717435617969147	1	1	1
ENSG00000111786	0.21271688242496	0.116952600287945	-0.110605202675873	0.203970446479345	0.533718449216529	0.617313238455309	0.410991139713136	0.503578996656033	0.729456184913412	1	1	1
ENSG00000111790	0.046353089057794	-0.0170239021754281	-0.0415957344868146	0.834451233274641	0.940114239592201	0.874935946112974	0.681271141646283	0.603055424510626	0.801309524307178	1	1	1
ENSG00000111832	0.0265503173320121	0.762881689703709	0.657440427648446	0.89663385445383	7.80780946333099e-05	0.00988074128514399	0.691351908837044	0.00720281613654159	0.096711996173151	1	0.256564618965056	1
ENSG00000111843	-0.188951443163044	-0.0109958959314511	0.164448006305005	0.33238758293589	0.956440930525645	0.520131609289214	0.490997329347656	0.606786038070333	0.681223180946912	1	1	1
ENSG00000111845	0.00792759873302208	0.170425362920936	0.403046733574155	0.957284613899771	0.234995462804632	0.0270632956832307	0.706418051743152	0.373787197225389	0.161760915195332	1	1	1
ENSG00000111880	-0.903002141349529	-0.056105018932313	0.801170765936482	0.0120055728548341	0.772836276707426	0.0394361631148598	0.132125302350006	0.565223636945525	0.199904995231276	1	1	1
ENSG00000111906	-0.0430946394970919	0.0300241450129862	-0.012586966938718	0.865275366602092	0.873290287838654	0.957243901315189	0.684964639869687	0.586137730537823	0.81089002040867	1	1	1
ENSG00000111911	-0.442492196925729	-0.359725664888352	-0.0834345068204065	0.215572602437036	0.249483992727489	0.83565159484656	0.417155007784297	0.380988233737432	0.793646000998273	1	1	1
ENSG00000112062	-0.651216135198134	0.0707754847099108	0.752774506333141	0.0205961864642849	0.639045494657398	0.00603816746124638	0.158927868391511	0.531133190508096	0.0737490378826851	1	1	1
ENSG00000112081	0.0768550223154878	-0.0314001985077405	0.0474647255175047	0.631185948334012	0.824099783944032	0.762835458435934	0.62331742481791	0.57530194606528	0.776019626137646	1	1	1
ENSG00000112096	-0.105112410362478	0.127139795490466	0.122639711304914	0.583130719954625	0.618583126934889	0.672450085909241	0.606124456873066	0.526512142633967	0.749103934743011	1	1	1
ENSG00000112110	0.628417612735424	-0.483130290923585	-0.728414943459331	0.0259312143852047	0.0187569896383456	0.0443841833526383	0.172534110934666	0.113297327123002	0.214484815454402	1	1	1
ENSG00000112118	0.00242342785147105	0.100939178099009	-0.0144749396465228	0.988677888871142	0.663747134158369	0.948971406525146	0.713506367247354	0.536503268481438	0.809512046453092	1	1	1
ENSG00000112159	0.0110139035973835	0.0617120825572165	0.299539066514999	0.945591770413158	0.703782884968548	0.109749671277527	0.703700739405908	0.546335988368966	0.335491398315501	1	1	1
ENSG00000112208	-0.070394659397165	0.306165765165519	0.680176814659011	0.683734094666292	0.0880940988203685	0.00199491107233536	0.634724756961202	0.244582423152591	0.0406577271234045	1	1	1
ENSG00000112210	-0.67012531013886	0.263023438286433	0.289563560099921	0.08104556371176	0.370163850374735	0.491092127866188	0.277334822414477	0.442600782133982	0.669817397908506	1	1	1
ENSG00000112249	-0.32881344835138	0.00627165111604959	0.540034486360951	0.0798921286134242	0.954189611045434	0.00268491903839507	0.276545016676841	0.606264402215634	0.047545686201081	1	1	1
ENSG00000112282	-0.362955705408961	0.110705524647679	0.0492946544231822	0.0380214489719427	0.517559770440912	0.795907339032862	0.202163544483011	0.495944631870917	0.783014725452373	1	1	1
ENSG00000112297	-0.220741965721775	-0.103483293001334	-0.0747041409540826	0.304297177236246	0.555440361377822	0.748580445940296	0.479963381578206	0.509852432143929	0.771121091509635	1	1	1
ENSG00000112335	0.474784025233821	0.0875354424222543	-0.298856197241409	0.0262684532170277	0.431901599874346	0.134465693129201	0.173056296927324	0.467719506568711	0.371446172803207	1	1	1
ENSG00000112339	-0.564111040646478	0.375976776315416	0.974289785851449	0.0040067215893668	0.00544702468920061	1.9227552434465e-05	0.0906600195120994	0.0621062267495362	0.00517544285438026	1	1	0.0631817372996519
ENSG00000112343	0.0255663275582037	0.280567558727685	-0.0797217151389201	0.88630798135618	0.0681822965040162	0.682677017967186	0.688682122226043	0.214872858179872	0.751553553424535	1	1	1
ENSG00000112367	-0.137905969250699	0.164964055343356	0.309864371901089	0.357877877565568	0.231759223633208	0.0738636317499762	0.505240417479524	0.371745501895453	0.275496415729158	1	1	1
ENSG00000112473	-0.0756013596104296	0.151921598632136	0.703263624382311	0.745182682868035	0.495044678856916	0.000410798777850744	0.653288930873486	0.487013468447571	0.0187413402108307	1	1	1
ENSG00000112531	-0.00131417758999628	0.165992541770201	0.244676653938032	0.992307351785565	0.31545126774766	0.0978032886548886	0.713827908708542	0.415456388482325	0.31452235116577	1	1	1
ENSG00000112561	0.311120695623729	-0.191264327258677	-0.765300195856994	0.0492812247085997	0.180822711089912	0.000178336280396814	0.226283382400898	0.332363050283969	0.0145461907239039	1	1	0.586013017383931
ENSG00000112578	-0.348717267045188	-0.130700847041324	0.0501197763729981	0.150224109549884	0.50415737203447	0.829942167028311	0.360254995679324	0.49190994222886	0.793255677167872	1	1	1
ENSG00000112584	-0.127122010153859	-0.0510723292837803	0.118630264950557	0.592226065394174	0.755910522151042	0.568530516861725	0.611182709743575	0.560520365345834	0.707226187714283	1	1	1
ENSG00000112640	-0.422759893728836	0.1159796719781	0.176662877384304	0.0689873498730503	0.434263424954846	0.471585952337035	0.265787381942034	0.468554659260291	0.662890561776744	1	1	1
ENSG00000112651	0.0190366783956236	0.0999191643327438	0.188631104806461	0.92128175477949	0.464098922755361	0.339475441871133	0.698184744230218	0.477511079496651	0.584659450269288	1	1	1
ENSG00000112664	0.108339385470849	0.73898013439679	0.715135704631802	0.467796496320604	5.59841909722585e-05	0.000815432917249463	0.561276900861914	0.00679497446531191	0.0248710408147159	1	0.183964051534841	1
ENSG00000112667	0.553122018425923	-0.0894343658326936	-0.244216974633966	0.0618103917859878	0.837109578736259	0.63340306562414	0.253279248138794	0.577674357581271	0.737150239468942	1	1	1
ENSG00000112685	-0.590842390639985	0.0601737960840209	0.395812347207069	0.0561691412357392	0.766545345684601	0.166520922000152	0.242658402144807	0.563120938243571	0.419978313118056	1	1	1
ENSG00000112697	0.0349884721914687	0.051201004339035	0.0810821882945319	0.826403931966039	0.733893077691673	0.636099235952484	0.680829892187926	0.553085459402461	0.738006865992976	1	1	1
ENSG00000112699	0.280916347727874	0.253945566539072	-0.0763504025365777	0.339129378881062	0.317229770871099	0.684978553471566	0.494304680706935	0.415753824236072	0.752159555269177	1	1	1
ENSG00000112739	-0.00733476372982708	0.0762509212678614	0.0951548692193197	0.946809522206665	0.52226890019149	0.487295824420705	0.704161025358825	0.498719757685617	0.667776032203929	1	1	1
ENSG00000112855	0.0878335269317772	0.0872300198927475	0.104712359928612	0.501429258791446	0.489531037985022	0.484866740916364	0.575929222160519	0.485543050798907	0.66689134725737	1	1	1
ENSG00000112893	-0.367441860244393	0.218989405537221	0.307610003826334	0.0826830092206483	0.0732808609843578	0.13512025580731	0.279192330444086	0.224065688900308	0.372262601719959	1	1	1
ENSG00000112972	0.334761385463454	-0.0336319644197481	0.0352325543951966	0.219926792499369	0.894452023565159	0.850758385594247	0.420307742448285	0.591740034836786	0.794576607551658	1	1	1
ENSG00000112992	0.0120623529319883	0.0014607418091823	-0.0590945703590938	0.92148000131574	0.99034652642592	0.678040599795961	0.698184744230218	0.615790288855657	0.750393185658036	1	1	1
ENSG00000112996	0.380966172597781	0.201408734778384	0.117050377534072	0.0493939295205995	0.165284719265895	0.501313114406264	0.226283382400898	0.319172739753247	0.672669366853726	1	1	1
ENSG00000113013	-0.0463280061474467	0.0334064680851132	0.266332133288573	0.687462064333452	0.843594038952979	0.196304006330745	0.635328549144239	0.579783509015672	0.462281427794305	1	1	1
ENSG00000113048	-0.526106614387611	-0.755005470237407	-0.156317915378377	0.0223742075183168	0.00573871237766829	0.458127840475318	0.164999249904513	0.0636442498503319	0.65452673955981	1	1	1
ENSG00000113068	-0.0070772570263323	0.353811771375182	0.803106364807049	0.970625732010066	0.105731689700544	0.00512196991853071	0.709262154365226	0.266826562497427	0.0679148113759769	1	1	1
ENSG00000113141	-0.37692694439311	-0.454437009668771	-0.0939198195616024	0.0840128226026068	0.00221964056303507	0.628107935446914	0.282465134687982	0.0398657567435408	0.73507213092029	1	1	1
ENSG00000113163	-0.0659924339909845	0.0312356169029211	0.0327774987661225	0.686452896923643	0.803234502398214	0.853316220669979	0.635328549144239	0.569700514592528	0.795914929133289	1	1	1
ENSG00000113194	-0.571605590665094	-0.123130392446495	0.272834736516061	0.0278656463432357	0.342844311692715	0.293838524924174	0.176311719026268	0.428755059362668	0.55140774815054	1	1	1
ENSG00000113282	-0.360742165104617	-0.378305234518666	0.0253550558926104	0.0998107360569175	0.0241800025857464	0.892735008667661	0.306228028146432	0.12809931929135	0.803932731114121	1	1	1
ENSG00000113312	0.131799310642536	-0.047881199656851	-0.0628401673836426	0.403878869672074	0.691241515939066	0.667603742267504	0.528483343089255	0.543891624260247	0.74625248977823	1	1	1
ENSG00000113318	-0.380549613886024	-0.384644920314345	-0.00044711661663588	0.0257650189823071	0.0337284545296829	0.998148039351769	0.172534110934666	0.146522387538541	0.818615370028077	1	1	1
ENSG00000113368	0.052881134822218	0.215693218473549	0.3181724982241	0.71400506766186	0.232899138738585	0.0710130473478549	0.641977037731185	0.372479232314593	0.270742828587473	1	1	1
ENSG00000113384	-0.324395178256432	-0.193706949783491	0.399381110347687	0.206114919307285	0.279931646265809	0.0612696353380902	0.410991139713136	0.394534793649302	0.251459737673963	1	1	1
ENSG00000113387	0.193311982020685	-0.330793294146459	-0.300854964903001	0.476891203637041	0.137362616753829	0.346184879351364	0.566460634526591	0.294232395808255	0.58715739872586	1	1	1
ENSG00000113407	0.178011292117969	-0.288348307211126	-0.281007833028768	0.316113906195752	0.0632553943412321	0.213607909862158	0.484410910163549	0.204099868639428	0.480472873873703	1	1	1
ENSG00000113441	-0.637955784641227	-0.0120652574520724	0.000377258198600948	0.166097140813949	0.965675187702248	0.999202678145613	0.3782505255515	0.60854854992035	0.818918437978204	1	1	1
ENSG00000113460	-0.00653319855596876	0.140435995780879	-0.115447177504803	0.974078149750266	0.378209495542134	0.587780857577312	0.710154654502391	0.445505375794351	0.718491503519015	1	1	1
ENSG00000113522	-0.20801424105984	-0.252380478166638	-0.0571778289104102	0.291839361606377	0.202715675585534	0.79264506678799	0.472686178296967	0.350739859844941	0.781978879878827	1	1	1
ENSG00000113552	-0.040297511098505	0.602283130112176	0.243835954337377	0.843920310046395	0.0267079274838842	0.357375521961217	0.682411193408057	0.132854288081692	0.594158237597859	1	1	1
ENSG00000113558	-0.158279996732667	-0.10204738232268	-0.0433057106720844	0.331196871738178	0.474142324952164	0.791830168367389	0.49098340318148	0.478538509936955	0.781978879878827	1	1	1
ENSG00000113569	-0.470182155424523	0.303227957254816	1.16271411813295	0.0979503490690363	0.134209516531171	0.000533057620953621	0.303291794932083	0.291246749507314	0.0211003061785827	1	1	1
ENSG00000113580	-0.393974222402896	0.124302833972703	0.662477509717576	0.168197169868562	0.505642603286404	0.0280056925159882	0.3782505255515	0.49190994222886	0.165312230917408	1	1	1
ENSG00000113593	-0.0358915254989636	-0.250764477677265	-0.0627730301180485	0.832106209216137	0.146073536943475	0.69230247190242	0.681271141646283	0.302511070605587	0.754471145435284	1	1	1
ENSG00000113615	-0.386123369660274	-0.17795965509887	-0.0490477148294401	0.140131034140832	0.50841434013769	0.814146873415566	0.351972233643036	0.493116599672088	0.790271651073724	1	1	1
ENSG00000113643	-0.222705617801392	0.0591274557694917	0.25622551099271	0.0825249372636212	0.603367183864813	0.0841221653094162	0.279095749709179	0.522643075086745	0.295757771864494	1	1	1
ENSG00000113648	-0.229441338772211	-0.0595974041944286	0.295797933684643	0.208030086786649	0.745515566868514	0.0871407554363664	0.411881115702429	0.557851811425858	0.29806301924555	1	1	1
ENSG00000113649	-0.136996683105188	0.101632398668745	0.280072895787893	0.301889269068384	0.424960214966696	0.0826778009626551	0.479435216662736	0.463943064040007	0.29293945351753	1	1	1
ENSG00000113712	-0.354132021222654	0.137513406536334	0.355737178239328	0.190216258918041	0.397701752614172	0.237640017386853	0.401290514549393	0.452168103027767	0.509276280375587	1	1	1
ENSG00000113719	0.0564723209526855	0.109081642746589	-0.165124779259892	0.665202653440851	0.46230682994883	0.408370116403686	0.630681240179895	0.476955734977713	0.621561350354951	1	1	1
ENSG00000113734	-0.169355745073053	-0.243232583551344	-0.046123244374705	0.380393251357093	0.212520733168805	0.781516758177248	0.515504824946104	0.357506793737139	0.780891311676329	1	1	1
ENSG00000113758	0.564481910287862	0.231194789865379	0.0888782606655045	0.0257699928371361	0.421960451724141	0.69049637348695	0.172534110934666	0.462667325019053	0.754300180657206	1	1	1
ENSG00000113790	-1.45909386686409	0.069504583168358	2.18590068488535	0.0431523423861376	0.866949410172038	0.00131714059316087	0.212645482414373	0.585659626826812	0.0316546579554209	1	1	1
ENSG00000113810	-0.146069504606079	0.283690605034572	0.568599904892475	0.385320346872099	0.156175150453623	0.0128448985901974	0.518649725517775	0.311664102590693	0.110706452652424	1	1	1
ENSG00000114021	-0.0525379717669072	-0.0817212898989042	-0.0774993479770443	0.771918243699001	0.599870674666546	0.683570564035591	0.663541021887876	0.521986603099183	0.751922181724044	1	1	1
ENSG00000114030	-0.109651024707862	0.124971688359806	0.31681356958117	0.408894526159813	0.352137910079579	0.0358066418199721	0.530714341143439	0.432283699450486	0.186783024538842	1	1	1
ENSG00000114054	0.0879769740818631	-0.257679590963465	-0.0615274862336205	0.592784480733785	0.138764131396624	0.655450527534927	0.611182709743575	0.295825819492826	0.743604330437751	1	1	1
ENSG00000114062	-0.256773678275464	0.135171874034407	0.178161651366753	0.152421595787221	0.411875721659462	0.356230886057727	0.364409286220659	0.460007542545607	0.593947434034534	1	1	1
ENSG00000114098	0.0381055570865316	0.101934971211944	0.0120401625955538	0.787161285612408	0.442006294444396	0.931189040435183	0.667326067902655	0.470392794625293	0.80513220843271	1	1	1
ENSG00000114127	-0.155241951067127	0.111171346011544	0.234996096531322	0.344934772634682	0.325222271027752	0.153759662461154	0.496770416111131	0.419639029943847	0.40172502536933	1	1	1
ENSG00000114209	-0.0909202334630589	-0.0696687256746332	0.0132931892073774	0.541477577610799	0.546558359343132	0.933641100516261	0.594859574599764	0.506708703755222	0.80513220843271	1	1	1
ENSG00000114302	-0.517648807875742	-0.151703454684216	1.12545838600484	0.121282636350555	0.521243726802912	0.000135258355070763	0.330009375639634	0.498060536401978	0.0135388651541806	1	1	0.444458954762529
ENSG00000114316	-0.0247151873611378	-0.251810313170726	-0.16873210320418	0.886042457031934	0.120147271120504	0.358865825771591	0.688682122226043	0.276465618144009	0.595531539098546	1	1	1
ENSG00000114331	-0.021385032105765	0.00454593108851305	-0.0150204293220497	0.854513892300891	0.96443596907101	0.905964310888811	0.683335974369624	0.608225344506082	0.80513220843271	1	1	1
ENSG00000114353	0.23054374588623	0.028265343011922	-0.253791906398315	0.14447758650603	0.833140204997005	0.127298063971714	0.352590527182829	0.577578203117489	0.361822302437094	1	1	1
ENSG00000114354	0.303853058206829	-0.169478658613225	-0.256005137828311	0.166317123452435	0.29774427008192	0.192553856837447	0.3782505255515	0.406376183291534	0.456646226951534	1	1	1
ENSG00000114416	-0.135419748570354	-0.166576974862051	-0.163410150351325	0.393205750384948	0.246541221073451	0.353585690237059	0.522973592988391	0.379886132761919	0.592238408593845	1	1	1
ENSG00000114480	0.118301564929853	0.0327909190029963	0.377460820794811	0.742900441291153	0.919589698014091	0.141313878439523	0.652817580807934	0.599802969438499	0.383086408263225	1	1	1
ENSG00000114491	-0.109423633371339	-0.285875170586783	-0.160894802443171	0.525433427492738	0.16966477612864	0.42708610765646	0.587347554109537	0.323020650088962	0.633185444730704	1	1	1
ENSG00000114503	-0.335405852882298	0.283492189630657	0.662462524188446	0.041037220957084	0.187859765459514	0.018495042858224	0.208993028626376	0.337703558514834	0.137521399941358	1	1	1
ENSG00000114573	-0.0319247469595013	-1.95589130908463	-1.24929005999137	0.839118461504381	0.00827325569570242	0.0565730341849979	0.682411193408057	0.0736440057252772	0.240943883998472	1	1	1
ENSG00000114686	0.00440625259808571	-0.122288933545928	0.0240247035588367	0.977183390228668	0.437780051700356	0.883255687571441	0.710340899644535	0.469811434444665	0.802821578953042	1	1	1
ENSG00000114742	-0.27622241359332	-0.383609529536311	-0.0110377294792556	0.0805981226371915	0.00910169618094967	0.936191748021237	0.277198180096829	0.0772894535247755	0.80513220843271	1	1	1
ENSG00000114744	0.0758595022927707	0.714274101031462	0.261105259996784	0.665841074631352	0.00238076035985825	0.205999823937776	0.630681240179895	0.0416536915523761	0.471902736555264	1	1	1
ENSG00000114767	0.311967862936792	-0.153619672915216	-0.216991958265852	0.0714256116993518	0.285471042860783	0.273254772338592	0.268163810901075	0.397920661340547	0.541368255499714	1	1	1
ENSG00000114779	0.0762103120353494	0.0495028786937683	-0.711744007986304	0.671669440300513	0.709135130411038	0.00408645512629053	0.631916367473753	0.548271279048101	0.058507615444895	1	1	1
ENSG00000114850	-0.121353617102607	-0.32899300401989	-0.18986229861849	0.411635710405019	0.0861216521930577	0.350501717499871	0.530714341143439	0.241895429972887	0.590905616500939	1	1	1
ENSG00000114867	-0.360121623898626	0.197520393759471	0.757335162586332	0.113973853890768	0.300952444238155	0.00358286167014739	0.323142827069154	0.406652779736491	0.0550728254492503	1	1	1
ENSG00000114942	0.110028023208109	0.0755896216504711	0.0122303962072866	0.683424066696499	0.730553718674196	0.952236833758205	0.634724756961202	0.552742903475697	0.809512046453092	1	1	1
ENSG00000114956	0.36746082518778	-0.0690339156767692	-0.104989299782128	0.0888852851188467	0.692750926338851	0.655131799705857	0.287208671524565	0.543891624260247	0.743604330437751	1	1	1
ENSG00000115073	-0.347339488464526	-0.206295948549462	-0.259599567428163	0.088390863428855	0.355606284595816	0.228824952277288	0.287208671524565	0.433365969893615	0.500750950421235	1	1	1
ENSG00000115091	0.0515850894409808	-0.409008723678789	-0.226379216888144	0.679113027551489	0.0028819369806962	0.164097693047436	0.634393398218138	0.0456951716803505	0.417552294282125	1	1	1
ENSG00000115128	0.500560743371324	0.0197040211350442	-0.0611116583733072	0.038883232188509	0.890320843512152	0.776816578609612	0.204891503431755	0.590798065524818	0.780074408444137	1	1	1
ENSG00000115145	-0.0353058259706875	-0.0416450677757599	0.0992679119253263	0.870194593421959	0.822980372312017	0.653974491009763	0.686475658387279	0.57530194606528	0.743604330437751	1	1	1
ENSG00000115159	0.24947160749665	0.171457321036372	0.215256863142356	0.182767321900992	0.409234076792584	0.397135900212088	0.390715186635636	0.459122975540086	0.611185231963189	1	1	1
ENSG00000115207	0.143362104287462	0.344406558721533	0.362221722607435	0.284503740040522	0.0136251026003204	0.0313563182561298	0.465942717264266	0.0956302110344447	0.173665002817391	1	1	1
ENSG00000115211	-0.0258545224163397	0.183730219518579	0.172205619759172	0.865469756558601	0.167195605230611	0.313580123113957	0.684964639869687	0.321637100140176	0.567293524091953	1	1	1
ENSG00000115216	-0.0233229244593201	-0.186696985694362	-0.185527453229324	0.876353377608292	0.140467580039262	0.307369964666858	0.68817319096791	0.297581819300904	0.562549636807648	1	1	1
ENSG00000115232	0.563128539779248	-0.140881900534568	-0.778893099365143	0.0426881943286575	0.640781557465976	0.0108622123241488	0.212645482414373	0.531133190508096	0.101074257098877	1	1	1
ENSG00000115233	0.0774052644420756	-0.119722098157075	-0.209873614707718	0.630498037492137	0.328605995966037	0.200762017616047	0.62331742481791	0.421459876179682	0.467856133707277	1	1	1
ENSG00000115234	0.2374829904463	0.21408603697119	-0.0605355654612369	0.125504117479363	0.0922178979909685	0.651922644914932	0.334794654300531	0.251499772938164	0.743571977913577	1	1	1
ENSG00000115241	0.205474965335086	-0.0654360680682499	-0.165355828680935	0.149356694745036	0.659116654875973	0.263027139478955	0.358540691310569	0.536268932404091	0.531919632172376	1	1	1
ENSG00000115267	0.223689281479625	0.30529325678159	-0.0496580358289808	0.279077187527172	0.0665224064326759	0.756946715426408	0.460909740990026	0.210622966347383	0.773131401903823	1	1	1
ENSG00000115271	0.0874221320209267	0.284239212745133	-0.0281220528177218	0.611517941456423	0.135543579565491	0.882966143984531	0.61852422551391	0.292027567585962	0.802821578953042	1	1	1
ENSG00000115275	0.0806044071069336	0.0252088858167388	-0.158558261957095	0.668291251965163	0.885135683632682	0.230045631178644	0.631065134861467	0.589619923801097	0.501790394368981	1	1	1
ENSG00000115286	0.0575849402504664	0.290226080048373	0.171112903827736	0.743885280432814	0.0951257915976335	0.367905382868603	0.652817580807934	0.255709660315471	0.60008572257887	1	1	1
ENSG00000115306	0.742562619009756	-0.431289398223102	-0.254365583339824	0.0152923884510684	0.154503482533158	0.477403520381873	0.144348752357429	0.310065629460061	0.664744082777667	1	1	1
ENSG00000115310	-0.0715266014082676	0.0552930268410075	0.0357116600270606	0.713580515211344	0.717268495237491	0.865362306251404	0.641977037731185	0.550311953111863	0.799517031050709	1	1	1
ENSG00000115317	0.320906663069099	0.332596083117988	-0.129241951497596	0.0503339407620158	0.0515889609047061	0.495680114131308	0.228363990348077	0.186301464147178	0.671026351229846	1	1	1
ENSG00000115355	-0.354385913739067	0.36005145719153	0.525772010060794	0.111569493432147	0.056797618674683	0.0296599397270569	0.320449509461425	0.194388799381823	0.169671212505875	1	1	1
ENSG00000115364	0.0691197581880469	-0.174961242130511	-0.152142217984433	0.698395799231418	0.242707190107682	0.370293223904317	0.638439311823483	0.377457391054912	0.60187866032005	1	1	1
ENSG00000115365	-0.476621201892561	0.305049503707716	0.341416860178101	0.0941148151333387	0.185696750651266	0.326996912106835	0.296096886588801	0.33533569199503	0.577223106102426	1	1	1
ENSG00000115368	0.0283914572804743	-0.159081906888461	-0.265468049189501	0.845725401464861	0.242679078047651	0.0933936873530454	0.682411193408057	0.377457391054912	0.307568831646325	1	1	1
ENSG00000115415	-0.128212016553376	-0.373586294963693	-0.090486391344108	0.605023433817264	0.0912503634830015	0.699824668698579	0.616739056419241	0.250264175648885	0.75559744715064	1	1	1
ENSG00000115419	-0.20736749916188	-0.494078330066211	-0.307889256530118	0.240389937722417	0.00600082828795019	0.0500303513039773	0.434942387253855	0.0647286217868696	0.223471886903446	1	1	1
ENSG00000115464	-0.0292405529302028	-0.10880746418419	-0.094588777531785	0.845187930099661	0.39499407459722	0.531912433831844	0.682411193408057	0.452168103027767	0.689994381813858	1	1	1
ENSG00000115484	-0.0697113535724474	0.0854689041592201	0.255647116746389	0.608083788743588	0.51344285598923	0.120543073830299	0.617201880046726	0.494018773991078	0.348472311063244	1	1	1
ENSG00000115504	0.137646667307216	-0.212124607445381	-0.0831540937703623	0.634305245731767	0.156355399539437	0.783473421365346	0.623991397575061	0.311717302100175	0.780891311676329	1	1	1
ENSG00000115524	-0.0868281108895986	-0.202957246945835	-0.0352489709536862	0.477777333198805	0.115443951746155	0.792458083691683	0.566460634526591	0.271799850222292	0.781978879878827	1	1	1
ENSG00000115540	-0.152399556606643	0.617136768369305	0.524376207496945	0.659380521304793	0.0562454349632129	0.174687734135663	0.62975800833485	0.193150395566204	0.431775549083354	1	1	1
ENSG00000115541	0.10634336973277	-0.818253830087314	-1.19605713080957	0.666461022456623	0.180839196763105	0.131283819235172	0.630804066983781	0.332363050283969	0.367072630896477	1	1	1
ENSG00000115548	-0.0345915428490093	-0.177395227450099	0.232031159029363	0.910803760437381	0.524923097878633	0.395611777676963	0.69592362747989	0.499921022429024	0.610935467440727	1	1	1
ENSG00000115561	0.926957063477655	-0.0120501760500326	-0.613427749381899	0.000102084857968361	0.938133822907583	0.0184767701208256	0.0223750697183427	0.602614048234271	0.137521399941358	0.335450843284034	1	1
ENSG00000115677	-0.245901291609611	-0.187730625916101	0.107728977891477	0.124731146343442	0.150943592926573	0.447893772341023	0.333489748233955	0.306344781372976	0.646080893301497	1	1	1
ENSG00000115685	0.0759851747827321	-0.166405250886561	-0.0800182822156564	0.622868274458417	0.39140886345875	0.630028604688418	0.620795927530741	0.452121018912527	0.735915214466741	1	1	1
ENSG00000115760	-0.0617443989499805	0.0782124333607335	0.03122821361805	0.709463199665215	0.546267581243584	0.844553965565525	0.640657947923391	0.506708703755222	0.793707806964713	1	1	1
ENSG00000115761	-0.0274148165016259	0.0585276104342614	0.0340368316181415	0.82894104819189	0.663148796431775	0.824523801034352	0.680829892187926	0.536503268481438	0.792626665167498	1	1	1
ENSG00000115806	0.052480417153629	0.000637880251687346	-0.117667096688392	0.725799061569229	0.996573298386684	0.379840919451946	0.645335136761466	0.61692062577031	0.605194324397756	1	1	1
ENSG00000115808	-0.295380015619824	0.273221332061977	0.423564710168443	0.082535650435065	0.0801882679963838	0.0523899357898999	0.279095749709179	0.235529853200253	0.228779624107115	1	1	1
ENSG00000115816	-0.185778144391264	-0.188294547826444	-0.0968759265010163	0.185758276081033	0.220222439265957	0.505542293931807	0.395077542019059	0.361024543221261	0.674310381614945	1	1	1
ENSG00000115839	-0.070434638978625	0.268586832602879	0.392573274695924	0.601587503896567	0.124010449228905	0.0368853381461473	0.614973333776703	0.28036967063588	0.190198365061131	1	1	1
ENSG00000115840	0.36103028294942	0.0622405222152495	-0.279058245304658	0.0285068332107175	0.612394487260991	0.0854596644638179	0.176321162369966	0.525029513441594	0.29806301924555	1	1	1
ENSG00000115866	0.236326304327409	0.121197878468528	-0.308536438026379	0.297085036154234	0.329886972636071	0.128516694952505	0.477792661160559	0.42160957991597	0.363897342131895	1	1	1
ENSG00000115875	0.0053701412485099	-0.0798618766498563	-0.074958824584019	0.966025732321234	0.575901731282056	0.640654845330114	0.708807338894356	0.515626792631558	0.739944140516188	1	1	1
ENSG00000115902	-0.189329016938837	-0.0758729241785715	-0.144907485853308	0.470020078103226	0.710222198150491	0.554941908396104	0.562147527448633	0.548329711100111	0.701514221314263	1	1	1
ENSG00000115919	-0.108697720755919	-0.234322843975788	-0.0461867488463159	0.688791682599895	0.371820244779709	0.801334365095534	0.635328549144239	0.443498893571877	0.785208541890569	1	1	1
ENSG00000115935	0.0302559799735949	-0.0932115344268586	-0.0659273616980534	0.811576184756597	0.393948720723051	0.639163711837769	0.675639241140921	0.452168103027767	0.739944140516188	1	1	1
ENSG00000115942	-0.0550382020827303	-0.0460841853397256	0.0362452868898889	0.624485087489778	0.659563922457703	0.761388210424258	0.621688720695002	0.536268932404091	0.77541196459323	1	1	1
ENSG00000115944	-0.149084030930432	-0.141194717505807	-0.0160222611375216	0.420262516581448	0.484184896303973	0.919498773859891	0.535328956537411	0.483834817472805	0.80513220843271	1	1	1
ENSG00000115970	-0.444865786673794	-0.214588168005559	0.189823676932612	0.00942237771776429	0.0922282218354515	0.239952021361407	0.122431470020702	0.251499772938164	0.510976411580141	1	1	1
ENSG00000116001	-0.0520874485781982	-0.280525960424009	-0.545555665021249	0.797677495359929	0.104073049583914	0.0286833611154972	0.670720149707787	0.265684950622392	0.167113516610404	1	1	1
ENSG00000116005	-0.789828557319482	0.681361077840225	0.583339402764951	0.0162828203275874	0.0202409308561305	0.117858543119353	0.145003755601033	0.117565385887286	0.345198635374375	1	1	1
ENSG00000116030	0.120971399167327	-0.820313163642969	-1.25241007907387	0.518329351819177	0.00708793784396821	0.000127529801294878	0.583966518543034	0.0675386464994356	0.0135388651541806	1	1	0.41906292705497
ENSG00000116062	-0.329911295500298	0.168085843746856	0.505691776138413	0.103826798502243	0.321880949818772	0.0419728669619841	0.311113023835524	0.418158649355365	0.208269213014617	1	1	1
ENSG00000116096	-0.324509719004475	0.188878494939856	0.291671069374522	0.529974616088354	0.579599443088171	0.515665550195329	0.588621139003478	0.515626792631558	0.678888858166401	1	1	1
ENSG00000116120	-0.196147559269363	-0.105741466462871	-0.104433024861534	0.303229484250357	0.495791074797272	0.548183707834876	0.4798896935166	0.487145416953453	0.699698948556592	1	1	1
ENSG00000116133	-0.366682573510806	-0.0944589689843347	0.567266198014616	0.393660348738128	0.70408844487371	0.12475024236483	0.522986272053562	0.546335988368966	0.356841443775337	1	1	1
ENSG00000116161	-0.10182891625788	0.0646678643480269	0.235087030937314	0.473840554722754	0.655042669752762	0.162388821020669	0.565539531185193	0.53476659411132	0.415098602060296	1	1	1
ENSG00000116171	0.363292650080793	0.272857620559525	0.15197953811249	0.0412741365095757	0.106325636444047	0.364511213468112	0.209055533984889	0.266826562497427	0.598260814981514	1	1	1
ENSG00000116221	-0.152567403860873	-0.0296055230683664	0.042972068475231	0.350601715213846	0.836563507312684	0.767973142905347	0.501197241907514	0.577674357581271	0.777119683073772	1	1	1
ENSG00000116251	0.0291868698112735	-0.281984118217807	-0.0273226957741732	0.884087001769368	0.114752337285751	0.887553109523604	0.688682122226043	0.271437630388367	0.803924783691454	1	1	1
ENSG00000116266	-0.443936281749436	-0.455216571831247	-0.488081470214566	0.0739664147983092	0.11095318633159	0.0160768525125269	0.269072648706496	0.26843477633688	0.123993555602757	1	1	1
ENSG00000116337	-0.0395845979410558	0.413366130424852	0.354813430423793	0.787773561256971	0.148712016805916	0.186998198324592	0.667326067902655	0.303943330584503	0.448209625765693	1	1	1
ENSG00000116350	0.367787211528869	0.0305499206955816	-0.0912647589016174	0.0117129281254893	0.783139813057634	0.549607507034926	0.132125302350006	0.566788459860143	0.700126751678424	1	1	1
ENSG00000116353	0.0319876645131437	0.0302864246742008	0.0217738577645133	0.870156290818446	0.873290216196504	0.90153823762868	0.686475658387279	0.586137730537823	0.804326457422788	1	1	1
ENSG00000116455	0.334590101918455	0.071462880800279	0.0444462412577635	0.12113737083752	0.685436722208087	0.825754500671107	0.330009375639634	0.541931800668181	0.793255677167872	1	1	1
ENSG00000116473	-0.150734845794802	-0.407865526769257	-0.193722259365327	0.570075636132688	0.138175008069295	0.529249981881654	0.602683729421492	0.295501091452284	0.687866669331288	1	1	1
ENSG00000116489	-0.534769306887969	-0.489765489594596	0.150245814463524	0.00858027117920023	0.0127325361246014	0.461675857386277	0.11550570445857	0.0926203711294237	0.654733359795291	1	1	1
ENSG00000116521	0.0133427122353619	0.169772839362851	0.0267688689284682	0.927918658994335	0.31538862254964	0.875191490776636	0.699407437247487	0.415456388482325	0.801309524307178	1	1	1
ENSG00000116560	0.144952663905525	-0.0172692114311694	-0.361404670550785	0.4011135865257	0.914567485196501	0.116535267473728	0.526636300007062	0.598949193029209	0.343565948101609	1	1	1
ENSG00000116584	-0.0531051032069059	-0.094121346372336	-0.0409560715660144	0.624953177898424	0.496410971198349	0.78407381501019	0.621688720695002	0.487412539330422	0.780891311676329	1	1	1
ENSG00000116586	0.0845999665810955	0.122923503168445	0.0311636983559537	0.652374388679454	0.380815652029348	0.863702475326346	0.62709514085942	0.446749926942163	0.798368060682021	1	1	1
ENSG00000116604	-0.618142350078458	-0.181893007427647	0.0521008187545861	0.0128710298530286	0.253561054160703	0.738707754001418	0.13405143029492	0.381962962053886	0.766043004793778	1	1	1
ENSG00000116641	-0.557824188052729	0.279358943215803	0.450032189750261	0.0355493602280175	0.116648388741174	0.110431150911266	0.196978025441884	0.272743759317951	0.335491398315501	1	1	1
ENSG00000116649	0.574809449671449	0.119588072595531	-0.104128127276723	0.0199660247938184	0.574855892172779	0.656961172128928	0.157990730069302	0.515626792631558	0.743604330437751	1	1	1
ENSG00000116663	0.0452637245632317	0.188679273314845	0.126400376653	0.855459551597999	0.409171307540554	0.569716903750572	0.683335974369624	0.459122975540086	0.707578269068879	1	1	1
ENSG00000116685	0.429523839768518	0.473824134245738	0.207158317671504	0.0360905183890535	0.0253761553248983	0.270975795146924	0.197251863009406	0.130054816637951	0.540130581660056	1	1	1
ENSG00000116688	-0.228813071793808	-0.0416270059514896	0.130054656571402	0.0742777669568915	0.698376128204368	0.292569375752101	0.269072648706496	0.545126941314279	0.55140774815054	1	1	1
ENSG00000116701	-1.04044046149216	-0.579507144548111	-0.318489810967321	0.011815007411369	0.130624018780543	0.257028790814814	0.132125302350006	0.287533150683454	0.527164724858714	1	1	1
ENSG00000116711	0.152695705761119	0.309867386132799	0.247050872245462	0.829509229899427	0.556432261948475	0.579363131982448	0.680829892187926	0.510301319907281	0.713059196456842	1	1	1
ENSG00000116747	-0.613007915798425	-0.0855594900148663	0.151919010610807	0.0050060869807284	0.620590809574235	0.390831733569669	0.095651047166711	0.526667596081748	0.609217053384412	1	1	1
ENSG00000116750	-0.0479926744359619	0.190994663756633	0.350732700396638	0.723996194774474	0.185705512090437	0.0288803568530853	0.645335136761466	0.33533569199503	0.167298188243389	1	1	1
ENSG00000116752	-0.00369879476375846	0.278921370920207	0.0917295558334726	0.983427628107793	0.0827156883500459	0.662265109511549	0.712455935109238	0.238186529790147	0.743992529856177	1	1	1
ENSG00000116754	0.0884154517850304	-0.0625993098355231	-0.0682228762331914	0.542443206355231	0.721607929599945	0.732558662449868	0.594878882892065	0.551402879045708	0.766043004793778	1	1	1
ENSG00000116761	0.40352861709225	0.115280434023194	0.764315045435275	0.396745693216666	0.733507119466791	0.0770060274094591	0.525306223482317	0.553085459402461	0.281624490130932	1	1	1
ENSG00000116791	0.271436923808609	0.282039274919355	-0.11038526331498	0.340648566002955	0.246084134387868	0.616567798669419	0.494572292512438	0.379550090936136	0.729175544652595	1	1	1
ENSG00000116863	0.277852592525037	-0.102959479626514	-0.0809354532450825	0.096298761217266	0.436775124217037	0.65264717541752	0.299757596577419	0.469745640515346	0.743571977913577	1	1	1
ENSG00000116871	-0.380871267385894	-0.143214197210338	0.202785955407341	0.00698320490202593	0.243097685063015	0.153906504967004	0.107265436333197	0.37748616461479	0.40172502536933	1	1	1
ENSG00000116874	0.178955990372667	0.0763719190715317	-0.18616346101705	0.314388726581564	0.670816145274787	0.318027044395727	0.483962566755161	0.538758416659802	0.57217644076608	1	1	1
ENSG00000116898	0.148855771451898	-0.292246697240464	-0.306315278447571	0.633029835313053	0.212113874382159	0.326017140735982	0.623594102894852	0.357506793737139	0.577223106102426	1	1	1
ENSG00000116906	-0.251284256904416	0.0799824165883437	0.347867383960248	0.0850185465559834	0.458257584765019	0.0244386321864785	0.284545545151464	0.474999089879084	0.154053841819717	1	1	1
ENSG00000116918	0.0513003372843179	0.243957589180146	0.065102711502612	0.789929497791077	0.170827275320653	0.765271690238084	0.667790113245814	0.324321180318763	0.776162642164993	1	1	1
ENSG00000116957	-0.388656795117918	0.019612385059159	0.315171373545206	0.0246304492270516	0.894289878578069	0.0582740466246579	0.168878987321126	0.591740034836786	0.24481612741851	1	1	1
ENSG00000116984	-0.907091195178416	-0.161775260206699	1.43556845066013	0.0264846867326452	0.366666913894947	0.000380921876517683	0.173056296927324	0.441639206783677	0.0187413402108307	1	1	1
ENSG00000117054	0.0573175699598714	0.173320261601866	-0.186941900069817	0.706657502533289	0.281588338201318	0.339097790730759	0.640315996529904	0.395770367989369	0.584659450269288	1	1	1
ENSG00000117090	0.00138450955451121	0.0565010572883995	0.0620385389594022	0.993670012140776	0.87478866819756	0.857306020035173	0.71418489490206	0.586137730537823	0.796660741316728	1	1	1
ENSG00000117091	0.349462560473675	0.660852223761457	0.102257892743338	0.324619283647644	0.172833196010241	0.734698453897256	0.487479573332945	0.325994815102823	0.766043004793778	1	1	1
ENSG00000117118	-0.0311211193161608	0.158753916822788	0.0877502776805376	0.841148550909173	0.289173557822023	0.554710191414118	0.682411193408057	0.400878154346435	0.701514221314263	1	1	1
ENSG00000117143	-0.468082097831192	0.16619307353963	0.0444128348868661	0.102009625680494	0.439389513023618	0.835394880433097	0.309350882522864	0.469811434444665	0.793646000998273	1	1	1
ENSG00000117222	-0.525563468845923	-0.360142756376685	0.0635293155061225	0.00433637798252812	0.0210314753213356	0.727440634256975	0.0926469005250399	0.120131814484434	0.76407630972553	1	1	1
ENSG00000117228	-0.536190977070715	-0.0288943462623538	0.393686522571794	0.0954855558316692	0.905003337784758	0.161465822198772	0.297620460164739	0.595568356177129	0.413131568451132	1	1	1
ENSG00000117280	-0.129994604142327	-0.284980400734622	0.157465646606411	0.747550797654529	0.412265808962976	0.474978992633571	0.654324027522287	0.460007542545607	0.664012337480898	1	1	1
ENSG00000117305	0.140522546432411	-0.0641683330642164	-0.0577191606592462	0.429284446494221	0.657248672113322	0.77251165566583	0.538934217798209	0.535920813302852	0.779660511215844	1	1	1
ENSG00000117308	-0.0508121092272609	-0.244627331196135	0.197892774907549	0.792504418272112	0.158113264961357	0.339761020884022	0.669078210824772	0.314115967285669	0.584659450269288	1	1	1
ENSG00000117360	0.0909531590353474	-0.13721745913359	-0.536650042448635	0.618998617716055	0.355170218222958	0.0147361704852553	0.619227302482537	0.433190599190073	0.120197161195427	1	1	1
ENSG00000117385	0.0179173839655431	-0.197418149905424	-0.230453827016429	0.931691035659814	0.352975779308025	0.289160158104072	0.699623803003515	0.432283699450486	0.550634499969022	1	1	1
ENSG00000117394	-0.00998004420884712	-0.446381988065976	0.0271489326748623	0.960051926342017	0.00907810867051381	0.899478670463411	0.70696153428438	0.0772894535247755	0.803932731114121	1	1	1
ENSG00000117395	0.0419131414137279	0.272696055783156	0.437433616436564	0.858280670023438	0.208833122565034	0.0472019884847364	0.683335974369624	0.35593694970649	0.217555947640253	1	1	1
ENSG00000117450	0.112461252519603	0.0710238601349038	-0.239139528773834	0.636312780658664	0.735475087040761	0.207690300357922	0.624559582153538	0.553250511500542	0.474161100865487	1	1	1
ENSG00000117481	0.0485489770534913	-0.35354475100416	-0.127319408488936	0.715379582524526	0.043933560555653	0.499836724591963	0.642868674043308	0.169946497053608	0.672364207990739	1	1	1
ENSG00000117500	-0.0752630389861741	-0.118852188891714	-0.0536842307067591	0.541247614838962	0.389775934727146	0.708041914093835	0.594859574599764	0.451107796724418	0.757983769969371	1	1	1
ENSG00000117505	0.0779289571382288	0.629959816552896	0.197037655370394	0.559164267907637	0.00186685672056329	0.285830060317989	0.598416451404474	0.0364311978827082	0.54797949322681	1	1	1
ENSG00000117523	-0.366910815126463	-0.371790315428103	0.0702783810155144	0.0460087929702436	0.010723292535667	0.668614250583285	0.217999557717814	0.0845149814736288	0.747071797818942	1	1	1
ENSG00000117528	-0.954950072408328	-0.167319498040367	0.66357010938977	0.00101316990660602	0.249257615137806	0.0202195365849177	0.0501122991249012	0.380988233737432	0.143600350840346	1	1	1
ENSG00000117593	-0.42686819022795	-0.489564928747054	-0.0709637381569931	0.0797853902739907	0.0849882503149179	0.675704554280887	0.276545016676841	0.240941688575808	0.749703542195589	1	1	1
ENSG00000117597	0.226015617932578	0.252695494770756	0.349812224689643	0.135791926244118	0.176668331743111	0.0688173374851404	0.34575518143853	0.328693017170608	0.266141217663629	1	1	1
ENSG00000117632	0.177198430824068	0.259648270404004	0.155412812190549	0.367967259397664	0.104814582540734	0.330938322663658	0.508996094204207	0.26657205546687	0.580312859952367	1	1	1
ENSG00000117676	0.0201282814126201	0.0710504843152305	0.0152279221909942	0.858452261547591	0.636450262599723	0.917565087820976	0.683335974369624	0.531133190508096	0.80513220843271	1	1	1
ENSG00000117691	0.314310491489618	0.0272708546332295	0.0970911946327921	0.211812535871088	0.901094668568946	0.721351891597882	0.414940015621269	0.594152060763243	0.761729636134928	1	1	1
ENSG00000117713	0.0856209796876679	0.39144065507974	0.293423364841144	0.615815629186666	0.00210589211082948	0.0946126368579341	0.618852569326636	0.0388543131051947	0.307568831646325	1	1	1
ENSG00000117724	-0.259324903371639	0.118756497051011	0.452891496146251	0.249247883217099	0.590022955532495	0.0910014424561189	0.440098483827254	0.517495889400403	0.305076264418174	1	1	1
ENSG00000117748	0.13742532137083	0.321445018741365	0.0642640928585888	0.354802391253489	0.0596754880816049	0.70034796440939	0.504400245384772	0.200517222096518	0.755728416914334	1	1	1
ENSG00000117751	0.300795991510327	0.190874927152075	-0.057726813877079	0.0193951840720865	0.125784210494662	0.681145085247248	0.157178216657133	0.282788484506405	0.750710766482445	1	1	1
ENSG00000117758	0.360548177464394	0.164270449401691	-0.190799759455449	0.0547540374782381	0.325416615209006	0.238358166620756	0.239806629482443	0.419639029943847	0.51000320863504	1	1	1
ENSG00000117899	0.0922096034965726	0.0255607566923593	-0.0262958058599529	0.57393688213504	0.896316822310475	0.903457669942179	0.603631106694586	0.5923488288484	0.80513220843271	1	1	1
ENSG00000117984	-0.0760806548337025	0.50321056169429	0.9438011156606	0.787960828915305	0.101894068535108	0.0124026513750199	0.667326067902655	0.264108844187711	0.109536835179346	1	1	1
ENSG00000118007	-0.14706049251377	0.144171064292079	0.428434399036988	0.280372224261055	0.397496521980272	0.036038900098073	0.461750594312549	0.452168103027767	0.187630958892332	1	1	1
ENSG00000118246	-0.112976446368385	0.214323175138518	0.822937249614258	0.445006507763128	0.1595642986829	6.50672874111507e-05	0.548131096311407	0.316138785801285	0.0112543522411828	1	1	0.213811106433041
ENSG00000118260	-0.136782856808141	-0.0292958763709975	-0.000724928389315183	0.405251887357812	0.816096347223275	0.996369363778547	0.529407795512038	0.573508749897909	0.818565608077347	1	1	1
ENSG00000118308	0.285035953702289	-0.286987116523467	-1.23526876459797	0.29612153809849	0.26434275397127	8.38241126567317e-07	0.476992064345232	0.387987372997168	0.000752092440180483	1	1	0.0027544603419002
ENSG00000118503	-0.0491312824815017	-0.143506023780488	-0.309266229194815	0.776847929974379	0.593294941087059	0.332597738783413	0.666087105690642	0.519288968295361	0.581329128629229	1	1	1
ENSG00000118640	-0.36689607969134	-0.319753366588854	0.173456552428586	0.0950898578231934	0.0534456117976106	0.446406207894672	0.297137944012787	0.188657318191568	0.645511243508674	1	1	1
ENSG00000118705	0.0606304942500512	0.533207099208761	0.468789757992501	0.783980946896205	0.00656031117970641	0.0287768669358181	0.667326067902655	0.0655257269675499	0.167296182440791	1	1	1
ENSG00000118873	0.0130298785699003	0.149605947966165	0.0998613899959391	0.91218817401743	0.266947609669535	0.452088433289628	0.69603354424574	0.388371749944341	0.650388901180909	1	1	1
ENSG00000118939	0.0430580024335423	0.0933166117480577	0.000908541538398776	0.826488262517375	0.547545937584869	0.996518752600628	0.680829892187926	0.506708703755222	0.818565608077347	1	1	1
ENSG00000118961	0.155424826267546	0.339541926616652	-0.0754005479803014	0.384279985322157	0.034331436504029	0.584087548158305	0.517545793797743	0.147308103420983	0.715927632828468	1	1	1
ENSG00000118965	-0.0640229399015006	-0.28571588846211	-0.212213714892939	0.726297482988168	0.273366421709041	0.434031736602914	0.645335136761466	0.391259360087064	0.63643721356353	1	1	1
ENSG00000119004	0.396541642367336	-0.0523365328728258	-0.067731351696203	0.0578550918187407	0.786028857459646	0.777213902661929	0.246453472371769	0.567711868735497	0.780074408444137	1	1	1
ENSG00000119041	-0.529844510927376	-0.477555400028857	0.286554767656652	0.0128287657020636	0.00473266455012858	0.148029061859507	0.13405143029492	0.0589269443808871	0.393333606917725	1	1	1
ENSG00000119139	-0.421893706953373	-0.399633407492782	-0.339985492291392	0.0928423858462862	0.268908494912292	0.391181958591797	0.294061952323252	0.388422198476583	0.609235244694679	1	1	1
ENSG00000119203	0.17569845853861	0.0155053618520159	-0.167260580327632	0.229685658681522	0.912801454031542	0.229679609597405	0.428070442676161	0.598289443054718	0.501398323996131	1	1	1
ENSG00000119285	-0.279251731076965	-0.0249555454806328	0.372852241311367	0.264081561729591	0.897646446964268	0.127066665475742	0.449082866219655	0.592841447625712	0.36154637376475	1	1	1
ENSG00000119314	-0.343162440164965	0.0404043820120212	0.846982233503315	0.223691961574437	0.79568420543771	0.0158681313399116	0.424302431672123	0.568127970165028	0.123690226217265	1	1	1
ENSG00000119318	0.155615219603524	0.0993617420451459	-0.0129258488928062	0.244246219300342	0.433918748997682	0.922004353522676	0.436182673295676	0.468431799651743	0.80513220843271	1	1	1
ENSG00000119321	-0.12023872290398	-0.080551622996592	-0.0982803941760018	0.312192841542835	0.536495164848924	0.498035846561275	0.483934665474048	0.504463591483004	0.672144069383862	1	1	1
ENSG00000119335	0.361404896149397	-0.657774847040965	-0.294547375615099	0.260497138175899	0.00443977592375437	0.397012911723384	0.447211793580468	0.0579990881238421	0.611185231963189	1	1	1
ENSG00000119383	-0.51848273513433	0.159304778546034	0.306819892275558	0.0766805703282083	0.360238831697653	0.309161809752685	0.272634193749386	0.435966647538378	0.56305874344873	1	1	1
ENSG00000119396	-0.296319811133157	0.0800337702709887	0.376530589537557	0.0207844254592543	0.466954902410255	0.0158509825455055	0.158927868391511	0.477511079496651	0.123690226217265	1	1	1
ENSG00000119408	0.875475102305624	0.672941424916681	0.0396018060615802	0.0724926519692172	0.203283031735049	0.879015378179509	0.268875966220751	0.351122827909223	0.802821578953042	1	1	1
ENSG00000119414	0.0426038148325605	0.0699463440968793	-0.12189716265676	0.728133564087956	0.523375247222954	0.366652629368007	0.646233576791492	0.499032844135347	0.599946348970144	1	1	1
ENSG00000119421	0.000728776238841912	0.48480028146397	0.359273672821509	0.996648754208927	0.0067962584305424	0.0821154141596623	0.714327156151802	0.0663135614581087	0.292752929240378	1	1	1
ENSG00000119471	0.16874142484877	0.211376981373359	0.365103993111131	0.370341295094316	0.257727388320363	0.078639491696424	0.508996094204207	0.383479370391283	0.285410633249167	1	1	1
ENSG00000119523	-0.292422983783296	-0.0889139632742087	0.84500143979772	0.318553785231917	0.672346797302205	0.00233661109929073	0.485821332064148	0.53921621250484	0.0443888686692073	1	1	1
ENSG00000119537	0.13355480366037	0.11451608758531	0.199884045949181	0.314627137367153	0.498014969903969	0.292056315034235	0.483962566755161	0.488043015328856	0.55140774815054	1	1	1
ENSG00000119541	-0.0832654791219638	0.0386367716159053	0.0143212497171737	0.547533617481001	0.761152600479329	0.920925182934589	0.596564070294038	0.561535152021504	0.80513220843271	1	1	1
ENSG00000119596	-0.192662196678479	-0.0379991240562845	0.198911205500803	0.329693343598988	0.794953823570376	0.373553111060543	0.489352674139017	0.568127970165028	0.602447954632231	1	1	1
ENSG00000119616	-0.226577565877743	-0.987463610810594	-0.646876382332877	0.379270876640144	0.00198550942177148	0.058755567943364	0.515228456595437	0.0373116109096398	0.24481612741851	1	1	1
ENSG00000119638	-0.302292032310698	0.0169139273833668	0.0900700520697526	0.0306505057610043	0.880237614800719	0.530258381514177	0.183291170221186	0.588235098697881	0.688551171929117	1	1	1
ENSG00000119640	0.457036220293987	-0.80882637629898	-0.784137623451972	0.118302270775376	0.0725611483943751	0.16808145434653	0.327660231874151	0.223467585208736	0.421872809454372	1	1	1
ENSG00000119655	0.51984644181088	0.138891221889749	-0.240213650526434	0.124221263436353	0.706101213029192	0.420154956940772	0.33288390534968	0.546967433782376	0.627245101241716	1	1	1
ENSG00000119689	-0.566965959256556	0.0305333782640392	0.464472946565787	0.0546259314216561	0.892805310290364	0.185435035206096	0.239806629482443	0.591659449264116	0.446990151778312	1	1	1
ENSG00000119705	0.0601064943893915	0.549243320839432	0.531503439939334	0.702575951092518	0.0018102640449637	0.00396407119080773	0.639451585231727	0.035999152471944	0.0580420768275641	1	1	1
ENSG00000119707	-0.0858334676237565	-0.217748679771332	-0.198160747132197	0.503830428248468	0.169171950461385	0.157517122841372	0.576930378095218	0.322724843497107	0.407287005598545	1	1	1
ENSG00000119711	-0.550133341619176	0.46889781432517	0.925527396853721	0.00226144607656496	0.0075423164399471	0.000384643711105788	0.0690227026671388	0.0698966622737518	0.0187413402108307	1	1	1
ENSG00000119718	-0.154761148165445	0.0587689570510005	0.32610912273932	0.25874491052386	0.614486327781398	0.0325682631837417	0.446468843795872	0.525324085136464	0.177097696839133	1	1	1
ENSG00000119720	-0.0654685345425457	0.0853001440288377	0.419993817715736	0.776128012131572	0.580469880716693	0.174019825987708	0.665944099509812	0.515626792631558	0.431312870712267	1	1	1
ENSG00000119723	0.426084125194949	0.293869834900812	0.141152073274989	0.123275302415495	0.103012975841928	0.565394584306846	0.331104034583955	0.265068991427187	0.706898219180495	1	1	1
ENSG00000119777	-0.230497958617061	-0.997256888536366	-0.322537950779383	0.425306024904707	0.0424883452706933	0.309593553451928	0.538934217798209	0.167439682451209	0.56305874344873	1	1	1
ENSG00000119787	0.0500138804742791	0.00824608090641633	-0.0114789289390639	0.74751718039357	0.957920318492681	0.934919413331098	0.654324027522287	0.606786038070333	0.80513220843271	1	1	1
ENSG00000119812	-0.602346192702177	0.0601007939147568	0.651069303769913	0.000869039000849045	0.677975309069895	0.000904012002804866	0.0498140508424578	0.54008660104255	0.025085685645435	1	1	1
ENSG00000119820	-0.161541046105179	0.0945502316737402	0.327202896365346	0.255969878056583	0.460724376624963	0.0230952472143099	0.444777918701583	0.476339607664532	0.15015707072945	1	1	1
ENSG00000119844	0.274129042743623	0.0582266792332441	-0.0228063913096245	0.11453627966492	0.710668486585269	0.861105177045647	0.323142827069154	0.54841220616213	0.797002239961213	1	1	1
ENSG00000119912	-0.0593871507132268	0.0954589879407856	0.190202950990958	0.667491560179517	0.58904499968218	0.345561225526311	0.631065134861467	0.517246537184756	0.58715739872586	1	1	1
ENSG00000119917	0.134068296624819	0.157853850750071	0.208088085353628	0.758065814495952	0.698762703724315	0.624206815723167	0.658925888725837	0.545126941314279	0.732098184360667	1	1	1
ENSG00000119929	0.0214551480253168	-0.131753034137846	-0.0763254498549667	0.889478801547014	0.306065763968542	0.660509756265574	0.689677590905639	0.409403386178946	0.743836620842403	1	1	1
ENSG00000119953	0.0532231969815327	-0.0631416906616149	-0.110998563392013	0.754564669823974	0.752129743697048	0.601393663493396	0.657524545227552	0.559967362752856	0.723481043876687	1	1	1
ENSG00000119969	-0.100923769215517	0.562588148898557	0.995261813300827	0.550048591591227	0.0287314326878332	0.000160266012018574	0.597602490474623	0.13560778742967	0.0138387989408583	1	1	0.526634115493035
ENSG00000120008	0.169772171052882	-0.231075102138015	-0.394698082697249	0.299924429992653	0.0630161702251774	0.0206093306952449	0.478523082953816	0.204007683335923	0.14422628697581	1	1	1
ENSG00000120029	-0.770541252767536	-0.159605918981224	-0.0801367846955822	0.00612303969506466	0.417861304814395	0.764892715761568	0.102379600342606	0.462405653334845	0.776162642164993	1	1	1
ENSG00000120053	0.200573314903963	0.076221185241755	-0.290110958600705	0.168193775603832	0.562652014592667	0.046484967230941	0.3782505255515	0.510622003976088	0.216832493724216	1	1	1
ENSG00000120063	-1.04746236672135	-0.0274209873796218	-0.0158581410213013	0.0333721631666645	0.935976356285006	0.973735927089518	0.189675834408023	0.60222302190971	0.81362179610278	1	1	1
ENSG00000120158	0.0578668562499601	0.445636833429379	0.33919192730194	0.777711792753306	0.0295562489658587	0.0426998896386647	0.666087105690642	0.137581053300417	0.20973441899628	1	1	1
ENSG00000120253	-0.0908928479660096	-0.298010042632368	-0.0929403488759625	0.656209402469411	0.301991752782674	0.745155704267708	0.628145838904427	0.40724371071536	0.769359839521047	1	1	1
ENSG00000120254	-0.275093449890201	-0.0534183688167074	0.0455326569051954	0.079898598606972	0.64204696694436	0.761214940429298	0.276545016676841	0.531133190508096	0.77541196459323	1	1	1
ENSG00000120265	-0.425255910002674	-0.212126669441458	-0.112982231840342	0.018948921942999	0.490020843257182	0.704657387176886	0.156248464502524	0.485543050798907	0.756017468617743	1	1	1
ENSG00000120333	0.132879014923108	0.470178321186691	0.424912731469852	0.460832834728698	0.0129508431674725	0.0245779615967126	0.55686279064074	0.0932061864263757	0.154570141864303	1	1	1
ENSG00000120437	-0.251677364728977	-0.133734633316068	0.209540039750277	0.356142486512332	0.612833118595936	0.267254862381561	0.50447539996569	0.525029513441594	0.53693921064	1	1	1
ENSG00000120438	0.102288620793618	-0.403859237282132	-0.378174593936205	0.380366683933724	0.0286747964507136	0.0448000514481425	0.515504824946104	0.13560778742967	0.215447597688091	1	1	1
ENSG00000120526	0.0375982768673948	0.557535555707808	0.532022513464719	0.792591971089819	0.0016568173449531	0.00333603761071776	0.669078210824772	0.0350266983757685	0.0529271098255286	1	1	1
ENSG00000120533	0.0536751171694369	-0.173691876178816	-0.0399728534520465	0.781297945499313	0.331954449284953	0.858012377672114	0.666728769685523	0.423185943440201	0.796717767284441	1	1	1
ENSG00000120686	0.624047112251565	-0.104236214869588	-0.715444535191064	0.0220123933421448	0.523736606864703	0.00279492246838908	0.163710536310208	0.499032844135347	0.0476141670468749	1	1	1
ENSG00000120694	-0.0841545902476265	-0.0543209693904643	0.0215887809645048	0.662122447878408	0.778253955959481	0.898357130296254	0.630252448170532	0.566788459860143	0.803932731114121	1	1	1
ENSG00000120697	0.190200596033969	-0.210812058779428	-0.244622378846545	0.301922304674894	0.213666278295297	0.307398511680502	0.479435216662736	0.357523332675296	0.562549636807648	1	1	1
ENSG00000120699	0.174340820365011	-0.0789057560471855	-0.841514911602282	0.417336683337788	0.6257642307945	0.00169833333856987	0.533336467693714	0.527850472939333	0.0377799238208837	1	1	1
ENSG00000120705	-0.478470680485014	0.0802973294629436	0.484971013168542	0.0815284384201561	0.643496685985218	0.134210216223101	0.277701047161088	0.531133190508096	0.371446172803207	1	1	1
ENSG00000120733	-0.144370935376467	-0.0386899609492794	0.103338630690657	0.205305920769401	0.688857876030992	0.405401377770882	0.410991139713136	0.543124403345479	0.618554574379369	1	1	1
ENSG00000120800	-0.277219149138267	0.0652973930131723	0.668774558512859	0.3233116911117	0.790329790708906	0.0142142846914794	0.487072107393425	0.568127970165028	0.117004016403839	1	1	1
ENSG00000120802	0.0480092882005033	0.12300193705659	-0.100863205103979	0.724559988116656	0.489657222892624	0.600362422509988	0.645335136761466	0.485543050798907	0.723481043876687	1	1	1
ENSG00000120805	-0.238357086363476	0.234157613037895	0.410344212961775	0.212336998407379	0.115842925697088	0.0450930515767369	0.415507737625421	0.271799850222292	0.215447597688091	1	1	1
ENSG00000120868	-0.399775591759604	-0.489533513755109	0.131096967328843	0.178019859414675	0.0405465611626567	0.60493339983359	0.385243285176251	0.16230552629816	0.724972152624544	1	1	1
ENSG00000120899	-0.0462240994337521	0.029737511523327	-0.428645777210798	0.816293735895587	0.835428823121648	0.0420147121364001	0.678823385927567	0.577674357581271	0.208269213014617	1	1	1
ENSG00000120948	0.251782829164376	0.048845333692099	-0.00654720627588943	0.144129754950404	0.680385827762586	0.963233975862199	0.352590527182829	0.540782287899048	0.811341385089948	1	1	1
ENSG00000120963	1.01622333281053	0.163367769066892	-0.108750882171068	5.42020998311684e-05	0.127267079859464	0.486318922544928	0.0223750697183427	0.284150221715479	0.667485535805	0.178108100045219	1	1
ENSG00000120992	-0.0470338707669541	0.697316478222241	0.813490744030102	0.904045831327188	0.0136646121358419	0.049016103090674	0.694329265165806	0.0956302110344447	0.222746873410911	1	1	1
ENSG00000121022	0.135390902896375	0.176804007706184	-0.090894711462597	0.484055984001782	0.35421366010318	0.511658442057524	0.569291522626532	0.432283699450486	0.678099983718741	1	1	1
ENSG00000121058	-0.199947698674144	-0.0824121291219012	0.189017183805232	0.68635866549242	0.845984784790128	0.731876076792534	0.635328549144239	0.580129794798485	0.766043004793778	1	1	1
ENSG00000121060	-0.0901925932877123	-0.273276716146429	-0.0337203024031011	0.559148186863897	0.0983212239115496	0.827342831848911	0.598416451404474	0.257811400745631	0.793255677167872	1	1	1
ENSG00000121064	0.371680197917141	0.454667039144034	-0.0590590954418778	0.108222248259486	0.0353005288940113	0.746330814363708	0.316666740194761	0.150511631262301	0.769982415714213	1	1	1
ENSG00000121152	-0.33330102217437	0.0745000137353642	0.000660157577665453	0.133492259433125	0.697495579479403	0.99714054507611	0.344377013967159	0.545086358055107	0.818565608077347	1	1	1
ENSG00000121390	-0.0699031422920667	0.0110466615401664	0.15623385118981	0.683376589136257	0.939141577367428	0.376200015977377	0.634724756961202	0.602788565504314	0.602744201614795	1	1	1
ENSG00000121486	0.149337289507344	-0.134513200508901	-0.170433255275902	0.234299285604104	0.222007073320113	0.218857951083292	0.431874168760351	0.362486207235413	0.487661991683157	1	1	1
ENSG00000121579	-0.0911217178818741	0.28817612635653	0.989619209035138	0.651392397701096	0.188591051810979	0.000244236972108763	0.62709514085942	0.338418643918963	0.0169854234041912	1	1	0.802562690349394
ENSG00000121680	0.196540722338235	0.0762324272291259	-0.154180268854863	0.221718650061869	0.594585637112746	0.332560160824628	0.422263472879756	0.51982159755264	0.581329128629229	1	1	1
ENSG00000121691	0.0649230747446934	0.0677038545631661	0.0439990397120406	0.772480314937495	0.747263346951619	0.811154978581947	0.663541021887876	0.55818716423372	0.789074833159894	1	1	1
ENSG00000121741	0.0175304034259792	-0.298643552227047	-0.321652033028953	0.901009531313031	0.0336978846003126	0.0347896482681205	0.692676407159206	0.146522387538541	0.184608619450537	1	1	1
ENSG00000121749	-0.22404295918893	0.00708342943589583	0.0240430518405584	0.228350175006015	0.970719408482213	0.882503616651871	0.42693574780417	0.60893218455717	0.802821578953042	1	1	1
ENSG00000121774	0.248625800448939	0.0818088556246411	-0.232674675139854	0.0741079185704399	0.471021262665959	0.0889012053277032	0.269072648706496	0.478290605672096	0.301757431967131	1	1	1
ENSG00000121892	0.100563329151018	0.19611305874317	-0.0194765471943089	0.368189891735854	0.0955024204875318	0.880712799274097	0.508996094204207	0.256017672984907	0.802821578953042	1	1	1
ENSG00000122026	0.100246790335275	1.23227110783854	0.834719823316609	0.729774225662586	0.000575314643659081	0.0154511988474814	0.646236039324389	0.0204845475444322	0.122322620929713	1	1	1
ENSG00000122122	-0.0856008666286225	0.221112710095684	0.167492292954155	0.632947920028412	0.128553666323035	0.336745658074286	0.623594102894852	0.2854771935028	0.584659450269288	1	1	1
ENSG00000122140	0.0886821960832462	-0.435659613034283	-0.224726030079067	0.497337208651354	0.00340508128976908	0.158035345842982	0.574862511121255	0.0506949355070046	0.408043388572684	1	1	1
ENSG00000122218	-0.167804324536375	-0.0836198860189958	0.139093247833573	0.234496725652387	0.527551981683795	0.30107987349704	0.431899357229717	0.500851223734469	0.557676676055005	1	1	1
ENSG00000122257	-0.0536085473560726	0.0849899612697002	0.0208301024646151	0.665287225950729	0.484784950010593	0.874506815049178	0.630681240179895	0.484196034550024	0.801309524307178	1	1	1
ENSG00000122299	-0.726663750060499	-0.235856590522676	0.0102607760653053	0.000232401517263124	0.184229500403465	0.943707318439739	0.0255657975786469	0.33533569199503	0.808967712059759	0.763671385726627	1	1
ENSG00000122359	0.257437329447622	0.34833993089544	0.188012943570408	0.193655289509584	0.126384002400502	0.259063138773431	0.403377288914558	0.282800791611196	0.528269096134914	1	1	1
ENSG00000122378	-0.404454130181866	0.499168659390648	0.558526028704336	0.187202741136568	0.0330018117257981	0.141771705236864	0.396713616102224	0.1458740521256	0.383086408263225	1	1	1
ENSG00000122406	-0.0280128675567318	-0.543876323288623	-0.101173334989151	0.897879180263074	0.0198540948270537	0.626612493808811	0.691351908837044	0.116122511491503	0.73378263843883	1	1	1
ENSG00000122507	-0.577949368853487	0.0649523949327446	0.698830060253175	0.0116156093095018	0.719941530287853	0.00548309588524047	0.131876708734279	0.551128725546145	0.0713286512028201	1	1	1
ENSG00000122545	0.293243981365287	1.09816159909519	0.0916273725619513	0.132488935798425	7.69198114439109e-06	0.48192749822848	0.344054689477749	0.00173456869720261	0.665626711811136	1	0.0252758500404691	1
ENSG00000122565	0.167928061560611	0.622123631201743	0.0434174689317137	0.349681542643614	0.00503453386151309	0.779260860989625	0.50018607292359	0.0601043836472519	0.780788458048106	1	1	1
ENSG00000122566	0.224750939191163	0.200608118158644	-0.102309847811233	0.234228590951597	0.173919329758769	0.524885858741498	0.431874168760351	0.326523224117274	0.684840061509692	1	1	1
ENSG00000122643	0.532282658020236	0.306730772735477	-0.639240431759684	0.0452981399670768	0.129868311730983	0.0103102933830227	0.216553887330463	0.287514951066435	0.0990713661911721	1	1	1
ENSG00000122705	0.164058909168741	0.137219327659367	0.0576488805164497	0.292926776634534	0.317520776325755	0.681127512192258	0.473143119064212	0.415753824236072	0.750710766482445	1	1	1
ENSG00000122729	-0.395204785838031	0.190720554306507	0.622923005685158	0.174237878895765	0.215570726663948	0.0452169250421521	0.382053879226708	0.357795700165757	0.215447597688091	1	1	1
ENSG00000122873	0.206543613380293	0.146169391500635	0.0783782403291159	0.412761287655676	0.51779818526532	0.660048340788731	0.530714341143439	0.495944631870917	0.743836620842403	1	1	1
ENSG00000122884	-0.0707384092501867	0.0814163900952582	-0.0128534932790675	0.864232615401608	0.799863646553778	0.975427601947337	0.684964639869687	0.568752127089678	0.813878478133555	1	1	1
ENSG00000122965	-0.0631534629123419	-0.0198709792059177	0.0672746282858828	0.74359043612761	0.921178142824099	0.70416454730574	0.652817580807934	0.600372539273891	0.756017468617743	1	1	1
ENSG00000122966	-0.561183516143362	0.149183247190858	0.885110881929729	0.0733353829876384	0.39427770406253	0.0146679974729182	0.268875966220751	0.452168103027767	0.120004751442108	1	1	1
ENSG00000122971	0.619853138149248	0.309341413345007	-0.0690348204474757	0.0483930412047051	0.236639637538258	0.773505395501729	0.224131292331797	0.375167383493963	0.779786297221602	1	1	1
ENSG00000122986	0.187470190035398	-0.452363476877298	-0.245295999423229	0.510217532052582	0.111562089893689	0.207007943290785	0.580111333528518	0.26843477633688	0.473808886639206	1	1	1
ENSG00000123064	-0.431380613676552	0.0122129190425355	0.195387144800022	0.031026356177244	0.934136203689061	0.26058102670333	0.184138192875183	0.602089483381069	0.529294268660378	1	1	1
ENSG00000123104	-0.297230868745826	0.501451347791835	0.39345893553584	0.440806282272937	0.0764502044258795	0.204734818770274	0.545530780475498	0.228404394058534	0.471482089697545	1	1	1
ENSG00000123130	-0.286876668836491	-0.178012592839133	-0.0188665102875859	0.141901248255709	0.427733700260841	0.92599201689944	0.352590527182829	0.464979606276813	0.80513220843271	1	1	1
ENSG00000123131	0.457753540864041	0.261499161138938	0.335985804183885	0.0902549000015818	0.249858320085317	0.0675165859505088	0.288699171668844	0.380988233737432	0.263381275235711	1	1	1
ENSG00000123136	0.361594061111301	0.0756000392289771	-0.0600558630631597	0.0375025754806727	0.646443929930226	0.751331305446659	0.201870110643233	0.531595761489812	0.772607286938464	1	1	1
ENSG00000123143	0.122102756603573	-0.193290026671176	-0.4296098517267	0.300965199970828	0.11927181257683	0.0167167867197546	0.479210553218681	0.275387832177264	0.128194442598245	1	1	1
ENSG00000123144	0.557018917211379	0.123274749862446	-0.480049915752355	0.0285395598687511	0.441645236536061	0.0374511619525738	0.176321162369966	0.470392794625293	0.192457833843195	1	1	1
ENSG00000123146	-0.172911880902331	-0.307197218917171	-0.0714524030766007	0.429750682051083	0.108713349993213	0.768840935894729	0.539231490336004	0.268099032232808	0.777121358794805	1	1	1
ENSG00000123213	-0.282457212048135	-0.26002274813795	0.308928405565739	0.119033578904866	0.106368521522401	0.0443557464205553	0.328341929406537	0.266826562497427	0.214484815454402	1	1	1
ENSG00000123297	0.102497948904692	0.0575188271661402	-0.132681931935574	0.626260435933317	0.759789147729832	0.559606787389048	0.621905195659929	0.561470216244013	0.70288506511817	1	1	1
ENSG00000123338	0.0215327715259379	0.205494290418152	0.0833676116707495	0.898109977920999	0.0949860184846063	0.619502089971872	0.691351908837044	0.255672572411126	0.729760050065632	1	1	1
ENSG00000123349	-0.0271064825331712	0.0354699679321393	0.0922930030587293	0.887901906330621	0.817590409461106	0.65335488122663	0.688682122226043	0.574025931049533	0.743603642086862	1	1	1
ENSG00000123374	-0.323900361913975	0.0368450408827128	0.0250181494713593	0.109762569284714	0.798499091380949	0.882923924753362	0.317683518602102	0.568424792739176	0.802821578953042	1	1	1
ENSG00000123545	0.0762599717011024	-0.209249662738578	-0.269638894537481	0.810161668769804	0.450703148872184	0.372675638890062	0.6751791653755	0.472167318411766	0.602447954632231	1	1	1
ENSG00000123609	0.224755014127923	0.380487130949268	-0.157929428857799	0.356305406829002	0.046450737830286	0.498174803083303	0.50447539996569	0.174257369877219	0.672144069383862	1	1	1
ENSG00000123684	0.901646144101601	0.416827369915692	0.199519508186262	0.104556632703216	0.397541273519129	0.591669261880924	0.311634422089487	0.452168103027767	0.719682194820152	1	1	1
ENSG00000123728	-0.000175580127973405	-0.113282590160353	-0.0215566789575081	0.998967450464424	0.466705807868321	0.900499578804413	0.714867401945582	0.477511079496651	0.803932731114121	1	1	1
ENSG00000123737	0.0876673305782386	-0.0607188396294344	-0.156221533737597	0.629253931163045	0.660068787310119	0.449952658458696	0.623073443373193	0.536273963221433	0.648703165816163	1	1	1
ENSG00000123908	-0.228396958825059	0.00898629365577997	0.46559686806724	0.544639326874037	0.973067377957862	0.250706304653753	0.595510007372609	0.609339995731465	0.521097512894658	1	1	1
ENSG00000123983	0.0929004603601966	0.119548756729414	0.0736796807572586	0.55427023887289	0.558192581775423	0.673142075382371	0.597828163135351	0.510622003976088	0.749103934743011	1	1	1
ENSG00000123992	-0.0291511613449059	-0.572879953166045	-0.561166781081666	0.82319641153628	0.000567777494937163	0.00279347112006134	0.680829892187926	0.0204845475444322	0.0476141670468749	1	1	1
ENSG00000124126	0.338113134562505	0.735799534474603	0.13450609218896	0.120285452157507	0.000953886731584383	0.503383356929501	0.329091291794701	0.0261638527135726	0.67292778381775	1	1	1
ENSG00000124151	-0.708077013217311	0.11467426238977	0.204578979442488	0.0154780813930161	0.570960978170185	0.446539595481748	0.144348752357429	0.513645083618732	0.645511243508674	1	1	1
ENSG00000124155	0.0567181168618497	0.363534642756511	0.0845225693982141	0.745534291544219	0.0646006320346788	0.591525096212147	0.653288930873486	0.207779745944316	0.719682194820152	1	1	1
ENSG00000124160	0.129691266747803	-0.0191863693140038	0.0822714753132654	0.498023529906714	0.931027072706768	0.750313830824163	0.574862511121255	0.601489978245313	0.772315537460442	1	1	1
ENSG00000124164	-0.157549515895437	-0.000742117873394678	0.131350191272477	0.306948286498628	0.995784186635989	0.340048771979961	0.480709387449894	0.61692062577031	0.584659450269288	1	1	1
ENSG00000124181	0.273590748181721	0.344150831286957	-0.167205765435566	0.255974285414425	0.144313935222461	0.385644311007102	0.444777918701583	0.299970734774444	0.606163749311023	1	1	1
ENSG00000124193	-0.0352711980540181	0.0833759419170331	0.103005514973743	0.851784096676678	0.6300064115865	0.538927200348906	0.683216515548349	0.529645828955849	0.694741308776921	1	1	1
ENSG00000124198	0.013348970906929	0.18116452535623	0.044676528335569	0.933266491256731	0.306716838066741	0.753936522787601	0.699623803003515	0.409403386178946	0.77275568612484	1	1	1
ENSG00000124207	-0.033176675307195	0.130958261511231	0.299150269414792	0.810798559786484	0.457570270817087	0.115694530562829	0.675231055552602	0.474771622011068	0.342211775211135	1	1	1
ENSG00000124214	0.130020270855361	0.482622752792694	0.404323871503714	0.362273183809931	0.00441037044762006	0.00497604637742662	0.507691128424777	0.0579990881238421	0.0669696357737017	1	1	1
ENSG00000124226	0.0388486520782308	0.30458377134975	0.263674455003606	0.816704412683058	0.0620646968762697	0.0618978472825102	0.678823385927567	0.204007683335923	0.253437337120828	1	1	1
ENSG00000124228	0.182379918700973	-0.0792716153885665	-0.307787094456704	0.285200711740657	0.562850625783201	0.0794513181293048	0.466625286721227	0.510622003976088	0.287829833323351	1	1	1
ENSG00000124299	0.336202984193193	0.0897448701965111	-0.0623548098203624	0.230971063053569	0.675653675862541	0.786552881249687	0.429743639911209	0.53921621250484	0.780891311676329	1	1	1
ENSG00000124356	0.00613720090538972	-0.128680870318169	-0.292149778450652	0.960372013274063	0.414843377268278	0.0989492882524287	0.70696153428438	0.460905718145657	0.316729144055499	1	1	1
ENSG00000124357	-0.0409189075048923	-0.367609034804384	-0.110123825622381	0.830212448299524	0.0778400364171779	0.549441971273229	0.680829892187926	0.229932592036795	0.700126751678424	1	1	1
ENSG00000124370	0.734904678581769	0.855819286280151	0.131513232571886	0.0457563864159357	0.00335799033770474	0.610351060717549	0.21768134854328	0.0504825723997755	0.727847791108498	1	1	1
ENSG00000124380	-0.308108434043865	0.445925319175071	0.54283921013756	0.140480095380991	0.0631263043344344	0.0849086875473603	0.351972233643036	0.204007683335923	0.29720033962484	1	1	1
ENSG00000124383	0.0178132062049191	0.15345905502357	-0.0658978190990846	0.919786846374229	0.256898112211408	0.708511706119392	0.698184744230218	0.38280676887077	0.757983769969371	1	1	1
ENSG00000124406	-0.110863235917737	-0.202981832078105	-0.0500858596544013	0.555849712811269	0.183269269666818	0.768735336787701	0.597828163135351	0.334271141547622	0.777121358794805	1	1	1
ENSG00000124486	-0.473198010723952	-0.285127584076266	0.256212725712744	0.0097468295841385	0.0244984390740039	0.10125020839942	0.12381922848603	0.128156973084283	0.320769645941691	1	1	1
ENSG00000124523	-0.138233138368321	-0.440604964387769	-0.548717583410119	0.440627794041398	0.0530490586812204	0.00502479326266812	0.545530780475498	0.188657318191568	0.0672892447596249	1	1	1
ENSG00000124535	-0.104198284101486	0.346496043289504	0.269381143499002	0.477715944153286	0.0444062957583721	0.145528117209692	0.566460634526591	0.169946497053608	0.388606348993062	1	1	1
ENSG00000124571	-0.14764066352847	0.0167925310652152	0.250398546513274	0.335938518111587	0.912847483044755	0.174999579930468	0.493750771882713	0.598289443054718	0.432149506611263	1	1	1
ENSG00000124596	-0.276347680423046	0.00599501062215458	0.126112122455966	0.134299236450573	0.961213999580025	0.518592494829924	0.345078244375696	0.607351843396353	0.679924657467189	1	1	1
ENSG00000124608	-0.0688791399707396	0.415111586534827	0.190361010748418	0.703166959577948	0.0509080434769325	0.378770084048491	0.639532170524525	0.184829122469538	0.604747018202371	1	1	1
ENSG00000124614	-0.0968005189992809	1.3963038523456	1.54707084651971	0.758847328139037	0.0572200265170176	0.0628953563021146	0.659007242029742	0.195504794728507	0.254577753442794	1	1	1
ENSG00000124641	-0.336698953572276	0.294310954073493	0.355876603337596	0.113379838742105	0.217729508474394	0.23100773208329	0.323142827069154	0.358676057516039	0.502666948201353	1	1	1
ENSG00000124767	-0.0124187079479747	-0.09017312171592	-0.0528427201061333	0.92832302862836	0.492294895718602	0.709521933829001	0.699473672007209	0.486190754261383	0.7581021263807	1	1	1
ENSG00000124783	0.058604010712333	0.17873445318191	0.27012899701977	0.665611043075806	0.300657036894882	0.10892112512147	0.630681240179895	0.406652779736491	0.3346813606028	1	1	1
ENSG00000124789	-0.0450124683406782	0.274392010146407	0.11737384198564	0.783078778669429	0.0946016157489543	0.554177681365426	0.667326067902655	0.255655076065326	0.701514221314263	1	1	1
ENSG00000124795	0.192014196404659	-0.624004279343805	-0.678613662552322	0.378939579359146	0.0430751866485327	0.055321361992122	0.515076130740916	0.168120095274776	0.237113746838313	1	1	1
ENSG00000124802	-0.326371175643194	0.178623218731255	0.490321314638724	0.117292902384352	0.266841374244954	0.0111656931826644	0.326455157469812	0.388371749944341	0.102226118888621	1	1	1
ENSG00000125037	-0.0651869086910638	0.0260943840490448	0.128643458837014	0.648299951899923	0.841393497400672	0.366894290184426	0.626165158105986	0.579448467477353	0.599977046033118	1	1	1
ENSG00000125107	-0.242199497348498	0.0863251179639878	0.37085645185742	0.160417768986975	0.616294173042406	0.0951122301147383	0.374014456657405	0.525541368519269	0.308819949391848	1	1	1
ENSG00000125166	0.26791246508931	0.107307896001274	0.0439408126708558	0.168347976362514	0.578937868002747	0.757226936551846	0.3782505255515	0.515626792631558	0.773131401903823	1	1	1
ENSG00000125257	-0.0220749185810411	0.045385390165804	-0.246123547376643	0.879922941548773	0.834769777875379	0.283416314107623	0.688682122226043	0.577674357581271	0.546593301493245	1	1	1
ENSG00000125351	-0.138627094321814	0.469046555792039	0.452275679096569	0.337176672581315	0.00416343950763049	0.0275630347007543	0.494304680706935	0.05559099843174	0.164139123617794	1	1	1
ENSG00000125354	0.0738353973411179	0.0133362300961226	-0.00799493476339647	0.640612811806838	0.941637220086752	0.967143958492847	0.624976478905027	0.6033668437215	0.811919143867131	1	1	1
ENSG00000125445	-0.0131469007774576	0.230659775279128	0.196881486453036	0.934536356026237	0.149819809687564	0.208490648309773	0.700155361648034	0.305512036034571	0.475584931288403	1	1	1
ENSG00000125447	-0.156918006357783	0.169634400003037	0.125017414882928	0.36843297757192	0.131381087033304	0.485865376191593	0.508996094204207	0.288573656732547	0.667485535805	1	1	1
ENSG00000125450	0.253835827836912	0.0279336457406499	0.0683774543528878	0.118368181431594	0.822885907229955	0.659381058815907	0.327660231874151	0.57530194606528	0.743604330437751	1	1	1
ENSG00000125454	-0.19258413598038	-0.481064587651008	-0.206897643237154	0.337159991324739	0.0178174202351491	0.334352696052281	0.494304680706935	0.110653665446722	0.583324263245522	1	1	1
ENSG00000125458	0.336557044590166	-0.295591412688184	-0.630125793067112	0.14568912332385	0.054702181600096	0.0174816981725262	0.354443039971873	0.191083997276368	0.132549708780945	1	1	1
ENSG00000125484	-1.04454434973281	0.272091318263291	1.178065223921	0.00974052563000179	0.20207989818314	0.00421400248106902	0.12381922848603	0.350119880034406	0.0593861174620906	1	1	1
ENSG00000125485	0.0420213141475382	0.130606273572991	-0.0693718783466644	0.847385532977029	0.539289561656056	0.747539154747848	0.682486082038105	0.505984184391774	0.770343257612946	1	1	1
ENSG00000125630	-0.54382820775487	0.343710427086648	0.278326416423318	0.00848429763247938	0.0230497838312224	0.213768351380251	0.11550570445857	0.125487306759944	0.480472873873703	1	1	1
ENSG00000125633	-0.276592061870268	0.263760821320701	0.261946147643552	0.317505367136252	0.142896623583124	0.39411073015948	0.485166923280335	0.298060846202194	0.610332718609644	1	1	1
ENSG00000125637	0.0287291608807483	-0.2518604317165	-0.645810654029118	0.810541985437849	0.142481504430414	0.000663008102067556	0.675231055552602	0.297996801689821	0.0232945182065857	1	1	1
ENSG00000125651	0.00590619737243074	0.0140697174529531	-0.0885563359029564	0.967648471841044	0.930140147467811	0.610229873572645	0.708891395066533	0.601385396085302	0.727847791108498	1	1	1
ENSG00000125656	0.346657527638647	-0.0446852559387487	-0.160511394267331	0.0638888192639753	0.804221047421563	0.427444181268806	0.255853569295747	0.569700514592528	0.633185444730704	1	1	1
ENSG00000125676	0.00635853355540842	-0.487115080093429	-0.181171356192619	0.969572355033758	0.00136785876895015	0.289462072785337	0.709262154365226	0.0319989773079788	0.550634499969022	1	1	1
ENSG00000125686	-0.0694990474650123	0.218940117540239	0.597806963266152	0.729226127282566	0.209879457013471	0.00632916326133542	0.646236039324389	0.356449352211958	0.0745359676186218	1	1	1
ENSG00000125691	0.316314786564717	-0.20090237863279	-0.19768051474568	0.276483442964223	0.237843737387874	0.498885690702731	0.458868341059215	0.375666213388603	0.672364207990739	1	1	1
ENSG00000125726	0.0184254470823188	-0.518797786720364	-1.04635758287188	0.932924653816995	0.0541076374965706	0.00150164879646241	0.699623803003515	0.189988159883042	0.0345466566633894	1	1	1
ENSG00000125755	-0.489965305238255	0.0238791149446955	0.550367670632504	0.0543539939615809	0.888633355617877	0.052762384777017	0.239806629482443	0.590540083649968	0.22929139011834	1	1	1
ENSG00000125772	1.18382506215609	-0.19872392447572	-0.550630094677356	0.00108528220358943	0.271470801225937	0.0900211600442336	0.0502170958349346	0.389530089242501	0.303644365734156	1	1	1
ENSG00000125818	0.0919658293334024	-0.245824820615715	-0.378153333449217	0.581684079238961	0.0744889195074688	0.0389155142029804	0.605956444231158	0.226052491276661	0.197637984770362	1	1	1
ENSG00000125821	0.0224572953235537	-0.0613989120623998	-0.190222712528178	0.914194531804683	0.782466262129879	0.311049291312609	0.696208220169311	0.566788459860143	0.564942862052457	1	1	1
ENSG00000125827	-0.341732191477669	-0.208291782149986	0.417065985108857	0.445997670723126	0.449544696733247	0.294233449000717	0.548776711016851	0.472167318411766	0.55140774815054	1	1	1
ENSG00000125844	0.307900410917294	0.620846056947346	0.141992328963248	0.435057405702033	0.0779310162761069	0.450904621035462	0.541602854242944	0.229932592036795	0.649393006459675	1	1	1
ENSG00000125868	0.823169831477317	0.0259637273636231	0.139991344568653	0.0184746501839597	0.892941481651809	0.452840971752456	0.154180770518263	0.591659449264116	0.650549109749009	1	1	1
ENSG00000125870	0.17152671536222	0.200324787955412	-0.096130092809996	0.411331380139012	0.111250449246868	0.589059986895222	0.530714341143439	0.26843477633688	0.718767390171209	1	1	1
ENSG00000125871	-0.115082709828222	0.215922518643702	0.483326872566447	0.591753412862502	0.244863258420635	0.0413977302187621	0.611182709743575	0.378358689534419	0.207117963664206	1	1	1
ENSG00000125877	0.201892824592851	-0.318344389320304	-0.233224344382746	0.413566361880911	0.149890255735408	0.284685544817641	0.530714341143439	0.305512036034571	0.547236917501372	1	1	1
ENSG00000125901	-0.00144927533808702	0.134973451660089	0.0524083287638407	0.994330827589966	0.368226187917823	0.798781095675334	0.71418489490206	0.44226626039802	0.784408436206729	1	1	1
ENSG00000125912	-0.132193642469137	0.0512539717475852	0.142096105218612	0.411519941091208	0.695150874740245	0.442307214056159	0.530714341143439	0.544722246976119	0.641459976686825	1	1	1
ENSG00000125944	0.0687391436820166	0.118843427059086	-0.037535954228981	0.631607340875479	0.49000445191956	0.828656397025974	0.62331742481791	0.485543050798907	0.793255677167872	1	1	1
ENSG00000125970	-0.0350249196303761	0.0304696573979236	-0.153204180567188	0.839590519731937	0.854990741667297	0.289205759550014	0.682411193408057	0.581706560389186	0.550634499969022	1	1	1
ENSG00000125977	-0.527174393059345	-0.133537211025405	0.154722713088703	0.2042985256561	0.516600335722827	0.63762789420271	0.410991139713136	0.495724194187294	0.739461692698909	1	1	1
ENSG00000125991	0.204404206182415	0.0061323885563189	-0.0136504333461023	0.297742360712787	0.969743543006026	0.925507245364757	0.477792661160559	0.60893218455717	0.80513220843271	1	1	1
ENSG00000126001	0.0991368909036535	0.0445662299080518	0.00346260284940004	0.498752130932411	0.728857609348171	0.979735906376345	0.574862511121255	0.552421152754946	0.815064944214157	1	1	1
ENSG00000126012	-0.393764269295153	0.128513098365497	0.400135621891793	0.123703946447356	0.540308855497413	0.0686788009080148	0.33187603886213	0.506266786316614	0.266141217663629	1	1	1
ENSG00000126067	-0.177720769877885	-0.00868203082708998	0.150506746038478	0.168269566365894	0.947251003727923	0.320075127664348	0.3782505255515	0.604742302808544	0.572678582357939	1	1	1
ENSG00000126088	0.347245886617453	0.172319082880086	0.104630043176205	0.103598021067853	0.373152948589878	0.502276757832365	0.310946839329397	0.443658860785258	0.67292778381775	1	1	1
ENSG00000126107	-0.271431873607339	-0.174089490555789	0.168725703081952	0.159984339133877	0.238283332017946	0.371572319410758	0.373745472274524	0.375666213388603	0.602447954632231	1	1	1
ENSG00000126216	0.431525889315158	0.610376468991691	0.252816193606305	0.0453351062263516	0.0195164718839175	0.257150607512909	0.216553887330463	0.115143299647051	0.527164724858714	1	1	1
ENSG00000126226	0.284258252034607	-0.0920557923320225	-0.265162963283604	0.0639602747272461	0.473179333150114	0.193415625638256	0.255853569295747	0.478538509936955	0.457079081556827	1	1	1
ENSG00000126261	0.0365687594082881	0.461812852536981	0.439253581116883	0.851541978495977	0.00952453106932455	0.0320168006745984	0.683216515548349	0.0792226890620417	0.175758215498205	1	1	1
ENSG00000126267	0.428650338886953	-0.0793146376236462	-0.0416739411998329	0.168350641443113	0.557731082270389	0.88785487348296	0.3782505255515	0.510622003976088	0.803924783691454	1	1	1
ENSG00000126353	-0.267735198718643	0.430144371289905	0.14640679268872	0.372826425216396	0.0937882394054096	0.587756756677584	0.510501457813535	0.254473514958004	0.718491503519015	1	1	1
ENSG00000126456	0.630255893857188	0.442992087776059	0.0160273589842483	0.00458970740419015	0.0124244819521132	0.931921443596618	0.0935375282285157	0.0913618764077212	0.80513220843271	1	1	1
ENSG00000126457	0.0100531937644241	0.00574993559571032	-0.0216589780651117	0.950215318436912	0.97146052008768	0.88979693427975	0.704398449273747	0.60893218455717	0.803932731114121	1	1	1
ENSG00000126458	-0.0974900676983332	0.0715470243826421	0.128678178186383	0.710264806274027	0.80031650244213	0.710238977923212	0.640780102243546	0.568752127089678	0.7581021263807	1	1	1
ENSG00000126461	0.215370438128328	-0.0107393374910691	-0.302519999271972	0.227624139708245	0.932588071126797	0.118550750394097	0.426438872500324	0.601805691188179	0.346242680615681	1	1	1
ENSG00000126522	0.0388108677817876	-0.346789831421457	-0.0144197062909512	0.84412532971845	0.0605509904100194	0.939310831895287	0.682411193408057	0.201790056356297	0.80674048456662	1	1	1
ENSG00000126561	-0.486013801005887	-0.0819359352496623	-0.0328882715915253	0.137439316492849	0.562232293421411	0.886780347864333	0.348925586890271	0.510622003976088	0.803924783691454	1	1	1
ENSG00000126581	-0.366344932371216	0.0556576263173996	0.38955450333243	0.0293076913921979	0.619631029078516	0.0255691367518183	0.17936877189813	0.526512142633967	0.157497011446097	1	1	1
ENSG00000126602	0.0261744980576215	-0.358912083851394	-0.00479086557083337	0.887772068140421	0.0700873742687903	0.976560288300843	0.688682122226043	0.219174940003151	0.814040570488017	1	1	1
ENSG00000126749	0.0223252485048134	-0.0630656712665568	-0.0353200916323021	0.910242078940688	0.710291408568886	0.852741119104986	0.69592362747989	0.548329711100111	0.795914929133289	1	1	1
ENSG00000126756	0.0082883245425567	-0.177325363049163	-0.109473334406549	0.960543573757733	0.2090520268608	0.580328763491021	0.70696153428438	0.35593694970649	0.713558241866747	1	1	1
ENSG00000126768	0.351577827100192	0.30823443290911	0.170724624086791	0.178834833558475	0.141887284912663	0.378394950007513	0.38629551747108	0.297996801689821	0.604747018202371	1	1	1
ENSG00000126777	-0.17461642829467	-0.151462088377201	0.00645218726907228	0.280167809457904	0.352156107631683	0.965631635123689	0.461750594312549	0.432283699450486	0.811747630829216	1	1	1
ENSG00000126858	-0.101007981720869	0.301038874069039	0.081019948106146	0.53252412179676	0.0436946937019846	0.613763662294058	0.590615414314204	0.169946497053608	0.727847791108498	1	1	1
ENSG00000126883	-0.224002378719535	-0.0550929638799761	0.126405150235538	0.12312600678705	0.679891485586354	0.461928965519503	0.331104034583955	0.540782287899048	0.654747342351694	1	1	1
ENSG00000126934	0.452083847698369	0.428120652409355	0.0777051350692188	0.0281393859200392	0.093280297354858	0.664535249529818	0.176311719026268	0.253434142945981	0.745268786444313	1	1	1
ENSG00000127022	0.113995562904833	-0.098479605636631	-0.269386273607578	0.484229296935164	0.585890204634002	0.0963235561999859	0.569291522626532	0.516262640013954	0.310877986673881	1	1	1
ENSG00000127054	-0.0519326349863263	-0.642736915580027	-0.490998926172724	0.682622823218649	0.00097237456239676	0.0134648429038805	0.634724756961202	0.0261638527135726	0.113259548423025	1	1	1
ENSG00000127125	0.207935113417193	-0.128627945946595	-0.364497140827812	0.286276936678417	0.276116860554046	0.110307788114523	0.466894577148442	0.391915343212578	0.335491398315501	1	1	1
ENSG00000127314	-0.0713729352651151	-0.143076183073172	0.152498981880482	0.709918390473664	0.308110522860383	0.43856368894681	0.640713531346453	0.410584387022572	0.638124506134136	1	1	1
ENSG00000127445	-0.620669035404335	0.336621651469252	0.904175425788481	0.0192265108504393	0.127759355912061	0.00511202649758161	0.156554724539893	0.284935869571959	0.0679148113759769	1	1	1
ENSG00000127463	-0.428351581978178	-0.0776700629642359	-0.00518128048682781	0.0547947590527196	0.641277356733351	0.981843882665736	0.239806629482443	0.531133190508096	0.815682118305055	1	1	1
ENSG00000127481	0.0514047986720079	-0.072242536682727	-0.263620912449698	0.718038429899107	0.616924371332208	0.107593581291729	0.643996530916397	0.525857817881698	0.334367129915685	1	1	1
ENSG00000127483	0.12432559363164	0.0200502430934025	-0.10126840551334	0.349063017555507	0.885157830316024	0.461104927985484	0.50018607292359	0.589619923801097	0.65452673955981	1	1	1
ENSG00000127527	0.273279889670014	-0.187338384570603	-0.48399471646615	0.119355669190983	0.107310590067702	0.01321923363341	0.328346830517289	0.26730410822981	0.11189293649008	1	1	1
ENSG00000127586	0.947463349024712	0.160811415956016	-0.813167146227499	0.00146835539859716	0.481884866192684	0.00694098482402083	0.0561710771078572	0.482248782372898	0.0773091199771786	1	1	1
ENSG00000127603	-0.165951010505189	-0.414260698696208	-0.0360416194114781	0.297995996990389	0.0576642692933336	0.828904679859857	0.477792661160559	0.196032584239626	0.793255677167872	1	1	1
ENSG00000127616	-0.00532589132678301	0.0649674109233726	0.104734964148577	0.969936870438464	0.66216367180776	0.428613926178115	0.709262154365226	0.536503268481438	0.633185444730704	1	1	1
ENSG00000127804	-0.439775546252602	-0.000862253287426285	0.183767163022204	0.205926998801251	0.997164639938831	0.634486767950205	0.410991139713136	0.61692062577031	0.737257534939697	1	1	1
ENSG00000127838	-0.212691295852882	-1.45666564670326	-1.55448281449984	0.618212357382756	0.00668322973529649	0.000397365982395793	0.61904331988114	0.0655257269675499	0.0187413402108307	1	1	1
ENSG00000127914	-0.352939967152232	-0.28999123474975	0.509545277173721	0.153071990717064	0.0752759648926704	0.0178417305399215	0.365221174670361	0.2270058608306	0.134493326276271	1	1	1
ENSG00000127947	0.0505483874582762	0.412267247669453	0.401925548544127	0.763333009441344	0.0104728299473858	0.0418397337558137	0.660127880489323	0.0834878482702334	0.208269213014617	1	1	1
ENSG00000127948	-0.238564522590247	0.0656053002100339	0.261536286852322	0.202400670795686	0.693332500563688	0.195249393846248	0.410864918363288	0.543990814088751	0.460200518456021	1	1	1
ENSG00000127980	-0.531728991874698	0.144958690757387	0.16348391648729	0.024402120503558	0.38363529339792	0.462581174264351	0.168878987321126	0.448021243191399	0.654981978277972	1	1	1
ENSG00000128050	-0.0420002282757129	-0.0786436014345959	0.0185342763465886	0.847388639982333	0.641939418788603	0.92796938804149	0.682486082038105	0.531133190508096	0.80513220843271	1	1	1
ENSG00000128059	-0.947049215936658	0.11141038555014	0.877059405258481	0.0364881791113506	0.758316789118799	0.128231125896673	0.198502003023131	0.561226597925414	0.363706243440909	1	1	1
ENSG00000128228	0.0536884729326854	0.0167720975621967	-0.0464413680915131	0.860570430735853	0.933392109433718	0.883772045736407	0.683987353903439	0.601953834655831	0.8028457675399	1	1	1
ENSG00000128245	-0.0370358503248968	0.0786996104089228	0.0977510168478634	0.786564238192599	0.577125227628706	0.509589700777203	0.667326067902655	0.515626792631558	0.676357335456189	1	1	1
ENSG00000128309	0.157273659328356	0.0424251607409369	-0.0435037736503764	0.262717571009114	0.763909117441495	0.773416121758445	0.448711433085249	0.56278837645908	0.779786297221602	1	1	1
ENSG00000128311	0.441200597274621	0.00310009001965521	-0.21517531279468	0.0498987050420088	0.989756574884607	0.384681006294678	0.227550840162751	0.615612067903621	0.606153906544111	1	1	1
ENSG00000128340	0.0962777781890735	0.11861803468987	0.0440530098315593	0.476272511338359	0.375770278678632	0.781847775994187	0.566460634526591	0.445330237400044	0.780891311676329	1	1	1
ENSG00000128463	0.162376405384987	-0.511507762144162	-0.283596548322321	0.347046191768014	0.0250085859047019	0.277601035222674	0.49793176775985	0.129032377754598	0.543830294736229	1	1	1
ENSG00000128534	0.099190280928567	-0.178110074694959	-0.178920443298761	0.572197823005438	0.252796942058472	0.42783231541844	0.603631106694586	0.381962962053886	0.633185444730704	1	1	1
ENSG00000128595	-0.627348150333588	0.278438191978952	0.197857656764069	0.0202453052248384	0.252165253778676	0.385832441727653	0.158927868391511	0.381962962053886	0.606163749311023	1	1	1
ENSG00000128604	0.446714312309514	0.390213045510178	-0.545947106205109	0.153838527426669	0.0821354156131889	0.00874137808755769	0.365889882194622	0.237727838434655	0.0901494146019279	1	1	1
ENSG00000128609	0.344867665648371	0.0206933621891268	0.090003930680705	0.186507410262172	0.856451462146138	0.641170850124393	0.395954169052467	0.581932472995058	0.739944140516188	1	1	1
ENSG00000128626	0.304693480213449	0.321410782230277	-0.0402279763074385	0.0739664614353646	0.0428745683655867	0.79457265296854	0.269072648706496	0.167983182262127	0.78227349683378	1	1	1
ENSG00000128654	0.386776495090769	-0.167917649881746	-0.531940784162477	0.0446551865544298	0.200766648145079	0.0100288360790244	0.215577862205777	0.350005241686537	0.0978058797863228	1	1	1
ENSG00000128708	-0.0732415423256544	0.190939478863227	0.478189060402041	0.613462948600334	0.253630211958381	0.0115083191905414	0.61852422551391	0.381962962053886	0.103948720496715	1	1	1
ENSG00000128731	-0.205554263121573	-0.406447829388954	0.0767227637321929	0.170697651408798	0.012042711548996	0.658753517085934	0.379226676246331	0.0895454627812276	0.743604330437751	1	1	1
ENSG00000128789	0.317925596419116	0.146212756095091	0.0003539922592533	0.0695473305595714	0.527791263214418	0.998851776734718	0.266634559810408	0.500851223734469	0.818918437978204	1	1	1
ENSG00000128829	0.449523889996796	0.477310249000851	0.106892388495836	0.0130620242380607	0.0187231576037392	0.551269373604891	0.13405143029492	0.113297327123002	0.701063980551246	1	1	1
ENSG00000128928	0.114818538232212	-0.106685055630261	-0.0731691264382138	0.654775404657166	0.636974286260951	0.782184963424517	0.627969544121012	0.531133190508096	0.780891311676329	1	1	1
ENSG00000128951	0.228182440146423	0.0594774031657598	0.0349235168501873	0.358045899581181	0.749151626420594	0.860771592205607	0.505240417479524	0.558898995370378	0.797002239961213	1	1	1
ENSG00000129003	-0.000743706872740301	0.277333119315035	0.830157923516096	0.995966184637507	0.123148294769857	0.000121838531308494	0.714192979577271	0.279567502603086	0.0135388651541806	1	1	0.40036141387971
ENSG00000129083	-0.235660391191342	-0.194185570712864	-0.102711452691924	0.207346473926932	0.342871963519765	0.461208548471747	0.411684890295892	0.428755059362668	0.65452673955981	1	1	1
ENSG00000129084	-0.127329618986985	-0.0568820070574715	-0.0115130879823648	0.553974259787132	0.659561350674921	0.957841724289963	0.597828163135351	0.536268932404091	0.81089002040867	1	1	1
ENSG00000129128	0.286581096115862	0.129812932619846	0.0369088409327077	0.106324520918047	0.450659616211365	0.818084080040259	0.314585275491557	0.472167318411766	0.79187791469265	1	1	1
ENSG00000129187	0.262106524218573	0.0123148566671439	-0.0655175827111358	0.0331768041037165	0.912970493966645	0.594914289534031	0.189482424014619	0.598289443054718	0.72084525503193	1	1	1
ENSG00000129235	0.12693740118473	-0.471946942759048	-0.525446600001684	0.646511597983387	0.0521745360111953	0.111873424507287	0.625645792071751	0.187415692024056	0.338087146985084	1	1	1
ENSG00000129245	-0.321651380554107	0.4194630161026	0.628290558316037	0.0762399629425466	0.00456351098838283	0.010173652919751	0.272634193749386	0.0580401775192015	0.0985460521604657	1	1	1
ENSG00000129250	-0.604409680878502	-0.164765924994172	-0.216661533216434	0.0223962962609418	0.359008862642383	0.34129804120221	0.164999249904513	0.435256754445046	0.584940234078849	1	1	1
ENSG00000129255	0.112191807031523	0.202284384008653	0.447824264488592	0.499672110793861	0.269278907316297	0.037710074913974	0.575076765506017	0.388422198476583	0.192898867651063	1	1	1
ENSG00000129351	0.0758490071355672	-0.00748012920036019	-0.0938353795260271	0.49796975244648	0.9544147182219	0.496314896735659	0.574862511121255	0.606264402215634	0.671026351229846	1	1	1
ENSG00000129460	0.166611814097889	-0.149091116931708	-0.260590440789123	0.271732994756503	0.181488199453169	0.129792666649793	0.456479322613958	0.333034379246113	0.365439742540511	1	1	1
ENSG00000129472	-0.03477871791171	1.06226541153127	0.87580355773752	0.867364149312103	0.037904307922218	0.0721181273428001	0.685420283908686	0.156357699431976	0.271495047958301	1	1	1
ENSG00000129515	0.0851183955397282	0.173063726477873	-0.0459605052985842	0.507765065646923	0.212891435960487	0.754445899403537	0.579003615223471	0.357506793737139	0.77275568612484	1	1	1
ENSG00000129562	-0.0280126382641052	-0.0562762938200172	-0.0651814936598046	0.85701027530968	0.613883064073563	0.68810076545568	0.683335974369624	0.525029513441594	0.754131691222325	1	1	1
ENSG00000129566	-0.180456473004027	-0.19002651969702	0.352836855110812	0.415174481897482	0.267212990733562	0.0913654192956882	0.531694455074801	0.388422198476583	0.305119752247414	1	1	1
ENSG00000129625	-0.0437045837018041	0.018147615931172	-0.0258486622001439	0.82814015844612	0.902303286524851	0.882469703510827	0.680829892187926	0.594557998425501	0.802821578953042	1	1	1
ENSG00000129675	-0.451177582684836	0.167435520429473	0.242647442416853	0.153729689938271	0.433238545650329	0.475126133034434	0.365889882194622	0.468128889712826	0.664012337480898	1	1	1
ENSG00000129680	-0.520936286959332	0.239140591363949	0.287334997083176	0.00181150938855375	0.10726258503693	0.111989057730278	0.0626077542260268	0.26730410822981	0.338087146985084	1	1	1
ENSG00000129691	0.156138163935267	-0.134247176207479	-0.164278712993731	0.294791756811053	0.39890835106565	0.350632412046906	0.475828454772643	0.452541686305266	0.590905616500939	1	1	1
ENSG00000129932	-0.00219141888495516	0.104030026817229	0.0818674887674771	0.991034723558391	0.562680164177498	0.709770458731993	0.713567679090921	0.510622003976088	0.7581021263807	1	1	1
ENSG00000129933	0.0840588071558592	0.099548508265986	-0.0202972340422665	0.541996503037425	0.367905162834293	0.875233882498164	0.594878882892065	0.44226626039802	0.801309524307178	1	1	1
ENSG00000130150	-0.0442417499008623	0.409722821555917	0.424161103907057	0.814247964243184	0.0377685239827482	0.0657805009589722	0.677418157917868	0.156357699431976	0.260143684141323	1	1	1
ENSG00000130159	-0.214186386482179	0.347370377461402	0.0838095113611673	0.380443283933839	0.130190753819493	0.711044402192541	0.515504824946104	0.287514951066435	0.758282240076704	1	1	1
ENSG00000130175	0.0681541186736646	-0.539174580029898	-0.577015489219132	0.647193208368519	0.0045386185079235	0.000964807800477337	0.625645792071751	0.0580401775192015	0.0262363829393878	1	1	1
ENSG00000130193	0.734546000793427	-0.0210027321249595	-0.936742252374433	0.0983113276598918	0.965806565971903	0.0503413136781829	0.303698689295162	0.60854854992035	0.223971461033262	1	1	1
ENSG00000130204	-0.0647274634875829	-0.0847834087385009	0.0695042887564989	0.809853064343064	0.737094959510208	0.829838303926117	0.675161397026511	0.554153994148304	0.793255677167872	1	1	1
ENSG00000130227	-0.246471306672841	0.063642876322257	0.267775596167613	0.0772087165441067	0.596960329035121	0.0871570744926255	0.272860793045401	0.520648822961535	0.29806301924555	1	1	1
ENSG00000130254	-0.0357984398897276	-0.054419659072996	-0.0922832487015578	0.800662022192098	0.630657653785886	0.528988703249951	0.671548753530017	0.529645828955849	0.687859223951215	1	1	1
ENSG00000130303	0.374284889790714	0.0829823778505901	-0.209918045607654	0.105776688499384	0.562255399505868	0.290917161759416	0.313878258433513	0.510622003976088	0.551059859534696	1	1	1
ENSG00000130304	-0.0584436577095899	0.919919277703143	0.257650786285026	0.828145939485189	0.00274434957462668	0.450913663475713	0.680829892187926	0.0449172902909949	0.649393006459675	1	1	1
ENSG00000130309	0.082656868440176	0.433565591092633	0.0594329151876535	0.6096497686622	0.0284387718245043	0.74745414648281	0.617869075811826	0.135424193255611	0.770343257612946	1	1	1
ENSG00000130311	-0.122295389369152	-0.244501327644117	-0.0263171148862014	0.674452317422606	0.368141170003285	0.9316514232025	0.633014088527358	0.44226626039802	0.80513220843271	1	1	1
ENSG00000130313	1.01319500937221	0.0709315450793396	-0.604055283692816	0.000105091569018778	0.613281633202055	0.0213249741683311	0.0223750697183427	0.525029513441594	0.146096897490096	0.345330895795706	1	1
ENSG00000130332	0.385729287048221	0.171377749684721	-0.0823035571151311	0.0721159953650901	0.353879912074912	0.655639796600862	0.268552440097547	0.432283699450486	0.743604330437751	1	1	1
ENSG00000130348	0.345147942352757	0.175384860323148	-0.137615548200731	0.16914558407753	0.244951556774731	0.53414361509545	0.378849802288289	0.378358689534419	0.691888339476326	1	1	1
ENSG00000130396	-0.698106007359716	-0.449945827324145	-0.0100896846146067	0.111657886897955	0.282018391083951	0.968429553673754	0.320449509461425	0.39598069102515	0.812310057689688	1	1	1
ENSG00000130402	-0.403464162615292	-0.0186829898507946	0.488973658460317	0.153787584430917	0.905607080073611	0.070974004183902	0.365889882194622	0.595579431128514	0.270742828587473	1	1	1
ENSG00000130414	-0.14774178358261	-0.297202405597595	0.0209899259153227	0.392719484115759	0.0648830864368197	0.891669723325588	0.522905744810015	0.208028862253261	0.803932731114121	1	1	1
ENSG00000130429	0.756501598926716	0.249931214477305	-0.634310288897042	0.00546319302171897	0.076640047180352	0.0031093304273912	0.0985627784517956	0.228404394058534	0.0516624949098606	1	1	1
ENSG00000130479	-0.071422077163496	-0.151720036160849	-0.16301441334855	0.59487003572347	0.234212130401846	0.249291878322699	0.611564569122369	0.373109029661573	0.518959083821313	1	1	1
ENSG00000130520	0.1392437727168	0.635200482030912	0.409705419605559	0.81684518160585	0.164404456875371	0.466905868731494	0.678823385927567	0.318843619590762	0.659717289556704	1	1	1
ENSG00000130592	-0.181475882113355	0.223965136085042	0.346096964571126	0.340916756214084	0.0748679694884051	0.0875812597957469	0.494572292512438	0.226542725005606	0.29806301924555	1	1	1
ENSG00000130638	0.0154987257213113	0.328557276250242	0.286074990365431	0.91808659190042	0.0552678254922967	0.0494040365868297	0.697271267123696	0.191091124238369	0.222746873410911	1	1	1
ENSG00000130640	0.0681110064773398	0.193483174825395	0.199708039208579	0.626362853364598	0.237867138316302	0.126215163137784	0.621905195659929	0.375666213388603	0.359503595043805	1	1	1
ENSG00000130695	0.0745976411261184	0.217815920217759	0.299102414975817	0.696071300866672	0.248079535303897	0.201446185807252	0.63776812203862	0.380851164373889	0.468568707475953	1	1	1
ENSG00000130699	0.0176904450165284	0.130516578511084	0.115893883834172	0.932975875241114	0.491891255779785	0.543815614220494	0.699623803003515	0.486190754261383	0.696705331352268	1	1	1
ENSG00000130706	0.00237303013458295	-0.0586312357158556	-0.0404228086151582	0.985870810731102	0.673985991723599	0.804500576282644	0.713346339469704	0.53921621250484	0.78629576551922	1	1	1
ENSG00000130713	0.116666260364528	0.0410404976893649	-0.105835790714924	0.415373091498918	0.794854583579268	0.542310434777941	0.531694455074801	0.568127970165028	0.696102259880856	1	1	1
ENSG00000130724	-0.0710699254518182	-0.0414147802887306	-0.189826175389721	0.693681171706695	0.729414228147266	0.320201917192453	0.637317458862999	0.552421152754946	0.572678582357939	1	1	1
ENSG00000130726	-0.078023101216528	0.120279608051721	0.164173298234758	0.594150789460347	0.340815667367312	0.25222513477643	0.611182709743575	0.427592944845674	0.522640095973413	1	1	1
ENSG00000130749	0.0252648475259972	-0.170282279989582	-0.1831293853557	0.887759683719405	0.347403481670337	0.381611753874944	0.688682122226043	0.431601514436747	0.605194324397756	1	1	1
ENSG00000130755	0.208381776222417	-0.370312761649406	-0.574588806066326	0.272635662802679	0.0112924333691185	0.00686946696515673	0.457668558485785	0.0861592089991504	0.0773091199771786	1	1	1
ENSG00000130764	0.249679261909624	0.369904681836348	0.26892741027156	0.148960673128357	0.0626160397888549	0.178471537080438	0.358138179850159	0.204007683335923	0.437512169099096	1	1	1
ENSG00000130770	0.375685717330173	0.451879320910197	0.0158742411930076	0.210319926778635	0.0147516016601511	0.946568615189998	0.414320505060919	0.0999098194382931	0.809512046453092	1	1	1
ENSG00000130772	0.161205669853012	0.332940105663344	-0.0142843447387757	0.528641354247516	0.0905190608829	0.947641576187017	0.588531008319152	0.249269047888678	0.809512046453092	1	1	1
ENSG00000130779	-0.765683382464106	0.305784810103698	0.964698660416127	3.34398541545604e-05	0.0235527315666207	3.19384710313294e-05	0.0223750697183427	0.126457702051076	0.00716401338835322	0.109883360751886	1	0.104949815808948
ENSG00000130787	-0.346376307934711	-0.307870828067144	0.0381348510911812	0.457437465619551	0.369154805340682	0.930073396360909	0.555105007371369	0.442600782133982	0.80513220843271	1	1	1
ENSG00000130811	-0.239403879846599	-0.168176257349615	0.0859665894372706	0.19820538451334	0.248472823445823	0.587323219065023	0.406823855199223	0.380878723555452	0.718491503519015	1	1	1
ENSG00000130816	-0.176216233203539	-0.13135594409301	-0.0137126439167894	0.216511507103701	0.542710467407904	0.950562805820156	0.417544345628042	0.506708703755222	0.809512046453092	1	1	1
ENSG00000130826	-0.1031342808419	-0.102136345650619	-0.0939675180739686	0.418477983571188	0.451941304191993	0.500477275860465	0.534214012051139	0.472167318411766	0.672663791071084	1	1	1
ENSG00000130939	-0.057410964778765	-0.00554509147491521	0.00524207253291831	0.592141043044726	0.95915178787311	0.966196885402687	0.611182709743575	0.606993700437973	0.811747630829216	1	1	1
ENSG00000130985	0.184344527919782	-0.018568676515616	-0.171799062053106	0.298262444579123	0.885505595530543	0.306661018855228	0.477792661160559	0.589619923801097	0.562284396474204	1	1	1
ENSG00000131018	0.0637788476308857	0.106121824125779	0.0862135340167213	0.798421491635194	0.583756584057008	0.699442205795736	0.670866647834245	0.515626792631558	0.75548754727014	1	1	1
ENSG00000131051	0.0782952233741116	-0.168517737829352	-0.323495049497205	0.699258777949329	0.364404287600044	0.108197747399198	0.638439311823483	0.439696784792052	0.334367129915685	1	1	1
ENSG00000131100	0.312975023712081	-0.0279225831549212	-0.213231186461802	0.0938542467405121	0.845834611942266	0.317154948625145	0.296069796310197	0.580129794798485	0.571405488941067	1	1	1
ENSG00000131143	-0.0146998740575838	0.0311105713273177	0.0669253944677832	0.93216000133113	0.835566336449048	0.697320459824957	0.699623803003515	0.577674357581271	0.755013638566464	1	1	1
ENSG00000131148	0.234500108100004	0.212527892824783	0.0859126554225573	0.146650272716018	0.192668392832423	0.626733472428962	0.354943811485684	0.34228968808815	0.73378263843883	1	1	1
ENSG00000131165	-0.0680667599212138	0.247974793134908	0.338562542097965	0.726024634306147	0.084523282432774	0.100545847923923	0.645335136761466	0.240930711898212	0.319902247417163	1	1	1
ENSG00000131171	0.185199506170499	0.476827118142394	0.16150976959962	0.308535484375015	0.0306887302318355	0.373994677938571	0.481478164645265	0.139649653985413	0.602619671692522	1	1	1
ENSG00000131236	-0.210963008254336	-0.347878116366924	0.025092705080937	0.299261491130854	0.0128746939796081	0.893251521161174	0.477792661160559	0.0929878910830727	0.803932731114121	1	1	1
ENSG00000131238	0.0189459560864904	0.209359323858541	0.118138779732038	0.899558275158549	0.117800514258038	0.427758967686703	0.692233735714858	0.273415383560844	0.633185444730704	1	1	1
ENSG00000131269	-0.19066030333455	0.0955974396818807	0.251201318331554	0.322253918328634	0.427730341535677	0.216388802469108	0.487072107393425	0.464979606276813	0.484164195096153	1	1	1
ENSG00000131368	0.357251923316369	-0.211704393740936	-0.872053879286142	0.10234265208349	0.205051420768817	0.000404663276522986	0.309350882522864	0.352975677776014	0.0187413402108307	1	1	1
ENSG00000131374	-0.577549425899334	0.265262622498101	0.413968949181314	0.146617867597171	0.139522458666457	0.289874328514339	0.354943811485684	0.296449345445843	0.550634499969022	1	1	1
ENSG00000131375	-0.938670610474532	-0.44998694444225	0.831038316487805	0.00692603776074743	0.0267503524238924	0.00044110108533647	0.107087237721909	0.132854288081692	0.0191500516699719	1	1	1
ENSG00000131378	-0.205983619033557	0.0200653905306757	0.00475084401812728	0.108363056629649	0.957789716156936	0.990116316492883	0.316666740194761	0.606786038070333	0.818565608077347	1	1	1
ENSG00000131437	-0.346454868113301	0.0341553427295281	-0.105222206325187	0.372967365258209	0.886531998697239	0.724680364980969	0.510501457813535	0.589916277159648	0.76407630972553	1	1	1
ENSG00000131467	-0.0447962454934189	0.15557690566698	0.598688285994903	0.829202552696174	0.413139329301338	0.0238190576217948	0.680829892187926	0.460702909812259	0.153619138829536	1	1	1
ENSG00000131473	-0.56928831186158	0.109383325592394	0.707532730984629	0.0445403934934757	0.563577296523967	0.0148842901841553	0.215577862205777	0.510622003976088	0.120749471206077	1	1	1
ENSG00000131495	0.780486804082244	0.00962780742307356	-0.170812530142732	0.0231110085923741	0.935212200583441	0.546978753519208	0.166340626636971	0.60222302190971	0.699114864486197	1	1	1
ENSG00000131503	0.189694172513486	-0.128013748611933	-0.115526032336779	0.246506856448866	0.377831154624668	0.45925648713888	0.437229618910528	0.445505375794351	0.65452673955981	1	1	1
ENSG00000131504	-0.283597749131014	-0.0955809106287232	-0.0766488196592361	0.0730563641846998	0.619490199983476	0.719346315594601	0.268875966220751	0.526512142633967	0.761729636134928	1	1	1
ENSG00000131508	0.122746148489682	-0.106736841066685	-0.112946270407208	0.398788254477561	0.467584706027236	0.51719940304218	0.525306223482317	0.477593308850613	0.679421944234933	1	1	1
ENSG00000131558	-0.0249691877645388	-0.0536857043171342	0.00755351689607864	0.870744358001488	0.61767776505883	0.959717351090685	0.686475658387279	0.526058120310696	0.81089002040867	1	1	1
ENSG00000131626	-0.189530463474732	0.0172686836772537	0.396077066910261	0.192478525445887	0.898731435879936	0.00944921497568482	0.403377288914558	0.592873735406722	0.0945511820888271	1	1	1
ENSG00000131652	0.460669666725421	0.0889319465812405	-0.137383293367256	0.0544991861464499	0.603200390571207	0.415429217619313	0.239806629482443	0.522643075086745	0.624694266487909	1	1	1
ENSG00000131725	-0.206736394827843	0.130861630884541	0.229360791472286	0.239818966159923	0.432106651737178	0.157135527275646	0.434942387253855	0.467719506568711	0.407010078233192	1	1	1
ENSG00000131747	-0.770268754032037	0.15727652529621	0.82828218501	0.0566612383676148	0.563826623514285	0.051555741297566	0.243472917989439	0.510622003976088	0.226381052372508	1	1	1
ENSG00000131778	0.160396270513778	-0.133510936972538	-0.255783711889786	0.244920007864238	0.296449330709769	0.103608811375223	0.436722234758208	0.406374872872795	0.326177567723391	1	1	1
ENSG00000131779	0.349964323562504	-0.222120935246271	-0.249208855481532	0.0616923959578348	0.303177888052577	0.346298657125443	0.253279248138794	0.408029896258559	0.58715739872586	1	1	1
ENSG00000131828	0.141460883519407	0.218157516932812	-0.0204592256978807	0.343266574913417	0.210612426303048	0.899996438847842	0.496458648723875	0.357096541502384	0.803932731114121	1	1	1
ENSG00000131844	0.180060473837777	-1.12854165768738	-0.242778096620315	0.398935990934998	0.000242381844627575	0.396812695926281	0.525306223482317	0.014606936265523	0.611185231963189	1	0.796466741446213	1
ENSG00000131876	0.436010103632147	0.352187897610001	0.232795013439791	0.215841319467171	0.270794440723082	0.357861783163113	0.417155007784297	0.389500961086586	0.594231705414222	1	1	1
ENSG00000131966	0.1222264361471	0.451044276234498	0.193702789839068	0.498583443640059	0.0158626738744191	0.297528165679759	0.574862511121255	0.10417147548335	0.555169094408877	1	1	1
ENSG00000131981	0.133318397850202	-0.134086519211551	-0.934822661659988	0.69811212581397	0.759606017038745	0.135044559067697	0.638439311823483	0.561470216244013	0.372262601719959	1	1	1
ENSG00000132005	0.0861383503861267	0.369522962968472	0.353525233424324	0.783891333317893	0.11575286396168	0.209201484819796	0.667326067902655	0.271799850222292	0.476184554611579	1	1	1
ENSG00000132024	0.394541068037637	0.0713605777547115	0.0567439566268037	0.0303633351351323	0.647740399158418	0.679753398531236	0.182082411230828	0.532060938377369	0.750710766482445	1	1	1
ENSG00000132109	0.400069347633275	-0.0718165431821767	-0.518372439879509	0.0797205282179032	0.642485289772823	0.0242945701454866	0.276545016676841	0.531133190508096	0.154053841819717	1	1	1
ENSG00000132142	-0.338902337925243	0.0180722584997878	0.229889645138497	0.0707365404154961	0.919055413187217	0.272948808696835	0.267700180813704	0.599802969438499	0.541368255499714	1	1	1
ENSG00000132153	-0.15341164080778	0.143047083836482	0.19590795235468	0.275445801427195	0.321054871504508	0.263824726111755	0.457807809300547	0.418158649355365	0.532353723673623	1	1	1
ENSG00000132182	0.0374833787536949	0.189140091133834	-0.0809169191918982	0.789440824077493	0.37253347299512	0.71905705928359	0.667617148615688	0.443658860785258	0.761729636134928	1	1	1
ENSG00000132185	1.04577497988293	-0.168237232838377	-1.15226276924213	0.0125489852432287	0.560451318956605	0.00638833047889172	0.13405143029492	0.510622003976088	0.0745359676186218	1	1	1
ENSG00000132254	0.041984788401059	0.208039697896172	0.172280883129476	0.843517030104414	0.298724629619792	0.374555114986893	0.682411193408057	0.406652779736491	0.602619671692522	1	1	1
ENSG00000132286	0.376068730510686	0.23392422861303	0.102230943123151	0.0260619480136186	0.314545037641141	0.594862917558634	0.172534110934666	0.415207941334438	0.72084525503193	1	1	1
ENSG00000132294	-0.25148305895177	0.46435949330395	0.70102269453397	0.429050366004095	0.0358158014744926	0.0659085828605234	0.538934217798209	0.151164169353575	0.260143684141323	1	1	1
ENSG00000132300	-0.173708379491962	-0.215386700799244	0.0131698226178012	0.24521276632042	0.161542921824642	0.92484539520394	0.43691276199428	0.317648644173913	0.80513220843271	1	1	1
ENSG00000132305	-0.0663543114274929	0.0814455967069795	0.138290219565794	0.67970103534224	0.494244382308854	0.355475524202063	0.634393398218138	0.486863527462042	0.59393330086246	1	1	1
ENSG00000132323	-0.0344838240459697	0.14390560158921	0.204791875223252	0.840547425985962	0.263150515749671	0.243842165297867	0.682411193408057	0.387987372997168	0.516264466482503	1	1	1
ENSG00000132341	0.0818353047546776	0.240625101815695	0.0853575141948442	0.662005357347986	0.236172091411629	0.589654024454846	0.630252448170532	0.375053760922821	0.719148281633062	1	1	1
ENSG00000132356	0.0944531429554056	0.309203228374862	0.0199315051140027	0.530823743757303	0.0299951958146506	0.910644215358931	0.589007512514556	0.138920349908318	0.80513220843271	1	1	1
ENSG00000132361	-0.146115966346886	0.0274151204794133	0.315873582427328	0.577207097728822	0.890347727095995	0.307990914150171	0.604547316066404	0.590798065524818	0.56305874344873	1	1	1
ENSG00000132382	-0.21980417603857	-0.545984883256999	-0.433210920235249	0.170393290659872	0.00531674642443464	0.0283635495055327	0.379226676246331	0.0609633023455488	0.165968726065054	1	1	1
ENSG00000132383	-0.0844078962651277	0.492622892781275	0.880979180946878	0.52220066022939	0.0189343078997683	0.000405565439911634	0.586030125466344	0.113372600797929	0.0187413402108307	1	1	1
ENSG00000132388	0.0503858894532448	0.0261378337441718	-0.0464364130471878	0.729980926272039	0.836741272304403	0.765297229256687	0.646236039324389	0.577674357581271	0.776162642164993	1	1	1
ENSG00000132394	0.288969409559414	0.055306048105011	-0.356413416742695	0.0883398125629771	0.765585781534376	0.0622841581375156	0.287208671524565	0.563120938243571	0.253564065462407	1	1	1
ENSG00000132434	0.307643125122674	0.258669888330182	0.100452187843479	0.173525849717475	0.314648875248035	0.679948607918607	0.381489793947577	0.415207941334438	0.750710766482445	1	1	1
ENSG00000132463	-0.0630291485841078	-0.269273824508152	-0.0533753738790569	0.706951150292637	0.0926137201797805	0.712945460235537	0.640315996529904	0.251960409363842	0.758569090907026	1	1	1
ENSG00000132465	1.55563537471284	0.473605124660522	-0.551912621224496	0.0191896001606609	0.351084251540081	0.38002601039228	0.156554724539893	0.432283699450486	0.605194324397756	1	1	1
ENSG00000132466	-0.204246775078412	-0.0610063270728136	-0.0614243087322794	0.197042769662006	0.647796084026172	0.711559657635861	0.406111691662074	0.532060938377369	0.758418653676615	1	1	1
ENSG00000132467	0.289645624439861	0.404820951153621	-0.0738005613979401	0.125058067119667	0.0165017855632114	0.652681301603611	0.333983867151692	0.105409451678142	0.743571977913577	1	1	1
ENSG00000132471	0.331853054256906	0.0422745713657579	0.0744372161121099	0.0482293573002627	0.777138461147372	0.647906607146939	0.224004842499966	0.566788459860143	0.742741737763362	1	1	1
ENSG00000132507	-0.0107983598569443	0.00127534103480079	0.0763602797567757	0.935897300983436	0.992427591867419	0.60107262883847	0.700701953563703	0.616298935771274	0.723481043876687	1	1	1
ENSG00000132541	0.736826975374486	0.961603552561918	-0.137645892164814	0.108709774300067	0.0135061802915989	0.688784286124838	0.316666740194761	0.0955094730886798	0.754300180657206	1	1	1
ENSG00000132589	-0.0703318703714525	-0.06813401349919	0.0744002286658016	0.842482032073067	0.812678712510428	0.721325843652346	0.682411193408057	0.572172518282339	0.761729636134928	1	1	1
ENSG00000132603	-0.0569783531348101	-1.44082628805183	-1.28337307540454	0.830784692126355	0.00090357933156104	0.0061099507387036	0.680829892187926	0.0258287710551789	0.0737490378826851	1	1	1
ENSG00000132604	0.0499058859865241	0.228314669115915	0.208215393758392	0.824994382654424	0.147553345000819	0.38265197826603	0.680829892187926	0.303334841973585	0.605194324397756	1	1	1
ENSG00000132612	-0.158309407477225	-0.108586169420029	0.0050790136922168	0.208924551600195	0.331906924511072	0.965905736496108	0.41226281697423	0.423185943440201	0.811747630829216	1	1	1
ENSG00000132646	-0.43490672646211	0.12604884892475	0.357757006725531	0.0155888384847113	0.494652375624312	0.108823135986944	0.144722510659153	0.486863527462042	0.3346813606028	1	1	1
ENSG00000132676	0.173633761038142	-0.106498753932234	-0.353183573995836	0.304236504524008	0.468601927437206	0.0590418144023953	0.479963381578206	0.478151024440703	0.244885496273852	1	1	1
ENSG00000132768	0.159195834968277	-0.435190014384064	-0.772821224039658	0.405885511989975	0.0209005975907422	0.00178436767349151	0.529646718505159	0.119826050408503	0.038423581812963	1	1	1
ENSG00000132773	0.0796391579232525	0.0864908240949713	0.205850381087242	0.738862940307754	0.724180728248012	0.445111531567169	0.651084441394356	0.552121571272245	0.644138733106164	1	1	1
ENSG00000132780	0.226332770089826	0.193073931582833	-0.176533352417514	0.269408374836615	0.281274292239841	0.301002387160778	0.453646829332066	0.395770367989369	0.557676676055005	1	1	1
ENSG00000132792	0.125333810950169	-0.161910206653241	-0.205635357988678	0.309634810999726	0.214988570322335	0.159364684562562	0.48255285383277	0.357795700165757	0.40892165752389	1	1	1
ENSG00000132842	0.0896073847737942	0.0962511186317943	-0.02939272896999	0.454734434560406	0.431374069454167	0.812231090223369	0.55426390502133	0.467425133995354	0.789550961396774	1	1	1
ENSG00000132849	-0.684581734074502	-0.178835975269725	-0.849033906591998	0.219687403904287	0.851624875603984	0.351615460420648	0.420307742448285	0.580974634733954	0.590905616500939	1	1	1
ENSG00000132912	-0.0538134548405538	-0.292419363213152	0.0774267955064926	0.699994923110255	0.0387531220561801	0.62505179374244	0.638439311823483	0.158250871569568	0.732769923341119	1	1	1
ENSG00000132953	-0.142299001695096	-0.294847262182963	-0.0127332374834201	0.339137597942289	0.025588478589104	0.932658723950043	0.494304680706935	0.130175219572663	0.80513220843271	1	1	1
ENSG00000133026	0.173444979616188	0.506291039947105	-0.452697882984637	0.745294664271755	0.266614652738637	0.267451821451103	0.653288930873486	0.388371749944341	0.53693921064	1	1	1
ENSG00000133028	-0.418597081091311	0.0168672835402535	0.441359076642441	0.0655378178644955	0.935575011767865	0.0523256461063186	0.25963925360658	0.60222302190971	0.228779624107115	1	1	1
ENSG00000133056	-0.0813699545218586	-0.248193620422667	0.364309515964469	0.718854410207461	0.241886717394693	0.225324191038332	0.644078941792893	0.377337986229546	0.495507139009851	1	1	1
ENSG00000133119	0.0536685791734451	0.156718514197006	-0.0452815692304814	0.758415833561917	0.474876366242774	0.835282713472781	0.658925888725837	0.478538509936955	0.793646000998273	1	1	1
ENSG00000133226	-0.838088507762624	-0.275616380637997	0.28909867573829	0.00212477626497119	0.135715856291093	0.141605380544028	0.0674804446828275	0.292088663534238	0.383086408263225	1	1	1
ENSG00000133265	0.524207979562481	0.438044392176245	0.0429659690059898	0.0197536705701054	0.044040385991826	0.809920537779761	0.157417317543021	0.169946497053608	0.788925546145875	1	1	1
ENSG00000133313	-0.0437595303428129	-0.400683528814926	-0.135733179669178	0.772292263537232	0.0705287251361803	0.536154640295454	0.663541021887876	0.219467074566319	0.693158985019075	1	1	1
ENSG00000133318	-0.0748473227251733	0.0342581797667474	0.0771438239135559	0.723320993621358	0.865534281119428	0.75280611055429	0.645335136761466	0.585543038472063	0.77275568612484	1	1	1
ENSG00000133703	-1.52088930059916	-0.311554164455106	0.422581421686534	0.00121383917690732	0.241031295143614	0.252939527752623	0.0528279599217593	0.376582458547376	0.522912751409264	1	1	1
ENSG00000133704	-0.220065189287662	0.115492534523521	0.176234513024952	0.0885011896079126	0.285262901737002	0.205603746584478	0.287208671524565	0.397903817139554	0.471902736555264	1	1	1
ENSG00000133706	-0.20515471755199	0.10450961146404	0.20149977410356	0.0816699406162728	0.501564896701743	0.246893367527272	0.277701047161088	0.49057434849053	0.516594383398483	1	1	1
ENSG00000133731	-0.235995963168176	-0.12772929982973	0.0098879655962309	0.121864956215597	0.361800844620954	0.950476084172318	0.330417014072948	0.437335451103534	0.809512046453092	1	1	1
ENSG00000133789	0.145028421603821	0.642871790661357	0.509480098344984	0.695822979406403	0.0576147197046786	0.0198482569932346	0.63776812203862	0.196032584239626	0.142088209893762	1	1	1
ENSG00000133835	0.0334971968266088	0.156264992579462	0.267982408706865	0.809360739810135	0.183709890075792	0.0797958103265079	0.675161397026511	0.334690318329262	0.288689286424049	1	1	1
ENSG00000133858	0.00260187127429322	-0.105467783777258	-0.00755001985055931	0.985049768492404	0.482821367585251	0.965619300238574	0.713191415381634	0.482709945693625	0.811747630829216	1	1	1
ENSG00000133884	-0.671525006757757	0.0871761821151624	0.891267634555851	0.00350342534880772	0.572037960867315	0.000754982973556772	0.0906600195120994	0.514286178563493	0.0243046895844363	1	1	1
ENSG00000133895	0.046069353962702	0.252647351518271	0.190116599459695	0.845514037207543	0.174404490136864	0.435609866206287	0.682411193408057	0.326523224117274	0.636801309163508	1	1	1
ENSG00000133935	0.699981128452682	0.0240352428702171	-0.147680749431145	0.0108237643345205	0.868731625206451	0.562731871823259	0.127043638575583	0.586126776845245	0.705696104185626	1	1	1
ENSG00000133943	0.0802078414677796	-0.0332737570928372	-0.0951242759760608	0.608232113247229	0.848003452777089	0.570966718673195	0.617201880046726	0.580404700470772	0.707578269068879	1	1	1
ENSG00000133985	0.252187661992771	0.450647519900834	0.243430935875521	0.397179048361686	0.189029071833905	0.366134866382734	0.525306223482317	0.338810029577739	0.599828418447251	1	1	1
ENSG00000134001	-0.0258909436467831	-0.299298921207919	-0.195792953459839	0.826065335147696	0.0244603458166462	0.194662436356029	0.680829892187926	0.128156973084283	0.459219184949969	1	1	1
ENSG00000134014	0.0774576268915528	0.186783712791679	0.238796906450227	0.551283796036631	0.268825212810365	0.15135839055761	0.597602490474623	0.388422198476583	0.399420032397204	1	1	1
ENSG00000134046	-0.105145260327759	-0.204382664131243	-0.336488907047868	0.435522891145159	0.228215476814069	0.078410274413018	0.541845508565078	0.369060164340205	0.285410633249167	1	1	1
ENSG00000134056	0.277141573172856	0.0648237672997147	-0.0415134945328305	0.277187290513948	0.723865175096341	0.874214226717789	0.459078936643832	0.55208838694304	0.801309524307178	1	1	1
ENSG00000134058	-0.0518560530956059	-0.392164287725384	-0.379020599010221	0.834574687478536	0.103041292641112	0.190861177373525	0.681271141646283	0.265068991427187	0.453831550558286	1	1	1
ENSG00000134077	-0.350952047385178	-0.108855424243219	0.0389050773700369	0.104622712694694	0.488286325385469	0.85494991242627	0.311634422089487	0.485542623191451	0.796280980668575	1	1	1
ENSG00000134108	-0.151225539882669	0.419435167889331	0.271870761644354	0.560753814285988	0.0197998361378467	0.319216240849723	0.599298866376503	0.116122511491503	0.572441955761887	1	1	1
ENSG00000134153	0.181092837927996	0.221776074436548	0.0443649540964412	0.324559302456827	0.13195766259191	0.803221532998232	0.487479573332945	0.288902089641372	0.785616192708271	1	1	1
ENSG00000134186	0.186210575184293	-0.134095398885785	-0.283320567891408	0.275300414353701	0.306876900683622	0.140789392462822	0.457807809300547	0.409403386178946	0.383086408263225	1	1	1
ENSG00000134265	0.0305257694746119	0.443612914107315	0.0903905475366349	0.853422480795305	0.0184095738172996	0.643185090053606	0.683335974369624	0.112538585993546	0.741434169007349	1	1	1
ENSG00000134283	-0.0559690483041383	0.28740199183367	0.240514779856351	0.698368965087464	0.0230111092863014	0.120653699528657	0.638439311823483	0.125487306759944	0.348472311063244	1	1	1
ENSG00000134285	0.413281331714128	1.18619699496853	0.259804797690586	0.36077148331756	0.00266416008226983	0.458657678833544	0.506687478537798	0.0442623482927915	0.65452673955981	1	1	1
ENSG00000134308	-0.528208659585495	-0.110229137957181	-0.0658575661775594	0.0352881061891615	0.731381508748613	0.785098059410212	0.196057939239531	0.552804733995055	0.780891311676329	1	1	1
ENSG00000134313	-0.211524511899693	0.232900308924104	0.281286469246558	0.208892726768575	0.113518639319201	0.168791708105327	0.41226281697423	0.270832237644814	0.422635678582803	1	1	1
ENSG00000134318	-0.441067053101549	-0.0390732790096041	0.108983176952728	0.0719105744217045	0.768163378823405	0.600981862720239	0.268552440097547	0.563800145865552	0.723481043876687	1	1	1
ENSG00000134330	0.293542866082715	0.763695666143281	0.400109499570008	0.188601236372887	0.000319575609562207	0.0816069316982838	0.398957768134469	0.0166304814464603	0.292293628957157	1	1	1
ENSG00000134333	-0.249972346725463	-0.0158535757970058	-0.00732118664207773	0.173174426865767	0.915948037874226	0.966941538442839	0.381489793947577	0.599273186456583	0.811919143867131	1	1	1
ENSG00000134371	-0.221234789343171	0.170031280913905	0.500817722820575	0.157374087487433	0.212697258550729	0.00869624481909479	0.370608398429896	0.357506793737139	0.0900288956580301	1	1	1
ENSG00000134440	-0.194618124332508	0.013256834658877	-0.0535018627520236	0.303056456067396	0.932265781350431	0.784009855925024	0.4798896935166	0.601801144816055	0.780891311676329	1	1	1
ENSG00000134444	0.472594278701131	0.0249412652000645	-0.184878544724416	0.0102970363166004	0.863902696951955	0.313769402511811	0.126464705000429	0.585402987000835	0.567293524091953	1	1	1
ENSG00000134453	0.0861395571888676	0.185537415720612	0.00337819268848982	0.6370345754451	0.177661441929083	0.983576859877003	0.624559582153538	0.329287213138249	0.816114267672121	1	1	1
ENSG00000134516	-0.0599348476193303	0.0842822256297467	0.111521761833789	0.777493909194747	0.636790122535165	0.640425119540915	0.666087105690642	0.531133190508096	0.739944140516188	1	1	1
ENSG00000134574	-0.236989258032517	-0.19713649452064	0.197749783289993	0.214400246770557	0.373085608967751	0.371122003412092	0.416727017546964	0.443658860785258	0.602447954632231	1	1	1
ENSG00000134602	-0.097129981991565	-0.16061723323474	-0.0863495367452574	0.641505500572179	0.352347992115119	0.654865780163093	0.62505686629216	0.432283699450486	0.743604330437751	1	1	1
ENSG00000134644	-0.0530322261263437	-0.0295621008118936	0.030436118187384	0.662123774433524	0.757286566148158	0.810686251881058	0.630252448170532	0.560727903327184	0.788925546145875	1	1	1
ENSG00000134684	0.142851101637019	0.0861030508898429	-0.146659559063243	0.344383817006485	0.529567166947796	0.352275613995186	0.496770416111131	0.501293499787867	0.591155493569261	1	1	1
ENSG00000134697	-0.133775595705205	0.105895436693472	0.262124827491998	0.450731788510701	0.434999165934379	0.121491457821241	0.551139140046089	0.468849985972296	0.350358673733849	1	1	1
ENSG00000134717	0.0878740768335492	-0.976365175846168	-0.976884488847731	0.569770283116442	2.23976435999921e-05	0.000157021029369651	0.602631999856176	0.00454567239249908	0.0138387989408583	1	0.0735986568695741	0.515971102508674
ENSG00000134748	0.300295801963938	0.19345586597849	-0.3698090768732	0.241113651186618	0.402324134373346	0.186643478825472	0.434942387253855	0.455144658154407	0.447758126706932	1	1	1
ENSG00000134759	-0.196213718377411	-0.165829121026556	-0.0961444227627361	0.129535734421335	0.262790844460345	0.507625061499234	0.340905950624203	0.387987372997168	0.675414975289419	1	1	1
ENSG00000134824	-0.620900414265584	-0.349162956010731	0.252430277105746	0.0572554762341431	0.0802970041661795	0.371483472697161	0.245098772421335	0.235529853200253	0.602447954632231	1	1	1
ENSG00000134851	0.193615923839547	-0.00455043327989569	-0.114957838328229	0.35520317419741	0.967563247399953	0.56315426577997	0.504400245384772	0.60893218455717	0.705696104185626	1	1	1
ENSG00000134884	-0.19915606815638	-0.69232683032775	-0.231155314253092	0.190663213559499	0.00362001761026207	0.299268921934007	0.401512585802264	0.0527712634339546	0.556479232596087	1	1	1
ENSG00000134899	0.132459319513574	0.0105182693089204	0.0311335168838255	0.407617508169889	0.950818811458791	0.881814230833036	0.530150301453622	0.605306386109687	0.802821578953042	1	1	1
ENSG00000134900	0.0760991103821141	0.0775159803759277	0.170461026990776	0.561485554981304	0.513692274270196	0.236978440300881	0.599535625165675	0.494018773991078	0.508364276353944	1	1	1
ENSG00000134905	0.110417782013022	-0.132159515260562	-0.223800802154103	0.468336831948649	0.412182620592669	0.283106457929134	0.561276900861914	0.460007542545607	0.546593301493245	1	1	1
ENSG00000134910	0.309655283753373	0.195221820156271	0.0588280113946107	0.14881285378267	0.34607022659473	0.727307803310428	0.358138179850159	0.430663461774221	0.76407630972553	1	1	1
ENSG00000134987	-0.103011646402757	-0.148152744945353	-0.0837156805858138	0.509428029607631	0.40920862735304	0.634319338488083	0.579634412395655	0.459122975540086	0.737257534939697	1	1	1
ENSG00000134996	-0.115053894791977	-0.21862676799353	0.0945175641344673	0.645549106961804	0.302870113187773	0.661340062003339	0.625645792071751	0.407886161091626	0.743884734294792	1	1	1
ENSG00000135018	-0.279993805765209	0.0688425348911105	0.25930248372869	0.262633648962118	0.725655248973572	0.351825442549284	0.448711433085249	0.552415682308171	0.590905616500939	1	1	1
ENSG00000135040	-0.132225890433977	0.0329949198167562	0.224349559625151	0.363395061757042	0.783170831307528	0.174349672452547	0.508051522360813	0.566788459860143	0.431336046784099	1	1	1
ENSG00000135046	1.38386528388204	0.702851198478425	0.00204379667676311	0.118599602783116	0.372709232731384	0.996030934958024	0.327914603336516	0.443658860785258	0.818565608077347	1	1	1
ENSG00000135069	-0.1125075916355	0.149817370450957	0.414925575132534	0.831127241477913	0.693413338976334	0.414004764277101	0.680829892187926	0.543990814088751	0.624694266487909	1	1	1
ENSG00000135090	0.0376396866409458	0.137725587580315	0.0851167923442782	0.776868036123225	0.383789889656796	0.611605329576764	0.666087105690642	0.448021243191399	0.727847791108498	1	1	1
ENSG00000135249	-0.347777590260421	0.253394443046065	0.550842483629619	0.044466499737565	0.0607476977493527	0.0075444555071605	0.215577862205777	0.202113718145419	0.0815552771265456	1	1	1
ENSG00000135269	0.934092185681299	0.395669379630192	0.0942224030822293	0.00535886383607339	0.25335494266232	0.709828480175939	0.0985627784517956	0.381962962053886	0.7581021263807	1	1	1
ENSG00000135297	0.139402190233372	0.0176755915341834	0.08611823007206	0.372054823583691	0.914344523120685	0.634631669276889	0.510143750856886	0.598949193029209	0.737257534939697	1	1	1
ENSG00000135316	0.334854301604481	0.112881050324557	0.00516402773485688	0.037785922631023	0.397779417878158	0.969073857383619	0.201870110643233	0.452168103027767	0.812597269432401	1	1	1
ENSG00000135336	-0.0182240780210316	0.131868071368356	0.11899427555035	0.930610673582359	0.559359690274825	0.575285376475285	0.699623803003515	0.510622003976088	0.710548975756786	1	1	1
ENSG00000135372	-0.108719758077756	-0.133656123590361	-0.139088225672973	0.464874406702411	0.400156427210683	0.392047680407032	0.559123217837972	0.453197593019307	0.609367477062682	1	1	1
ENSG00000135387	-0.460905942557098	-0.369631823273376	-0.0671894591080502	0.0879631484425417	0.0735325325995227	0.753190064201855	0.287208671524565	0.224065688900308	0.77275568612484	1	1	1
ENSG00000135404	0.288327870829505	0.195042003117194	-0.0147626763270005	0.174923413130581	0.200027773949406	0.937868173677897	0.382093763484396	0.350005241686537	0.806015805745645	1	1	1
ENSG00000135439	-0.161516204962647	0.223506096117348	0.229670445975673	0.386561635413627	0.147734509690569	0.223265054349175	0.519068283386162	0.303334841973585	0.492657277785656	1	1	1
ENSG00000135446	0.326912870934755	0.180435409900422	-0.024409067696541	0.054539154599255	0.284462815540883	0.882200529189278	0.239806629482443	0.397607612792591	0.802821578953042	1	1	1
ENSG00000135457	0.0958191474882043	0.214459047223112	0.255367111681215	0.564514389840902	0.161902958455322	0.0902149997789783	0.599957557963832	0.317648644173913	0.303917344800969	1	1	1
ENSG00000135486	0.445622009663518	-0.0322437403033579	-0.557056511785476	0.167102289798381	0.908430314386361	0.131904016896712	0.3782505255515	0.596855929919741	0.367539828387341	1	1	1
ENSG00000135521	-0.0205782928388581	0.113968077450584	0.185670436044213	0.913789427733302	0.50473560626121	0.364057574412136	0.696208220169311	0.49190994222886	0.597958208514626	1	1	1
ENSG00000135597	0.292873162275482	0.163557043258833	0.00302228464854878	0.122455581111671	0.437820075428379	0.986263631621304	0.330594765123071	0.469811434444665	0.817084215304198	1	1	1
ENSG00000135632	-0.0135209122660794	0.00665757284805082	0.0497851743834405	0.924808638314563	0.958847907544976	0.754519044812742	0.698298624377575	0.606990662070096	0.77275568612484	1	1	1
ENSG00000135655	-0.0505215651514294	0.0389518193765775	0.000957447179518681	0.742545837528858	0.723717938744792	0.995168759147443	0.652817580807934	0.55208838694304	0.818565608077347	1	1	1
ENSG00000135677	-0.13493876336682	0.211943797747516	1.14481030119677	0.613701754196439	0.264472170274996	0.0055181163895238	0.61852422551391	0.387987372997168	0.071408684868565	1	1	1
ENSG00000135698	-0.445350397710732	0.814350566729965	1.2863397699071	0.18360803508404	0.00822470521338401	0.000807813215870758	0.391923056280757	0.0736440057252772	0.0248710408147159	1	1	1
ENSG00000135720	0.110671649144868	-0.116953623783193	-0.248548796379235	0.483192203958645	0.390633407902673	0.106880497096522	0.568982718955529	0.451482243010657	0.333358230779361	1	1	1
ENSG00000135723	-0.40776755214096	0.269980375575219	0.642875346919099	0.0322673110998877	0.105097310774448	0.00234174125747017	0.187767588051595	0.266826562497427	0.0443888686692073	1	1	1
ENSG00000135763	-0.0621860874470518	0.12431901877199	-0.0284353786354013	0.786264788810917	0.613764669378967	0.906779917032654	0.667326067902655	0.525029513441594	0.80513220843271	1	1	1
ENSG00000135776	0.0591607648552434	0.370775074450967	0.352808311131001	0.876693523151024	0.262330604863823	0.403249108069216	0.68817319096791	0.387770017725075	0.616014627283602	1	1	1
ENSG00000135778	-0.0575688253688059	-0.0683639216122925	-0.199535072552926	0.789139125506751	0.719075116459104	0.375534860245154	0.667602238189952	0.550919449834586	0.602668461377381	1	1	1
ENSG00000135823	-0.369590969396669	-0.170183878726813	-0.206178495040567	0.11786140996346	0.467268918469484	0.418116967385973	0.327027798722591	0.477511079496651	0.627245101241716	1	1	1
ENSG00000135828	-0.130748942888134	0.238237887558649	0.44029915617665	0.521175571159997	0.26792900398126	0.0342525566354992	0.586030125466344	0.388422198476583	0.182568197678633	1	1	1
ENSG00000135829	-0.574453190242969	0.188735747713508	1.35669403737391	0.132753597545839	0.513869537967551	0.00331133380898637	0.344268131387969	0.494018773991078	0.0529271098255286	1	1	1
ENSG00000135837	-0.391850994113501	-0.195481309817736	0.00982016894321517	0.0673266212008019	0.213381413743975	0.961467317264257	0.263713291078058	0.357523332675296	0.81089002040867	1	1	1
ENSG00000135842	-0.798007887544121	0.350472194886838	1.07386792912403	0.0234984906542777	0.0753889239696916	0.00290009910528189	0.166340626636971	0.227009196361447	0.0484853434734855	1	1	1
ENSG00000135899	0.75438784334777	0.575790470209101	-0.18035612459507	0.0108878186294124	0.000433370034722236	0.387568569181862	0.127043638575583	0.0179497581718631	0.607023694285388	1	1	1
ENSG00000135900	0.100869951161077	0.253857568574465	0.194333661779575	0.507194313336849	0.168969323351271	0.326558139308045	0.578633541143996	0.322724843497107	0.577223106102426	1	1	1
ENSG00000135905	-0.0918383986109313	-0.0441541410762526	-0.0937807954910742	0.665577223535571	0.833555197539299	0.597050244708075	0.630681240179895	0.577578203117489	0.72084525503193	1	1	1
ENSG00000135930	-0.041331541299931	0.0822433643241132	0.11044700673409	0.782991004293704	0.508537574767519	0.514720276131706	0.667326067902655	0.493116599672088	0.678868961837463	1	1	1
ENSG00000135931	0.155595568357104	-0.159841087587848	-0.00599313031828746	0.612947018464994	0.368787643426279	0.984714721935611	0.61852422551391	0.442600782133982	0.816303494141765	1	1	1
ENSG00000135932	-0.0675800286539799	0.0880655446182441	0.0396614719588616	0.655685219362747	0.557878751092825	0.770830583977096	0.628145838904427	0.510622003976088	0.778547720629313	1	1	1
ENSG00000135968	-0.662347304418252	-0.109415793388064	-0.0630223584578455	0.0234118805733159	0.608675473248057	0.79337170403211	0.166340626636971	0.524331946354687	0.781978879878827	1	1	1
ENSG00000135972	-0.0980109646661398	0.251251526867434	0.442101114604594	0.56918230492977	0.17198094105693	0.0489028002146887	0.602281163433943	0.325294261649329	0.222725406500959	1	1	1
ENSG00000136026	1.19400726125327	0.387297224628054	-1.28989919735378	0.0141427557823268	0.505477645896804	0.0571379076114587	0.141100379650384	0.49190994222886	0.242199989750292	1	1	1
ENSG00000136045	-0.230722314866064	-0.0911961556745917	-0.0518579139936766	0.170882815363702	0.545794785780456	0.758721163021538	0.379226676246331	0.506708703755222	0.773869202557915	1	1	1
ENSG00000136051	0.0426209685611168	0.101162488674878	-0.226360071003756	0.824738582032404	0.42080699433767	0.280567264323659	0.680829892187926	0.462667325019053	0.545624840918195	1	1	1
ENSG00000136068	-0.110159354155548	-0.234992147411188	0.0248773879130799	0.77952536773186	0.560031365712673	0.935637378584596	0.666439575069812	0.510622003976088	0.80513220843271	1	1	1
ENSG00000136100	-0.0810745491636547	0.157468882985931	0.479749740192271	0.605508148498581	0.230593877118728	0.0107432023648014	0.616801405351604	0.370895864256122	0.100757033604003	1	1	1
ENSG00000136104	-0.0897949407400283	0.211033330768134	0.243272946830745	0.595585444855664	0.309776757590654	0.322243863796948	0.612032324941746	0.412064904573262	0.573662390455726	1	1	1
ENSG00000136111	-0.502050858503423	-0.463800169026648	-0.111238190046793	0.041541492882668	0.0828996264559607	0.623776489987512	0.209055533984889	0.238186529790147	0.732078596631046	1	1	1
ENSG00000136141	-0.279432755650918	-0.0905674295519197	-0.0331822937232088	0.0985391522359067	0.544194254103529	0.836748069333298	0.303799828110776	0.506708703755222	0.793646000998273	1	1	1
ENSG00000136143	-0.237354220613271	-0.453635525538639	-0.118486979068078	0.289191385973444	0.0443050580303102	0.566838977216951	0.470003498710337	0.169946497053608	0.707226187714283	1	1	1
ENSG00000136231	-0.215500598548351	0.0831731559307365	0.818836691577491	0.307231996558127	0.627143675234082	0.00890170260021064	0.480709387449894	0.528355277658191	0.0911047132335726	1	1	1
ENSG00000136238	-0.0723576541258747	-0.63579737157124	-0.0620321455488895	0.667860577218263	0.00124157061829406	0.726689360821055	0.631065134861467	0.0299976990336657	0.76407630972553	1	1	1
ENSG00000136270	0.0746458722189074	0.0987915145050752	0.124898339234983	0.520882510569319	0.457405670420191	0.334953866254578	0.586000227713921	0.474771622011068	0.583324263245522	1	1	1
ENSG00000136271	0.140620806171025	0.0920483166984013	-0.0528630883063204	0.318090323037772	0.450332583845091	0.728016731972277	0.485498035519573	0.472167318411766	0.76407630972553	1	1	1
ENSG00000136279	-0.0310133726068837	0.300045465413721	0.546338573027893	0.9102984875257	0.244964569532294	0.0839675409978366	0.69592362747989	0.378358689534419	0.295757771864494	1	1	1
ENSG00000136286	-0.243412820139336	-0.0455495614911828	0.0535437623620134	0.137637043675834	0.821727083035993	0.805265187567625	0.348925586890271	0.57530194606528	0.786754658214885	1	1	1
ENSG00000136448	-0.0418363207836777	-0.114229997784475	0.0433063302481422	0.746900558677822	0.340156510964315	0.767598653099799	0.654242210852009	0.427592944845674	0.777119683073772	1	1	1
ENSG00000136450	0.196626220160599	-0.084230423403587	-0.0284108362343016	0.198097412105291	0.497220165417438	0.82779802207998	0.406823855199223	0.487877655416194	0.793255677167872	1	1	1
ENSG00000136451	0.173642691167417	0.389813003875474	0.239785591140691	0.2615782247138	0.0248482545680743	0.166867619203313	0.448067997000476	0.1289777906828	0.419978313118056	1	1	1
ENSG00000136463	-0.0947146471240215	0.196606476327227	0.252544963490184	0.475099056456693	0.114268912980183	0.10042542775692	0.565918031545691	0.270925656544174	0.31989724106021	1	1	1
ENSG00000136485	0.0407059676071178	0.273873567722422	0.204102140137656	0.797341332268337	0.0512166736753572	0.197600812813705	0.670678408156512	0.185617596749734	0.464117155961046	1	1	1
ENSG00000136490	0.35412084506411	0.000632384727940549	-0.0650059906192912	0.0688294265597107	0.995848605159471	0.691490710261382	0.265787381942034	0.61692062577031	0.754467807894692	1	1	1
ENSG00000136518	0.0357720038359598	0.107777728678004	-0.0835086792137601	0.829619602001627	0.563567965970937	0.54193203734706	0.680829892187926	0.510622003976088	0.696102259880856	1	1	1
ENSG00000136522	0.240067491877642	0.192398234463903	-0.198042763186489	0.380714560397074	0.352578847043591	0.327048030255805	0.515504824946104	0.432283699450486	0.577223106102426	1	1	1
ENSG00000136527	0.0949460748215254	0.146457922719978	-0.161927476725823	0.500097921787782	0.216337354424905	0.268984309342689	0.57516577616312	0.357795700165757	0.538210975440367	1	1	1
ENSG00000136628	-0.448550582407512	0.073940565668424	0.105997325068095	0.0095333975670718	0.657957449561274	0.55263514313246	0.122431470020702	0.536068000999788	0.701063980551246	1	1	1
ENSG00000136631	0.20451813036923	0.157451014869638	-0.146751842320112	0.425042677779562	0.423366377453271	0.477759428355033	0.538934217798209	0.463199683320892	0.664744082777667	1	1	1
ENSG00000136653	0.0536900193738355	-0.0538292029121691	-0.193514220988942	0.692171116056258	0.685268471133027	0.142037745959976	0.636676788806634	0.541931800668181	0.383086408263225	1	1	1
ENSG00000136699	-0.876921078764275	-1.07763172342854	0.282020791474195	0.228572022155794	0.0715725467438724	0.724847336464685	0.42701081884705	0.221359591655632	0.76407630972553	1	1	1
ENSG00000136709	0.00827584497928029	0.0799005659283339	0.0125817266519072	0.938515867117556	0.469543002723991	0.918966100237639	0.701224771711523	0.478157866278053	0.80513220843271	1	1	1
ENSG00000136718	-0.0105849996020517	-0.475083506940981	-0.472961695345321	0.957358893600212	0.0119986944442915	0.0238560257410635	0.706418051743152	0.0895454627812276	0.153619138829536	1	1	1
ENSG00000136731	-0.691942095869203	-0.0397269107398814	0.626218817870552	0.00404184679487558	0.796841946622301	0.0128723484712402	0.0906600195120994	0.568424792739176	0.110706452652424	1	1	1
ENSG00000136738	-0.183661800315369	-0.0706886614509935	0.234982359639503	0.233786840405962	0.615080717172485	0.178129093833309	0.431874168760351	0.525389608638622	0.437070751002359	1	1	1
ENSG00000136758	-0.418653927125015	-0.187003971092926	0.165808164796579	0.00842431972725146	0.144656667706698	0.237025590337067	0.11550570445857	0.300189435992791	0.508364276353944	1	1	1
ENSG00000136783	-0.277801089674808	0.655792977601379	0.714812839182868	0.222816203855576	0.0030978347342448	0.0153519578933325	0.423667109005313	0.048368471855585	0.122256112934782	1	1	1
ENSG00000136807	0.357279194895571	-0.198152991209246	-0.580849269484861	0.0197595966139027	0.13313717342883	0.00224066969888528	0.157417317543021	0.290544184444325	0.0439902798447771	1	1	1
ENSG00000136813	-0.334156129731605	0.0979919972938619	0.323214915543925	0.0408614384665801	0.462730353010044	0.03231632908565	0.208993028626376	0.476955734977713	0.17608346928842	1	1	1
ENSG00000136824	-0.172966495054655	0.262813710309456	1.12257405149453	0.508540098128074	0.336870167900636	0.00646106048847997	0.579325204651894	0.425595900562205	0.0749616841616571	1	1	1
ENSG00000136827	0.159212499872736	0.242169202004108	0.200106106498288	0.340051482666329	0.142039870825363	0.250635204397733	0.494572292512438	0.297996801689821	0.521097512894658	1	1	1
ENSG00000136874	-0.522964244826273	-0.0119053818992068	0.686231419274501	0.0233850445726455	0.921806258445765	0.00372236754456778	0.166340626636971	0.600396299023975	0.0556634680466211	1	1	1
ENSG00000136875	-0.0247835903973333	-0.175338920179679	-0.0894087047756731	0.872690793883265	0.254742543305597	0.548491830487253	0.686993899768987	0.381962962053886	0.699698948556592	1	1	1
ENSG00000136888	0.212325893338093	0.637707821403268	0.312108774993237	0.240627372748124	0.0014131221467635	0.107856839129364	0.434942387253855	0.0322244489347322	0.334367129915685	1	1	1
ENSG00000136891	0.00483686476887085	0.0664139925992834	-0.024849439192815	0.975479498465047	0.644800880579438	0.887654180680633	0.710154654502391	0.531133190508096	0.803924783691454	1	1	1
ENSG00000136930	0.204853532681218	0.354451155619216	-0.01823405127405	0.196187160471487	0.027689142397457	0.899196961378755	0.405158326453059	0.134313155526101	0.803932731114121	1	1	1
ENSG00000136937	-0.0705729154797044	0.217077752812732	0.374318489438569	0.63919849576329	0.176793562581131	0.0289015195679726	0.624559582153538	0.328693017170608	0.167298188243389	1	1	1
ENSG00000136938	0.146126750294703	0.0764893903892427	-0.126669187899481	0.448368087926123	0.631917681626905	0.42990207922128	0.549845017407673	0.530052259073152	0.63373377494223	1	1	1
ENSG00000136986	-0.173206551322092	0.0238523353762157	0.183283846814794	0.298473709874398	0.870882121644793	0.266763840137773	0.477792661160559	0.586137730537823	0.53693921064	1	1	1
ENSG00000137055	-0.332474870146244	-0.288163351152255	-0.160552904934936	0.0153077803651675	0.0854717322016112	0.289823654857685	0.144348752357429	0.24159829468488	0.550634499969022	1	1	1
ENSG00000137073	-0.294018226250751	-0.0882779176846091	0.0703974151071867	0.0549838268063006	0.50823302652313	0.614426353621204	0.2399275419928	0.493116599672088	0.727847791108498	1	1	1
ENSG00000137076	-0.375970353949805	0.0716039950817768	0.471998261975077	0.0552188757583148	0.685448297054685	0.0512044120288795	0.240320184994952	0.541931800668181	0.225574335436833	1	1	1
ENSG00000137100	0.343848142597342	0.0780203060410376	0.0345051904928377	0.0206594608766245	0.622740666382557	0.829294817712946	0.158927868391511	0.526871262939624	0.793255677167872	1	1	1
ENSG00000137106	0.2098731989898	-0.201752900323274	-0.147964126801518	0.368237725159122	0.46651621605313	0.542228197479569	0.508996094204207	0.477511079496651	0.696102259880856	1	1	1
ENSG00000137145	0.488763116583595	0.889763552951335	0.0583644140362281	0.0325440904212423	0.000363419715066294	0.64584696424725	0.187920508032095	0.0179497581718631	0.74155705379455	1	1	1
ENSG00000137154	0.0495553170339309	-0.51030261589751	-0.443120718523939	0.829462958974636	0.336797980821703	0.415283953938204	0.680829892187926	0.425595900562205	0.624694266487909	1	1	1
ENSG00000137161	0.468044246651833	0.290432652756095	-0.202433481719891	0.0607029733628842	0.206286447495718	0.359967797888271	0.252149509685155	0.353900971921238	0.596796637055558	1	1	1
ENSG00000137200	0.360652294804353	0.0411590114400857	-0.150433385729801	0.019755472308319	0.746283494201905	0.320798397080825	0.157417317543021	0.557851811425858	0.572991240295335	1	1	1
ENSG00000137265	-0.227891172148242	0.0153107406077218	0.0935982107540362	0.57636790869669	0.952786704916152	0.801859821560676	0.604489922433261	0.605799079179413	0.785425935286772	1	1	1
ENSG00000137288	0.275538277892274	-0.225959634565376	-0.372220360155024	0.286972690834665	0.293131996615552	0.204607771319094	0.467056935986856	0.404137637295985	0.471482089697545	1	1	1
ENSG00000137312	0.156268323731611	0.211994238393295	-0.391596371320383	0.495808490099178	0.193644906629778	0.0866609874830815	0.574862511121255	0.343222317429048	0.29806301924555	1	1	1
ENSG00000137337	-0.368817159277003	0.479105781553643	1.02295445820927	0.346332046805797	0.0469136633437412	0.0227875491846191	0.497872837975869	0.174976080709752	0.149575823567162	1	1	1
ENSG00000137404	0.469642133505844	-0.508127484937466	-0.940266291074832	0.0269475831758418	0.00631198554886813	0.0020050184449846	0.173986233551797	0.0655257269675499	0.0406577271234045	1	1	1
ENSG00000137409	0.0221159686947253	-0.332567333938587	-0.107911370036675	0.845919974288766	0.00636462765084711	0.419476171817798	0.682411193408057	0.0655257269675499	0.627245101241716	1	1	1
ENSG00000137411	-0.0195363835391071	0.188152009644725	0.424047409710437	0.866004855920606	0.140931847775707	0.00742408031278758	0.684964639869687	0.297943363438121	0.0805776307960429	1	1	1
ENSG00000137497	-0.440235985988695	-0.148084622821882	0.337544273125971	0.0599306855584155	0.310033670043253	0.0986127857642374	0.251948070698956	0.412064904573262	0.316729144055499	1	1	1
ENSG00000137502	0.253416865439007	-0.277922210348793	-0.073434117232045	0.351269320935615	0.363378514085387	0.717198910690359	0.501744497359712	0.43898104305221	0.761526763177178	1	1	1
ENSG00000137513	0.164462543188028	0.236780162423448	-0.0366793214547945	0.478322936641191	0.276142021941	0.830271207002963	0.56659924061421	0.391915343212578	0.793255677167872	1	1	1
ENSG00000137547	0.0821647602944826	0.193526679091512	0.125335960308138	0.617069529645361	0.299850930609834	0.461286995508166	0.618852569326636	0.406652779736491	0.65452673955981	1	1	1
ENSG00000137628	0.511016895859574	0.58352690231574	0.333358526119006	0.246359842234255	0.0822283073523982	0.248115507786349	0.437229618910528	0.237727838434655	0.51771138117147	1	1	1
ENSG00000137692	-0.401555004003084	0.135542437204608	0.237642634166916	0.0392400447770758	0.330804097351708	0.15351417310235	0.205848605601349	0.42251563652333	0.40172502536933	1	1	1
ENSG00000137710	-0.480363535760022	-0.774408435094315	-0.412190338419023	0.0631453321054868	0.14111118739138	0.375270606167133	0.254860144547394	0.297966431002209	0.602668461377381	1	1	1
ENSG00000137713	-0.653672328387685	0.368603675719616	0.656527402688527	0.00838101295514081	0.0953514553758999	0.0433016735879323	0.11550570445857	0.255977229221912	0.211815231630916	1	1	1
ENSG00000137767	0.153378232155995	0.458116391535639	-0.00801064473665045	0.41829700156301	0.0103352829453051	0.958422656513374	0.534214012051139	0.0833747601704579	0.81089002040867	1	1	1
ENSG00000137770	-0.13708962181249	0.262475538878136	0.410990908073253	0.304506519043735	0.0529927523925371	0.0115027517585182	0.479971444790362	0.188657318191568	0.103948720496715	1	1	1
ENSG00000137776	0.214224742731604	-0.247002599127554	-0.295114366049021	0.161413943705447	0.0757244858100349	0.0620486730309352	0.37447950345348	0.227681824716256	0.253437337120828	1	1	1
ENSG00000137806	-0.162634134267709	-0.054197151588951	0.208848820146033	0.513045950087364	0.751390578098517	0.406060793768128	0.580614299807785	0.559967362752856	0.618554574379369	1	1	1
ENSG00000137815	-0.0466870337747156	0.0840575705812676	0.140288804613158	0.701049115016894	0.462380371115629	0.290639947054375	0.638594521823768	0.476955734977713	0.55092245561576	1	1	1
ENSG00000137822	-0.494803720588241	0.0844820173284714	0.229291313872484	0.0157504934578628	0.564734416409446	0.198425924584716	0.144722510659153	0.511216014815129	0.465220159601373	1	1	1
ENSG00000137845	0.104038225936395	0.267033430957794	0.624263348793536	0.576009244659758	0.174630210225569	0.0119050585145668	0.604489922433261	0.326523224117274	0.10681538074108	1	1	1
ENSG00000137944	0.0953996547374444	-0.179048119468489	-0.327492942507594	0.591955145026849	0.164112096484315	0.0848982186001161	0.611182709743575	0.318843619590762	0.29720033962484	1	1	1
ENSG00000137947	0.0406413630473219	0.407476436954702	0.298946670135356	0.796238808533224	0.00327987100919087	0.107551512036793	0.670470931945984	0.0500496363421429	0.334367129915685	1	1	1
ENSG00000137955	0.180942343795501	-0.271183189737326	-0.135795254515936	0.422670826090938	0.0295001003679383	0.556263206113226	0.537813657121128	0.137581053300417	0.701961013560611	1	1	1
ENSG00000137959	0.994807284329668	0.413404181789115	-0.477858616833729	0.108647592329156	0.353087661360684	0.264785991129269	0.316666740194761	0.432283699450486	0.533872132708046	1	1	1
ENSG00000137965	1.0914287095962	0.881363086040527	-0.472809772458695	0.12302978968914	0.136193613841383	0.304969784293883	0.331104034583955	0.292496543625052	0.560924639998349	1	1	1
ENSG00000137992	-0.271448511654901	-0.300094742257112	-0.204437341333869	0.111243176089013	0.183204157845656	0.28666745413514	0.320390529573054	0.334271141547622	0.54880313309013	1	1	1
ENSG00000137996	0.00635971957761839	-0.237572395485156	-0.257255188336502	0.966777994173597	0.20903183854831	0.15400420875176	0.708891395066533	0.35593694970649	0.40172502536933	1	1	1
ENSG00000138029	-0.0544453067300267	0.132061944428933	0.1064092287004	0.689177469676049	0.272277925531145	0.453612616257647	0.63538887165031	0.389976453978923	0.650842349536224	1	1	1
ENSG00000138032	-0.0111145710858497	0.0133456311768254	-0.00153040614073622	0.925063632923989	0.906659158770986	0.990689831595819	0.698298624377575	0.596078183139906	0.818565608077347	1	1	1
ENSG00000138035	0.422044623859996	0.31340173792625	-0.222408907258146	0.111792292814999	0.125960491859236	0.298117330624544	0.320449509461425	0.282788484506405	0.555558873553497	1	1	1
ENSG00000138069	-0.199350670797155	0.0381834956514323	0.42544354135455	0.301916321218722	0.812977107346942	0.0595636493359433	0.479435216662736	0.572172518282339	0.246655869637089	1	1	1
ENSG00000138071	0.0409853772841574	0.0323904833008342	0.158759890690094	0.833920427020628	0.807164983551862	0.43451767886672	0.681271141646283	0.570718493375341	0.636680879976561	1	1	1
ENSG00000138073	-0.0646338976540705	0.0296420547138295	0.098239437841615	0.712023960374926	0.842401415999192	0.604596796841588	0.641136571113763	0.579706894090452	0.724972152624544	1	1	1
ENSG00000138095	-0.275019928106709	0.0913226039525599	0.327833534242782	0.126028385016369	0.615598895396516	0.245798198872959	0.335431710362652	0.525389978624957	0.516594383398483	1	1	1
ENSG00000138107	-0.623852790491974	-0.386302566518263	0.22624836633949	0.00210384175879031	0.0366830513589776	0.248539371039659	0.0674804446828275	0.153503936942216	0.517793023357489	1	1	1
ENSG00000138134	0.299749271761557	0.9610209378186	0.164204026395313	0.450543541170022	0.0136013000738428	0.392856878262655	0.551139140046089	0.0956302110344447	0.609478507568435	1	1	1
ENSG00000138138	-0.880009772268505	-0.226489954944152	0.06309727578608	0.000842473134052765	0.265955219883167	0.78249114847308	0.0498140508424578	0.388371749944341	0.780891311676329	1	1	1
ENSG00000138160	-0.45080090572778	0.216106263718255	1.32284464852438	0.16944099701285	0.32970468756146	0.000826549262759882	0.378889204551841	0.42160957991597	0.0248710408147159	1	1	1
ENSG00000138175	-0.576565934076857	-0.23972561643288	0.178784488814106	0.0578347876686577	0.288121088817901	0.24847261451151	0.246453472371769	0.400250972947247	0.517793023357489	1	1	1
ENSG00000138185	-0.0821086268761102	-0.116490745452787	-0.0378491892673533	0.61261231916041	0.31449922441465	0.819785481631664	0.61852422551391	0.415207941334438	0.792031809182992	1	1	1
ENSG00000138190	-0.643291451115402	0.502501923517058	1.27011988597707	0.15213142586235	0.140924637060767	0.00567290774516592	0.364085930900991	0.297943363438121	0.0720266760895647	1	1	1
ENSG00000138231	-0.155971666315051	-0.199862967251242	-0.20136756909661	0.319366472599207	0.307022553722488	0.278729345631501	0.486031380549615	0.409403386178946	0.543889442115223	1	1	1
ENSG00000138246	-0.424902480123428	-0.152702117108226	-0.118690279336454	0.0120872639207843	0.351145916120812	0.491228813628361	0.132125302350006	0.432283699450486	0.669817397908506	1	1	1
ENSG00000138279	0.00648437213111596	-0.124454944801695	-0.0180926827592467	0.963500161085456	0.276760573940196	0.900471206188901	0.708059544525112	0.391970908290604	0.803932731114121	1	1	1
ENSG00000138303	-0.543114252396199	-0.101418035741064	0.323797278933968	0.0163214795553335	0.467955268531711	0.0916524060448512	0.145003755601033	0.477731374735168	0.30533432670182	1	1	1
ENSG00000138326	1.378950199893	-5.45668328141686	-8.77145397268376	0.000802670291289887	9.28494419789937e-05	8.17343082422972e-07	0.049642088169267	0.00774575560787236	0.000752092440180483	1	0.305103266342973	0.00268578936884189
ENSG00000138363	0.0522187064791574	-0.195449191657168	-0.21020872704638	0.75089620367702	0.30000834843086	0.205772480912009	0.655786783929591	0.406652779736491	0.471902736555264	1	1	1
ENSG00000138375	-0.1126414204471	-0.0926026539440727	0.244585243217349	0.506673266598738	0.450271450004176	0.152901361768339	0.578454369914237	0.472167318411766	0.40172502536933	1	1	1
ENSG00000138385	0.151503001306867	1.15754382828411	1.03160479077168	0.365948920727397	3.72970981591137e-05	6.68985913428098e-05	0.508996094204207	0.00582274128922106	0.0112543522411828	1	0.122558264550848	0.219828771152473
ENSG00000138398	0.0147533138951858	-0.287810053907356	-0.134429468216613	0.895208980350167	0.0122209806021408	0.327065517651324	0.691351908837044	0.0902734839061211	0.577223106102426	1	1	1
ENSG00000138399	0.192442212486103	-0.226508162717578	-0.347856738785794	0.339897391196666	0.186084890588931	0.13132722828786	0.494572292512438	0.335404221179696	0.367072630896477	1	1	1
ENSG00000138413	0.193371413817615	0.560754063924535	0.375945593887685	0.403106465868136	0.0040078503088144	0.0622935137427773	0.528367290433876	0.0545909971584849	0.253564065462407	1	1	1
ENSG00000138430	0.217026445337923	-0.563984229459961	-0.908148536072853	0.314011335719346	0.003422073545307	0.000890059047882299	0.483962566755161	0.0506949355070046	0.025085685645435	1	1	1
ENSG00000138442	0.0340962421504133	0.112887700781449	0.405106256174638	0.854415238548783	0.510069383618131	0.0276610428399677	0.683335974369624	0.493658510956958	0.164355752895559	1	1	1
ENSG00000138496	-0.544305403260744	-1.23181825027824	-0.615963175863408	0.165613313730739	0.00151220559401132	0.0511730775723226	0.37824772221839	0.0332018161469618	0.225574335436833	1	1	1
ENSG00000138592	-0.484354659586399	0.0116017009923706	0.899585127116305	0.242716486435964	0.963109791002046	0.0283238200145855	0.436101903050349	0.607937881898302	0.165968726065054	1	1	1
ENSG00000138594	-0.414232454143554	0.253163371174749	0.672629394438775	0.00456191504979937	0.0527990377505805	0.000116269814864184	0.0935375282285157	0.188657239375634	0.0135388651541806	1	1	0.382062611643708
ENSG00000138614	0.1265903733675	-0.351943137418216	-0.269396368469688	0.407198782751821	0.0553720523006023	0.238077680785066	0.530150301453622	0.191091124238369	0.509808319967999	1	1	1
ENSG00000138623	0.260755832135511	0.113246957489841	0.0295791291188533	0.428687056178253	0.667995281561928	0.911669561204012	0.538934217798209	0.537833179279049	0.80513220843271	1	1	1
ENSG00000138663	-0.067460481584403	0.165148965479736	0.26940993169664	0.687900007458669	0.184630391103362	0.0864027040942297	0.635328549144239	0.33533569199503	0.29806301924555	1	1	1
ENSG00000138668	0.182189572205205	0.0869615721096389	-0.204557391087295	0.320344623929391	0.546924356793154	0.198444301395838	0.486582745906877	0.506708703755222	0.465220159601373	1	1	1
ENSG00000138674	-0.0815894731613514	-0.10488469462478	0.0646228312816608	0.653320676693322	0.583325053738075	0.657898602449372	0.627720626771562	0.515626792631558	0.743604330437751	1	1	1
ENSG00000138698	-0.409188428587793	-0.329503709015678	-0.00852689789940663	0.234013713230364	0.162858245557311	0.975742038786739	0.431874168760351	0.318213145900366	0.813878478133555	1	1	1
ENSG00000138750	0.0707821202643004	0.354415516928566	0.335269672021506	0.547053763789855	0.00705146954188361	0.0110241063682794	0.596407630268097	0.0675386464994356	0.101621138635442	1	1	1
ENSG00000138757	-0.88317889972973	-0.109134189921134	0.035047057707286	0.00133283326685115	0.442427915871934	0.872776014964772	0.0549537606046028	0.470392794625293	0.801309524307178	1	1	1
ENSG00000138758	-0.46529646039551	0.190403222831158	0.870591469848538	0.0712364827565207	0.368277096634608	0.0063853663741452	0.268163810901075	0.44226626039802	0.0745359676186218	1	1	1
ENSG00000138768	-0.294588048981832	-0.11838204591121	0.242477701815785	0.0672674252154498	0.427268109026782	0.109471552436985	0.263713291078058	0.464979606276813	0.335491398315501	1	1	1
ENSG00000138777	-0.112224134795096	0.0571390879041105	0.0500933531852534	0.500238920850752	0.699159094590648	0.727414521633215	0.57516577616312	0.545126941314279	0.76407630972553	1	1	1
ENSG00000138796	0.274713572142262	0.169210797695652	0.296788194223198	0.332553750239908	0.527820294106331	0.0931805020149371	0.490997329347656	0.500851223734469	0.307568831646325	1	1	1
ENSG00000138801	-0.100535590510516	0.56935942212252	0.252182703358311	0.599448915172498	0.0109508368858951	0.190273237901644	0.613855198270401	0.085240386872423	0.453234309736458	1	1	1
ENSG00000138802	-0.0525080923754121	-0.0229416522800207	0.254890736806398	0.686112276380357	0.849585427935573	0.0952820339093965	0.635328549144239	0.580404700470772	0.308998548932516	1	1	1
ENSG00000138814	0.168269518829202	0.113760991837806	0.0405332475324471	0.588523239864347	0.72381349347694	0.886711687964341	0.609642196350887	0.55208838694304	0.803924783691454	1	1	1
ENSG00000138835	-0.374821226223655	-0.443714947299914	0.109213700491609	0.20779546837571	0.0180344812639085	0.676711640341472	0.411763486323533	0.111246368078648	0.750393185658036	1	1	1
ENSG00000138964	0.78002816534498	0.170805309048791	-0.827183593071612	0.0237845784186334	0.442259731053199	0.00205763210077211	0.166858025507235	0.470392794625293	0.0413320019798973	1	1	1
ENSG00000139116	-0.369014746488734	0.4562897643864	0.769767131121383	0.324349949668018	0.0861727906795581	0.0253186498947164	0.487479573332945	0.241895429972887	0.156666016066871	1	1	1
ENSG00000139131	-0.133908276282322	0.488343294019001	0.486006867212865	0.527883008158371	0.00853915531828185	0.0230757101894408	0.588264384910801	0.0747003662659105	0.15015707072945	1	1	1
ENSG00000139180	-0.19525117579944	-0.0219652247994593	0.133257852367508	0.238407242425051	0.876065735216822	0.376671889142227	0.434942387253855	0.586606081683578	0.603141219823744	1	1	1
ENSG00000139218	-0.104232666119145	0.20467249592341	0.0659588995536429	0.491960822467098	0.178501243199822	0.621150098543739	0.57435868590571	0.329734804129957	0.730061474566482	1	1	1
ENSG00000139428	0.387627550185492	0.0239349031383986	-0.587489364032638	0.211177409342669	0.885031466442823	0.0718243603053678	0.414770171261894	0.589619923801097	0.271495047958301	1	1	1
ENSG00000139496	-0.176236141618631	-0.000454023522393156	0.297186742101586	0.302627066545414	0.997050235185354	0.0703956905109442	0.4798896935166	0.61692062577031	0.270303437381248	1	1	1
ENSG00000139613	-0.123073008400551	0.0629387833910518	0.237667608843531	0.401059108380166	0.572745687529873	0.103998737206791	0.526636300007062	0.514566371210494	0.326553235719331	1	1	1
ENSG00000139626	0.366415010766779	0.11608273334429	-0.0539568987264597	0.131245250937937	0.514092850642086	0.787575914665227	0.341958583335159	0.494018773991078	0.780891311676329	1	1	1
ENSG00000139637	0.20146359123125	-0.0847323452782221	-0.199975503185576	0.413587224890974	0.549723657042242	0.466247492772785	0.530714341143439	0.50712795261954	0.659360736252588	1	1	1
ENSG00000139645	-0.664476739180476	0.112602817084553	0.572718976313941	0.100704808112015	0.569082975091554	0.109399623307906	0.307420706773217	0.512864938800574	0.335491398315501	1	1	1
ENSG00000139684	0.0731478693365057	-0.422028150561506	-0.354274850932059	0.613039078481832	0.0342016412695855	0.124038569937556	0.61852422551391	0.147062096180381	0.355183195506122	1	1	1
ENSG00000139687	0.112334325915262	0.0766312092579119	-0.065034225061774	0.479517932900788	0.602614620847442	0.677477107812269	0.567322801105371	0.522643075086745	0.750393185658036	1	1	1
ENSG00000139697	-0.485995552935151	-0.19319313168847	0.590850170261057	0.0868588920148548	0.233624337343333	0.0247757933613071	0.285499066471489	0.37275782959308	0.154729746234489	1	1	1
ENSG00000139719	0.330782264585616	0.618332964189115	0.275664213396292	0.181513888641875	0.00148393231577555	0.214854721058245	0.388746597205698	0.0332018161469618	0.481933558028591	1	1	1
ENSG00000139726	-0.0827207133896626	0.259683326369392	0.413330085368554	0.785874776456616	0.333622692601631	0.233277024480043	0.667326067902655	0.424607104922827	0.503550353009131	1	1	1
ENSG00000139746	-0.257060977622109	0.0785261635238394	0.36943573225532	0.10253977680883	0.486801525823706	0.0266798752769611	0.309350882522864	0.484778727382089	0.161379103030516	1	1	1
ENSG00000139842	0.0617586347069553	-0.459480187783385	-0.515074468417715	0.574146844356136	0.00224748935940583	0.00244545668739449	0.603631106694586	0.0399936814112916	0.0447787772967808	1	1	1
ENSG00000139921	0.0489889142438914	0.333635745080644	0.197407362945933	0.708670729392615	0.0706133397997601	0.154882366098594	0.640571476570657	0.219467074566319	0.403573087594971	1	1	1
ENSG00000140105	-0.561934921705053	-0.178743466308208	-0.0321862196205556	0.0428966255816562	0.275147265498421	0.895898752256779	0.212645482414373	0.391915343212578	0.803932731114121	1	1	1
ENSG00000140259	-0.195564267710491	-0.154766413438981	0.00727714437413816	0.157221370570825	0.176944920783897	0.957240481366978	0.370608398429896	0.328693017170608	0.81089002040867	1	1	1
ENSG00000140263	-1.24128288274869	-0.909990842601622	-0.254577861353722	0.0160084865745777	0.0166476086851545	0.646154829520529	0.144722510659153	0.105725510380154	0.74155705379455	1	1	1
ENSG00000140264	0.835033603686764	0.310913343188773	-0.42640177738382	0.0175662136928458	0.205688462375949	0.165892884654707	0.150121161869185	0.353698426483375	0.419010923795	1	1	1
ENSG00000140319	0.0482957799495076	0.182233095466539	0.00931826345321226	0.855450042269147	0.477902629895381	0.976321190360877	0.683335974369624	0.480157651742397	0.814040570488017	1	1	1
ENSG00000140350	0.00750285314087692	-0.0759633056254252	-0.327324879057311	0.961858744111262	0.613197415495298	0.0228391381449061	0.707295631911594	0.525029513441594	0.149575823567162	1	1	1
ENSG00000140374	-0.0613932241969469	0.0576671665924308	0.0703886929197054	0.727389126005443	0.733869554555094	0.557817421515988	0.645816761122805	0.553085459402461	0.70288506511817	1	1	1
ENSG00000140395	-0.105699499257566	0.145271169728252	0.299540284353984	0.43256239922506	0.322218339687098	0.087033741091276	0.541208840702375	0.418158649355365	0.29806301924555	1	1	1
ENSG00000140400	0.288665151110859	-0.373017302246338	-0.238422184603564	0.114123139298872	0.153337252389524	0.347225764802728	0.323142827069154	0.309036474808071	0.58715739872586	1	1	1
ENSG00000140464	0.145905024131746	0.136431796681185	0.0146157987831564	0.410510039773901	0.287518123252863	0.927338440632073	0.530714341143439	0.400224346444283	0.80513220843271	1	1	1
ENSG00000140497	0.148547954384078	-0.135377544575519	-0.612680354795233	0.362804138534939	0.312023989099528	0.000601645968933977	0.508051522360813	0.413479260502543	0.0218843073114286	1	1	1
ENSG00000140521	-0.179789150802058	-0.202768281768157	0.23357102708399	0.337370385114317	0.12236828285181	0.220351517779736	0.494304680706935	0.278419605991342	0.488648025183683	1	1	1
ENSG00000140525	-0.207364031368232	-0.235753215407134	0.0483961758669122	0.26508081288276	0.229836766259154	0.83349813952784	0.450130719581438	0.370580715443885	0.793646000998273	1	1	1
ENSG00000140575	0.0113299621802755	0.165000207661304	0.0722897726703755	0.942928293910973	0.384675748347334	0.701501969523175	0.7024959338402	0.448021243191399	0.755728416914334	1	1	1
ENSG00000140598	-0.0166488603208008	-0.000298899966134648	0.0206325150916067	0.896021456484519	0.997957666149934	0.88769751871079	0.691351908837044	0.616931632923531	0.803924783691454	1	1	1
ENSG00000140612	0.378851865058421	-0.932352109024562	-1.31184219203764	0.119653953687164	9.74602698466336e-05	1.20100788333629e-05	0.328355789146157	0.00774575560787236	0.00476375195515758	1	0.320254446716038	0.0394651190464304
ENSG00000140632	-0.119873700233577	-0.166495067372436	-0.0589866979229696	0.566065976897689	0.300309001524263	0.81035767110273	0.60006432613594	0.406652779736491	0.788925546145875	1	1	1
ENSG00000140650	-0.134903609695988	0.333022499707414	0.991197777964457	0.535496750283003	0.107341445446922	0.000808134666283709	0.592793311216889	0.26730410822981	0.0248710408147159	1	1	1
ENSG00000140694	0.099567592433673	0.128809082231679	-0.0463192832457659	0.644847238266975	0.427116059977263	0.836481803590809	0.625645792071751	0.464979606276813	0.793646000998273	1	1	1
ENSG00000140718	-0.435911078929591	-0.223267756642594	-0.0642722929990585	0.0229077516353492	0.151770963743761	0.708390134254552	0.166340626636971	0.30649149903978	0.757983769969371	1	1	1
ENSG00000140740	-0.157204636588326	0.0275031626635312	0.193900578514015	0.281479924985578	0.829053979963893	0.178814378282089	0.462664117984134	0.576279914834113	0.437953758560933	1	1	1
ENSG00000140750	0.229701216862497	0.379403310975656	-0.042252112782028	0.223495997667919	0.00697381646912937	0.778294619598806	0.42427315617737	0.0675386464994356	0.780521786453677	1	1	1
ENSG00000140829	-0.065258184176873	-0.0474751891277321	-0.0496395030404203	0.679580827124119	0.701785209421953	0.758723333672598	0.634393398218138	0.546125464377845	0.773869202557915	1	1	1
ENSG00000140968	0.20467181396666	0.0915329859362349	-0.0868329158845008	0.434777990768027	0.701473839714844	0.67406779857963	0.541602854242944	0.546092549466354	0.74930516512533	1	1	1
ENSG00000140983	0.265738516403803	0.485117065100648	0.234334844053257	0.0722187108741565	0.00445810158915732	0.13025996285552	0.268552440097547	0.0579990881238421	0.365480440976171	1	1	1
ENSG00000140990	0.620710060298294	0.133474571147242	-0.0271357786820035	0.00946832257010162	0.376314112474254	0.893351281279625	0.122431470020702	0.445330237400044	0.803932731114121	1	1	1
ENSG00000141030	0.0285126546992646	-0.0391149268368648	-0.147543128467301	0.802026274998426	0.783421441300046	0.329009068653599	0.672213435625421	0.566788459860143	0.579193789776937	1	1	1
ENSG00000141068	0.162507920414658	0.169684661819527	-0.0602184242558054	0.467965712800952	0.358573327337583	0.788750984878202	0.561276900861914	0.435256754445046	0.781113197088927	1	1	1
ENSG00000141076	0.0268706892801998	0.0506517347382934	0.14772629464034	0.848014024079406	0.816652862405644	0.495204654442495	0.682755785117036	0.573701188928946	0.671026351229846	1	1	1
ENSG00000141127	0.128382740154559	-0.028296074430833	-0.148249230511122	0.517122916975547	0.857615720498591	0.419424285662384	0.582969763895636	0.582516113436898	0.627245101241716	1	1	1
ENSG00000141141	-0.106741280182354	-0.50313559787819	-0.383233861639937	0.498546645704626	0.0106542435681694	0.029256304515992	0.574862511121255	0.0844653252712976	0.168626606574731	1	1	1
ENSG00000141252	-0.73160751066573	-0.115517335300535	0.563464597979298	0.00388543323540439	0.481761984678398	0.020551696216889	0.0906600195120994	0.482248782372898	0.14422628697581	1	1	1
ENSG00000141279	-0.132390527399842	-0.0237905647832252	0.109705971049131	0.306677204026914	0.824375712449183	0.384624637615749	0.480709387449894	0.57530194606528	0.606153906544111	1	1	1
ENSG00000141367	-0.305234258734348	-0.353521632247513	-0.0564660170446758	0.0578865371151814	0.0272230415818555	0.734714985932019	0.246453472371769	0.133565769842656	0.766043004793778	1	1	1
ENSG00000141378	0.00602258784560682	-0.0408128235856918	-0.0475515155300575	0.979293318528611	0.737222241059478	0.843902897696165	0.711214705328382	0.554153994148304	0.793707806964713	1	1	1
ENSG00000141385	0.0738941856314363	-0.248887368653279	-0.583301907882169	0.539792176100627	0.128564720857339	0.00185101410420878	0.594499199469218	0.2854771935028	0.0392310128081331	1	1	1
ENSG00000141425	0.19089542204041	0.256748718933395	-0.0158451699351547	0.202621743240499	0.0668413016875789	0.898302062835552	0.410864918363288	0.211303005301948	0.803932731114121	1	1	1
ENSG00000141456	0.258476626477953	-0.0529279157461681	-0.314408661561146	0.100722707793664	0.663473958424751	0.0712650381950827	0.307420706773217	0.536503268481438	0.271182071447229	1	1	1
ENSG00000141522	0.00934797076386544	-0.0321890950576912	-0.078893703468278	0.938020190805682	0.807515132067377	0.558840531183898	0.701174475734979	0.570718493375341	0.70288506511817	1	1	1
ENSG00000141526	-0.268287700822809	0.51672323137109	0.446037301443734	0.510768496298542	0.0505995847897084	0.281289275137929	0.580153849940282	0.184700454727485	0.545624840918195	1	1	1
ENSG00000141556	-0.0617439052224543	-0.307319667655894	-0.0428385735752831	0.713161251105094	0.0843897983045126	0.793401853032085	0.641914691593834	0.240888546588215	0.781978879878827	1	1	1
ENSG00000141560	-0.155238795559598	0.102122299238289	0.307499271463018	0.434962321639385	0.473018979001374	0.133025342494273	0.541602854242944	0.478538509936955	0.369443508532871	1	1	1
ENSG00000141564	-0.601170521597438	-0.0140576944843392	0.594506006508288	0.0274061730471987	0.925868670061677	0.0511507952143923	0.174727425869532	0.600536804163788	0.225574335436833	1	1	1
ENSG00000141627	-0.175719859208528	-0.179150215722478	0.0463214959822674	0.315855595883602	0.173349218815795	0.777032406969459	0.484410910163549	0.326361507982983	0.780074408444137	1	1	1
ENSG00000141759	0.795501909875809	0.459188785674057	-0.240689636057233	0.00257987917455172	0.00888505916517033	0.251100983584775	0.0757889393048148	0.0764089310929428	0.521456132584018	1	1	1
ENSG00000141867	-0.720010438531694	0.154236609974762	0.353369569059216	0.0104100522105481	0.396921399991512	0.255222398708141	0.126694422200438	0.452168103027767	0.525276169252416	1	1	1
ENSG00000141959	0.165807222552815	0.287458033511232	0.233993544076217	0.412612344662953	0.153488015199672	0.213379644479341	0.530714341143439	0.309036474808071	0.480472873873703	1	1	1
ENSG00000141968	0.138443038475277	0.120355666608697	-0.0763900805125781	0.455786906106615	0.421712840573673	0.611627054198543	0.554435680900813	0.462667325019053	0.727847791108498	1	1	1
ENSG00000141985	-0.309115420983522	-0.235628934404318	-0.0111177939867172	0.173218437321612	0.24444668953046	0.949749130173919	0.381489793947577	0.378358689534419	0.809512046453092	1	1	1
ENSG00000142002	-0.148481680484593	-0.2627359304871	-0.054057893532064	0.542870793976067	0.23988912835686	0.800439756487111	0.595070122710184	0.375666213388603	0.785179356368584	1	1	1
ENSG00000142082	-0.0446823890752254	-0.765978126865148	-0.926441254499328	0.844408004491961	0.0130446756722327	0.00157956192127635	0.682411193408057	0.093295837680004	0.0357283703426568	1	1	1
ENSG00000142168	0.379277329163528	0.219063042196697	-0.145504400155303	0.122523015833889	0.199864178348501	0.459059646855145	0.330594765123071	0.350005241686537	0.65452673955981	1	1	1
ENSG00000142186	-0.115222039188826	0.0546603636957184	0.184858194888206	0.457441880521293	0.702861541648828	0.231004583910188	0.555105007371369	0.546335988368966	0.502666948201353	1	1	1
ENSG00000142207	-0.508327278297372	0.0625668117665293	0.433316290914147	0.119404440551461	0.706024421832939	0.175801535508865	0.328346830517289	0.546967433782376	0.433731961891161	1	1	1
ENSG00000142208	0.0673312238443859	0.375218336018476	0.227635589817234	0.741329903958515	0.0279835163203716	0.28388860666367	0.652768809065269	0.134313155526101	0.546593301493245	1	1	1
ENSG00000142230	0.0977201624176215	0.123021938617971	0.19075784276492	0.535785560272845	0.466668152588621	0.204435548516299	0.592833779597882	0.477511079496651	0.471482089697545	1	1	1
ENSG00000142444	-0.000940689089503462	0.305537487913756	0.0845173306850098	0.994409177553062	0.024611205405851	0.552970486704583	0.71418489490206	0.128404157860276	0.701063980551246	1	1	1
ENSG00000142453	-0.541152694132075	0.480185077946998	1.10152909219015	0.0375300385937025	0.00189774712836157	0.000288133287339801	0.201870110643233	0.0366480181003183	0.0177268537946302	1	1	0.946805982198586
ENSG00000142507	-0.129567781384233	0.0291849080669151	0.17247072610927	0.36955262566098	0.803907860669752	0.283680583705654	0.508996094204207	0.569700514592528	0.546593301493245	1	1	1
ENSG00000142634	-0.253735973622693	-0.0456552155967822	0.163169110731479	0.119454494277665	0.782461579825808	0.429074044245083	0.328346830517289	0.566788459860143	0.633185444730704	1	1	1
ENSG00000142655	0.113493536276163	-0.132305894523243	-0.25513490337806	0.524662553974726	0.382077695502857	0.219801467268154	0.587347554109537	0.447971537050246	0.488648025183683	1	1	1
ENSG00000142669	0.175296186960745	-0.818517274665616	-0.488165023482639	0.46911006496017	0.000430320121508232	0.0894815175886849	0.561465263607402	0.0179497581718631	0.302719448346383	1	1	1
ENSG00000142676	0.11791101749966	-0.29632255980909	-0.21168078394795	0.597621551977904	0.103048132515062	0.404395037495308	0.613584782062479	0.265068991427187	0.617414775496114	1	1	1
ENSG00000142864	0.0920657237662484	0.0618084977543045	0.0766403092367399	0.501106782075641	0.641749887305006	0.613228513873286	0.575881884893037	0.531133190508096	0.727847791108498	1	1	1
ENSG00000142867	0.031671357965898	-0.274640781972734	-0.308537298099694	0.808886225343346	0.0468505758010849	0.0484882574845011	0.675120779771315	0.174976080709752	0.221587264254693	1	1	1
ENSG00000142875	-0.294512963529729	0.299808594037125	0.366416523569225	0.444920956062144	0.269972976706969	0.281426917731256	0.548131096311407	0.388870595436623	0.545624840918195	1	1	1
ENSG00000142945	-0.213950291299119	-0.0408523889747689	0.244958871302671	0.23319886625302	0.836653380401521	0.221141506880403	0.431545590627958	0.577674357581271	0.489508461047249	1	1	1
ENSG00000143093	-0.310865246036121	-0.0273196105588951	0.295419083888264	0.361023001720028	0.889020570716051	0.408868809631548	0.506687478537798	0.590604019875073	0.621776392405784	1	1	1
ENSG00000143106	-0.106359038033356	-0.0513483168070796	-0.0469501277144826	0.554248686454284	0.716026550994348	0.747066680880391	0.597828163135351	0.549732403121796	0.770343257612946	1	1	1
ENSG00000143119	0.803558628500187	-0.0579825024664075	-0.192439453824686	0.00635453949645822	0.691244130925035	0.478100924980743	0.102379600342606	0.543891624260247	0.664744082777667	1	1	1
ENSG00000143149	0.0491398873524351	0.169210714611508	0.0170094249212979	0.753896542585027	0.376080298139909	0.903489169470624	0.657188431688669	0.445330237400044	0.80513220843271	1	1	1
ENSG00000143155	0.0765263275731359	-0.0805769701983363	-0.0758389973061635	0.486175607434045	0.482768092466415	0.588954941219867	0.571008438020789	0.482709945693625	0.718767390171209	1	1	1
ENSG00000143179	-0.261356183230185	0.0353991979541199	0.32167571904142	0.0824752518630797	0.788500271813697	0.0550456926767642	0.279095749709179	0.568081705540121	0.237064571128462	1	1	1
ENSG00000143183	-0.0140245186907032	-0.335765251975711	-0.244098975641362	0.939222454366984	0.0210723141205827	0.255845561938159	0.701403894839286	0.120131814484434	0.525518718708844	1	1	1
ENSG00000143198	0.535524749663389	0.14190364239601	-0.389596721398597	0.0379103633925937	0.263376691698794	0.114592617402894	0.202029973619223	0.387987372997168	0.341015668702103	1	1	1
[truncated: 1,287 more rows]
