# Supplementary material for: Post-translational buffering leads to convergent protein expression levels between primates
Source: Genome Biol. 2018 Jun 27;19:83. doi: 10.1186/s13059-018-1451-z (PMC6020354; doi:10.1186/s13059-018-1451-z)
Supplement: Supplementary file 10 — Post-translational gene expression buffering. A .csv file listing results from testing for post-translational gene expression buffering between species for genes that are quantifiable in all three species across all three data types. Column names follow the same convention as Additional file 5. (CSV 607 kb) [file 13059_2018_1451_MOESM10_ESM.csv]

	HvC.beta	RvC.beta	HvR.beta	HvC.pval	RvC.pval	HvR.pval	HvC.FDR	RvC.FDR	HvR.FDR	HvC.FWER	RvC.FWER	HvR.FWER
ENSG00000000419	0.627478781049135	-0.426675679673916	-1.0318888544985	0.000511281687337554	0.0462304418229707	3.45143998895331e-05	0.0083784123031006	0.14571938970929	0.000946740971270145	1	1	0.113414318037006
ENSG00000000457	0.182007509988324	0.169409914610432	0.0321125680978572	0.392664656212637	0.567393885891984	0.903127341803887	0.385559155026585	0.576596166091236	0.592660216035271	1	1	1
ENSG00000000938	0.146758424545131	0.631376525805376	0.77463777422722	0.64173918328371	0.080989815218428	0.00268688645640726	0.485470798339948	0.20796534780658	0.0177076595242706	1	1	1
ENSG00000001084	0.0560462571022891	0.0940049050268916	0.222847489213919	0.890196905565593	0.827895396666019	0.531138750547362	0.566559819653612	0.665350972161819	0.481522360449734	1	1	1
ENSG00000001497	0.573396843136641	0.19851530120205	0.0100883809319605	0.00204339930749019	0.330980805860049	0.95158179376817	0.0183529949223062	0.448304644415158	0.605964301180444	1	1	1
ENSG00000002549	0.307342722906979	0.0908403249912127	-0.261004040081505	0.166324641015225	0.674446250977521	0.089589799769654	0.239898954346631	0.610745518849334	0.180231196121523	1	1	1
ENSG00000002822	0.535684879922088	-0.139783797985483	-0.68788675373722	0.0110339780450646	0.463625524299768	0.0006517203630189	0.0477800819050288	0.529435740842791	0.0071283209560652	1	1	1
ENSG00000002834	-0.0130144171484189	0.0113705951611226	0.0609947109301718	0.930579000684934	0.944985789361667	0.612822798700623	0.57691993025969	0.690339261959724	0.509809181571932	1	1	1
ENSG00000003056	0.16405928620678	-0.643349986416811	-0.649151202482052	0.248727594008445	0.0078177474767229	0.00484972302133794	0.300330814594904	0.0478492569294762	0.0268233759584195	1	1	1
ENSG00000003509	0.737167682681764	-0.731862570012475	-0.951520430683512	0.0189196838045644	0.0988636787033481	0.0399897333946059	0.0667171052234749	0.228729471275467	0.109103363244229	1	1	1
ENSG00000003756	-0.14247057249945	-0.160517877625049	-0.0599812697044774	0.476052943504937	0.520066229035029	0.787853628842305	0.4209778538214	0.55601531823441	0.562599448322366	1	1	1
ENSG00000004059	-0.0973132143542672	0.202099086487874	0.130218119521607	0.583572727638941	0.336424694436218	0.543645081657973	0.46606314975446	0.45095419869295	0.487711570778281	1	1	1
ENSG00000004142	-0.100681356771082	0.00796910925537458	0.0271739671390688	0.516944903269294	0.960710698512898	0.854465838229774	0.440207286933709	0.694633512972838	0.581633791870796	1	1	1
ENSG00000004455	-0.272347354337784	0.0296958855357122	0.795385729576222	0.0863216742205873	0.841670721045387	2.87290053682434e-05	0.161858297324664	0.668128103424238	0.000845150523790055	1	1	0.0944035116400479
ENSG00000004468	0.977742280036698	0.196423855226519	-0.0915186659853773	0.132256188317688	0.766907906113385	0.767235062615301	0.2078225514277	0.647320765504807	0.556368797271147	1	1	1
ENSG00000004478	0.0971956531492832	0.0689638913446499	-0.273011577197352	0.560485299339843	0.726997456980863	0.15046026655548	0.456510078133371	0.633981645214872	0.246497821677808	1	1	1
ENSG00000004487	-0.0850852977809836	-0.00317065184548629	0.00528907639090342	0.522946646863719	0.981246403197425	0.968398347899373	0.441653728916223	0.699044705353722	0.610736244300845	1	1	1
ENSG00000004534	0.533226816718586	-0.750906994595825	-1.18734100588307	0.00494123450958156	0.0582647070806464	0.0054933423399828	0.030983004399523	0.166748149438575	0.0288470013056858	1	1	1
ENSG00000004700	0.602758136567313	-0.0242731167418249	-0.172581606383701	0.00245644969119244	0.906413713617228	0.340368853923229	0.0207369244790536	0.684464636676327	0.391006072260952	1	1	1
ENSG00000004766	0.268357409983622	0.815091426465126	0.223739605010221	0.2326977543802	0.00847525106501787	0.340811722288033	0.288294207189507	0.0509304135257129	0.391006072260952	1	1	1
ENSG00000004779	-0.202870579860503	-0.199793898384903	-0.0847875042560242	0.365895346482469	0.362323120068543	0.586909808380391	0.371430850766177	0.467535607213635	0.499915451253252	1	1	1
ENSG00000004864	0.715409139430642	-0.0673832466431008	-0.710423890927348	0.0158435909910459	0.880237650762142	0.108167339220304	0.0592121627751617	0.679967998322547	0.202496116237549	1	1	1
ENSG00000004897	-0.0550793580674039	-0.0783901728018464	-0.0411014557964666	0.747714413793759	0.679073092778304	0.814769153155114	0.521981356269645	0.612532473288755	0.570477136100514	1	1	1
ENSG00000005007	0.0876701521520253	0.0665484070669224	-0.0016025376555604	0.649968892968143	0.751532132499396	0.990734655268724	0.488996810882905	0.643009671857084	0.615610866231504	1	1	1
ENSG00000005022	-0.114247190939049	0.212521683033302	0.305619107701935	0.497237897034562	0.281123187038732	0.0985210923110411	0.431336654903196	0.411059807040391	0.191187766169076	1	1	1
ENSG00000005100	0.549495092941282	0.0137840092684644	-0.467904751177249	0.0206307737377027	0.954493662432252	0.0134064809106722	0.0702116769536155	0.692863458515931	0.0529436940789882	1	1	1
ENSG00000005156	-0.0716224007534916	-0.0771459775634536	0.103400021509657	0.657837358968508	0.672118117249064	0.529445502883503	0.491880265144742	0.610446662729068	0.48058904227	1	1	1
ENSG00000005175	0.142527149358126	0.111251266647212	-0.269498799517219	0.460761319781228	0.633441642891336	0.244449995517762	0.413680114056195	0.59815011045423	0.329041940200092	1	1	1
ENSG00000005436	0.243816564033205	-0.145504931516334	-0.347553563580821	0.411053416136771	0.662365820297841	0.325162362676905	0.395155694669164	0.608178747980377	0.383737629892569	1	1	1
ENSG00000005810	0.583394994291154	-0.0169136908854835	-0.122217994712291	0.00163173425093275	0.929787218090516	0.538444251629825	0.0162346081324256	0.687257014439017	0.485543131618164	1	1	1
ENSG00000005844	1.06312211804145	1.46762442647426	0.500715804430672	0.00625269903098829	0.000369113539908321	0.0943854739764789	0.0352403227929728	0.00609982394308397	0.186502219457967	1	1	1
ENSG00000005893	0.100019342703114	-0.489081948605101	0.142234625080002	0.606331901302385	0.0803105076185281	0.421163694719002	0.473992014895044	0.206679802962326	0.430784061097099	1	1	1
ENSG00000006114	0.155948424784905	0.119241129064418	-0.0608465617440696	0.384725876222264	0.488318962461106	0.693692192578562	0.3823566985214	0.539486992960199	0.538639028416469	1	1	1
ENSG00000006125	-0.121439321016628	1.02878396526428	0.983295975871121	0.740840155827443	0.021889285244232	0.0501210027607715	0.52129380052847	0.090595188385576	0.124831649071854	1	1	1
ENSG00000006451	-0.192237445032283	-1.06929322795251	-0.879502094951336	0.222809450974239	2.53702371252849e-05	9.69450005631326e-05	0.28158929096756	0.00100898361741161	0.00171115811956357	1	0.0833665991936862	0.318561271850454
ENSG00000006530	-0.25708464508661	-0.173917744549762	-0.176105628084435	0.240223436367386	0.481371140800395	0.44051618011589	0.293712773201993	0.53497801465641	0.442662834305706	1	1	1
ENSG00000006712	-0.291468141723928	-0.362423150906178	-0.0953854634632531	0.124704417322683	0.161821559141901	0.715942238662135	0.200429717240607	0.305872422757326	0.544696676443339	1	1	1
ENSG00000006715	-0.0208720349138659	-1.10280627612204	-0.47580607502187	0.896854777034617	0.000118597110088052	0.0997815738109759	0.566911685750008	0.00294327261532842	0.192896174905586	1	0.389710103749339	1
ENSG00000006744	0.474377748104442	0.336475277428375	-0.460615916524197	0.0250973578665642	0.0824559859283101	0.00711537572652902	0.07971454702778	0.209252923916627	0.0350363640021993	1	1	1
ENSG00000007080	-0.0468327787896796	0.109006508570325	0.0327655445488463	0.750265188667273	0.554061603525348	0.861907078651243	0.52214980134423	0.569600968072323	0.583044187169113	1	1	1
ENSG00000007168	0.159693470480815	0.0213876521560699	0.00717117363261463	0.480859650070091	0.941855057638677	0.980808122861402	0.423671426951433	0.689694254269189	0.613272276550685	1	1	1
ENSG00000007392	-0.0122377043809397	0.511419603849284	0.283003555570711	0.970298749918055	0.109092144661897	0.238759143640413	0.586219567343232	0.241978271562687	0.3233113454736	1	1	1
ENSG00000007923	0.539857849574949	0.0408042925107857	-0.059968688609731	0.00745650540301369	0.831799689304089	0.723695468852755	0.0389829729832238	0.66709515074671	0.545728810015334	1	1	1
ENSG00000008018	0.33253384316611	-0.022193415763779	-0.279946814568503	0.00941776049656297	0.861424268962926	0.0278400223233186	0.0443604305265126	0.674328211337627	0.0868200468466353	1	1	1
ENSG00000008294	-0.426854502423525	0.348869740845557	0.266299698143013	0.0393603333293468	0.0682884312209225	0.229170779283625	0.101527904831323	0.184113054255247	0.314583097892003	1	1	1
ENSG00000008838	-0.0598180696225322	-0.34310568007004	-0.261539190845538	0.773533346149098	0.184447254566084	0.226649681562761	0.530393142216255	0.329052057438519	0.312659966710782	1	1	1
ENSG00000008869	0.10739544521257	0.858423580491433	0.552913879298196	0.583510565062208	0.00368514446195754	0.0163922467011365	0.46606314975446	0.030341256161026	0.0615040594777566	1	1	1
ENSG00000008952	0.187795367480111	-0.314082170443637	-0.126688565363716	0.289384357818756	0.230934465435131	0.513663656149268	0.32628079849916	0.374710546307009	0.471610000023332	1	1	1
ENSG00000009307	0.0781247115866419	-0.204785495687041	-0.407824488966803	0.588479377956014	0.227524503045577	0.0050518648422595	0.467880865854107	0.372012124257873	0.0274919443629952	1	1	1
ENSG00000009335	-0.432874348247106	-0.297658929799441	-0.0407085902808058	0.0197169327025076	0.166915762900811	0.817036134484445	0.0676923311353057	0.311430416239495	0.570893371156003	1	1	1
ENSG00000009844	0.222486312085113	-0.0242531409882571	-0.153569844292548	0.183543621734468	0.883555468068666	0.314416209642881	0.252057372364876	0.680438638024011	0.37686399919066	1	1	1
ENSG00000009954	0.185600357774139	0.090881569712112	-0.0410684184243902	0.29506558749527	0.59107275672269	0.797550873810357	0.329855237232421	0.58540100517322	0.565642280309362	1	1	1
ENSG00000010017	-0.166533803830009	0.693663818732238	0.899806149438358	0.441327288723954	0.00308928141751492	1.20682926013485e-05	0.405756601522805	0.0265699386539343	0.000429767471105923	1	1	0.0396564094880312
ENSG00000010165	0.717267513965359	-0.0415812372696914	-0.737790038400785	0.00172916719889912	0.833538018032904	0.000364891332160876	0.0167760373009499	0.667234407811759	0.0047478994597935	1	1	1
ENSG00000010244	0.34236284218572	0.0559686657293535	-0.0300765514255501	0.0808903348700209	0.775397509005661	0.863401028186514	0.155257066881653	0.65045236824535	0.583230414314313	1	1	1
ENSG00000010256	-0.328777382967848	0.166480842889663	0.226801891840629	0.0183891180149453	0.348023144359967	0.207087882622567	0.0651344245154629	0.459840628506256	0.297491862760918	1	1	1
ENSG00000010292	0.46910378614511	0.27415090631957	-0.117174543755377	0.00722589868044273	0.0838518669091261	0.469357212209383	0.0382906290288099	0.21133863315484	0.452599386301337	1	1	1
ENSG00000010671	-0.117371326625519	0.00723547971382862	-0.0999873070672807	0.54377374889096	0.976975725659489	0.612418876585176	0.44920007695613	0.698490686744617	0.509809181571932	1	1	1
ENSG00000011007	0.224907481490588	-0.618475394903472	-0.848993057010698	0.448379972405611	0.0350334042905108	0.00130064596592433	0.408011577650438	0.123556006019883	0.0108201140167869	1	1	1
ENSG00000011009	-0.0726808311871482	0.759275957564794	1.02587583076469	0.754756858577311	0.0030736262021109	0.000360644482401161	0.523780348337132	0.0265699386539343	0.00472291532355132	1	1	1
ENSG00000011243	-0.100153603400498	-0.0304276664637621	0.0345822759876689	0.506491518884941	0.876321818494535	0.83402350427252	0.435325798866749	0.678205515355604	0.57600908979719	1	1	1
ENSG00000011304	0.129143528533381	0.153653100380009	0.10640927999955	0.362561591876856	0.323757072940644	0.469240073231395	0.369779208051162	0.445914297051141	0.452599386301337	1	1	1
ENSG00000011376	0.60236271240459	0.14339277680424	-0.0877288287416841	0.00197684399843198	0.442571135903006	0.551423469336202	0.0180901798379637	0.517546800681484	0.489804465307787	1	1	1
ENSG00000011405	-0.151941850475881	-0.11686239090215	-0.00531640503620712	0.308816979760887	0.6051629325724	0.977779323844419	0.340425269678771	0.590198218900589	0.612811796615027	1	1	1
ENSG00000011454	0.0430310883728331	0.00807307401173403	-0.0383783365109342	0.796947024529035	0.972361465390701	0.867193031752443	0.535634377245013	0.69781470345469	0.583642632292645	1	1	1
ENSG00000011478	-0.430687322184186	-0.194584083962446	0.0926975835394999	0.0678629099715909	0.398758364981902	0.701296595731212	0.140039038948589	0.48838600254739	0.540554250811743	1	1	1
ENSG00000011485	0.223479314870832	0.62598617264906	0.244966326804482	0.181026842670183	0.00689008240989888	0.0964538149441669	0.250541939798967	0.0436733907707242	0.188800534031884	1	1	1
ENSG00000012232	0.0438579500571661	0.28904991226969	0.112413533080747	0.893084560541198	0.416014754691618	0.748400974594962	0.566911685750008	0.499214353723772	0.549416596169515	1	1	1
ENSG00000012660	-0.0320480455036122	0.0722546214889166	0.129676026300374	0.867658983034561	0.722875704033348	0.534713981195944	0.560559095889874	0.632539334161617	0.483894472670882	1	1	1
ENSG00000013275	0.0443482781697551	-0.0275031638632517	-0.0889785998778612	0.707898405901033	0.842674142504517	0.478823841729125	0.509013969054339	0.668128103424238	0.457229284630497	1	1	1
ENSG00000013364	0.117940880055731	0.00673651734259455	0.0053720037877425	0.55257238922701	0.970573130402813	0.971747274430868	0.452942622436748	0.69781470345469	0.611179449074856	1	1	1
ENSG00000013374	0.657777610067171	-0.363856801127322	-0.796780797157592	0.00479579825571002	0.139266759147177	0.00059273377672749	0.0302657107929468	0.279882116929133	0.00661075182104208	1	1	1
ENSG00000013375	-0.469020319783658	0.228367477840123	0.542189876614888	0.102079828595423	0.325591807630722	0.0292399726061807	0.17949685260958	0.446787751074468	0.0903387666542889	1	1	1
ENSG00000013503	0.021632291202342	1.20860162568971	1.18453436792805	0.950579449817257	0.000706026364032535	0.000243923903423139	0.581841839850456	0.00982149174964761	0.00348681240266656	1	1	0.801533946648436
ENSG00000014123	0.0983585428138435	-0.175304693654343	-0.313158011829144	0.540998320076631	0.357383790072875	0.0680029007297171	0.447974668645277	0.464515497205211	0.15135443989407	1	1	1
ENSG00000014138	0.376046782842209	0.217104602317003	-0.264241886252745	0.128211458896185	0.303123147995811	0.12405207446864	0.204264961265414	0.430246016204836	0.22137956871977	1	1	1
ENSG00000014216	0.114145895781659	0.0738687162259301	0.0396526011624405	0.488986388728354	0.670225662867835	0.753989203611841	0.427410957522505	0.610446662729068	0.551325691287638	1	1	1
ENSG00000014641	0.455452496405522	0.0115355677359149	-0.00118136380910346	0.00403875401178239	0.933844426418978	0.992431660373717	0.027537836757377	0.687304356819934	0.615740748854518	1	1	1
ENSG00000014919	-0.449823026756497	-0.263673284961806	0.0505530203366802	0.0957707235976817	0.273615061142569	0.780550209609372	0.172605233564806	0.403047210103287	0.560964475632832	1	1	1
ENSG00000015133	-0.182239748055187	-0.551556122126114	-0.092119997018209	0.213047005754808	0.0137110064695692	0.611467856617123	0.27332559282555	0.067785181516176	0.50971844421552	1	1	1
ENSG00000015475	0.176699893873102	-1.00019646419348	-0.905056762853027	0.488062207287927	0.0136082384756137	0.0204183045753684	0.427031128306205	0.0675618221962882	0.0720799369929567	1	1	1
ENSG00000015479	0.637227070636488	-0.970619297081431	-1.14729262080048	0.00177791827165743	0.0120641291512375	0.00741544662746865	0.0170790695518243	0.0632305135875332	0.0358385630488494	1	1	1
ENSG00000015676	-0.129179373185832	0.150491398186897	0.450606040824843	0.326025838171046	0.309010941502639	0.00739791840624427	0.351448670763658	0.435456858915312	0.0358385630488494	1	1	1
ENSG00000018510	0.270360823088743	0.112079538018023	-0.223931864256077	0.191698447240591	0.621739974818943	0.314866194376746	0.257447096136003	0.595954261708897	0.37686399919066	1	1	1
ENSG00000018699	-0.104685566651871	0.466396825664231	0.27165349517966	0.62489503632931	0.0210838741345432	0.185895029544463	0.480249697863568	0.0880788730533358	0.28096636338836	1	1	1
ENSG00000019582	0.0427173947779294	-0.175091885177343	-0.212804194892672	0.71251225897153	0.217172137247052	0.115446383233444	0.510449369688531	0.362253845082629	0.21149647650073	1	1	1
ENSG00000020129	0.251012305337034	0.401067151262349	0.182776145675368	0.139026095188757	0.0556915498642477	0.355381537368862	0.215166290030433	0.162033622487182	0.399944740608149	1	1	1
ENSG00000020633	-0.564315054996771	0.353951556705841	0.354933275900826	0.0315546493038655	0.154718728811015	0.0915445842506883	0.0910259276865544	0.298012446347552	0.183617770306391	1	1	1
ENSG00000020922	0.510388295218523	-0.105675063834406	-0.218850704587477	0.0984279213257745	0.727264256527212	0.244311200986845	0.175608932680043	0.633981645214872	0.329041940200092	1	1	1
ENSG00000021355	-0.166876467440164	-0.651210339168748	-0.46002862663089	0.598831701275135	0.0975821316785718	0.0577443936733896	0.471060521206259	0.22748345807105	0.137139964329453	1	1	1
ENSG00000021776	-0.0925971061249592	0.457091279754416	0.465913157363554	0.550439309186262	0.0214258663850402	0.0220675123168191	0.451902813135672	0.0891556684060663	0.0745317761424684	1	1	1
ENSG00000023191	-0.303546821984005	-0.187685766889962	0.073651968099424	0.246161614638044	0.461192332845305	0.646586462705238	0.298526396974438	0.528763500837553	0.523730789512549	1	1	1
ENSG00000023228	0.0471303684499262	0.0417534407905473	0.043191830172109	0.759490613542571	0.80477568937682	0.786867205089186	0.525139562392835	0.660020040184169	0.562599448322366	1	1	1
ENSG00000023318	0.158849814910753	0.0554038789667214	-0.00663567385274922	0.25839044004208	0.711753610644801	0.963174015825392	0.305989397190038	0.628944519264845	0.608939722370138	1	1	1
ENSG00000023697	-0.157084176130772	-0.880994858120942	0.0377619244675635	0.414243103553449	0.000978343955336266	0.866006013800831	0.396331153531714	0.0124960040652965	0.583230497102212	1	1	1
ENSG00000023734	0.100573187280436	-0.575416441766528	-0.708390183405607	0.543860299140841	0.00458953911516225	0.0021685049133982	0.44920007695613	0.0349802700994527	0.0156089563965256	1	1	1
ENSG00000023892	0.0923823781613363	0.371092805287759	0.260358814889867	0.55244030288797	0.0646149580082102	0.118805344484283	0.452942622436748	0.177468191592938	0.215318090875416	1	1	1
ENSG00000023909	-0.544792752469654	0.62054481992786	1.29884355329234	0.157333893488368	0.0049238723236303	0.0115260854961444	0.232432477171553	0.0363955096463655	0.0480627147564504	1	1	1
ENSG00000024048	0.0972420306498737	0.0267229635581627	-0.0651823245257496	0.581633640467005	0.907806135124854	0.772309778019155	0.465608269587677	0.684464636676327	0.557713596481043	1	1	1
ENSG00000025708	-0.00483972070910699	-0.0391832844289636	-0.249396980514921	0.985488919875899	0.919715138528987	0.352672663888164	0.589912473027791	0.685023928432725	0.399258410925094	1	1	1
ENSG00000025796	0.208401931265558	0.855838312970853	0.701380708006723	0.140809776954612	0.00039672806168335	0.000626886688693595	0.21672282220144	0.00638461509291158	0.0069156624966042	1	1	1
ENSG00000025800	0.105750074924343	-0.410975156137397	-0.483609044129731	0.418610568208446	0.0284730377054223	0.00797677711199354	0.397234366273217	0.108266309516575	0.0376549059114719	1	1	1
ENSG00000026025	0.37341116520312	-0.518827631527214	-0.974920280050956	0.648432743490222	0.475298747821105	0.00841910659611071	0.488406391217479	0.531853823180685	0.0387516308178121	1	1	1
ENSG00000026103	0.30777082238337	-0.150894185419067	-0.419898827355957	0.188135900420121	0.626231496245199	0.0414293313013927	0.255485165448291	0.595954261708897	0.111828538263595	1	1	1
ENSG00000026297	0.60114388287911	-0.34634906871708	-1.35240500107229	0.124517725882014	0.349220644795837	0.000442920512524817	0.200429717240607	0.460042234460027	0.00554974903655068	1	1	1
ENSG00000026508	-0.459247193704725	-0.195804029169688	0.502967977219049	0.100269139633992	0.333645978147763	0.0714460625742995	0.177903369600618	0.449312079222538	0.155940138745014	1	1	1
ENSG00000027001	0.731232033459158	0.968779757098859	0.130855809213564	0.0352922697454601	0.0196723488654508	0.670353668273019	0.0961216036331067	0.0853026446549559	0.530177500546658	1	1	1
ENSG00000028116	0.201789471375323	-0.0145210521307795	-0.17992953725964	0.338960607113718	0.953460334159023	0.406232369349253	0.358761331553366	0.692593726161367	0.424607699931265	1	1	1
ENSG00000028528	-0.188669109350294	0.123435983239033	0.180447201552314	0.14208287747402	0.420022030056117	0.224789001439459	0.218165701464017	0.502140583864587	0.311543731159634	1	1	1
ENSG00000029363	0.824073533459593	0.393634213971107	-0.115324045181748	0.000298545360863188	0.059372460646131	0.453488560312999	0.00606439590498184	0.168958428837076	0.449468177501078	0.981020055796435	1	1
ENSG00000029725	0.0676518933253993	-0.0742917664919956	-0.0529537861296284	0.641743126385092	0.695446727759011	0.766331200335819	0.485470798339948	0.620591877192439	0.556143168185366	1	1	1
ENSG00000029993	1.11318832339416	0.526825717060581	0.0109411324017927	0.0158834949790439	0.207615636878057	0.965868731225626	0.0592121627751617	0.353188464947735	0.610006972855562	1	1	1
ENSG00000030066	-0.143683780541024	-0.3753160493568	-0.344381947105875	0.367788202083229	0.14591243572532	0.138020713602683	0.372752754787189	0.287236874718577	0.235626959442675	1	1	1
ENSG00000031698	-0.175730249826482	0.371055023358282	0.535517770894321	0.176982255609937	0.0173998438967128	0.00141010783710548	0.247174620176258	0.0782731734296166	0.0114951738670323	1	1	1
ENSG00000031823	-0.221397986021887	0.0980519595477326	0.12329212026779	0.117405190659541	0.518866180216889	0.427174864467202	0.193694939059631	0.555759599238642	0.433983053967675	1	1	1
ENSG00000032389	-0.19795450224599	-0.1111962506926	0.123881634524781	0.272722375616822	0.575118080400394	0.525823107417339	0.313550132334417	0.578884307152013	0.479056840729111	1	1	1
ENSG00000032444	-0.0321925191960287	0.276528417522568	0.340349998035051	0.864493160047271	0.177659849078412	0.0758944849412116	0.558967735516353	0.324356913889477	0.161882674125489	1	1	1
ENSG00000033030	0.0534772235391396	-0.369464591701193	-0.0539247687413177	0.780178315872485	0.269538285340873	0.821849403857506	0.532134653224933	0.40025647618158	0.572407131039115	1	1	1
ENSG00000033050	0.0999710029205391	-0.237730618751537	-0.34437584617364	0.695969120405907	0.400344644111762	0.140129193730478	0.504744311409363	0.489292736167572	0.237938882961482	1	1	1
ENSG00000033178	0.0876825844314769	-0.086765777449929	-0.0174768021338783	0.594444943582136	0.62403448866246	0.890186526063418	0.469693914891627	0.595954261708897	0.58877741823651	1	1	1
ENSG00000033867	-0.0935207824319553	0.0801394495408292	0.0768742649114468	0.651652333801874	0.6684763347302	0.63304732966365	0.489507915274354	0.610089334815258	0.518608936347737	1	1	1
ENSG00000034063	0.527864516876375	0.331221567453057	0.165911097700164	0.0779424046237392	0.319107430320283	0.407654713275859	0.152297127025512	0.443146454799536	0.424877410929454	1	1	1
ENSG00000034152	0.18577875829964	0.524782579957618	0.277110133480014	0.349867123249881	0.017808827634193	0.1267984222059	0.364456534689809	0.0789314692869321	0.224831236343371	1	1	1
ENSG00000034713	0.142348256866589	0.0602750589219051	-0.0213082632407942	0.341257967250565	0.696425843823696	0.872109700462645	0.359715807417274	0.620945155702678	0.584659756258499	1	1	1
ENSG00000035141	0.465028735489072	-3.79619829505046	-4.91101142695771	0.156514726432215	0.00627274081444386	0.000450440968397802	0.231587684923039	0.0418228118328678	0.00558190935348717	1	1	1
ENSG00000035403	0.0849555549916313	0.683342360212625	0.725511392219329	0.88422613392561	0.242103533338359	0.0322285089380185	0.565342921857451	0.382999494114909	0.0949475049031369	1	1	1
ENSG00000035681	0.676339229469817	-0.169028935922668	-0.654310574704869	0.0374500077016621	0.706835091227275	0.077491645039356	0.0994026628321435	0.627389029421202	0.164707765009266	1	1	1
ENSG00000035687	-0.130260243823174	0.179354608337054	0.357155409091487	0.503334488166434	0.366254242782893	0.028275297777689	0.433348137661855	0.469711821851102	0.0878934620472733	1	1	1
ENSG00000035720	1.7791542673039	1.2548819627518	-0.50819403013422	0.00256418302669918	0.0238472059667546	0.0502635133904655	0.021187780737379	0.0965195887679792	0.1250331719063	1	1	1
ENSG00000035928	0.505044276620605	-0.150066950969197	-0.638921383855957	0.0286460156804114	0.540392790422567	0.00296376568615981	0.0870116990536244	0.565622315790714	0.0190026557355022	1	1	1
ENSG00000036257	0.538651998232939	-0.0286762571340422	-0.207683782040137	0.00206461199521753	0.878900286833647	0.266138217627325	0.0183841173362276	0.679644853964817	0.3440884990471	1	1	1
ENSG00000037241	-4.30739181600866	0.219351950376384	3.91080485798649	9.62508838782603e-07	0.37288413354922	0.000213770637301118	0.000111353402075662	0.472872470971769	0.00316730619370567	0.00316280404423963	1	0.702450314171475
ENSG00000037474	0.239842405131152	-0.138076653717986	-0.486287197008274	0.120458427151317	0.431772785792043	0.00947020630953901	0.197573021840555	0.50914516307047	0.0421557832469105	1	1	1
ENSG00000037757	0.06621566246617	0.430599217489303	0.461179512052849	0.733114235076088	0.0547474518291357	0.020569315779688	0.518541283283399	0.160130030457095	0.0723650902755643	1	1	1
ENSG00000037897	-0.147140270316463	0.0520154508471346	0.980326825420512	0.669549004323252	0.883215085576178	0.00200756517165588	0.496827308890073	0.680438638024011	0.0148183389370314	1	1	1
ENSG00000038002	0.297198390200479	1.07473465145962	0.514119573295812	0.442079416377434	0.0121287419234826	0.168630560291286	0.406067986387147	0.0632305135875332	0.264523689748693	1	1	1
ENSG00000038274	0.134747399223138	-0.478715190246677	-0.250121482314967	0.382486685754956	0.0704887263733899	0.186604748544291	0.381614049174328	0.18875187771798	0.281619661384485	1	1	1
ENSG00000038358	0.0868931979945462	0.0868209127426024	0.0642051007637782	0.486988645990461	0.551706897955322	0.619876256013113	0.426620900154298	0.569126251809825	0.513329345534565	1	1	1
ENSG00000039123	0.220289034833207	0.602982257651652	0.191750680301516	0.170086954672452	0.00581500733749836	0.271070811038944	0.242969750899912	0.0396858721070442	0.348910168933156	1	1	1
ENSG00000039523	-0.960431559057023	-1.11737893618322	-0.256595002473316	0.0132844414757549	0.00534944093190885	0.33120722641265	0.0527072535450631	0.0375821295178174	0.386156720883486	1	1	1
ENSG00000039650	-0.50662550055398	0.229964959412884	0.282218988707931	0.0164692728888474	0.272860073699303	0.224778164870101	0.0606321517359231	0.403047210103287	0.311543731159634	1	1	1
ENSG00000041357	0.407864305523542	0.147045740127466	-0.106115078126673	0.0103128286432904	0.446431437211042	0.49885089875668	0.0467412154126195	0.519545693237513	0.466227330799426	1	1	1
ENSG00000042429	-0.227553988597868	0.553508959764463	0.835355367480615	0.255917129154252	0.0312824758694925	0.00289955801390719	0.304610450640394	0.115614457223667	0.0187441054839859	1	1	1
ENSG00000042753	0.0363794261311318	-0.535808286345672	-0.527371564311758	0.78707873709457	0.00516018621510612	0.00416742871144127	0.533119989784393	0.0371916718619096	0.0242384764327902	1	1	1
ENSG00000043093	2.76957572210885	2.1876076365408	0.0235601521609756	0.0111419365402806	0.0421144656425171	0.967860830899184	0.0478578605125247	0.137620584031219	0.610695076600544	1	1	1
ENSG00000044446	0.191145800750934	1.04121104039536	0.123089349848172	0.362500172027495	0.00218776868224779	0.60997603938455	0.369779208051162	0.0212671749492182	0.509172440379607	1	1	1
ENSG00000044574	-0.152381960736047	0.198988827638417	0.0632892987214163	0.431558334129005	0.312432524028181	0.662105532166389	0.401744081039285	0.436497001321405	0.528498089465377	1	1	1
ENSG00000047230	0.145976155180853	-0.524132631783874	-0.702911632451512	0.450922531295943	0.0937805305708299	0.0303705080350578	0.409560763273942	0.222388949091113	0.0913792066583967	1	1	1
ENSG00000047249	0.110222509007728	0.0333491096650864	-0.0493130621052279	0.468669484283262	0.845035739172465	0.746526930839415	0.417703208393228	0.668854450618292	0.549264834438287	1	1	1
ENSG00000047315	0.112097226131645	0.039975780723001	0.00914016748374435	0.374521071854399	0.785952956289655	0.945749037829439	0.376657743602628	0.654519712447737	0.604552676217565	1	1	1
ENSG00000047410	0.166310466993765	0.425780207157392	0.179777950997972	0.225429294204216	0.0210241567782036	0.304538723631868	0.283248152752822	0.0880788730533358	0.370883604897284	1	1	1
ENSG00000047849	0.026549219890787	-0.0650224362321263	-0.109097525782963	0.835354827962518	0.651267643380598	0.380732330888414	0.548852367895743	0.60342919614508	0.41438448512792	1	1	1
ENSG00000047932	0.172515727064787	-0.0634219530817585	-0.153774124737779	0.362153082733269	0.755396515211301	0.391636285463608	0.369779208051162	0.643589634681451	0.418620530062338	1	1	1
ENSG00000048028	0.247360455678819	-0.25685719326312	-0.179072175852571	0.269689564108085	0.340742546628201	0.428208941883892	0.311558892152412	0.454434685689543	0.434598578599085	1	1	1
ENSG00000048162	0.403774589137728	0.175782217647111	-0.304507676620177	0.062918581710603	0.358077012107812	0.0672426124107099	0.13409305402258	0.46489417101943	0.150487301924635	1	1	1
ENSG00000048392	-0.0244352813713782	0.0267145919709606	-0.0179262369993059	0.917406530890225	0.916766238181458	0.934417855675266	0.573103605462623	0.684464636676327	0.602133985394579	1	1	1
ENSG00000048649	-0.104739123724488	0.0991659730329144	0.217930355685064	0.506587432051439	0.575268209165526	0.168831655105408	0.435325798866749	0.578884307152013	0.264634629764841	1	1	1
ENSG00000048740	-0.11586516643653	0.0297466468572561	0.18730081867386	0.463462872459113	0.863712396168692	0.201672839762258	0.414768886342712	0.674863756384997	0.293002504941737	1	1	1
ENSG00000048828	0.0222763494789171	0.046136474986393	0.126185146082811	0.892776758802266	0.788233354384944	0.388939463801069	0.566911685750008	0.655280073336335	0.417055605145723	1	1	1
ENSG00000049239	-0.736763418775101	-0.908701223174792	0.0969797129465432	0.0105735842421976	0.0175448496748238	0.726090341173313	0.0468566209947002	0.0786656815148843	0.546239674973972	1	1	1
ENSG00000049449	0.219489118520853	1.60362062379567	0.839191097788559	0.528172021755478	1.95967788645507e-05	0.011985754247212	0.442843988193987	0.000871900060766573	0.049472799156901	1	0.0643950153489136	1
ENSG00000049541	-0.504487006644548	-0.935239471232314	-0.407256357985217	0.00315248163902667	0.000314837321300511	0.0257531901097687	0.0239203700702791	0.00543584131194627	0.0819356532034323	1	1	1
ENSG00000049618	0.0969521028117418	-0.420058436704574	-0.0634788380450099	0.615957667802738	0.0578734629916799	0.771230196423271	0.477600991273315	0.166123008631516	0.557307453544489	1	1	1
ENSG00000049860	-0.105475427561317	0.370412577443244	0.184304936963895	0.62865730640016	0.126414072628364	0.418289600886114	0.481697766438387	0.264918147360341	0.42988146561009	1	1	1
ENSG00000050393	-0.873122196133766	-0.56929671870319	0.321614991918491	0.0345487756358979	0.102085681583325	0.280007830098761	0.0951585586645387	0.233819086851049	0.355436238438853	1	1	1
ENSG00000050405	0.74442844215981	0.193476229503517	-0.34746083084444	0.0654726698507132	0.602142417170373	0.272228050903773	0.136405742551799	0.589051730459867	0.349955891246903	1	1	1
ENSG00000050426	0.0116305275175559	0.0634814506808409	0.118581580754815	0.952568315102464	0.776242103045855	0.54903483355829	0.582309533575663	0.650453339830473	0.489508000428735	1	1	1
ENSG00000052749	0.412470270366104	1.35057124262232	0.937082920063528	0.063375614316753	4.9210896437317e-06	1.97166434565006e-05	0.134625693262622	0.000307712339306103	0.000678333923339817	1	0.0161707005693024	0.0647888903980609
ENSG00000053371	0.0980882127373947	0.143881893646562	0.456804935597351	0.625568532475874	0.548527335536133	0.0300658713668122	0.480274612000202	0.56781862347026	0.0910474031016013	1	1	1
ENSG00000053372	0.400281606225828	0.155645084071328	-0.28007410564832	0.0416470616644313	0.460859066249757	0.120609404029843	0.105063853059954	0.528763500837553	0.217616195916766	1	1	1
ENSG00000053501	-0.0317189408466197	-0.0574209519075912	0.142692580110562	0.910827725723368	0.781248213306834	0.58779272870143	0.571883421359588	0.652285720030889	0.499987675699746	1	1	1
ENSG00000053900	-0.39535390111553	-0.0390190920367518	0.449407940605465	0.0575347483705816	0.844687146886268	0.029462637940812	0.126775519590518	0.668807344784066	0.0908139838226718	1	1	1
ENSG00000054116	0.0471154619412447	0.13822194219198	0.0919890964311544	0.707840031280773	0.367787285062406	0.493528818270243	0.509013969054339	0.469721746190015	0.465081841566072	1	1	1
ENSG00000054118	0.356768417951864	0.205886675658906	-0.161865665181527	0.0774155060034752	0.353101341209518	0.412552154036119	0.151633336722328	0.461311614554477	0.426821631295722	1	1	1
ENSG00000054148	-0.0282316833868201	-0.163723374069471	-0.46226973486224	0.87813851971954	0.475538896499646	0.00716315850382991	0.563297593962729	0.531853823180685	0.0350363640021993	1	1	1
ENSG00000054611	0.247238074436179	-0.479956323570261	-0.048732575862386	0.097260140119624	0.0166121716191183	0.751046055205141	0.174162825982704	0.0767138966076833	0.549788745700043	1	1	1
ENSG00000054654	0.789783797965042	1.10756594800759	-0.235626161092715	0.116498553395722	0.0119517748621826	0.327133989000296	0.192851798778251	0.0632305135875332	0.384499604159633	1	1	1
ENSG00000055044	0.533568907492195	0.399797708597861	-0.454719295571726	0.0162763466650002	0.0646640257692171	0.0303266007529307	0.0601134232867733	0.177468191592938	0.0913792066583967	1	1	1
ENSG00000055070	0.719135997156843	0.301659382174512	-0.272506579435768	0.0608655808926372	0.439393300215799	0.396959684822232	0.130573889165289	0.515333634884345	0.419575166917784	1	1	1
ENSG00000055130	0.190099953244049	0.217995083484396	0.0166790030316001	0.329392475487287	0.313273198408514	0.90962003199084	0.35283361946196	0.437407365947703	0.594435487846236	1	1	1
ENSG00000055147	-0.00902488683376482	-0.261702091357965	-0.338478412871291	0.959474435549181	0.218678030617172	0.0891903754591336	0.583422131637195	0.363881924402194	0.179605662725821	1	1	1
ENSG00000055163	0.218403003420703	0.44512780047237	0.112200537443175	0.129323913731492	0.010675415578535	0.428482691221565	0.204920038871792	0.0600936147152754	0.43465908322068	1	1	1
ENSG00000055332	0.328202803145762	-0.116603624891413	-0.129660089321082	0.168830318875838	0.622544258676461	0.529635739394428	0.242610467641827	0.595954261708897	0.48058904227	1	1	1
ENSG00000055917	-0.104188683117144	0.0173265130301976	0.108104387245271	0.499355569274715	0.915009483298109	0.540169583888114	0.432085340527156	0.684464636676327	0.486019389992193	1	1	1
ENSG00000055950	-0.155099570461938	-0.162046951066619	-0.107677731600509	0.358992246120117	0.583803183234818	0.691748046343779	0.369228475537924	0.582132321468796	0.538583856518774	1	1	1
ENSG00000056097	-0.0259527374402458	-0.0558605247650158	0.116790389569592	0.831563371124047	0.716449055659668	0.422873057185228	0.547486143165107	0.63074323311719	0.431339771898593	1	1	1
ENSG00000056558	-0.0330378966252858	-0.102994001719169	-0.0951085061303307	0.857969737900355	0.592111009779403	0.637227460935155	0.555947301345869	0.585426852234264	0.518905208135172	1	1	1
ENSG00000057608	0.356635523068853	-0.018096360236689	-0.139882223217304	0.0360998986281424	0.909174876688452	0.335436831122583	0.0975028334686907	0.684464636676327	0.387968254633888	1	1	1
ENSG00000057757	-0.0732456972814629	-0.16939079659445	-0.0864917549424704	0.622145403145922	0.432765714194918	0.67631020070169	0.479534466227534	0.509548018511168	0.532300851595864	1	1	1
ENSG00000058262	-0.582941844469506	-0.522331722178765	0.114375575946229	0.000724846689888211	0.00296504244189511	0.35341797731171	0.0103546135120762	0.0261827333353932	0.399631989643045	1	1	1
ENSG00000058272	0.0115969465291002	-0.357354029561605	-0.411341593393746	0.940135382954056	0.0488803499998947	0.0784959650817552	0.577863591018177	0.149786514490632	0.165628407630399	1	1	1
ENSG00000058673	0.400837613150748	0.590415389689181	-0.0260312475770381	0.3302055563027	0.135839203565176	0.900382010414903	0.35283361946196	0.276407626393081	0.591970911918965	1	1	1
ENSG00000058729	0.0205060723178731	-0.042302217057298	-0.271105428128062	0.925658085592801	0.85405732500606	0.126680665312985	0.575236071452477	0.670945249574992	0.224831236343371	1	1	1
ENSG00000058804	-0.437349910281841	-0.252264139082236	0.213685445456879	0.32666465116505	0.530076262666145	0.627398036906842	0.351560550023184	0.560346004638041	0.516665640789303	1	1	1
ENSG00000059573	0.0927285759752954	0.315445872944191	0.131435492973862	0.578298510753104	0.118143318133159	0.38488631104955	0.464272554347794	0.25426469354943	0.416214097133508	1	1	1
ENSG00000059588	0.380392497114844	1.12321800580505	0.285055483555912	0.111367931255064	0.000151065992899449	0.16460264993193	0.1887241793776	0.00334581486994184	0.260622173702302	1	0.49640285266759	1
ENSG00000059691	0.0632675045812811	0.950005163920075	0.407673727079741	0.749634867734584	0.00190120682032316	0.0294832650747782	0.522053847703004	0.0192921165161721	0.0908139838226718	1	1	1
ENSG00000059758	-0.175522779649605	-0.433478302695093	-0.0982142470801844	0.588791309838692	0.106065437770826	0.64793322476863	0.467880865854107	0.238159089168212	0.524154200396153	1	1	1
ENSG00000060237	-0.0702116331698287	0.0120174140382562	0.135707658390617	0.641277581368893	0.940696635745654	0.376210681145858	0.485470798339948	0.689694254269189	0.412337377545635	1	1	1
ENSG00000060339	0.500960186034583	0.265296987265047	-0.185871781601261	0.00239149516334836	0.142598744677054	0.296071129724159	0.0203649091211613	0.283919311980212	0.365442396329892	1	1	1
ENSG00000060688	0.426427102462814	0.423550578507909	0.0961193747322277	0.010548237012808	0.0224201764774304	0.474629243087296	0.0468566209947002	0.0921331652178868	0.455303925339471	1	1	1
ENSG00000060762	1.08640820442574	0.832584980780811	0.290391219961673	0.00885774777611778	0.074608860715882	0.140429927366553	0.043182896577355	0.196152160409032	0.237938882961482	1	1	1
ENSG00000060971	0.0257501883991254	-0.193663537212928	-0.199346547673665	0.873536802696046	0.284080673768509	0.301445543916427	0.562178083047087	0.4131918855603	0.369274165306506	1	1	1
ENSG00000061794	0.640282713691592	0.0036779901698991	-0.113086702746454	0.0227304235083642	0.987864715559036	0.559702727848722	0.0752559226326059	0.699612499772936	0.49286685425773	1	1	1
ENSG00000061987	0.301458426019512	0.175927148791142	-0.0588517613938346	0.212304801304491	0.405187796645849	0.706001484208756	0.273233653216757	0.491582007972596	0.542009287623747	1	1	1
ENSG00000062194	-0.0596279466395879	-0.0443246657116153	0.0853903948183319	0.759946983553361	0.80590891472033	0.574978778393127	0.525139562392835	0.660481171062871	0.496012308816034	1	1	1
ENSG00000062485	-0.0972786402282189	0.3238393450106	0.218827086899088	0.500371082967825	0.126558958537909	0.23702318411417	0.432323751663744	0.264941602233169	0.322466474948896	1	1	1
ENSG00000062582	0.0806480030343923	0.340131650093319	0.433010406296913	0.749859603669729	0.179371259780794	0.0349875228378505	0.522053847703004	0.324705992396911	0.100593764075484	1	1	1
ENSG00000062598	-0.264984131027844	-0.59260119369839	0.00776980281612687	0.087484456002007	0.00684521522126622	0.961309235418624	0.162701440727508	0.043508196705142	0.608642341740189	1	1	1
ENSG00000062650	0.521509028263515	0.0112245625879746	-0.386704604199602	0.0016566115327186	0.946822127578818	0.0281246683327399	0.0163984540073314	0.690386177831002	0.0875593198008286	1	1	1
ENSG00000062822	0.59779349081015	0.222522674128107	0.00592950253921334	0.00355166068099538	0.368995885822424	0.974031077263024	0.0257470596543026	0.470143185620774	0.612304334526279	1	1	1
ENSG00000063177	-0.16426597685153	-1.98708074051521	-1.7561923396073	0.241014808014083	6.23855948843795e-10	1.12615481651531e-08	0.294297967168605	4.81114477371298e-07	2.07810735142036e-06	1	2.04999064790071e-06	3.7005447270693e-05
ENSG00000063241	-0.0420699446870999	-0.169732781221769	-0.171353936874297	0.79606485862123	0.391226723279646	0.344812950705246	0.535634377245013	0.483079117658143	0.393432457958242	1	1	1
ENSG00000063244	0.181577244083611	0.352404750657851	0.188433088725016	0.218515675763395	0.0401958820196705	0.160821520406269	0.278039342892933	0.134671705964859	0.256839122990202	1	1	1
ENSG00000063245	-0.131572779679496	0.0865265725911153	0.455143257869459	0.540332062257504	0.696675992840864	0.0666999881272988	0.447722231884886	0.620945155702678	0.149602807122471	1	1	1
ENSG00000063601	-0.0601788372036915	-0.426894039249454	-0.311894611756439	0.785372000144583	0.145029925404711	0.227364524315932	0.533058896784441	0.286561141888976	0.313315962230364	1	1	1
ENSG00000064012	-1.16716884030536	0.658858875393712	1.80428956586831	0.0147555581177341	0.10427180242132	4.22892230124635e-06	0.0566422348786741	0.236136114592649	0.000197723460439986	1	1	0.0138962386818955
ENSG00000064102	0.200317903971341	0.627150104227234	0.235622187727505	0.239885828178455	0.00375608501108188	0.130366576142201	0.293654910689253	0.0305833145920533	0.228320753451116	1	1	1
ENSG00000064419	0.0627706257865186	0.0745245031341638	-0.232041048401682	0.646683754801744	0.607450236817066	0.145778672227411	0.487548061597558	0.590995555769219	0.24215048856388	1	1	1
ENSG00000064601	0.311337820910268	0.033856634445648	0.00952011501141192	0.0774471745623062	0.82795570129691	0.93940073388855	0.151633336722328	0.665350972161819	0.603238379366247	1	1	1
ENSG00000064607	-0.285840334218419	-0.463218835358106	-0.174451974473338	0.0949560676692936	0.0186272285470359	0.279317090737115	0.171612820231432	0.0816205806941128	0.355021912357429	1	1	1
ENSG00000064703	0.297330325537696	0.105671847072106	-0.249771292233969	0.157610800234458	0.659152172225143	0.249577627619412	0.232489300476387	0.60707717311368	0.331546817245838	1	1	1
ENSG00000065000	-0.166257051879042	-0.0943187316821453	-0.0634420039198775	0.323935993976953	0.59146998695706	0.66322374382734	0.349775924340507	0.58542222605504	0.528634867718135	1	1	1
ENSG00000065135	0.163552349006795	0.0339520864916834	-0.262285930250135	0.181728163062534	0.797229882823979	0.043163697545072	0.251055349550742	0.657890585573502	0.11349164883558	1	1	1
ENSG00000065150	0.901473444727729	0.62469548097874	0.147216991290022	0.000458020024986907	0.0135496352616031	0.316936387222193	0.00763391036344021	0.0674155390492301	0.37820768972695	1	1	1
ENSG00000065183	0.778343280909874	0.776992969232185	-0.011717894045792	0.000113289515327087	0.000381603593496913	0.935911592295589	0.0035066919888931	0.00621740947880825	0.602571104482933	0.372269347364809	1	1
ENSG00000065268	0.503450897117052	0.520065049802361	0.00598816733362563	0.00726958113328939	0.0263487216632042	0.970825678140053	0.0384177099737473	0.102399034674732	0.610856862201464	1	1	1
ENSG00000065357	0.50702213244094	0.300868868286614	0.12107124532819	0.00758491217550669	0.201796223397201	0.467810839073731	0.0390535757714399	0.347970043268636	0.452182291730747	1	1	1
ENSG00000065413	0.0984575216017279	0.10915223102101	0.031937424365565	0.496636725126235	0.519738158262157	0.815574635162506	0.431006888135794	0.556000322249372	0.570661464943292	1	1	1
ENSG00000065427	0.125780603585456	0.0529820389643592	-0.0623859311797862	0.421583763844768	0.750553018409798	0.621859188557575	0.398697642556966	0.642660179170425	0.513329345534565	1	1	1
ENSG00000065485	-0.180545230418159	-0.732588237500895	-0.490645006046965	0.405713057193127	0.0117923604893802	0.056142301102916	0.392764886939461	0.0632257043529384	0.135183971025355	1	1	1
ENSG00000065526	0.0658180555303863	-0.251535464300044	-0.587647607558891	0.766611615558462	0.483018602127904	0.122056358095393	0.527480287670073	0.535203225361038	0.219641232959459	1	1	1
ENSG00000065548	3.72492169425212	1.3709900647506	-0.290044667387635	9.92161917743901e-06	0.0370289718820172	0.388339971630653	0.000744145153005391	0.127865155416592	0.41696518352372	0.0326024406170646	1	1
ENSG00000065613	0.711930102594393	0.460745248839209	0.136405955701948	0.000824024921303445	0.068438057483169	0.384819513200888	0.0112370615792222	0.184113054255247	0.416214097133508	1	1	1
ENSG00000065809	-0.0379360393593854	0.112874293107253	0.22388081742874	0.875405278437476	0.552008940224467	0.332502473209587	0.562469421841363	0.569126251809825	0.386890754019482	1	1	1
ENSG00000065833	-0.243856296835712	-3.90428121426403	-3.66135662842619	0.629736245669578	0.0101251522267605	0.00486688128245902	0.481956363505525	0.0579836507555406	0.0268451292455005	1	1	1
ENSG00000065882	0.138849082388917	0.564335871571751	0.395637688363972	0.635211876147123	0.0883797310787073	0.0962082958823333	0.48386821637815	0.21688653504512	0.188501726358958	1	1	1
ENSG00000065883	-0.00310846618669019	-0.332644972280325	0.00978975766935832	0.988890474316034	0.275360717100279	0.969897952823046	0.589912473027791	0.404489065118972	0.610736244300845	1	1	1
ENSG00000065911	0.0799942901581534	0.0112268082920865	-0.228245698951214	0.707030039505673	0.959508361527094	0.222067718421517	0.508952571295501	0.694227914606552	0.310133117035105	1	1	1
ENSG00000066027	0.0939911230172705	0.593848007978299	0.338107521015718	0.640050247752111	0.0129729643537213	0.0484902304301513	0.485470798339948	0.0660111521486773	0.122270287332407	1	1	1
ENSG00000066044	0.17433647809358	0.194257411510132	0.0509614575716579	0.163060988720042	0.164427158217438	0.663318614116468	0.237643603353873	0.308528888077952	0.528634867718135	1	1	1
ENSG00000066084	-0.475489247853968	-0.150926100167622	-0.433652576578931	0.0134301125872961	0.500533613939679	0.0413773047271325	0.0530152918295228	0.546963724139984	0.111828538263595	1	1	1
ENSG00000066117	0.369690087034342	0.76296518259216	0.314632084319339	0.0220006045787296	0.00012677162468995	0.0560786505373455	0.0732125361143194	0.00305517564147083	0.135183971025355	1	0.416571558731175	1
ENSG00000066279	-0.0229238483485008	0.233577851543578	0.0968720958477631	0.910954364090275	0.315960636412201	0.652531475274626	0.571883421359588	0.440097302946029	0.525004926708494	1	1	1
ENSG00000066322	-0.0231122529974903	0.101188288529926	0.182785558685314	0.873798701139239	0.531969019160251	0.23191554228939	0.562178083047087	0.560964110753017	0.317432411886951	1	1	1
ENSG00000066455	-0.104510577686494	-0.547517248249965	-0.058685215148186	0.694202388392361	0.0493658988594199	0.798090815260602	0.504355143969243	0.150874738096684	0.565642280309362	1	1	1
ENSG00000066557	0.696532228564102	0.200675905191999	-0.501849485758002	0.00116218232698997	0.318346740952453	0.00946762241839953	0.0133313783532128	0.442621439057301	0.0421557832469105	1	1	1
ENSG00000066583	0.39570865656318	-0.277660017588772	-0.0540063397777888	0.106911148679853	0.279402620771179	0.806478237615899	0.185153982195881	0.408868793869358	0.567744472652929	1	1	1
ENSG00000066654	0.305387265130702	-0.172807062101428	-0.23516048604658	0.130088167007661	0.39618730176955	0.226041879729502	0.205720423164469	0.486266730452757	0.312554258029542	1	1	1
ENSG00000066777	-0.131825049986118	-0.017149509099994	0.0522302894098009	0.338040462515722	0.912249485685104	0.721203836857736	0.358260820400093	0.684464636676327	0.545728810015334	1	1	1
ENSG00000066926	-0.391680091922907	0.100306624159459	0.282574847144663	0.187451848265778	0.667356486426592	0.192446654230192	0.255089150992422	0.609750998383428	0.285560669666457	1	1	1
ENSG00000067057	-0.344174475481584	0.00987334914659691	0.197640783088487	0.028340959482834	0.954730090231609	0.289450968862575	0.0863541128895905	0.692863458515931	0.360126680825516	1	1	1
ENSG00000067167	0.0184263732889149	0.123755953435222	0.0924396062534809	0.89600236167751	0.403329260820573	0.513369301241003	0.566911685750008	0.491146245282358	0.471610000023332	1	1	1
ENSG00000067225	0.888190598689478	0.0243285999079303	-0.756620824395111	0.00513668103808189	0.916813412399566	0.00780756253041335	0.0314995196380915	0.684464636676327	0.0371150595212034	1	1	1
ENSG00000067248	0.230642835686833	-0.075942120303287	-0.251301818965916	0.284009327834883	0.753669066938974	0.307548163672106	0.322184897688618	0.643589634681451	0.372157088711537	1	1	1
ENSG00000067334	0.275517121341681	-0.826558994850861	-1.26649852054681	0.330615469129101	0.040544792317333	0.00220815880903739	0.353078154985608	0.134969498809564	0.0157881985606164	1	1	1
ENSG00000067369	0.0430319424562792	-0.0184159029850149	-0.03047895842844	0.791157712957457	0.913389508706037	0.844251616931149	0.533473965079921	0.684464636676327	0.578561342395036	1	1	1
ENSG00000067533	0.346770539676135	-0.348181607018161	-0.571214537328885	0.0730904443412101	0.218934578039079	0.0271741858485905	0.146636737339441	0.363881924402194	0.0856511580337169	1	1	1
ENSG00000067560	0.0335017558587101	-0.467283367225957	-0.467947895586919	0.772282879285712	0.00416775711022333	0.00241073798262219	0.530094899109037	0.0325933033295515	0.0165661303261723	1	1	1
ENSG00000067596	0.174150511872041	0.0905236776000493	-0.0677712475004122	0.202211685311334	0.584519707212624	0.651924467232273	0.265897068688924	0.582132321468796	0.525004926708494	1	1	1
ENSG00000067704	-0.0377334498998429	-0.111373197903429	-0.0434100023206064	0.815454949681498	0.499679830250428	0.741876418886882	0.542726221359182	0.546855010935913	0.549264834438287	1	1	1
ENSG00000067829	0.0688605356857178	0.102000769904343	0.14178951898141	0.652365847917	0.59471436633069	0.392271931168075	0.48966664546508	0.585603838171741	0.418858836359493	1	1	1
ENSG00000067900	0.154610650834935	0.139717192788889	0.0593586183869258	0.273761884254348	0.395750658411527	0.662967868745878	0.314030992537704	0.486266730452757	0.528634867718135	1	1	1
ENSG00000067955	0.646162187365014	0.107625009597608	-0.0310864626531358	0.00209529144482704	0.538200178419331	0.837563667476734	0.0184884548866806	0.564556352439902	0.576738898911003	1	1	1
ENSG00000067992	-0.796263913678841	-0.168012177227141	0.130061381620346	0.00114875925229099	0.410055688171723	0.414480682115874	0.0133313783532128	0.495662732627274	0.427007148380875	1	1	1
ENSG00000068079	0.354119023074164	-0.848200547474372	-1.23550031727357	0.118762926910641	0.0135119330166051	0.00113904355429337	0.195274104582693	0.0673728412274581	0.00988068464855796	1	1	1
ENSG00000068120	-0.00252362070765005	-0.0492139580227639	-0.137742955767298	0.986075492057038	0.773631396627956	0.394556000186081	0.589912473027791	0.65014950289097	0.419537082607609	1	1	1
ENSG00000068366	0.245439968664238	-0.355851448878368	-0.781903700253612	0.25734598497767	0.132977104067244	0.000413604152518635	0.305627687913135	0.272699228123086	0.005280199495336	1	1	1
ENSG00000068394	-0.0933830752550078	-0.066857442380526	-0.0776066017022108	0.75311890977259	0.859075114768664	0.772341751402831	0.523534268411202	0.673535383224119	0.557713596481043	1	1	1
ENSG00000068400	1.10198879861295	0.73010169309114	-0.18730488256543	0.0294712624921433	0.0972860207688711	0.565598593696234	0.0878758308264921	0.227378045750364	0.495104247680564	1	1	1
ENSG00000068654	0.15024971132933	0.366100170619765	0.225369332321445	0.249403705405714	0.0509945356223503	0.153822962433049	0.300774721590971	0.153220994096446	0.249789238067542	1	1	1
ENSG00000068724	0.203900420408783	0.685663237080865	0.978011196624474	0.250411145630816	0.017582765058002	9.14069509654238e-05	0.301058752071047	0.0786831955574746	0.00169790245117136	1	1	0.300363240872383
ENSG00000068784	0.0229463062720605	-0.113592751439878	-0.107710140816587	0.886896341374012	0.632494616896643	0.665505157713516	0.565562772953627	0.59815011045423	0.529320318166215	1	1	1
ENSG00000068793	0.316523719891638	0.238084962680133	0.00458572841425873	0.312606271999169	0.37576874038228	0.982396386950018	0.342700540439205	0.474080494566458	0.613895422374331	1	1	1
ENSG00000068796	-0.0942055570734423	-0.163510905523302	-0.0999574930207714	0.457248206295148	0.404957886571181	0.594276101052982	0.412225912725433	0.491582007972596	0.50303899437374	1	1	1
ENSG00000068878	-0.000588156988748696	0.0844910361890155	0.101526888596272	0.996747890416804	0.617511999623218	0.524459885004886	0.592417046486707	0.595954261708897	0.478029417569923	1	1	1
ENSG00000069248	-0.211159506690252	1.06335317398546	1.11622960484396	0.208538659925723	2.71203359493979e-05	8.82252493588952e-05	0.271289757542065	0.00102860963866534	0.00168999788138594	1	0.0891174239297216	0.28990816939333
ENSG00000069275	0.54373444109392	0.237530474680683	-0.281099641557174	0.00713560042677794	0.245763305548009	0.145176601342325	0.0379151615159194	0.38653580283378	0.241545727315155	1	1	1
ENSG00000069329	-0.0365356693468125	-0.0421623312430912	-0.0898435955203585	0.826104563567451	0.8440347173792	0.633460216406053	0.546880615380195	0.668748496810442	0.518608936347737	1	1	1
ENSG00000069345	0.0127069273217352	-0.125030990429549	-0.314994825081455	0.936521931679357	0.452747566640743	0.0264201647545407	0.577022422503564	0.522763016420791	0.0836642760095156	1	1	1
ENSG00000069424	0.178709164314459	-0.225474714656185	-0.565546540786037	0.368253980857705	0.315198278977671	0.0372967561612537	0.372752754787189	0.439404301084805	0.104856758720162	1	1	1
ENSG00000069849	0.672522621642765	0.297857120909515	-0.101918722262956	0.00440628855936363	0.171897090892955	0.552602469957698	0.0288265866291084	0.317476033836173	0.49025199185926	1	1	1
ENSG00000069974	-0.119977661503105	-0.283581696097271	-0.00344561106399167	0.589590377597744	0.26487735471645	0.988049204760263	0.468003726860733	0.397244016000107	0.614824969932922	1	1	1
ENSG00000069998	0.172776681128132	0.345167977331784	0.499388659356816	0.467304618978764	0.299787315858088	0.0428796445904196	0.416867816926181	0.427658258703179	0.113037623174321	1	1	1
ENSG00000070010	0.524785687456196	-0.0130703954569846	-0.476270163610893	0.0234686393358856	0.94659491841883	0.0391336578255084	0.0766804364372135	0.690386177831002	0.107635776130805	1	1	1
ENSG00000070061	0.0305522161509792	0.782173260120311	0.460008911457635	0.84232975540997	0.000304707458476461	0.0123720199043198	0.550836810830366	0.00530049956790112	0.0503271838854557	1	1	1
ENSG00000070081	-0.0257383575012313	-0.278256708420212	-0.163637280918798	0.896709442114777	0.142323491282064	0.317553879260301	0.566911685750008	0.283919311980212	0.378345300201996	1	1	1
ENSG00000070087	-1.19863215856953	-0.485686636270819	1.21763438804262	0.0336610383282033	0.397596795791635	0.0463695945400854	0.0940931549284719	0.487479475557774	0.118667733856896	1	1	1
ENSG00000070190	-0.43160349541956	-0.80115233185407	-0.520134383622397	0.126180563113337	0.0156006173678953	0.0577176610353962	0.202019654845368	0.07411776451028	0.137139964329453	1	1	1
ENSG00000070366	0.0126217192959094	0.529226794817898	0.166508372866476	0.963381884156284	0.0437508426196892	0.496061256602682	0.584751093522477	0.140390110747029	0.466227330799426	1	1	1
ENSG00000070367	-0.545617743156814	0.163122755560652	0.281904614000444	0.011198196340172	0.472333560702819	0.362651864630375	0.0479937995137528	0.531214187889301	0.403474854074689	1	1	1
ENSG00000070501	0.179479694750781	-0.5846544418562	-1.07010995484208	0.343550411875943	0.0368788696683713	7.58881649002402e-05	0.361200034670124	0.127537189804708	0.00152515942348186	1	1	0.249368509862189
ENSG00000070669	0.509977538367405	0.937817270915209	0.471351855102926	0.0549541127807287	0.00251685915370651	0.03677765027728	0.123633610864836	0.0234797025826969	0.103973364996475	1	1	1
ENSG00000070756	-0.149353603814871	0.515648889150175	0.719038573835804	0.426794099663386	0.0131541919826296	0.000163789594614176	0.400209527584689	0.0665937291697412	0.00263862898092644	1	1	0.538212607902181
ENSG00000070761	0.811700278320387	0.100786411947656	-0.168504550032412	0.000276842944844318	0.578772656025948	0.337976994608419	0.00594509381365189	0.579419916133897	0.389574344884171	0.909705916758429	1	1
ENSG00000070770	0.437577359985978	-0.0299409268873104	-0.0656439729434747	0.013621783679881	0.84850661495206	0.648747175532409	0.0536632822339092	0.670225921284911	0.524154200396153	1	1	1
ENSG00000070785	0.635124833923344	0.519769136743071	-0.160668282406946	0.00218653223730763	0.0118328926587792	0.334749216233589	0.0190351506494697	0.0632257043529384	0.387835922510065	1	1	1
ENSG00000070814	0.283036869907152	0.0485530768605532	-0.181887563213939	0.104089664229456	0.794810743298091	0.312438889685474	0.182091148681942	0.656970985676922	0.375267493417537	1	1	1
ENSG00000070882	0.170944297416691	0.248987480296511	0.0804534799231808	0.465880005964627	0.318984273665329	0.700086052813376	0.416273207952223	0.443146454799536	0.540118001141707	1	1	1
ENSG00000071082	8.55529631553173	-0.212933262988191	-8.65029754476665	6.95017189125124e-10	0.87118501698372	3.33902917099674e-08	3.38831677713773e-07	0.676819154433116	4.84121915287374e-06	2.28382648346516e-06	1	0.000109720498558953
ENSG00000071127	-0.0123592023273306	-0.0341964686789186	-0.0223194877729402	0.924112717361957	0.821429856591051	0.858639791138257	0.574919392353972	0.665350972161819	0.582159550802519	1	1	1
ENSG00000071462	-0.142568351551954	0.17061950430038	0.00329885365473545	0.397906232081749	0.399670243960493	0.983595862036183	0.388553770939881	0.488791598256275	0.614321757793832	1	1	1
ENSG00000071537	-0.113242798592105	-0.837868491535331	-0.0812883883650866	0.493026260786615	0.000252475991125533	0.544917894318595	0.428827764409203	0.00485902910741882	0.488253567861124	1	0.829636106838501	1
ENSG00000071539	0.493150188237288	0.0763603163665858	-0.024254838326415	0.0278371277259795	0.783716776453333	0.922781450272414	0.0856216545941469	0.653168213095847	0.59939263090641	1	1	1
ENSG00000071626	0.0730026709147596	0.197920575558428	0.216405072614	0.608077688433669	0.209659043499351	0.103381375943522	0.474799927667561	0.354319873005964	0.197411118323582	1	1	1
ENSG00000071794	0.417259888161401	0.638823017756579	0.150616937522362	0.109814140668748	0.0706511428207802	0.399772673784649	0.187079118003145	0.188968076899422	0.421108449358034	1	1	1
ENSG00000071859	-0.0931800905923919	-0.269171981785314	-0.547707654378261	0.641865243092615	0.383556836528943	0.0382443742619725	0.485470798339948	0.4781202256075	0.106342597646798	1	1	1
ENSG00000071894	0.0746164625870008	0.642944084782526	0.77042527500691	0.582788976790473	0.00545893382537642	0.000613235087470214	0.46606314975446	0.0380412786083608	0.00680202887832638	1	1	1
ENSG00000072042	0.106819849312359	0.0242582657052113	-0.865924437791159	0.61529386780209	0.916519666693116	0.00293052093866469	0.477600991273315	0.684464636676327	0.0188841238570431	1	1	1
ENSG00000072062	0.00741385668584327	-0.039876597018266	-0.0941146328231311	0.968275692131422	0.834676067251694	0.630988347296888	0.586219567343232	0.667234407811759	0.518126061739743	1	1	1
ENSG00000072210	0.784176072165775	0.437608644867734	-0.238705163702496	0.0366097375468142	0.192349738575634	0.291625857981956	0.0986067173203096	0.33893173431884	0.361465499680468	1	1	1
ENSG00000072274	-0.0288449701912222	-0.858568061134051	-0.830285218174998	0.873249914206091	0.000454414115182418	1.70366052005286e-05	0.562178083047087	0.00710355025612079	0.000596235226190207	1	1	0.055982284688937
ENSG00000072501	0.737346837173722	0.565999355326092	-0.138204614115685	0.0172245246581936	0.0496547054063697	0.445363617377642	0.0623170565991876	0.150959730722498	0.445768473639014	1	1	1
ENSG00000072506	0.181055741397629	0.372533046455187	0.250182062246533	0.252130483500188	0.0919847038924186	0.156338133829254	0.302194291059191	0.220991050895721	0.25225910334748	1	1	1
ENSG00000072756	0.0249353801172987	-0.719965125964792	-0.699565445666999	0.891066650396219	0.0124310030051586	0.00630313997245733	0.566711735039737	0.064402818757708	0.032066135326348	1	1	1
ENSG00000072778	0.0189387512482004	-0.0364213844742117	-0.379301663597423	0.895557838862844	0.803573447849137	0.0212765666052346	0.566911685750008	0.659589216607962	0.073699831763486	1	1	1
ENSG00000072786	0.0703937489196024	-0.0764589767559009	-0.0288873871267387	0.614588303622724	0.652146223100631	0.834059184793799	0.477600991273315	0.604001349546222	0.57600908979719	1	1	1
ENSG00000072818	0.015283670904609	0.232899289324488	0.422652546828095	0.912903547912044	0.158856565714163	0.00456260243256624	0.572148681216186	0.303240992342812	0.0257976855225075	1	1	1
ENSG00000072958	-0.184081000090264	0.0984793355925253	0.0368612281336571	0.17489236687783	0.528268174095338	0.789508254358292	0.245713965527906	0.560114087951949	0.562599448322366	1	1	1
ENSG00000073050	0.280914952371724	0.77825346779606	0.182560973254062	0.200041276573476	0.00129974923845932	0.24592153316812	0.264469776912624	0.0148607855429572	0.329548625360958	1	1	1
ENSG00000073060	-0.23627914008585	-0.683532954358561	-0.12978557854938	0.31053187425848	0.0256379392475059	0.495033095938169	0.341350875369059	0.100705497414265	0.466227330799426	1	1	1
ENSG00000073111	0.778193217407623	0.737555935838744	0.0176449706916771	0.00154529912612507	0.00308700220899226	0.890195650676352	0.0156136234665415	0.0265699386539343	0.58877741823651	1	1	1
ENSG00000073536	-0.207215142584069	0.152219893702541	0.460025929522781	0.357128372352167	0.414320484802677	0.0805700185728241	0.368867860138443	0.497956071420043	0.167737981778666	1	1	1
ENSG00000073584	-0.0397965062582684	-0.302211089722846	-0.0135717528275601	0.88712238803612	0.323604649123191	0.95623796702043	0.565562772953627	0.445914297051141	0.606946049464934	1	1	1
ENSG00000073861	1.76799285834252	1.74895441033563	1.54447943949125	0.0810026948082281	0.112371067867947	0.00674720947943923	0.155319851341108	0.246426499544636	0.0338057864795087	1	1	1
ENSG00000073921	-0.209238168792355	0.845490686860456	1.13773252509562	0.392978356788794	0.0102604656470631	0.000383412697585145	0.385651643857193	0.058325439637491	0.00495711968028626	1	1	1
ENSG00000073969	-0.0768897724581913	0.644266351464838	0.375945761272949	0.729786948419127	0.00645846237509973	0.100898405970737	0.517051029280686	0.0423525891588474	0.194048316483569	1	1	1
ENSG00000074054	0.19397074911935	1.02791314001815	1.08245755421253	0.27444428667395	0.0176488559108658	0.00677833280377332	0.314443839271699	0.0787749535632851	0.0338057864795087	1	1	1
ENSG00000074071	-0.558322948072135	0.0234465762338961	0.0263563993855458	0.012856742099541	0.908716791620912	0.875875784373761	0.0516937032585015	0.684464636676327	0.586052749259576	1	1	1
ENSG00000074201	1.51079175625774	0.23554647596197	0.10382852319764	1.08494728976828e-06	0.335514111509023	0.486435551599784	0.000111353402075662	0.450255357557361	0.460535478152669	0.00356513679417857	1	1
ENSG00000074266	-0.107301706941843	-0.573158490987774	-0.578443050305613	0.618608484824026	0.0498678278336021	0.00264687603841369	0.478510507348301	0.151012345309909	0.0175521341119356	1	1	1
ENSG00000074319	-0.0927680336149489	0.0152856644519461	0.089974188977759	0.583389545491906	0.924930982871409	0.528352512474174	0.46606314975446	0.686645104738781	0.480263464686506	1	1	1
ENSG00000074356	-0.134106610533638	-0.0543525509449326	0.0432131327552301	0.362046670125967	0.76504361709904	0.804092267394174	0.369779208051162	0.646927276368936	0.567280686136395	1	1	1
ENSG00000074370	-0.137751110324553	0.0324414498702966	0.0475522535259115	0.578664895338303	0.902955742736244	0.801820486436944	0.464375517374904	0.684464636676327	0.567051852008388	1	1	1
ENSG00000074582	0.0660322819958892	-0.000348839458494256	0.00999494125347408	0.754260506646486	0.998495111481618	0.954192479128678	0.523780348337132	0.703361778581952	0.606335029001453	1	1	1
ENSG00000074695	-0.0609371833675482	0.00119720673534116	0.0999240277458615	0.76134844707297	0.995719054177169	0.500834059153678	0.525608001848823	0.702341504878241	0.466979688927668	1	1	1
ENSG00000074696	-0.065033008627471	0.192964520345265	0.161450332084192	0.676341392700843	0.268908765136589	0.305370561845209	0.499019200610866	0.40025647618158	0.370883604897284	1	1	1
ENSG00000074755	-0.0059031931991412	-0.0755290306632132	-0.0516534649156222	0.968651486715472	0.652518541854334	0.748372860692903	0.586219567343232	0.604104346559159	0.549416596169515	1	1	1
ENSG00000074800	0.0792685059717006	0.134967747273328	0.202978550717362	0.607850610641615	0.439784754903661	0.222304662881087	0.474799927667561	0.515440312675285	0.310133117035105	1	1	1
ENSG00000074842	0.0203763525490902	0.025440119384331	-0.0429925250451805	0.920977490319183	0.896936390829382	0.799864265172355	0.574157078183266	0.684464636676327	0.566149006727038	1	1	1
ENSG00000075142	0.137274429551332	0.384688630528238	0.182585295773858	0.388637822173002	0.0326145811150157	0.237465941265549	0.383924977333661	0.118456182456529	0.322636350984007	1	1	1
ENSG00000075151	-0.0765626967602408	0.309167735906786	0.416584001093966	0.705458453291809	0.0925493485753399	0.0416443365145866	0.508384266391633	0.221886772206899	0.112033381424499	1	1	1
ENSG00000075188	0.852773947714234	0.481126094065373	-0.269331482749114	8.26459715838559e-05	0.0434116741876535	0.14179186694925	0.00268607967747219	0.139689255956851	0.239049257525243	0.271574662624551	1	1
ENSG00000075234	-0.154578529451581	-0.125184325093036	0.132818154149761	0.439840198789725	0.553133801599861	0.555365570153759	0.405110443775337	0.569524597625939	0.490772842174596	1	1	1
ENSG00000075239	-0.11777026152712	-0.219272229740876	-0.0886844219059131	0.461983785070763	0.208916511263085	0.490670257687456	0.413845733189624	0.353961645010657	0.463032940949478	1	1	1
ENSG00000075292	0.793116818390272	-0.0849531044949916	-0.0516631502197446	0.00266924026459163	0.695541814607928	0.803081128447323	0.0216882683196946	0.620591877192439	0.567175980145328	1	1	1
ENSG00000075336	0.203818730087117	-0.944389388564344	-1.11269945094524	0.326006521598231	0.00964311371806796	0.000475578121048514	0.351448670763658	0.0560024767263482	0.00574612607038232	1	1	1
ENSG00000075415	0.177076938983159	0.18736418123697	-0.0199608654797949	0.229153950337924	0.203464624205527	0.884080005671363	0.285957991398265	0.349311492911293	0.587604483962782	1	1	1
ENSG00000075539	0.146752393860144	0.0403643207246662	-0.0424899978768972	0.531914410220376	0.865111195858913	0.82237370170187	0.443464193142155	0.675111961971977	0.572407131039115	1	1	1
ENSG00000075711	-0.493030289846251	0.146675351192838	0.485504314307974	0.0176386121044312	0.562896156751217	0.0403519882466073	0.0633451008484707	0.574521240232677	0.109796545478817	1	1	1
ENSG00000075785	0.134151357515224	-0.165045065004202	-0.155220253260603	0.347972547760747	0.253708833728751	0.261574904256668	0.363453718798351	0.391186147546502	0.340138456955971	1	1	1
ENSG00000075856	0.0897628009856051	0.312624490548558	0.109905102607692	0.584830863052227	0.0634289478375852	0.46521960226081	0.46606314975446	0.175326437749374	0.451795404092517	1	1	1
ENSG00000075884	0.0444056046252264	0.163633004147029	0.235041240935032	0.781675287816078	0.385657899567252	0.171259635916764	0.532134653224933	0.480221811374878	0.267673570276101	1	1	1
ENSG00000075914	0.601584277834989	0.0445538216065812	-0.537105189413459	0.00276355676329214	0.82110895582791	0.0113127044087977	0.0219963568592697	0.665350972161819	0.0476165540004179	1	1	1
ENSG00000076003	0.391672722212978	0.863370963162318	0.508423952995309	0.0218084779905116	0.000130137722978979	0.00449218686546765	0.0728217249592448	0.00308368715633677	0.0256135857251076	1	0.427632557708926	1
ENSG00000076053	-0.313468953441211	0.634856060664163	1.03482898497474	0.459680380254183	0.0851805108180165	0.0298281076136356	0.413090003906448	0.2128210654575	0.0910474031016013	1	1	1
ENSG00000076108	-0.383061549243786	-0.259862133448149	0.090915883892937	0.0159108638505451	0.205951092626372	0.550539092933419	0.0592121627751617	0.351909341658535	0.489605185109436	1	1	1
ENSG00000076201	-0.0251343968565908	-0.0359334809100944	-0.0318767628532431	0.901549849485183	0.866240347024736	0.85849826434963	0.568405507143268	0.675242658519782	0.582159550802519	1	1	1
ENSG00000076242	0.586610756524388	-0.0539530365193938	-0.236330324598111	0.00283882888956343	0.809542350581966	0.324595441465163	0.0221435710182399	0.661904468850052	0.383514529716089	1	1	1
ENSG00000076513	-0.44406182052728	-0.200130005803614	0.305042158745154	0.0523539533633443	0.352635688517714	0.226734455378196	0.120251428281938	0.461311614554477	0.312659966710782	1	1	1
ENSG00000076554	0.0794525699974425	0.91267375849138	0.854263400865913	0.79002000329114	0.00680618193910577	0.00192034374580102	0.533473965079921	0.0434817154744165	0.0144079984720841	1	1	1
ENSG00000076662	0.482885075425723	-0.619277864207652	-0.679741030366777	0.0239341826423177	0.0124667841757456	0.00768565235163209	0.0772715387449478	0.064402818757708	0.0368810208650426	1	1	1
ENSG00000076685	0.147438499506592	-0.220264102007472	-0.477697850842073	0.546912207907979	0.369029113794936	0.0446285740839814	0.45114754376107	0.470143185620774	0.115400029413835	1	1	1
ENSG00000076924	0.211579673381897	-0.203383573383014	-0.337304533004467	0.155065088634016	0.248920174944161	0.0613015802112943	0.230144211414076	0.38859232804979	0.142371415305086	1	1	1
ENSG00000076944	-0.552785975720967	-0.277718337313693	-0.0868899337293567	0.000373799409493177	0.108417029548918	0.511268392784087	0.00676859775408755	0.24141670393425	0.471278370194212	1	1	1
ENSG00000077097	0.299421894493441	0.39642620953357	-0.0763764934123591	0.0787861749495481	0.0204968929650555	0.590376169661701	0.153324533966243	0.0871714947797734	0.500985670907864	1	1	1
ENSG00000077147	0.205285806693845	0.0958882938499099	-0.0671332140889298	0.14701417545105	0.626189524008218	0.701443172384468	0.22294621818027	0.595954261708897	0.540554250811743	1	1	1
ENSG00000077150	-0.182770803237961	-0.240847836102758	-0.197147092085159	0.211963918625843	0.262702472420592	0.262913395623101	0.273233653216757	0.39492161098618	0.341005149757413	1	1	1
ENSG00000077232	-0.294282646778848	-0.245680844215164	0.0663091891085608	0.145621981243977	0.226090917418463	0.693887434142127	0.221483487823239	0.370014897971065	0.538639028416469	1	1	1
ENSG00000077235	-0.0824156618627466	-0.0958044978219583	0.104346323789381	0.560670150824173	0.51637123084426	0.411632516585562	0.456510078133371	0.554370514266406	0.426627965842444	1	1	1
ENSG00000077312	0.454138815521296	0.752663847056267	0.303177443301947	0.00641994168039404	0.000180486469550398	0.0376156474187265	0.0357693864173048	0.00383273008951899	0.105170632447582	1	0.593078538942609	1
ENSG00000077348	0.272611357096912	0.262252738786898	-0.137447122267764	0.150359621380908	0.173742360960477	0.333482474581571	0.226592431096273	0.319547844116311	0.386890754019482	1	1	1
ENSG00000077380	-0.522645669372926	-0.289255639241643	0.153639945464428	0.0509615394444047	0.261584093434624	0.50292188350568	0.118873407819897	0.394265078214312	0.467851851321028	1	1	1
ENSG00000077420	0.127177614917432	0.347309709619463	-0.0827492492722966	0.491639984904448	0.0662133567451703	0.58325900012941	0.428249731478234	0.179379617788202	0.498305177250498	1	1	1
ENSG00000077514	0.475094552257587	0.24405150890988	-0.217069630070494	0.0166717379835845	0.311326322250263	0.353820920505442	0.0609349441882986	0.436268772222208	0.399666729033333	1	1	1
ENSG00000077549	0.163448390636757	0.0156668131252748	0.0231209859305253	0.234390596449803	0.916106461968163	0.863209134598603	0.289368470401024	0.684464636676327	0.583230414314313	1	1	1
ENSG00000077809	0.210046435319685	0.205666311173674	-0.0681899118016628	0.290436191462592	0.468566931968849	0.799903202178099	0.326437246455458	0.53062612578054	0.566149006727038	1	1	1
ENSG00000078061	-0.75278772524	-0.0152524598833975	0.653019341082059	0.000364247752389252	0.934014268251903	0.00227993713753577	0.00676481669952191	0.687304356819934	0.0160784357355854	1	1	1
ENSG00000078070	-0.0082394501322048	-0.640708335669378	-0.436697988435586	0.963459173854014	0.0141805652374283	0.0628943527206832	0.584751093522477	0.069215053689748	0.144255023701387	1	1	1
ENSG00000078140	0.375583455393432	0.129223865257839	-0.238194170965754	0.0335713550318935	0.446030422147654	0.118153838597754	0.0940931549284719	0.519545693237513	0.214520399607555	1	1	1
ENSG00000078142	-0.27491686293375	0.122565612866657	0.195994163837993	0.112482073106317	0.54229507470678	0.350492360655274	0.189582569395863	0.566203176164967	0.397654491575129	1	1	1
ENSG00000078237	0.461999772880193	-0.102313239065712	-0.346576222052685	0.053520409406986	0.64250579240693	0.224124582122505	0.122210918485062	0.600057874921749	0.311543731159634	1	1	1
ENSG00000078369	-0.25251312655715	-0.0358753537472168	0.0751713737134648	0.0834169847944196	0.829252197203437	0.553894609968668	0.158141211775408	0.665930233128474	0.490628005723554	1	1	1
ENSG00000078618	0.0492779634780185	-0.112880195401708	-0.453346297217887	0.754497547230635	0.5603990401607	0.00624757190786746	0.523780348337132	0.573403489136174	0.0318633002962779	1	1	1
ENSG00000078668	0.6169737126889	0.198968715019252	0.0990322352667979	0.000851480485279242	0.36772880988371	0.554632638882234	0.0114513093918359	0.469721746190015	0.490766121474968	1	1	1
ENSG00000078674	0.575219666780643	-0.251685130628661	-0.485660520632781	0.00410311795996499	0.308516740250042	0.0357283912179429	0.0276862803165524	0.435456858915312	0.102578563419181	1	1	1
ENSG00000078808	0.14426955995197	0.575534341571571	0.500516250057481	0.513639993324909	0.0569758619749004	0.0710663054695093	0.43796767049968	0.164466696587817	0.155445561987609	1	1	1
ENSG00000078902	-0.192873073354141	0.00353413642092127	0.132125695853298	0.342558595099117	0.98482412387916	0.443560850308464	0.360891706566482	0.699612499772936	0.444841467114066	1	1	1
ENSG00000079134	0.412827919833212	0.522655687485504	0.207799061599729	0.0551653507591909	0.0420307213067481	0.387356717742384	0.123633610864836	0.137541193634757	0.416795813275108	1	1	1
ENSG00000079246	0.531347645704774	0.47826182234676	0.0843704717384629	0.000653186416653835	0.0121251293139567	0.50635176135384	0.010029559881493	0.0632305135875332	0.468893638228807	1	1	1
ENSG00000079332	-0.158918955643822	0.122604115537503	0.152525052311555	0.383038176386149	0.50274823234043	0.458914209930199	0.381875382403139	0.547517866357675	0.450649133620724	1	1	1
ENSG00000079739	0.132634598466889	-0.177593801310531	-0.0952073635218284	0.41809641195138	0.365637619895186	0.56240866959353	0.396939623192688	0.469711821851102	0.494199830484671	1	1	1
ENSG00000079785	0.132946901504568	0.164846592423929	-0.0729680474372032	0.472343764611231	0.371117387604214	0.627428063013997	0.419409487996764	0.471764518094898	0.516665640789303	1	1	1
ENSG00000079805	-0.176557799553475	-0.0895382002962875	-0.043768096990379	0.150751231420722	0.543917587606339	0.736183264519021	0.227007158110381	0.566996575077863	0.548783271560466	1	1	1
ENSG00000079819	0.551728753151046	0.655144113712061	-0.17879124653831	0.0338724562796785	0.0171511916651723	0.327826008910899	0.0940931549284719	0.0779582133707868	0.384867269249977	1	1	1
ENSG00000079950	0.0549342390624009	-0.00947337100644783	-0.029255495148937	0.781803690284111	0.962418832974305	0.882934263835286	0.532134653224933	0.695172420081011	0.587443929538034	1	1	1
ENSG00000079999	-0.261743065732066	-0.0861766211952634	0.156446249908355	0.10905290235317	0.617344957462521	0.339225467739627	0.187036004147304	0.595954261708897	0.39034842770367	1	1	1
ENSG00000080345	0.505327774874719	-0.126561678963805	-0.451796089804699	0.01156999790151	0.411415552062056	0.0368822639543607	0.0489418978939072	0.496269358822116	0.104124096613015	1	1	1
ENSG00000080371	-0.0988518427920371	-0.182623510387178	-0.283216074435439	0.51125069451797	0.322516047251812	0.0938783540423365	0.437267818484528	0.445914297051141	0.186174246805014	1	1	1
ENSG00000080503	-0.76614517275826	-0.0717702284565228	0.14417601794745	0.000425537287514597	0.714304648257971	0.478933899953368	0.00727915926141751	0.630102720322843	0.457229284630497	1	1	1
ENSG00000080603	0.0496696544434618	0.093116970096562	0.244585258413918	0.712199735228565	0.560418679242201	0.108371368004877	0.510412989184679	0.573403489136174	0.202496116237549	1	1	1
ENSG00000080608	0.483962941317006	0.548093112753386	0.184378096899229	0.0370468059780082	0.0480652268497337	0.305731245824258	0.0990095967683585	0.149128285942106	0.370883604897284	1	1	1
ENSG00000080819	-0.0363689412209792	0.0870611879350991	0.319067308406181	0.802558322302842	0.647133499152883	0.0886199312697852	0.537677338089114	0.601996454429752	0.179007496557136	1	1	1
ENSG00000080824	0.362796542339981	0.543093989580803	0.534467430999071	0.0707857913686959	0.0406582927430891	0.0115312050171481	0.143788221014742	0.135124477647997	0.0480627147564504	1	1	1
ENSG00000081154	0.1203473665145	-0.864924081060205	-1.05531202341881	0.532798068408664	0.00278978336945837	2.52785450959821e-05	0.443722067104072	0.0251143948108977	0.000789407563472603	1	1	0.0830652991853971
ENSG00000081177	0.566530296073294	0.0742258195679059	-0.0329166523634709	0.122891263352323	0.838013577140139	0.896269184400955	0.199372379911078	0.667490205841969	0.590294036276002	1	1	1
ENSG00000081237	-0.234363655706218	0.116367141147694	0.322454477084202	0.252649028573187	0.545960884441228	0.0945446185552781	0.302444018827992	0.566996575077863	0.186502219457967	1	1	1
ENSG00000081307	0.23909584797408	0.216712102860295	0.104712557297528	0.252291205254129	0.363551501869879	0.553993134646802	0.302201184865843	0.468583346645168	0.490628005723554	1	1	1
ENSG00000081760	-0.32722513366592	0.161027204199673	0.510663106499414	0.230346784566038	0.543849323062174	0.0529414325855412	0.286656378351572	0.566996575077863	0.129629463536156	1	1	1
ENSG00000082068	0.429527220996733	0.190266137587505	-0.203006841586892	0.0355165938002617	0.461208466984557	0.421693292837479	0.096596325105113	0.528763500837553	0.430784061097099	1	1	1
ENSG00000082153	-1.16317343457644	0.182906183782755	1.72958972566452	0.000357802005116093	0.309950748163786	1.56609093358524e-08	0.00671147692738146	0.435491299833967	2.5178610884389e-06	1	1	5.14617480776108e-05
ENSG00000082212	0.225245174522344	-1.2167269637937	-0.13590576717973	0.5207297204694	0.0728178300669587	0.806650868253733	0.440437753683518	0.19364390858955	0.567744472652929	1	1	1
ENSG00000082515	0.498365214358283	0.0402950776874667	-0.0941308039700849	0.00193540947704	0.825849228501344	0.559959331544591	0.0178485408351604	0.665350972161819	0.49286685425773	1	1	1
ENSG00000082516	-0.0524277132567976	0.166869685952282	0.0698839532045489	0.739195838990393	0.375389511124657	0.696694855881266	0.52129380052847	0.474069509577181	0.538669766833772	1	1	1
ENSG00000082701	-0.372991228093287	-0.378257861979789	-0.222462455825256	0.0572938994354534	0.139051770453008	0.307420398445989	0.126530763812543	0.279882116929133	0.372157088711537	1	1	1
ENSG00000082898	0.183974935780826	-0.124611310079879	-0.225942625020409	0.187008633659196	0.434193839717982	0.186904369458438	0.254841689270158	0.510958353356089	0.281862279451028	1	1	1
ENSG00000083123	0.389018485982626	0.79239326516797	0.456866716386603	0.1216360324835	0.00489282731818791	0.018955453430624	0.19832593850518	0.0362819528108385	0.0688311356268904	1	1	1
ENSG00000083223	-0.0116248723956297	0.142180247062168	-0.125999349729829	0.935934856435895	0.457274389422237	0.465419159660235	0.577022422503564	0.526339763161653	0.451795404092517	1	1	1
ENSG00000083312	0.211351146742231	-0.215327522283099	-0.183517962086071	0.170809379943701	0.261365081185031	0.309433003577029	0.243316102512381	0.394265078214312	0.373371779543427	1	1	1
ENSG00000083520	0.296192408430581	-0.396348915028089	-0.698931898319914	0.105258967842892	0.0402230010044815	0.00254542088352421	0.183597073922355	0.134671705964859	0.0171654689479051	1	1	1
ENSG00000083535	0.10749616148383	-0.222411957564111	-0.128315646284599	0.586832076150439	0.329106985333305	0.624077781346359	0.467085313206814	0.447801878900386	0.5143240994413	1	1	1
ENSG00000083642	0.395779664575157	-0.182729868392873	-0.119225325507653	0.0291363248391986	0.310169721890078	0.546287524206869	0.0874810681511673	0.435491299833967	0.488923371029866	1	1	1
ENSG00000083720	0.00275798311718614	-0.186708063088149	-0.166570394647137	0.991648217146258	0.555831853550998	0.362757814506701	0.59113180366182	0.570525262620868	0.403474854074689	1	1	1
ENSG00000083799	0.0926201169462426	-0.505806159569274	-0.378933963762774	0.608211498368889	0.0551166990689007	0.205064740159503	0.474799927667561	0.160803453681596	0.296052161741862	1	1	1
ENSG00000083845	-0.0258403944178904	-0.0749754180628211	0.136576054573115	0.887812166339521	0.660935220684408	0.364971515718951	0.565595850286658	0.607729814279472	0.404165344138392	1	1	1
ENSG00000083896	0.295070877256594	0.00848143237161603	-0.102182389355425	0.060621939275615	0.956805807734529	0.467549643984174	0.13022315456114	0.693499703483346	0.452145129808326	1	1	1
ENSG00000084070	0.0748319516559852	-0.0246079457803838	-0.0520793650187828	0.691525983271397	0.910609822788877	0.779052871393161	0.503785265999809	0.684464636676327	0.560764341599208	1	1	1
ENSG00000084072	0.120639701168311	-0.083494900397421	-0.198992107965138	0.406198494834351	0.647379510361817	0.21176780718555	0.392912851319337	0.601996454429752	0.301549131531709	1	1	1
ENSG00000084073	0.416153565149321	0.47927403370085	-0.0661951075911406	0.0232292063257329	0.0125865465688283	0.702830749685751	0.0763885260058826	0.0645872016409133	0.541007380154829	1	1	1
ENSG00000084207	0.852635563864859	0.637915180937234	0.036055022917988	0.03162868054032	0.141264118904671	0.82104739032306	0.0910603612808267	0.282477503082475	0.572320654719857	1	1	1
ENSG00000084463	0.358196643895759	0.242077217237375	0.123328985273725	0.0970127472504202	0.22244424006273	0.464259918332061	0.173879490832637	0.36655522671355	0.451795404092517	1	1	1
ENSG00000084623	0.254356662852144	-0.0583485141499363	-0.388260628164247	0.0492176583524801	0.669964491355115	0.00383763031749122	0.116414267615253	0.610446662729068	0.0231151012862546	1	1	1
ENSG00000084652	0.208649255710359	-0.22143978962429	-0.573185382546736	0.1948420597919	0.260325207362536	0.00349599338177711	0.260532958454129	0.394265078214312	0.02137641415434	1	1	1
ENSG00000084731	-2.39892441129136	-0.980011484082475	2.07033595880837	0.00842790485545605	0.102556123132258	0.0239647870177674	0.0415023692498196	0.234117632875892	0.0782070229406925	1	1	1
ENSG00000084733	-0.0924615374335719	0.176813429949071	0.301670414896164	0.57464214152142	0.305646529071811	0.0660852560958622	0.462564005418751	0.432951858659694	0.148552304096404	1	1	1
ENSG00000084754	1.62225181064745	0.553686293727659	-0.0602520468369688	2.08456515787117e-06	0.0605709743925908	0.679206121736065	0.000193572933514476	0.170966394517853	0.533545728671933	0.00684988110876466	1	1
ENSG00000084774	0.34869688590002	0.811061756545305	0.174125394267167	0.12238899117874	0.000338759426843199	0.287559686059514	0.199089350221307	0.00576285696744498	0.358318706541225	1	1	1
ENSG00000085224	0.731933872335897	0.908029282300053	0.218766622939752	0.0123560739618207	0.000811171451746439	0.301727805505308	0.0506199833984038	0.0108268936705975	0.369397007706557	1	1	1
ENSG00000085231	-0.618897976919938	0.00483050127155322	0.226138659888257	0.0385173720168857	0.984994612434448	0.482373460764867	0.100550561053663	0.699612499772936	0.458405914107392	1	1	1
ENSG00000085365	0.421030492626151	0.244466971436029	-0.0560877900427079	0.579330773555774	0.700598755499831	0.856633756000034	0.464580235259307	0.623660791632068	0.582045141654004	1	1	1
ENSG00000085377	0.0125545620583057	0.257983861955154	0.143325664552051	0.931290719771285	0.260021187333877	0.497950695460712	0.57691993025969	0.394265078214312	0.466227330799426	1	1	1
ENSG00000085415	0.212519278000361	0.315478883951518	-0.592561326228564	0.247160467658701	0.129059707883666	0.00108720556073752	0.299365386210691	0.26900048226535	0.009615104845168	1	1	1
ENSG00000085449	-0.650954280595557	-0.0187811162379361	0.277852734781479	0.000374864236608182	0.912609330330306	0.152780591635409	0.00676859775408755	0.684464636676327	0.248693422572471	1	1	1
ENSG00000085511	0.513163588340041	0.523947209528382	0.0625984472297152	0.107902746654283	0.117647415719476	0.743358579558481	0.186374722432126	0.253433178254011	0.549264834438287	1	1	1
ENSG00000085662	-0.0647081028670283	0.0791754983121993	0.0564216561994325	0.663870066603052	0.666647477280477	0.733184276805029	0.494534101364112	0.609622627498387	0.548158148288081	1	1	1
ENSG00000085719	0.457566803761079	0.190895183645678	-0.0773132514370977	0.0328609974941832	0.366047980666066	0.674579304611586	0.0928709960444175	0.469711821851102	0.531822372004632	1	1	1
ENSG00000085760	0.0773567493917424	0.569480586299612	0.430005750698331	0.70402575117213	0.0174234763903883	0.0569789606831171	0.508109728428265	0.0782731734296166	0.135908784516789	1	1	1
ENSG00000085788	0.548796664161692	0.667147302882775	0.296971948217641	0.11400402975293	0.0932202996997048	0.269225794765712	0.190354658128531	0.222388949091113	0.347637558544749	1	1	1
ENSG00000085832	-0.179687249925204	-0.035321601631662	-0.0246840140460653	0.206510161717082	0.816718870101538	0.853504853599705	0.270636860878392	0.663979471131239	0.581515704884139	1	1	1
ENSG00000085872	0.0970343215387706	0.178005358156863	0.153011158404946	0.585398822236068	0.326860602298489	0.32669436255319	0.466134782831219	0.447515150617816	0.384428083175186	1	1	1
ENSG00000086061	0.700176667283205	1.16250516553045	1.34023798513225	0.390571833708861	0.140763198562417	0.00936673424573783	0.384859235185213	0.281745794217392	0.0418788657701556	1	1	1
ENSG00000086065	-0.0841933744631901	-0.27368569643543	-0.0393210937429897	0.651269463947171	0.239283823039762	0.800200342126076	0.489408835468973	0.380472119558694	0.566149006727038	1	1	1
ENSG00000086102	0.339538584150733	-0.128981706751522	-0.468348406627614	0.0663939713787655	0.495177834230694	0.0334499047492269	0.137736564109317	0.543986583600367	0.0972751766235746	1	1	1
ENSG00000086189	0.100773971172424	0.0503796084967468	-0.100765902660184	0.572873392443821	0.834500028376411	0.591191392021593	0.461818402919393	0.667234407811759	0.500985670907864	1	1	1
ENSG00000086200	0.371629190517126	0.281522841155192	-0.254887290281794	0.0433067470335481	0.178250331425291	0.2137360338856	0.107820248521381	0.324356913889477	0.303817023121851	1	1	1
ENSG00000086504	-0.150349036576075	0.0669977945174782	0.0958665839763367	0.425786543556244	0.73271389436333	0.583379188936611	0.400209527584689	0.636237931916322	0.498305177250498	1	1	1
ENSG00000086589	-0.137927839299604	-0.0317494998971168	0.0915146543773667	0.422153187652102	0.852909111487755	0.616211483524089	0.398849297850671	0.670757459700653	0.511111263340191	1	1	1
ENSG00000086598	2.00583821923827	1.84148259695506	-0.475278060178857	3.40601645171994e-05	6.42034990845932e-07	0.0120665823611398	0.00154463808111954	9.90268120861565e-05	0.0496820980385133	0.111921700603517	0.00210972697991973	1
ENSG00000086758	0.0947393965399416	0.373839038855554	0.165227485316419	0.413524505444848	0.0172826404939965	0.184617908653183	0.395875544539754	0.078095407371367	0.280078826929309	1	1	1
ENSG00000086827	0.161133544452276	0.464120734122672	0.0979127185600856	0.384893476857298	0.0327095858236929	0.56551965190564	0.3823566985214	0.118615030788367	0.495104247680564	1	1	1
ENSG00000087087	0.288077112719662	0.37742621759031	0.19747240803244	0.0872874176946583	0.0776959246401575	0.128033536542791	0.162701440727508	0.202884970993166	0.226186290579166	1	1	1
ENSG00000087088	-0.0900159994253508	-0.053615000564649	0.104397257154685	0.499559338717719	0.716733702360812	0.405451884729724	0.432085340527156	0.63074323311719	0.424045678460945	1	1	1
ENSG00000087111	-0.203798459030049	0.104467432465974	0.897271393426508	0.251638759057742	0.566841468707505	3.1224244519017e-05	0.301826465808829	0.576455216064823	0.000880282378173079	1	1	0.10260286748949
ENSG00000087191	0.0520717164750719	0.0881368707887672	0.0219211152741527	0.713221513492723	0.575811653512836	0.872428954731544	0.510582332850716	0.578884307152013	0.584659756258499	1	1	1
ENSG00000087263	0.0547459816691619	-0.271360621075311	-1.00796238252603	0.814770894080137	0.33777166148082	0.00117883944590597	0.542456086599147	0.452235688063834	0.0100604083246058	1	1	1
ENSG00000087269	0.0781371219154852	-0.132662202098258	-0.176666988600383	0.559233924968048	0.443859945333313	0.287198347931686	0.456102428881336	0.518116788342104	0.358318706541225	1	1	1
ENSG00000087274	0.169378935197894	-0.266071540720016	-0.429334321950337	0.22836504283244	0.0879649741218979	0.00462112523982348	0.285304449734817	0.216504678360606	0.0260560034589142	1	1	1
ENSG00000087299	-0.0192387814864129	0.0504716445510561	0.120421895156228	0.924264028898401	0.840053985640837	0.574028903598659	0.574919392353972	0.668128103424238	0.496012308816034	1	1	1
ENSG00000087302	-0.00587716440314373	-0.355866242118242	-0.123686635860309	0.97098915902203	0.0512937045081261	0.463312845051128	0.586219567343232	0.153470514551325	0.451795404092517	1	1	1
ENSG00000087365	0.196649448635494	-0.0667209593455658	-0.18697622881613	0.228054987495	0.672083797084896	0.189618049486554	0.285260678745312	0.610446662729068	0.284475221014912	1	1	1
ENSG00000087460	-0.0786176732940314	0.331027205890326	0.389402086119165	0.526462802500825	0.0425949338365949	0.0205703819700013	0.442705986232216	0.138717062903741	0.0723650902755643	1	1	1
ENSG00000087470	-0.00256049349889576	0.033430674323005	0.221304545533544	0.987933781131993	0.862973097826834	0.179114784681591	0.589912473027791	0.674513903208343	0.27377634770526	1	1	1
ENSG00000087502	-0.227758269908747	0.154430757208365	0.173869694551513	0.214533411003429	0.468023720924114	0.465012815099707	0.274870882853329	0.53062612578054	0.451795404092517	1	1	1
ENSG00000087842	1.02999952084833	1.82705848511819	1.07947332886125	0.0595555866126957	0.00204852396906736	0.00089820282627472	0.128897996665213	0.0202539881733383	0.0087234986137855	1	1	1
ENSG00000088038	-0.136037654383731	-0.0291121604161723	0.109344781917694	0.332494445315435	0.868803256518026	0.513480797389019	0.354502368144688	0.676101486067112	0.471610000023332	1	1	1
ENSG00000088205	0.221209047094154	0.651088839819444	0.27576360349923	0.552951488314483	0.081360452401237	0.369636424040476	0.453062926704549	0.208223759737065	0.407110206107822	1	1	1
ENSG00000088247	-0.0463814885809141	0.269593300340962	0.313787298488218	0.704634708186984	0.090936354570578	0.0300373709651208	0.508166224374798	0.219859138763626	0.0910474031016013	1	1	1
ENSG00000088325	0.410250832846404	0.0766469902251147	-0.408056245116532	0.0581408410862945	0.704142221844117	0.0170854398323541	0.127391295841652	0.626098794009554	0.063868820960008	1	1	1
ENSG00000088387	-1.63988403993652	-0.0784641267290491	2.20390426718926	0.128473747350447	0.875514157111233	0.00519164072351996	0.204314499326596	0.678130550197922	0.0278053256409433	1	1	1
ENSG00000088832	-1.39689607667806	-5.98973614378205	-4.10840289269848	3.78262263324915e-05	1.32187414949339e-06	2.79514019144429e-05	0.00157604190144388	0.00014563178561672	0.000845150523790055	0.124296979728567	0.0043436784552353	0.0918483066908595
ENSG00000088833	0.265686946108166	0.699849013601441	0.11094416862927	0.270392670753607	0.00592449553428576	0.504460103423543	0.311691313046026	0.040195955529498	0.468424101260621	1	1	1
ENSG00000088888	-0.27756611035752	0.127469311058143	0.580197695271483	0.190616878593452	0.547004681227239	0.02095941791404	0.25653192491574	0.567507413983249	0.0733523089471189	1	1	1
ENSG00000088930	0.233250865998283	-0.0256279974679746	-0.14033243016908	0.172007130501806	0.890786265605764	0.3993484711967	0.24397215053023	0.68377878779478	0.420880019225033	1	1	1
ENSG00000089006	0.706653614962779	0.365204868570833	-0.0802185345747542	0.012102899706694	0.19443832720692	0.706313504818304	0.049791996975843	0.340022292799193	0.54204382211638	1	1	1
ENSG00000089009	1.08366273092119	0.683751241250621	0.571710559441365	0.194972173952683	0.439470992598915	0.245754244763965	0.260532958454129	0.515333634884345	0.329548625360958	1	1	1
ENSG00000089050	-0.16954743199262	-2.5877210735021	-2.25015304442803	0.393154377069789	1.14165539743255e-05	3.6992456155799e-05	0.385651643857193	0.000614259579708226	0.00099026979017935	1	0.0375147963596335	0.121557210927955
ENSG00000089053	0.12006471456512	-0.521572595412298	-0.626995026321056	0.363495956856801	0.00561939320169752	0.00106830565686191	0.370092854508102	0.0388087785624389	0.00954288628623454	1	1	1
ENSG00000089063	-2.41787699222691	-1.00971395137205	0.830448303180411	1.80731625219224e-05	0.0186043408758523	0.0929040805697085	0.000952534867029711	0.0816205806941128	0.185428464483381	0.059388412047037	1	1
ENSG00000089094	-0.405542929740905	-0.752657013004938	-0.0198940230159674	0.0340402322835215	0.000150268192011177	0.909703951308049	0.0942905801047918	0.00334581486994184	0.594435487846236	1	0.493781278948728	1
ENSG00000089154	0.0956652596399814	0.228164182923886	0.121728018647788	0.557415991687606	0.256303083466536	0.364797871356314	0.455190881315904	0.391785281275135	0.404165344138392	1	1	1
ENSG00000089157	0.517825589674916	1.19393077264375	0.887585505083283	0.00160352340578939	5.34631968714973e-05	2.00921941787766e-06	0.0160357450910464	0.00164922162362002	0.00011022705591084	1	0.17568006491974	0.00660229500714599
ENSG00000089195	0.584781453042547	0.208673604541567	-0.241402369824189	0.00473478765133071	0.362216836856199	0.253757681087914	0.0300753425568657	0.467535607213635	0.335135587377228	1	1	1
ENSG00000089248	-0.00149517139395224	-0.260966060955396	-0.0732197996233936	0.992766646768193	0.145940019582227	0.591467310798375	0.59113180366182	0.287236874718577	0.500985670907864	1	1	1
ENSG00000089280	0.680466242798459	0.695655136738315	0.0133636287161461	0.0100063856961644	0.0102270884482702	0.923626811048547	0.0458053379283956	0.058278898925668	0.599749815002672	1	1	1
ENSG00000089289	-0.0693082143675476	0.216238671038627	0.431583588893212	0.891307436300939	0.614607985998777	0.387281364175617	0.566711735039737	0.595206148570859	0.416795813275108	1	1	1
ENSG00000089597	-0.251970639378002	0.0957440238877013	0.332314153062581	0.0910749810608308	0.521458078195442	0.0151739249215699	0.167129545744246	0.556731568645809	0.058114516180683	1	1	1
ENSG00000089639	-0.0416118139325225	-0.0321771834780391	-0.0503201908344034	0.749850750378248	0.86586918449672	0.782185301478801	0.522053847703004	0.675242658519782	0.560964475632832	1	1	1
ENSG00000089737	0.0316932778073836	1.01832892886323	0.0269939957841116	0.822114499527499	6.64127877182889e-06	0.829762368796406	0.545382109211864	0.000404346299980322	0.575234900736151	1	0.0218232420442297	1
ENSG00000089820	-0.0714425298145661	0.0747313674360489	0.120110263623571	0.7141410143783	0.679890194063936	0.503309987912481	0.510865502037747	0.612532473288755	0.467998410814457	1	1	1
ENSG00000089902	0.153630452280397	0.359185942126354	0.261522485802115	0.642294740568749	0.239441184999772	0.423240375975357	0.485470798339948	0.380472119558694	0.4314976121315	1	1	1
ENSG00000090013	0.0900773133664555	-0.436461085752779	-0.525157112711169	0.592508761576833	0.020875684613453	0.00237536226119191	0.468884512327958	0.0880788730533358	0.0165123758776261	1	1	1
ENSG00000090054	0.163585704013004	-1.01919589440926	-1.13955764437453	0.346111317927907	0.00013195326688784	2.87094962373338e-05	0.362101329221893	0.00308368715633677	0.000845150523790055	1	0.433598434993444	0.094339404635879
ENSG00000090060	0.29609335568062	0.372838706192272	-0.0828099773143548	0.133564631103959	0.0377914632083323	0.590472828638259	0.209204281982805	0.129148806819722	0.500985670907864	1	1	1
ENSG00000090061	0.292404377238294	0.0681860925942674	-0.0558259142578747	0.0336410429695022	0.625800134673801	0.667437298108556	0.0940931549284719	0.595954261708897	0.529765958269367	1	1	1
ENSG00000090263	0.499641424388718	0.098509969180911	-0.105541953098112	0.023438419524807	0.640400956712382	0.609598619540107	0.0766804364372135	0.599709967864698	0.509172440379607	1	1	1
ENSG00000090273	0.27961248526935	0.221594347748843	-0.0512419766663279	0.0547891050495348	0.146596836879337	0.701730390706477	0.123633610864836	0.287915250027898	0.540570362389173	1	1	1
ENSG00000090339	-0.236738903711063	-1.09546936176765	-1.12931967330414	0.269048219522534	0.0105601909664702	4.91185694202074e-06	0.311269817543077	0.0597356816025244	0.000221562246992246	1	1	0.0161403619114801
ENSG00000090372	0.0240926112452047	0.0801718170411504	0.0535184855519455	0.897895667148438	0.724190527611581	0.793830318253046	0.567153494194282	0.632732611378068	0.5642762955625	1	1	1
ENSG00000090520	0.488789548985023	0.153642226935005	-0.112972573706206	0.00218157208088156	0.349467875903887	0.439645164102338	0.0190351506494697	0.460042234460027	0.442075296821913	1	1	1
ENSG00000090615	-0.28680299329873	-0.303119036989132	-0.171207671624537	0.207723760644007	0.234844964105122	0.322460072069048	0.271092523997294	0.378366059062965	0.382103617200429	1	1	1
ENSG00000090621	0.281420106779554	0.168960370112612	-0.116352044369664	0.0431642187595853	0.27285390766524	0.388274020273194	0.107775811824709	0.403047210103287	0.41696518352372	1	1	1
ENSG00000090686	0.0922539714673415	0.0683609066109702	-0.0236186763711471	0.499622418859671	0.643310426380282	0.842993059850014	0.432085340527156	0.600384432888944	0.578338784591452	1	1	1
ENSG00000090857	-0.428597951832846	-0.353718700327821	0.176221073190275	0.270916764496611	0.341378279210852	0.652373877960872	0.311992622415374	0.454434685689543	0.525004926708494	1	1	1
ENSG00000090861	0.245954605350333	0.673709939601748	0.0489360618845171	0.161282768471632	0.000814268736053744	0.728584018378068	0.235532391378249	0.0108268936705975	0.546239674973972	1	1	1
ENSG00000090863	-0.151949977858149	-0.14921484672491	-0.00600433618317858	0.358864435598107	0.343165760273325	0.959787184171124	0.369228475537924	0.455765196410673	0.607868275106709	1	1	1
ENSG00000090889	0.824289302000752	1.20428098892387	0.427618619004584	0.360471766751853	0.265905147906593	0.6956462767642	0.369779208051162	0.397926273972186	0.538669766833772	1	1	1
ENSG00000090989	-0.192691405565463	0.0935045125940021	0.153101183301922	0.399548205323279	0.638206336269989	0.459564338465705	0.389409294529298	0.598887998060023	0.450649133620724	1	1	1
ENSG00000091009	0.271773351253536	0.324002487091328	0.0423933569111529	0.104141417788864	0.0628896455648948	0.75474194103143	0.182091148681942	0.174252104234471	0.551677370618573	1	1	1
ENSG00000091039	0.136235347348922	-0.0172995743074971	-0.0912782366639251	0.317052775064541	0.913375948790357	0.521600611602414	0.345210840156311	0.684464636676327	0.476278738310746	1	1	1
ENSG00000091127	0.63748819131787	0.462259164946507	0.0842700271148193	0.0063358368164483	0.106062264069513	0.688210279067245	0.0356059813678367	0.238159089168212	0.537325536963207	1	1	1
ENSG00000091140	0.623264369362382	0.066285970832023	-0.358602416032709	0.000126936130502616	0.67291515559038	0.0295603221828562	0.00375050519645035	0.610446662729068	0.0909133775949662	0.417112124831595	1	1
ENSG00000091157	-0.249830446618724	-0.159276826049351	0.257422890491434	0.3492920048361	0.478425699545511	0.346084216720601	0.364246586252157	0.53349140378668	0.39443953611721	1	1	1
ENSG00000091164	0.0843073746370407	-0.617753956229574	-0.587000744552315	0.600240956860317	0.0210041029925751	0.0317432908891116	0.471382148672462	0.0880788730533358	0.0943395522007112	1	1	1
ENSG00000091436	-0.482479351885347	0.168589231903456	0.285627895299621	0.195347181169999	0.550379898044666	0.295422310017741	0.260671772856661	0.568206328594377	0.36520162573393	1	1	1
ENSG00000091483	0.330344831466707	-0.00404701653319059	-0.149490243435999	0.0932475725738954	0.982976905567065	0.354386808646953	0.170101554180286	0.699153063381954	0.399887229121542	1	1	1
ENSG00000091527	0.532046358158635	1.07244928489987	0.375115397173664	0.0382385280406736	0.00019512372962617	0.0336491020027659	0.100158815811151	0.00406698405192161	0.0974356812308331	1	0.641176575551594	1
ENSG00000091542	-0.132259387841476	-0.098340930580611	-0.0401646210280366	0.375417774789805	0.567478512076393	0.800096230136551	0.376976308597026	0.576596166091236	0.566149006727038	1	1	1
ENSG00000091640	0.045638888883709	-0.811304836060255	-0.525984370398565	0.784423462358372	0.000241634199881663	0.0101659191206309	0.532884685526384	0.00473763670543534	0.0437323195437025	1	0.794009980811143	1
ENSG00000091732	0.177146989677804	0.0907285610670417	-0.136862035220428	0.311966584001705	0.740254902831338	0.577550245799263	0.342349029861838	0.639284152254429	0.496150873719465	1	1	1
ENSG00000092010	0.1622110099647	0.344684933241189	0.0691088176038723	0.185927798742833	0.020940879965381	0.577096492751503	0.25413254938733	0.0880788730533358	0.496150873719465	1	1	1
ENSG00000092036	0.183831042876385	0.0887635590728534	-0.18607642052869	0.431321553161181	0.795887260774397	0.521529693376963	0.401744081039285	0.657625858221428	0.476278738310746	1	1	1
ENSG00000092094	0.187203276900178	0.0500559941753969	-0.085686335696958	0.292102369791369	0.77425336683338	0.629148748866197	0.327931936607088	0.650347644325271	0.517243227062827	1	1	1
ENSG00000092098	-0.0744068994835393	0.0417491204713384	-0.155339308178517	0.664176172326241	0.83456294459119	0.451413371284674	0.494534101364112	0.667234407811759	0.448067735190944	1	1	1
ENSG00000092108	0.619594143813496	0.447883940276612	0.00986171544589802	0.00685286557389037	0.0606439981647586	0.938825472964808	0.0372126526718406	0.170966394517853	0.603238379366247	1	1	1
ENSG00000092148	0.0449641589143609	0.116258924423621	0.211915183035095	0.747096732658296	0.491038190815222	0.185210679476768	0.521806968927053	0.540980157315511	0.280768261734258	1	1	1
ENSG00000092199	-0.715455536045004	-1.47575145150576	-0.795895631875847	0.000641670500787579	2.22555057895879e-06	0.00042744596413352	0.00993093137579529	0.000207057695756312	0.00538912069400947	1	0.00731315920245859	1
ENSG00000092201	-0.296044232435561	0.84778002571928	1.14771338639723	0.225926672892673	0.0019325262971988	2.65546444289048e-05	0.283690310640454	0.0195242917941585	0.000816693539715617	1	1	0.0872585615933811
ENSG00000092208	-0.0599701779380911	0.235725521912658	0.36894746299118	0.829639343135666	0.462063109202743	0.160702633774629	0.547124882418535	0.5289569676645	0.256839122990202	1	1	1
ENSG00000092531	0.230637709555124	-0.100607385597614	-0.0531800374766155	0.245511461220577	0.594930250387852	0.734961043267045	0.298108721523567	0.585603838171741	0.548476445050934	1	1	1
ENSG00000092621	0.572134219339961	0.288222458860996	0.120454242160538	0.0584656728562576	0.219374597786193	0.686005766974711	0.127557431518369	0.364351515878969	0.537223911610269	1	1	1
ENSG00000092820	0.380046538181433	0.302611943172291	-0.382469007680033	0.145720132848143	0.221583378754112	0.0198757339411735	0.221483487823239	0.365918531730932	0.0708640224866341	1	1	1
ENSG00000092929	-0.202626161898635	-0.020357808470891	0.0332275688744393	0.202460072510077	0.900169226963308	0.803328387452118	0.266044287964504	0.684464636676327	0.567175980145328	1	1	1
ENSG00000092964	0.921839256644339	1.58373722197595	0.615168548500524	0.00622674290777133	4.89872404136352e-05	0.0199075112456269	0.0352403227929728	0.00157411275612772	0.0708640224866341	1	0.160972071999205	1
ENSG00000093000	0.213905091649627	1.5783288731494	1.4564527081378	0.491182492506098	0.00134751944861348	0.000103939407500098	0.428249731478234	0.015182221500448	0.00180056984193932	1	1	0.341544893045323
ENSG00000093010	0.0909917824078818	0.347490576093576	0.431058755072734	0.472245634475033	0.109774358044338	0.0386599008502079	0.419409487996764	0.243035645463748	0.106766735028101	1	1	1
ENSG00000093144	0.592744929692976	0.0986790502124523	-0.0109483863924837	0.00264422007945819	0.62850305188448	0.949765167568527	0.0215748681206244	0.596919087651718	0.605678509580335	1	1	1
ENSG00000093167	-1.37488541120781	-0.74158228735053	0.968685031493627	0.000933343873978678	0.0191689633260564	0.0097631567063539	0.0120535003788481	0.0835198037208904	0.0426829640874866	1	1	1
ENSG00000094880	0.138476554043392	-0.182578986636074	-0.890350635806758	0.50870459282237	0.442544760937499	0.000126028819224537	0.436046404224183	0.517546800681484	0.0021318232113719	1	1	0.414130699971828
ENSG00000094914	0.413083949858636	0.744728926261414	0.394202612018819	0.0173928586737134	0.000662016047047047	0.0173770792490631	0.0628095468488814	0.00950147110550936	0.0643663360751275	1	1	1
ENSG00000094916	0.32908605872757	0.366345659599845	-0.465579110259779	0.23685247821817	0.133253454649428	0.0150270648774251	0.291048793256809	0.272825772287712	0.0577270127229127	1	1	1
ENSG00000095002	0.879857190001356	0.599121494800622	-0.450005881299827	0.00126996271216364	0.0109387464462613	0.0130610681122941	0.0138352302287707	0.0608560702605788	0.0520862963005199	1	1	1
ENSG00000095139	-0.00696198864655621	-0.0964485728092453	-0.150299300568786	0.956811718023545	0.533080457065392	0.306778404818855	0.583257990468921	0.561368531845291	0.371768456835569	1	1	1
ENSG00000095261	0.00283080147924836	0.0388573493543127	0.541802695726041	0.982004867846838	0.81025917563047	0.014426692528009	0.588982634386817	0.661936102392008	0.0562767353906893	1	1	1
ENSG00000095319	0.386768608133024	0.407039030734095	-0.0505257033389631	0.016165380489241	0.0203572729595143	0.718303650274569	0.0598168815116851	0.0868529943399508	0.545471017161521	1	1	1
ENSG00000095380	0.204589380874245	0.0777716396974536	-0.0772924102473998	0.1654065131899	0.633289532591122	0.601443222785533	0.239221875375974	0.59815011045423	0.505568631281819	1	1	1
ENSG00000095564	0.156824043280743	-0.139401979340996	-0.065132968491479	0.428704826093236	0.464316208065781	0.750247701073843	0.401152136697515	0.529962884153572	0.549788745700043	1	1	1
ENSG00000095585	0.144902220168584	-0.931744757615819	-1.1180873274323	0.351460683283539	0.000237472057450691	4.13892509294291e-05	0.365725813253598	0.00469582618093004	0.00105017129862319	1	0.78033318078297	0.136005078554104
ENSG00000095906	-0.0406447998151052	0.42414199684306	0.219401049253734	0.781218616958838	0.0414456893318268	0.200184355836607	0.532134653224933	0.136204691776456	0.291740730290358	1	1	1
ENSG00000096060	0.576459695415266	0.440963160661154	-0.708323865989269	0.416592915328505	0.507509999424899	0.00245876087713201	0.396740009113268	0.550476910869578	0.0167778269893067	1	1	1
ENSG00000096063	0.443228259580397	-0.0444399664265163	-0.231671113132305	0.00612790203822822	0.774985955158011	0.153676374530724	0.0350433718326634	0.650347644325271	0.249750998460298	1	1	1
ENSG00000096080	0.288816214287677	0.155301695790918	0.0995008889281616	0.0440099189820577	0.376475560869109	0.499717212612005	0.108635540538259	0.474146983866739	0.466579446967892	1	1	1
ENSG00000096401	0.194790402314988	1.05737888919366	0.839829122103855	0.318911949015886	4.28870040937292e-05	9.34954228996845e-05	0.346268440681528	0.00143801023846415	0.00170973946659297	1	0.140926695451994	0.307225959648363
ENSG00000096746	0.310052168925979	-0.0287296975448088	-0.372593886477188	0.0706656501707683	0.837622608593664	0.0253131062226435	0.143693857530741	0.667490205841969	0.0811716355539173	1	1	1
ENSG00000097021	0.232141816815329	0.336034152746821	-0.217793079923023	0.447533157349792	0.261896421943545	0.361468984837434	0.407855142236387	0.394360958948625	0.402997062535239	1	1	1
ENSG00000097033	0.0774054696454264	-0.0705309656860395	-0.161947269947784	0.559573257590564	0.736525005604765	0.442975357359431	0.456188389279729	0.63835787615433	0.444693704428688	1	1	1
ENSG00000099203	-0.163201460021029	-0.464207801237063	-0.260744672186411	0.426508432601715	0.0649340583905896	0.214511094627068	0.400209527584689	0.177577338996337	0.304067011914907	1	1	1
ENSG00000099219	0.886827910828964	0.361965001556043	0.0931708123685619	0.000727454791409428	0.175819698274108	0.634451558538446	0.0103546135120762	0.322069455820047	0.518661861300514	1	1	1
ENSG00000099246	0.063008218765624	0.276358296165508	0.311638753131684	0.766850748392051	0.269468237859166	0.108937341167236	0.527480287670073	0.40025647618158	0.202496116237549	1	1	1
ENSG00000099331	-0.226770462283312	-0.112477416541199	0.0427670394305438	0.0579394209288847	0.401907465932514	0.723751325149852	0.127147336634977	0.490328324971232	0.545728810015334	1	1	1
ENSG00000099381	-0.198338897088716	-0.222122424378292	-0.038265802830569	0.282255152724959	0.321044817332612	0.856410888590725	0.320567902532685	0.445157612210457	0.582045141654004	1	1	1
ENSG00000099622	0.793366102373585	-0.00500302927425467	-0.345733397694338	0.00297869305846044	0.979083249534759	0.105108011042481	0.0230501451421102	0.699044705353722	0.198813198978069	1	1	1
ENSG00000099624	-0.617153449382397	0.36558808767069	0.990411348658056	0.00996153522964364	0.059448797471126	9.62237477221141e-05	0.0457073241424348	0.168967830880856	0.00171115811956357	1	1	0.316191235014867
ENSG00000099783	0.738660248541631	0.587052929015243	0.0201502299246887	0.00283353973942204	0.0252242527387956	0.86574104734604	0.0221435710182399	0.0994181248667075	0.583230497102212	1	1	1
ENSG00000099797	-0.378751656529977	0.738359823321361	0.984945277019021	0.0867197182709935	0.00459633191164389	0.000755714157498955	0.162292552641569	0.0349802700994527	0.00785363000647614	1	1	1
ENSG00000099800	-0.645513851567705	-1.65097122606578	-0.307460782906251	0.0384452512554269	3.45825845409801e-05	0.217843746483639	0.100496821903852	0.00121226864211626	0.306828764609145	1	0.113638372801661	1
ENSG00000099804	-0.185960895471402	-0.0370195359654531	0.0881864179952583	0.66649582619874	0.921448683804265	0.832409004616984	0.495315655746799	0.685504578929025	0.575554626756276	1	1	1
ENSG00000099810	0.500292843336343	0.436182638707375	0.0579569767307471	0.104208844019368	0.312261544579028	0.871240693859137	0.182091148681942	0.436497001321405	0.584527457606967	1	1	1
ENSG00000099817	-0.368918943977145	0.04994575711345	0.621073858122965	0.206913010306019	0.842552412608077	0.0215229928029621	0.270982692256969	0.668128103424238	0.0737943451586086	1	1	1
ENSG00000099899	-0.502442630829741	0.0469944891366386	0.0099069224899158	0.0105964673527576	0.790062643941614	0.954543621628043	0.0468566209947002	0.655601920185179	0.606335029001453	1	1	1
ENSG00000099901	1.97089776567887	4.99527220552051	0.540472860112022	0.00501572291290108	2.10513178443834e-08	0.00963989244678899	0.0311495903943627	6.08800024355476e-06	0.0424457125188793	1	6.9174630436644e-05	1
ENSG00000099940	0.100795285159472	-0.747599983836812	-0.810627045765806	0.579396474551328	0.0246414874539767	0.0173147169809039	0.464580235259307	0.098124204107778	0.0642525896190265	1	1	1
ENSG00000099942	-0.243288889966431	-0.012665218917259	0.203133406595575	0.0634748722206761	0.940515612998518	0.248083897975805	0.1346898209969	0.689694254269189	0.330854901530806	1	1	1
ENSG00000099968	-0.25313067696915	-0.551315067869633	-0.204107536323963	0.212295164167051	0.0522198510069	0.341688954397988	0.273233653216757	0.15459305296204	0.391629090324346	1	1	1
ENSG00000099977	0.206747566380104	0.943182066155177	0.66596808523451	0.278460882945468	0.000988409447676224	0.0031292892842805	0.317367636927251	0.0124960040652965	0.0196655345465865	1	1	1
ENSG00000099995	-0.0332280127731303	0.124222636810893	0.276970503286968	0.768818709286136	0.345364255798175	0.027217521557245	0.528274933610877	0.457634236679106	0.0856547449337289	1	1	1
ENSG00000100029	0.176893498397018	0.0196722637700218	-0.195379221503164	0.229575179155747	0.911544719027543	0.217971025081639	0.286117854704527	0.684464636676327	0.306828764609145	1	1	1
ENSG00000100030	-0.173871289539629	0.415688753331608	0.356152138343724	0.21263853745872	0.0660587135284851	0.108634793155492	0.273233653216757	0.179320572552249	0.202496116237549	1	1	1
ENSG00000100075	-0.192662862727346	-0.277529998327541	0.0959387311173006	0.344124370807231	0.183000359326867	0.574817898759272	0.361200034670124	0.327952586031166	0.496012308816034	1	1	1
ENSG00000100083	0.0135091019356142	-0.149964500477354	-0.114220878273615	0.94336575502491	0.56589076062106	0.567693233263068	0.579043704142006	0.575994752788036	0.495624595650303	1	1	1
ENSG00000100092	-0.357137681147628	0.030110910323612	0.356072197104093	0.0306609231799079	0.848157429123122	0.0175151670830826	0.0900906945901062	0.670178911384567	0.0647405469554522	1	1	1
ENSG00000100097	-0.415968400070111	-0.468555497279284	-0.483493437146223	0.071089019807763	0.123297670909306	0.0242288632423442	0.144253908922538	0.260036076644987	0.0784382802062655	1	1	1
ENSG00000100109	0.411136646910864	0.213059186413472	-0.0801515361172873	0.0728856015425894	0.292105953195142	0.610011782120257	0.146625738357777	0.42098808951005	0.509172440379607	1	1	1
ENSG00000100129	0.132914323252442	0.487647492680407	0.3449041541587	0.321172192448539	0.00366081997521532	0.0198578674922318	0.347754433437665	0.0303271545838743	0.0708640224866341	1	1	1
ENSG00000100138	-0.0226333008840078	0.0777518668550686	0.216117318973152	0.885276944832758	0.6361421860404	0.0925965294152914	0.565458584420942	0.598767527195772	0.18517878586563	1	1	1
ENSG00000100147	0.328450736588627	0.00185057075787816	-0.143987880700638	0.1494960800652	0.993113542860769	0.485108313315248	0.225814598456933	0.701358994350934	0.459707740006026	1	1	1
ENSG00000100162	0.616648302712458	1.40411017666989	0.737404441513587	0.00674831489153388	2.82980503922532e-05	0.000535427838705636	0.0369652624006615	0.00105596660965599	0.00614080714815984	1	0.092987393588944	1
ENSG00000100201	-0.109419244645329	-0.146574414268197	-0.119718919859898	0.417438420645328	0.309429409927825	0.379966735708801	0.396740009113268	0.435456858915312	0.413995183214746	1	1	1
ENSG00000100216	0.0554579050065186	-0.507440312418044	-0.566905529219609	0.757171003181725	0.285819751678384	0.199684152795069	0.52433611890402	0.414762181536956	0.291602581921918	1	1	1
ENSG00000100220	0.0648104272777523	-0.0662699265435129	-0.0873777126794278	0.606447379128536	0.636874205218936	0.534812241780856	0.473992014895044	0.598887998060023	0.483894472670882	1	1	1
ENSG00000100225	-0.0492594733937668	-0.437171149495281	-0.244926090090724	0.722748729150111	0.0793093655057978	0.209425355456287	0.51419370203906	0.205244872509066	0.30000049839634	1	1	1
ENSG00000100226	-0.277098514639484	-0.292658335217813	-0.142262567000737	0.0559195749582769	0.0744620503431853	0.283018606481925	0.124482472954516	0.196053755410215	0.357154383586554	1	1	1
ENSG00000100227	0.268480367231751	0.0214698327609139	-0.234037598951154	0.0887844122268049	0.893565415548058	0.162140379854941	0.163798601113908	0.684464636676327	0.257527076417101	1	1	1
ENSG00000100241	-0.461809294086245	0.413481841298762	0.333412946518919	0.0418948093299734	0.0529388163507154	0.209813837741502	0.105552302014867	0.155907977248435	0.300345038425353	1	1	1
ENSG00000100242	-0.229989718907578	-0.182996543419407	0.256254052778982	0.130366642206141	0.240211912629903	0.0577653729564758	0.205720423164469	0.381434831537308	0.137139964329453	1	1	1
ENSG00000100243	-0.28176360010263	-0.0857461632220613	0.253217999571856	0.106348071468432	0.573639960748723	0.0827253609902641	0.184565763714032	0.578884307152013	0.170823540315915	1	1	1
ENSG00000100266	-0.0570319486948622	-0.0746577007163891	-0.216386437830252	0.745178752369033	0.677438953159466	0.161592135726147	0.521610995847394	0.612069816829906	0.257338255215888	1	1	1
ENSG00000100280	0.368490352750072	0.0500163684271254	-0.0167939986297986	0.0101202258982482	0.740143822227873	0.888452097204054	0.0462179611854683	0.639284152254429	0.58857015652837	1	1	1
ENSG00000100284	-0.423622037822012	0.402304038652431	0.735987165597856	0.0405494694582763	0.146929182863442	0.0128614938140724	0.10331078495815	0.28828678233303	0.05169446101734	1	1	1
ENSG00000100292	0.129093092658681	2.60639094006437	0.576780553977578	0.79060818064857	0.000397385350302831	0.138686976649469	0.533473965079921	0.00638461509291158	0.236171081020165	1	1	1
ENSG00000100296	0.0906702271515665	1.0684069616692	1.17260160184672	0.577726646020942	0.000368483126362951	3.76699271862357e-06	0.464269339635275	0.00609982394308397	0.000183190323245556	1	1	0.012378338073397
ENSG00000100297	0.832873859819386	0.818132911287671	-0.0172682269288858	6.57112653916294e-05	0.000417778353434236	0.913263709585175	0.00220932846829077	0.00666596902506331	0.596055597579296	0.215927218076894	1	1
ENSG00000100300	-0.29741210220283	-1.07157809298296	-1.53708244178847	0.281787553436473	0.134284494803657	0.0154741113617992	0.320410053047795	0.273966949884927	0.0588202716932236	1	1	1
ENSG00000100304	-0.0825062924041606	0.0843464828116689	0.247386503815117	0.690093936021329	0.718464181181162	0.200290056859011	0.503663908382243	0.631065895513354	0.291740730290358	1	1	1
ENSG00000100316	7.04266285176688	0.203017235205728	-6.3647636334949	1.48308384375208e-11	0.706910845277684	2.22070616053068e-09	1.44605283101347e-08	0.627389029421202	6.43955152632378e-07	4.87341351056933e-08	1	7.29724044350382e-06
ENSG00000100325	-0.150440754787202	0.245874765927714	0.355404953538191	0.289014100545453	0.153885537270427	0.0433183816716892	0.326154778319163	0.297250427529226	0.113734719458995	1	1	1
ENSG00000100345	0.00112840968684736	-0.0189163290892757	-0.0488009963364354	0.994130714026611	0.8971532967163	0.728161302266673	0.591582750356046	0.684464636676327	0.546239674973972	1	1	1
ENSG00000100347	-0.0493285421864019	-0.119170334137268	-0.136104075834733	0.784545218634714	0.537628393878913	0.355446267439218	0.532884685526384	0.564556352439902	0.399944740608149	1	1	1
ENSG00000100353	0.155730851980415	-0.18143641736491	-0.18113125779402	0.303978907657063	0.26878159550075	0.190830052178706	0.336997021487086	0.40025647618158	0.285239432898435	1	1	1
ENSG00000100365	-0.625908964750129	-0.112719163085341	0.752362998324299	0.212332370124068	0.759329287475467	0.0862765514457356	0.273233653216757	0.644923804660833	0.175654865755924	1	1	1
ENSG00000100401	0.542381748834656	1.18345397272704	0.473983261379546	0.00529970761147259	4.45833854833896e-06	0.00248765969105925	0.0319961584964782	0.000286520633569835	0.016831866565205	1	0.0146501004698418	1
ENSG00000100403	-0.180248573356059	-0.133056614866555	-0.21379979067419	0.428444463833526	0.608072414620742	0.36440120918872	0.401100974695579	0.591160606856907	0.404165344138392	1	1	1
ENSG00000100412	-0.610115428157774	0.15916597703874	0.290706543760443	0.001909945708943	0.343021013507076	0.122523528924529	0.0177868505333397	0.455765196410673	0.220286620434776	1	1	1
ENSG00000100418	-0.178043688935951	-0.305102455267953	-0.17453978244804	0.488502514222577	0.329512887013959	0.479273947269826	0.427179489182023	0.447917683114925	0.457229284630497	1	1	1
ENSG00000100442	0.637488270244931	-0.72409089911699	-1.28034659436156	0.000411119363550356	0.00113157023279252	5.21853704383393e-06	0.00722259736995425	0.0134947593427816	0.000226205139435412	1	1	0.0171481127260383
ENSG00000100462	0.0288961111452177	0.15037098220268	0.0485594689157347	0.854620627735426	0.404491631416128	0.723023568599332	0.55478140304624	0.491582007972596	0.545728810015334	1	1	1
ENSG00000100519	0.998108044535487	-0.646857379273248	-0.911692074074296	0.003396628021486	0.148329272095317	0.0492206366586422	0.0249948517977769	0.28957094705832	0.123804450646527	1	1	1
ENSG00000100522	-0.295072954442523	0.106123357575984	0.560162084457265	0.422773128975503	0.740651137902913	0.116880782284193	0.399048342144659	0.639387674326865	0.212687938596229	1	1	1
ENSG00000100523	-0.329612468604187	-0.159420879053172	-0.0833136858580388	0.0445561852862708	0.473334151507367	0.640254509877331	0.109429886985303	0.531214187889301	0.520262804217192	1	1	1
ENSG00000100554	-0.221725150641691	-0.766226319669179	-0.12328001461167	0.412314550948254	0.0118876927990404	0.477514825247431	0.395493850352248	0.0632257043529384	0.457229284630497	1	1	1
ENSG00000100567	0.585561514063508	-0.505371390897867	-0.936983956108768	0.00272749282761023	0.0219745724161581	0.000147734510867649	0.0218923855458095	0.0906239382952466	0.00239902354773415	1	1	0.485455602711094
ENSG00000100568	0.440093944980237	0.726568544443062	0.653325922269077	0.629317323459883	0.457777431651513	0.246371981447164	0.481824848790389	0.526656765112976	0.329690340047622	1	1	1
ENSG00000100577	-0.0341460841619266	-0.0323132298311377	0.0520098057820011	0.885726986588087	0.907492865509512	0.763740555043698	0.565560794901119	0.684464636676327	0.555688051078634	1	1	1
ENSG00000100580	0.0682987813036049	-0.474774657953491	0.0210205136167286	0.745865584597083	0.0620292388777965	0.919620195195911	0.521610995847394	0.172280772497335	0.597694049065164	1	1	1
ENSG00000100591	0.10187594013561	-0.194006661570015	-0.177140017356323	0.435163939741755	0.214414965499373	0.291486416307547	0.402942414955307	0.359990662848157	0.361465499680468	1	1	1
ENSG00000100596	0.130489826993015	0.0411327394420634	-0.197845864682391	0.37824550626984	0.814880192377009	0.250807697256048	0.378645915509112	0.663835969906673	0.332745350107974	1	1	1
ENSG00000100603	0.0431119638047135	0.139700495609404	0.10419575200888	0.808912173323936	0.462709756845107	0.477713609987416	0.539845656427882	0.529004853406625	0.457229284630497	1	1	1
ENSG00000100612	0.0341357854116153	-3.36895310274799	-1.70132432380384	0.881335924513466	0.0098691267924126	0.0622234369296287	0.564219661533329	0.0567986528295845	0.143690377573459	1	1	1
ENSG00000100614	0.245767971060547	-0.664019006566667	-0.107924312380893	0.385516802479765	0.0824861462534419	0.577583684551693	0.38278091797255	0.209252923916627	0.496150873719465	1	1	1
ENSG00000100632	0.638201980718242	0.264045377110193	-0.27671238831608	0.000282577371273512	0.104310481283823	0.0297861520016206	0.00598960255263772	0.236136114592649	0.0910474031016013	0.928549242004759	1	1
ENSG00000100650	0.468841934989752	-0.273006397824385	-0.412349813083421	0.00710019108932075	0.0972967568830016	0.0321741750939239	0.0379151615159194	0.227378045750364	0.0949348156924668	1	1	1
ENSG00000100664	0.581927417284069	0.205664932148994	-0.310566498816153	0.0139376431115356	0.364512200153352	0.0951444875319752	0.0547093158507771	0.469298699973845	0.187503324265329	1	1	1
ENSG00000100697	0.210842160974702	-0.361007914730067	-0.22536178563816	0.135725634644165	0.139361325888369	0.314536794981506	0.211990790377236	0.279882116929133	0.37686399919066	1	1	1
ENSG00000100714	0.516490503691867	0.0503029298756149	-0.215003927322446	0.00439410228375788	0.75649353012577	0.146989731993259	0.0288265866291084	0.643612273049751	0.243564211326601	1	1	1
ENSG00000100722	0.0858162375004756	-0.295873291852346	-0.229278540365337	0.597722391386158	0.191684305957857	0.357118183452667	0.470947801554909	0.338274471848315	0.400834473743607	1	1	1
ENSG00000100726	0.188822433196001	1.30963676354177	0.697534195650937	0.528580214019063	0.000639265770109144	0.00300578807566529	0.442843988193987	0.00939292389510404	0.0190664985227063	1	1	1
ENSG00000100749	0.470769846403141	0.40723043724781	-0.65364725081932	0.0597704771073444	0.103534112960842	0.00547976979061807	0.129076572330408	0.235144477270039	0.0288470013056858	1	1	1
ENSG00000100764	-3.17897271362305	-6.35721447720474	-2.8964402741671	0.000373021984885556	7.7070262646274e-06	0.0101690866082424	0.00676859775408755	0.000445771406075207	0.0437323195437025	1	0.0253252883055656	1
ENSG00000100813	0.197470683114601	0.211458971318151	-0.0481342285780594	0.229199024056558	0.2366870252929	0.71079671788674	0.285957991398265	0.379222243046137	0.543593748187426	1	1	1
ENSG00000100815	-0.554422657652011	-0.407634966096931	-0.223933866174687	0.0841640526392759	0.223247924186084	0.374074769898884	0.158882026183953	0.367617743351594	0.410439598677915	1	1	1
ENSG00000100823	0.349804825340976	0.55561424629736	0.193819857640546	0.151004761714976	0.0484377488919218	0.172300534724716	0.227082382478154	0.149171571627524	0.268054586839394	1	1	1
ENSG00000100836	0.551702951686083	0.516827127742505	-0.130829360289294	0.0435760234075622	0.0798006366869231	0.563983061537469	0.107939038737942	0.206049474653643	0.495104247680564	1	1	1
ENSG00000100883	0.385074519389574	0.0740113721264851	-0.435077015021874	0.0534963224953753	0.692235158745047	0.00561344906767309	0.122210918485062	0.618356953637852	0.0292915767689428	1	1	1
ENSG00000100888	-0.0638272159748206	0.116722209064628	0.392970131520102	0.71139453026381	0.509555019210835	0.019969135519848	0.510035780980737	0.551144729730582	0.0708640224866341	1	1	1
ENSG00000100889	0.315142281694987	-0.449896035294128	-0.778288144130503	0.134200959886533	0.0334326424213365	0.00128190257005124	0.210032272664095	0.120107518874454	0.0107523209047323	1	1	1
ENSG00000100902	0.257519107823395	-2.44007503415265	-1.97962664165855	0.091880266981353	1.07430831620546e-06	0.000145976289011066	0.16807901551748	0.000130792687024621	0.00239902354773415	1	0.00353017712705113	0.479678085690363
ENSG00000100911	0.440691226305875	0.240690506376644	-0.171434719193734	0.0485105448991152	0.26711586936308	0.38247861714317	0.115504978334914	0.398963928931623	0.41539419617334	1	1	1
ENSG00000100934	-0.12995207394823	-0.49233352908183	0.13315054611215	0.434018427344024	0.00561226565021616	0.397586593611969	0.402611210085345	0.0388087785624389	0.419895203528867	1	1	1
ENSG00000100938	-0.163579061038831	0.217860910049327	0.216512766207188	0.308162743932593	0.248161347620206	0.214237444109124	0.340088569065582	0.388196239928974	0.303891330065917	1	1	1
ENSG00000100941	0.519401503416816	0.00284093094149795	-0.17146032947791	0.0588815575469154	0.991844515105378	0.46614596333104	0.12800746536158	0.700890672752649	0.451806359656954	1	1	1
ENSG00000100949	-0.207978465827623	0.0539627514196773	0.200418301949521	0.219362603210349	0.721786334480381	0.224412506070043	0.278496555089795	0.632322408508728	0.311543731159634	1	1	1
ENSG00000100982	-0.12040725787584	-0.196909901074176	0.470652656637118	0.610071094176731	0.473678348829147	0.0939197649323685	0.47575882857112	0.531214187889301	0.186174246805014	1	1	1
ENSG00000100983	0.118394836558393	0.277043920749361	0.10901008824359	0.567226492957326	0.18017346308026	0.481978986523402	0.459647745326507	0.324998948316319	0.458405914107392	1	1	1
ENSG00000100994	0.186466786596958	0.190900558698332	-0.0847331891662579	0.356450139306947	0.350387285138596	0.595874955954655	0.368753274988964	0.460658109104011	0.503342877158567	1	1	1
ENSG00000100997	0.106920019807593	-0.528662334503957	-0.289461217083112	0.61282967189293	0.129698357037169	0.253765074017531	0.476877870982956	0.270088302497884	0.335135587377228	1	1	1
ENSG00000101017	-0.0842912304012736	-0.349608240952943	-0.778196895254138	0.55987984609307	0.24696717607303	0.0102501525326937	0.456247594563325	0.387403904258574	0.0439877504613292	1	1	1
ENSG00000101019	0.448339163397257	1.37386581781149	0.922252658013077	0.0105694532042602	2.87621690788139e-06	5.89920074390356e-05	0.0468566209947002	0.000214657121232789	0.00133933509878365	1	0.00945124875929823	0.193847736444671
ENSG00000101040	0.220921619456635	0.483122073174997	-0.185882180450381	0.286313234626474	0.0247367293369259	0.254265980864878	0.323856496837207	0.0983342143084185	0.335344356832307	1	1	1
ENSG00000101079	0.157045412300898	0.650863885181319	0.515277160241039	0.538538895977578	0.0403772812913816	0.0265498654778503	0.446886942478635	0.134671705964859	0.0839440390938852	1	1	1
ENSG00000101109	0.363906455373618	-0.0463482089297351	-0.0480447453868848	0.0382645845203625	0.771353666916037	0.709808390159285	0.100158815811151	0.648792663236006	0.54349301393914	1	1	1
ENSG00000101126	0.324880916397992	0.315664431984319	-0.108797931708272	0.0292042874137505	0.0933037601663799	0.490314532141408	0.0874810681511673	0.222388949091113	0.463032940949478	1	1	1
ENSG00000101132	0.160821134585239	0.626073212625468	0.4572870148859	0.623372645972142	0.104633105170539	0.123486796031869	0.4797445451098	0.23647393122238	0.220939909823156	1	1	1
ENSG00000101138	0.0848450742431264	0.0106412436341615	-0.103494903082719	0.563750859774842	0.948332470943898	0.471878263558028	0.458062171264522	0.690386177831002	0.453307642202806	1	1	1
ENSG00000101146	0.372461852668841	0.247699593784069	-0.0607867576637903	0.0284688560598377	0.212049011247162	0.729541821818398	0.0866084844347393	0.356795126109204	0.546239674973972	1	1	1
ENSG00000101150	0.0233254779660335	0.153293024804488	0.0580704452898466	0.887027914793636	0.414063386547869	0.722140923031862	0.565562772953627	0.497956071420043	0.545728810015334	1	1	1
ENSG00000101158	-0.508898703734788	0.574804169002343	1.06939631704472	0.00233259207887311	0.00317203453225859	1.21018767178217e-06	0.0199504364625814	0.027180628958045	7.67653636097583e-05	1	1	0.00397667668947622
ENSG00000101160	-0.401367324184717	-0.18586895499396	0.0533840029752585	0.0968873566980818	0.352757676747025	0.748780462263067	0.173814504743712	0.461311614554477	0.549496453001719	1	1	1
ENSG00000101161	0.979670330181763	-0.0127893920093573	-0.325652485877268	0.000134573003614302	0.943904976176605	0.0655040162675811	0.0038592017666086	0.689793065505965	0.147900895088654	0.442206889876596	1	1
ENSG00000101182	0.204247238796839	-0.0035432066384894	-0.212372213936846	0.128661645874227	0.980245614236811	0.130733378120197	0.204314499326596	0.699044705353722	0.228418880556484	1	1	1
ENSG00000101191	0.543604784705879	0.364684262953053	-0.0434870583793257	0.00217217285513301	0.0701409647634352	0.781763265410604	0.0190351506494697	0.188038292572141	0.560964475632832	1	1	1
ENSG00000101193	0.109717729283116	-0.916549626725417	-0.167673648850081	0.518545403952853	0.00130392449892066	0.449040514653621	0.440345886398128	0.0148607855429572	0.446585982727281	1	1	1
ENSG00000101199	0.143538270688442	-0.0419807168080903	0.113181605508712	0.491606904196562	0.869744474839616	0.670739291120055	0.428249731478234	0.676606357150383	0.530177500546658	1	1	1
ENSG00000101220	-0.300278878121519	1.12245901947091	0.21713006549661	0.274751731805894	0.000975190097090719	0.407049008596156	0.314611245774514	0.0124960040652965	0.424877410929454	1	1	1
ENSG00000101265	0.253449667004278	-1.38788675747438	-0.938081139328004	0.317770997629019	0.0156995325815868	0.0928288930689297	0.345453461819833	0.0742785167696827	0.185428464483381	1	1	1
ENSG00000101294	-0.221614349404219	0.0789036597153706	0.408209238183493	0.169902679307351	0.641032463902446	0.0226413499332023	0.242903800076688	0.599709967864698	0.0755894704669843	1	1	1
ENSG00000101310	0.0512179300110188	-0.0867293750869505	-0.0621595655948957	0.710464484216542	0.597677860379376	0.658618538733365	0.510035780980737	0.586419937786027	0.527514388560958	1	1	1
ENSG00000101337	-0.514722603419162	-0.0395459781823091	0.226360988339699	0.00459728790601775	0.796461054125056	0.127756915576206	0.0295063307812648	0.657865020493623	0.225894207832438	1	1	1
ENSG00000101343	0.2575994009885	0.751677471510478	0.313352899242182	0.187231236684656	0.00327817356463631	0.165610185556158	0.254966862485319	0.0279276727175925	0.261605265658341	1	1	1
ENSG00000101346	-0.274726873157911	-0.252223352081295	0.024987761344731	0.15686012230205	0.199576158553699	0.898718407634836	0.231908253684968	0.345869887763976	0.591523268410392	1	1	1
ENSG00000101347	0.456904122743876	1.22780304851267	1.13753776487955	0.344047050071952	0.0393279751025977	0.000200675178244412	0.361200034670124	0.132830061703609	0.00306270086830183	1	1	0.659418635711139
ENSG00000101361	0.360396650192427	0.476909616976305	0.0208628612354642	0.0311389903608037	0.00600540855035277	0.881316498091172	0.0903615570623287	0.0406257892766341	0.587306173997121	1	1	1
ENSG00000101365	-0.0461586025633122	0.0179150636590119	0.160092620151112	0.754277368233291	0.907318288901164	0.284534241199652	0.523780348337132	0.684464636676327	0.357771211558445	1	1	1
ENSG00000101367	0.825092793565196	-0.479980203092248	-0.243061570587335	0.0878660211342225	0.35140891094852	0.611040482421274	0.162701440727508	0.461117798043865	0.50971844421552	1	1	1
ENSG00000101407	0.158612910188716	0.321818492116387	0.0992598169920328	0.33521840245395	0.0811306862925361	0.468363621440492	0.356432233935611	0.207999461526217	0.452501130106762	1	1	1
ENSG00000101413	0.319605096771363	-0.0193354537691875	-0.150725653244254	0.0494020916139048	0.904612009030963	0.356621249782887	0.116414267615253	0.684464636676327	0.40082244871791	1	1	1
ENSG00000101421	0.346528182666657	0.409526140472066	0.00582150582528869	0.0616032018188544	0.0378591215112216	0.96916886436731	0.13172157006256	0.129189196778018	0.610736244300845	1	1	1
ENSG00000101444	0.231726473316958	-0.0501764379564638	-0.292466707938788	0.180183223233694	0.782365050047434	0.137787096473423	0.249906460063013	0.652511761477806	0.235626959442675	1	1	1
ENSG00000101445	0.779451487087249	-0.459126660710538	-1.38091863669716	0.00387346184971278	0.381005125073197	0.00779251421035335	0.0271498883777094	0.476737446588651	0.0371150595212034	1	1	1
ENSG00000101474	-0.175371729904865	-0.0582502360559967	0.159546289256189	0.244981098790636	0.748144749990858	0.370852109740315	0.297835640317284	0.641547839775782	0.408006374866665	1	1	1
ENSG00000101557	0.014362787569534	0.128460356390356	0.164400320112903	0.899900635716274	0.41594582603933	0.249068896692949	0.567916558010954	0.499214353723772	0.331087683407793	1	1	1
ENSG00000101558	0.110370615361063	0.00805122908687902	0.0440553185367027	0.61359436567879	0.97202609238259	0.83676562427129	0.477282467127183	0.69781470345469	0.576545588012562	1	1	1
ENSG00000101596	0.491628381647618	0.124202458699407	-0.356065436122746	0.0117138188658982	0.470536803704464	0.0347415762768599	0.0492299024729462	0.531214187889301	0.10017040397401	1	1	1
ENSG00000101654	0.0421761402996121	-0.0388456967422647	-0.124077916520074	0.800199285429624	0.862783298038918	0.528108841564735	0.537080529897429	0.674513903208343	0.480263464686506	1	1	1
ENSG00000101811	-0.334392035381544	-0.209991307913751	-0.120653326414508	0.0337186359035551	0.241433399500954	0.447692741096007	0.0940931549284719	0.382638394229488	0.446558339699477	1	1	1
ENSG00000101843	-0.0307558349212996	-0.0695511647205688	-0.0435151265314556	0.883694677648758	0.790244822430781	0.829663534729902	0.56518843519116	0.655601920185179	0.575234900736151	1	1	1
ENSG00000101856	0.0244369327121041	0.458940300221576	0.532391750936644	0.894997196960231	0.063857939512837	0.00502759661639973	0.566911685750008	0.176301595312681	0.0274919443629952	1	1	1
ENSG00000101868	-0.0976758720224995	0.404492821797127	0.968703446021254	0.704964476612831	0.11466651476147	0.00101358690428117	0.508216095982779	0.248865541551982	0.00926767043414893	1	1	1
ENSG00000101911	0.0893765991335789	0.097353538278459	0.0631647938203675	0.54958098668181	0.547001854989546	0.679554856431951	0.451818361707114	0.567507413983249	0.533613168185735	1	1	1
ENSG00000101972	0.146785810971803	0.277558796987134	-0.0175795826022224	0.249627594260201	0.0546649740227634	0.886014779636314	0.300858666249996	0.160091183189835	0.588026915762998	1	1	1
ENSG00000101997	-0.18819261807467	-0.112987871700785	0.404566405319949	0.444391971285985	0.633397511156433	0.0859688172556416	0.40685068586199	0.59815011045423	0.175563600032319	1	1	1
ENSG00000102030	0.0499281266805724	0.288565440981113	0.289491097220614	0.788163669650401	0.178182165861441	0.0854307639298116	0.533299145210483	0.324356913889477	0.174809561318371	1	1	1
ENSG00000102032	0.916734861166265	-0.711538144304519	-1.39779999766034	0.0234764972546613	0.219726589592606	0.0230968854321575	0.0766804364372135	0.364412920713114	0.0763040026831196	1	1	1
ENSG00000102054	0.291772670802715	0.62107514712363	0.291474367604122	0.0401112478649527	0.000254530289301075	0.0384442152714646	0.10278505395891	0.00485902910741882	0.106460767074472	1	0.836386530643333	1
ENSG00000102103	0.401947593037362	0.308797231471812	-0.0137275739835534	0.0191866181687929	0.137603675059147	0.933688822341872	0.0669321963999053	0.278284724692003	0.602046451837998	1	1	1
ENSG00000102119	-0.367952879273603	0.189329604946878	0.206937662186059	0.0579220614123887	0.313661288612281	0.344773408704703	0.127147336634977	0.437685093390888	0.393432457958242	1	1	1
ENSG00000102144	0.0426538526860292	-1.26956922109293	-2.39199900983237	0.758298254199037	0.00231505884006198	1.59110947472002e-10	0.524744045553885	0.0220414986406434	8.07425824723152e-08	1	1	5.22838573392999e-07
ENSG00000102158	0.0168128525278191	0.100945445019078	0.1021490620731	0.896085273184016	0.504076744200828	0.439713703975813	0.566911685750008	0.548430166270582	0.442075296821913	1	1	1
ENSG00000102178	-0.0584757966254423	0.164160382486855	0.0847812727755407	0.772602342802788	0.476236760782546	0.675902191627512	0.530127579901559	0.532277281047349	0.532186075127865	1	1	1
ENSG00000102189	0.258120696256748	0.38393898055748	-0.0177444460306339	0.577818347996122	0.387223976119688	0.926423460433042	0.464269339635275	0.480877818528407	0.600605136506881	1	1	1
ENSG00000102218	-0.0751888856205901	0.970694791610461	0.37335316618252	0.817629304206419	0.0328758080639227	0.172730258056582	0.543802167473378	0.118946008407473	0.268054586839394	1	1	1
ENSG00000102226	-0.374930274100242	0.299142149643764	0.544698179215732	0.0121940607523468	0.060827750165293	0.00436753064175738	0.0500614237280092	0.170966394517853	0.0251858064969322	1	1	1
ENSG00000102241	0.240174646495521	0.360838971035229	0.0812977318615746	0.145313057109795	0.0979293014181037	0.562102361229655	0.221209595542223	0.227802911311984	0.494144586558669	1	1	1
ENSG00000102316	-0.17006596537912	0.106981915398965	0.502502592209137	0.195059485800069	0.542279157195479	0.003779317908402	0.260532958454129	0.566203176164967	0.0228997733319475	1	1	1
ENSG00000102317	0.506078677430032	-0.280787689640834	-1.16141853027191	0.0182630324664909	0.17415324114234	0.000137328968075166	0.0649735751480762	0.319776375688741	0.00228488786543076	1	1	0.451262989094996
ENSG00000102390	0.175404478384461	-0.521671506119074	-0.676760400870013	0.35172373050904	0.120873327337574	0.0460233318017051	0.365804337319532	0.257505204836408	0.118103872366609	1	1	1
ENSG00000102531	0.0825243252873397	-0.131045359663385	-0.152557986157585	0.7085056355366	0.624274347988494	0.423515991991255	0.509262815923774	0.595954261708897	0.431561848968361	1	1	1
ENSG00000102572	-0.0699843933384069	-0.335054323019575	-0.157414936234415	0.61551428345156	0.0376034371282641	0.287419360457201	0.477600991273315	0.128956394034397	0.358318706541225	1	1	1
ENSG00000102580	-0.134333329003646	-0.597559137569809	-0.13299237699897	0.431603603915915	0.00172150871662831	0.401221010160707	0.401744081039285	0.0178559740500118	0.421900165411292	1	1	1
ENSG00000102606	0.488862489329038	1.25414409857288	0.623414175720011	0.024013756316762	9.78635630747752e-05	0.00572483235712626	0.0772744507592412	0.00248808372849716	0.0297961897804954	1	0.321579668263711	1
ENSG00000102699	0.103723543318398	0.326421141173285	0.037946958207877	0.675499318705288	0.164274949188549	0.88229977057651	0.499019200610866	0.308528888077952	0.587443929538034	1	1	1
ENSG00000102753	0.0994096811281779	0.0748743651586522	-0.066600194193313	0.485780636851795	0.664435219726032	0.686526342296976	0.425753901506051	0.609043978945605	0.537325536963207	1	1	1
ENSG00000102786	0.0460880497514787	0.57266953575424	0.713560966389688	0.855709981449293	0.0417298547394023	0.0129118777563631	0.555303707883918	0.136750061874358	0.05169446101734	1	1	1
ENSG00000102879	0.261152616677472	0.555940420656133	0.00142039304533189	0.155823889140759	0.00891538310689144	0.991318998579945	0.231077009542904	0.0526625036485855	0.61573515045941	1	1	1
ENSG00000102882	-0.0409040395434032	0.363319418227922	0.202413485969363	0.824918324363663	0.0684198291019872	0.273365541870877	0.546413721914746	0.184113054255247	0.351053055451768	1	1	1
ENSG00000102893	-0.0380501149151125	-0.137490238128635	0.0468695264047438	0.853384390222138	0.467172397093042	0.757775521325285	0.55460979070057	0.53062612578054	0.552700593456621	1	1	1
ENSG00000102898	-0.0437312894582509	1.71572659258911	1.41015334338531	0.906229817381571	0.000669411388744163	0.000971931775266243	0.57061816655801	0.00950147110550936	0.00899300553771714	1	1	1
ENSG00000102900	0.132915522930503	-0.0696758881107523	-0.210562243796699	0.311100059333727	0.612744862262944	0.128431375214136	0.341590342968176	0.594147944175514	0.226691824465222	1	1	1
ENSG00000102967	0.302250133629055	0.105427142411199	0.0504319681563617	0.31042732297373	0.711808351166825	0.849834321196167	0.341350875369059	0.628944519264845	0.580818421682814	1	1	1
ENSG00000102974	0.405532173406901	0.154942877319313	-0.154776777447473	0.0350572578873635	0.429113021001697	0.330920597370077	0.0960166173098881	0.507042502269027	0.386156720883486	1	1	1
ENSG00000102978	0.00218647200397795	-0.0739274850186451	-0.213184693923338	0.987434655195354	0.640787047624169	0.140350456823276	0.589912473027791	0.599709967864698	0.237938882961482	1	1	1
ENSG00000103018	0.218015194272626	-0.00855663070777983	-0.198282432259168	0.15122606659213	0.956174114471729	0.211454056103039	0.227082382478154	0.693499703483346	0.301444021111068	1	1	1
ENSG00000103024	-0.563318483415947	0.399257975551758	0.28166768439807	0.0606353108415969	0.278441315384715	0.404381858523004	0.13022315456114	0.408077236079949	0.42398342242164	1	1	1
ENSG00000103035	0.361838181653419	-0.0824005997893444	-0.210269282561403	0.147254142492995	0.77499156911896	0.411738228083338	0.22294621818027	0.650347644325271	0.426627965842444	1	1	1
ENSG00000103043	-0.614001972038017	0.296160786881183	0.774547669809771	0.00466628011932857	0.0912326533781582	0.000350342994453251	0.0297370464710181	0.220231618963912	0.00463769146563938	1	1	1
ENSG00000103051	0.0930295760315145	-0.399134538125444	-0.36981729628446	0.52995455100454	0.041652204123719	0.0306500542429267	0.443347939702251	0.136689209113611	0.091897806206984	1	1	1
ENSG00000103152	0.0923558928249201	-0.385081789363502	-0.232921478435032	0.716363960959145	0.290658326072388	0.462387550863917	0.511517481703866	0.419502550245445	0.451795404092517	1	1	1
ENSG00000103187	0.279261627238085	0.384437362187363	-0.0724840258138664	0.42579937884469	0.27356698147138	0.692615478829449	0.400209527584689	0.403047210103287	0.538639028416469	1	1	1
ENSG00000103194	0.698048538504479	0.350366655017955	-0.0162662376588843	0.343897731481646	0.630536390603553	0.97033310343228	0.361200034670124	0.597179294100616	0.610736244300845	1	1	1
ENSG00000103197	-0.133865940512045	-0.065093219354349	0.0162684248882841	0.457195164234662	0.778026763931715	0.943115206494883	0.412225912725433	0.650770294639951	0.604370903283213	1	1	1
ENSG00000103222	-0.461741822319978	-0.816091776386629	-0.411803604284147	0.0310736934966268	0.00091605915674837	0.0143698226589787	0.0903615570623287	0.0118401130433839	0.056201332923675	1	1	1
ENSG00000103266	-0.266539300602537	0.0282662425305062	0.096299217999913	0.177547212413646	0.867066853929476	0.587961857457409	0.24748255749377	0.675659280573377	0.499987675699746	1	1	1
ENSG00000103274	-0.153113730178346	-0.193366083020574	-0.0837708853039783	0.361173982707981	0.393312735316642	0.64943022183093	0.369779208051162	0.485007557959935	0.524154200396153	1	1	1
ENSG00000103275	0.0343764210144108	0.0704401387244534	0.103170153656974	0.793914724807788	0.624884130730247	0.391123505161448	0.534778256115593	0.595954261708897	0.418391915268902	1	1	1
ENSG00000103342	0.374168252634847	0.201413557177015	-0.131342540774887	0.139674385200194	0.35434015612083	0.508290782982234	0.215648068226408	0.462377823347084	0.469404351927338	1	1	1
ENSG00000103356	0.186904462996877	0.407975506210322	0.21255803424534	0.458849889046589	0.25201530859635	0.295768216982388	0.412724077034616	0.390389801123061	0.365406699010932	1	1	1
ENSG00000103365	0.152462286196467	-0.0662064005937375	-0.725051889533796	0.476661271268472	0.749900467226804	0.00110232944840175	0.4209778538214	0.642577063643853	0.00964463929679415	1	1	1
ENSG00000103415	-0.282635735997713	-0.311778093159181	0.032059058705757	0.0943649287397448	0.122506539876556	0.856790606516371	0.171179046865657	0.259302898830684	0.582045141654004	1	1	1
ENSG00000103423	-0.058463341807114	0.0407882115486057	0.0384049806315695	0.714405551285257	0.823762279037291	0.829704364177852	0.510867334786649	0.665350972161819	0.575234900736151	1	1	1
ENSG00000103426	-0.0568460272002503	0.280756088760565	0.357812408580765	0.756206096855121	0.167981633569515	0.0180734899663433	0.523853955073689	0.313166557581459	0.0662208609554006	1	1	1
ENSG00000103490	-0.652176592814915	0.384037431203216	1.08406515096795	0.00115710394695734	0.0484862444074579	5.62697606358658e-05	0.0133313783532128	0.149171571627524	0.00129794102823592	1	1	0.184902433449455
ENSG00000103496	0.852194649121716	0.573761169562521	0.00079818073847499	0.0279283176514149	0.132950679563811	0.9978878914857	0.0856218244367327	0.272699228123086	0.616420053734985	1	1	1
ENSG00000103502	-0.225103056226781	0.53781127599326	0.660220375957108	0.326897430291902	0.0660124040645026	0.0303870535261204	0.351610757977106	0.179320572552249	0.0913792066583967	1	1	1
ENSG00000103544	-0.178851315983451	0.241659026029807	0.947564627600822	0.278122125722871	0.242681226021419	8.17196320305897e-05	0.317352503888994	0.383251545838601	0.00162625556561089	1	1	0.268530710852518
ENSG00000103549	0.0386823653626047	-0.112872055184098	-0.133415697611606	0.76280822182079	0.468253051950033	0.347097147228944	0.525899224154534	0.53062612578054	0.395150254784113	1	1	1
ENSG00000103642	0.0381244708555943	0.00648859316824458	-0.445023289044481	0.804635691766229	0.964522293280111	0.0073611158116653	0.53774957279825	0.695822823388626	0.0358319266779067	1	1	1
ENSG00000103653	-0.249221919198251	0.00987050580630607	0.115208081568324	0.0641993276569118	0.945734304500506	0.413157052998364	0.135197277125617	0.690386177831002	0.426821631295722	1	1	1
ENSG00000103657	0.563399630000377	0.0122454543958905	-0.325625497369124	0.00984329141421716	0.947862465338523	0.159838100596546	0.0454858530145833	0.690386177831002	0.256517965266433	1	1	1
ENSG00000103671	-0.0234020055597712	0.0525107705368381	0.0443735359583586	0.880132122363208	0.806479498083425	0.825333312554273	0.564011715026451	0.660714744587733	0.573339321740475	1	1	1
ENSG00000103769	0.256919226321783	-0.253754654144237	-0.453034925573735	0.106685620630324	0.197801568509328	0.0184422743343366	0.184927635769308	0.344342088942941	0.0673290135587774	1	1	1
ENSG00000103811	-0.48993710117887	-0.524552544200928	-0.403835879907814	0.0131492332395137	0.0537265502786677	0.0318897747618028	0.0525447171726915	0.157542347431349	0.0943779029977256	1	1	1
ENSG00000103876	-0.0228835945801904	-0.0250417684847431	-0.052496833279193	0.918907741929235	0.912544460081615	0.762580427670979	0.57336828041813	0.684464636676327	0.555342699088018	1	1	1
ENSG00000103932	-0.301056345320983	-0.0965959548797963	0.363813519338031	0.0948365223989108	0.532923522970993	0.0172074134652563	0.171612820231432	0.561368531845291	0.0642065389207042	1	1	1
ENSG00000103966	0.113103024448283	-1.71473997358387	-1.07326523835536	0.533676460262746	0.0209546831309787	0.0843251513485097	0.443992268991	0.0880788730533358	0.173070641319351	1	1	1
ENSG00000104129	1.93530620425013	-0.0596383664349236	0.350050789570946	0.113887153772234	0.943012780856205	0.518361425027265	0.190354658128531	0.689694254269189	0.474388004192788	1	1	1
ENSG00000104131	0.247598839328885	0.527548993907117	0.0981603149361805	0.224097758795295	0.0399412609602208	0.60507770933521	0.282485168892242	0.134118259652012	0.507316432619067	1	1	1
ENSG00000104133	0.173657018220586	-0.228924068620187	-0.299298384674919	0.23937004872376	0.322454389431029	0.223007876293641	0.293207582121891	0.445914297051141	0.310900479734409	1	1	1
ENSG00000104142	0.0418371915835366	-0.00031282888504308	0.0616551781177865	0.829025959585139	0.998685579386285	0.681088446926519	0.547124882418535	0.703361778581952	0.534401815983518	1	1	1
ENSG00000104177	0.934921844495185	0.336463998275801	-0.0616511007765393	0.00578054219656589	0.352604776032053	0.743151613260087	0.03374975005063	0.461311614554477	0.549264834438287	1	1	1
ENSG00000104231	0.535541751763504	-0.111717527739657	-0.593407698955485	0.0692882571240011	0.69134152942953	0.02418023205091	0.141335154113245	0.617797227894752	0.0784058913406413	1	1	1
ENSG00000104267	0.668452008277862	-0.463066859164793	-0.463672108314899	0.454319081907146	0.638341856576229	0.245962881378125	0.411292750840278	0.598887998060023	0.329548625360958	1	1	1
ENSG00000104299	0.228919004987444	-0.208101816311471	-0.424325499530071	0.15205694786962	0.337216658361231	0.0425225874931132	0.227917369694429	0.45175403727758	0.112509969132342	1	1	1
ENSG00000104320	0.444026845409558	0.0343262772299583	-0.3669654760764	0.111177124140822	0.897448936795959	0.0840075577577123	0.188706842397944	0.684464636676327	0.172593318789653	1	1	1
ENSG00000104325	0.186307972346287	-0.105490775631208	-0.44658599199442	0.250110130980171	0.548093156768304	0.00804748170181189	0.301020581298575	0.56781862347026	0.0379005308521514	1	1	1
ENSG00000104356	0.375374102220073	0.882776564732054	0.0113792617129902	0.129876080244339	0.00396714460195076	0.954362059859305	0.205573399079694	0.0315406327301627	0.606335029001453	1	1	1
ENSG00000104365	-0.036433138539119	-0.157670982906816	-0.527845814517017	0.829592228085816	0.467536545421157	0.0220597683413231	0.547124882418535	0.53062612578054	0.0745317761424684	1	1	1
ENSG00000104375	0.139606522535205	-0.554290632974626	-0.675474082071016	0.515820617220565	0.13886574269516	0.0616128499207869	0.439441790919206	0.27985855847131	0.142767632177684	1	1	1
ENSG00000104388	0.0987726802381353	-0.00402181063399167	-0.117415245723879	0.428399475059471	0.97964731059161	0.402522335665078	0.401100974695579	0.699044705353722	0.422470199242881	1	1	1
ENSG00000104408	0.237812278958088	-0.097255725665051	-0.278635846724119	0.148954896502577	0.582996669869612	0.0996942907717199	0.225171554285864	0.581635204397271	0.192896174905586	1	1	1
ENSG00000104412	-0.539540564997461	-0.148661623300576	0.0893121635141347	0.0110694201933322	0.380020905972312	0.573441398034815	0.0477800819050288	0.476737446588651	0.496012308816034	1	1	1
ENSG00000104442	0.152663125664412	-0.0435584849505441	0.0145079298170405	0.497930892931096	0.847147225087017	0.94474319864985	0.431745747126311	0.669609381677088	0.604552676217565	1	1	1
ENSG00000104472	0.303620491348937	0.713886501035414	0.623482424750405	0.20060288007047	0.0112649535712134	0.0247023200154908	0.264867528624134	0.0610427935051416	0.079464096457693	1	1	1
ENSG00000104517	0.586004573557443	0.0633525169352043	-0.494835016488079	0.0133236535744011	0.737827949739365	0.00398199626718813	0.0527072535450631	0.638394802519221	0.0237033120961333	1	1	1
ENSG00000104522	-0.242438298812842	0.282923399404926	0.270767911178143	0.153353226986878	0.0969892176689467	0.160074695526354	0.228680682989742	0.227378045750364	0.256517965266433	1	1	1
ENSG00000104524	-0.6176542947596	0.181377259470174	0.247461481129906	0.0110748250115902	0.389934549204317	0.321862167019304	0.0477800819050288	0.483079117658143	0.381617898690272	1	1	1
ENSG00000104529	0.174773946380765	-0.490834174869993	-0.435243891476675	0.228382591347854	0.0116065725601246	0.0211193588867245	0.285304449734817	0.062593906703411	0.0734058122269508	1	1	1
ENSG00000104613	-0.559059385732743	0.203172894700159	0.624434828511926	0.00617282274109759	0.287329897088942	0.0040444246353613	0.0351970408103645	0.415476241532488	0.0237957949131324	1	1	1
ENSG00000104643	-0.0454174532301188	-0.334101744663388	0.499096793421308	0.851852283206717	0.342134741801256	0.141672061556902	0.554509228870746	0.455179772183156	0.239045818668254	1	1	1
ENSG00000104671	2.95625307546061	1.01354891067474	0.0209306083836448	0.00512127029380916	0.374751739886051	0.97017790631314	0.0314995196380915	0.473522558118543	0.610736244300845	1	1	1
ENSG00000104687	-0.0225582092995947	0.0659206275350127	0.438762690809767	0.911257851051206	0.717928457438744	0.0433682058979098	0.571883421359588	0.631065895513354	0.113734719458995	1	1	1
ENSG00000104738	0.561274903518286	0.636770093878181	0.201730455103319	0.00895224517770374	0.00729052534408935	0.173644692448259	0.0434264538224012	0.0457106942636281	0.269062258270601	1	1	1
ENSG00000104763	0.835872129726019	-0.0646642274138098	-0.923848402639576	0.000343496914516691	0.803680189394343	0.00707216005378342	0.00663208247555427	0.659589216607962	0.0350131181569573	1	1	1
ENSG00000104774	0.287050521342616	0.130394679025123	0.138318826592752	0.208248030414776	0.576486168289926	0.413657388971475	0.271092523997294	0.578884307152013	0.426821631295722	1	1	1
ENSG00000104805	-0.0438978571891461	0.286105636919261	0.317161882384917	0.755754243950549	0.0847540936912481	0.0324163298819955	0.523853955073689	0.211984599538618	0.0952244254837535	1	1	1
ENSG00000104812	-0.31754566075026	-0.115675151346292	0.0558717757094844	0.0546290232643737	0.472307942568799	0.7148650248022	0.123633610864836	0.531214187889301	0.544211445448898	1	1	1
ENSG00000104814	0.462990682162687	1.10676768024529	0.25944781259693	0.0941637867269635	9.03448012768003e-05	0.214706992936541	0.171179046865657	0.00237523100904243	0.304132312617854	1	0.296873016995566	1
ENSG00000104823	0.099823115030213	0.99018913810739	0.609584690463612	0.796922807845971	0.044405973103721	0.0533507985249097	0.535634377245013	0.140928627653644	0.130160786155794	1	1	1
ENSG00000104824	0.973888452405961	0.603745906781243	-0.285773021818454	1.0491350313302e-06	0.00172817430172134	0.0532490731694109	0.000111353402075662	0.0178559740500118	0.130068938056865	0.00344745771295104	1	1
ENSG00000104833	-0.295661478150354	-0.472204495014243	-0.075027319591883	0.646793148815328	0.618458750610029	0.927965296149122	0.487548061597558	0.595954261708897	0.600782336512078	1	1	1
ENSG00000104835	-0.184688894743398	0.0887972430926565	0.146592845383523	0.394799230661765	0.726370050360971	0.565167330039241	0.386681584486387	0.633918696682336	0.495104247680564	1	1	1
ENSG00000104852	0.108400191916064	0.383597380119632	0.245767208932003	0.352213982097194	0.0131971362113449	0.0520869092948201	0.366118951779243	0.0666652605480812	0.128311015393866	1	1	1
ENSG00000104872	1.51845310675719	1.62258378821767	-0.205520549349465	0.000184702979167561	5.00238582808889e-05	0.251888259073806	0.00467305129575815	0.00158540303336709	0.333638394667245	0.606933989544605	0.164378398311001	1
ENSG00000104884	-0.25980583949816	-0.20309299099	0.0656865622625355	0.114621620394807	0.253751300980116	0.717973468076647	0.19071611174608	0.391186147546502	0.545471017161521	1	1	1
ENSG00000104889	0.619801192708245	0.464732767686147	-0.0151058768727008	0.0389873465236335	0.12208799164584	0.931791965647614	0.100966465606849	0.259302898830684	0.601396473153168	1	1	1
ENSG00000104897	0.0689772359173885	0.209399369873463	0.12465011312897	0.664160295732175	0.2240946863983	0.317586013711313	0.494534101364112	0.36874963393269	0.378345300201996	1	1	1
ENSG00000104907	0.51056544646852	0.414886611772156	-0.0634377735972845	0.0538856397596877	0.110198053926531	0.703877676053605	0.122757413868419	0.243323603789802	0.541197559924107	1	1	1
ENSG00000104951	0.630699319588957	0.444149629057448	-0.732674329464859	0.395101042807266	0.548391247267285	0.021332969537392	0.386782925277276	0.56781862347026	0.0737693194910412	1	1	1
ENSG00000104964	0.140140766997822	0.551200260178011	0.435105436755612	0.377266372350981	0.0137993212149617	0.0299368832010593	0.378442835093309	0.067927436597659	0.0910474031016013	1	1	1
ENSG00000104969	-0.0409698075565399	0.163739353495553	0.140896143758281	0.7494548142732	0.326843493669228	0.37797592334212	0.522053847703004	0.447515150617816	0.412934331913052	1	1	1
ENSG00000104980	0.279756626729013	0.272870395220844	0.214606381180907	0.102078567778701	0.19374063162526	0.141578345184253	0.17949685260958	0.339572208874073	0.239045818668254	1	1	1
ENSG00000105063	0.223699145586795	-0.018632446692256	0.0444508687195399	0.175232893479998	0.903911749436838	0.746930799854667	0.245838152654025	0.684464636676327	0.549264834438287	1	1	1
ENSG00000105122	0.200635444301831	-0.184199227290395	-0.0149652936741546	0.388143163507778	0.718859513347347	0.971940554286895	0.383825197828977	0.631173511628339	0.611179449074856	1	1	1
ENSG00000105135	0.188644557359596	-0.051316043667517	-0.0981610092291748	0.31263837560589	0.801507995298861	0.650651170818568	0.342700540439205	0.658507261044721	0.524303326736932	1	1	1
ENSG00000105197	-0.309585557033597	-0.121188242467885	0.029556742201097	0.153504345875834	0.556474302149938	0.885806647686961	0.228680682989742	0.570775895351521	0.588026915762998	1	1	1
ENSG00000105202	0.319573852040727	0.565519356183873	0.304137698241243	0.044842507426553	0.00634326025556617	0.0389756190036114	0.109581047911604	0.0421033572987711	0.107492403127479	1	1	1
ENSG00000105220	-0.484192362948237	-0.888238258952807	-0.586375796751256	0.00802967174581141	0.000438505639373839	0.000407877508823377	0.0400886099567461	0.00694876599589937	0.00524004765196844	1	1	1
ENSG00000105221	0.117425134830455	0.188779636672907	-0.0144891223664063	0.40483925738607	0.254007004159057	0.913532950531366	0.392764886939461	0.391186147546502	0.596055597579296	1	1	1
ENSG00000105254	0.063457589206469	-0.594926910976409	-0.245874205543706	0.745547863986514	0.0472544844632014	0.329317646619855	0.521610995847394	0.147675454444835	0.385545191286632	1	1	1
ENSG00000105281	-0.160586760133499	-0.231850621617435	-0.0771396375553824	0.340334138915759	0.202045210693089	0.667608754206501	0.359152563361706	0.347970043268636	0.529765958269367	1	1	1
ENSG00000105287	0.135038692527016	-0.124912410151675	-0.032952544859354	0.444352621469317	0.481427950006196	0.84307210111466	0.40685068586199	0.53497801465641	0.578338784591452	1	1	1
ENSG00000105323	0.167166933886359	0.0889824415159958	-0.101110170872704	0.16102481212651	0.482189667897295	0.386781150420644	0.235532391378249	0.535123947768369	0.416795813275108	1	1	1
ENSG00000105325	-0.44522963341857	0.0191358303094903	0.0803458927529347	0.0389185162762661	0.920522735787342	0.711208750080083	0.100922241146427	0.685233945267681	0.543593748187426	1	1	1
ENSG00000105339	-0.599176272574459	-0.0962503658835796	0.420229972398519	0.00365665131287155	0.711971281073172	0.0756502985377883	0.0259298083776061	0.628944519264845	0.161882674125489	1	1	1
ENSG00000105355	0.0687434668320218	-0.143313801800872	-0.0582775388743888	0.65980893124723	0.505802291132968	0.727885056010171	0.492555011394115	0.549397334980544	0.546239674973972	1	1	1
ENSG00000105364	-0.0669123386067951	-0.0579569165876085	0.0163834781004327	0.686402504672925	0.75468548205023	0.908903282939292	0.503088195096256	0.643589634681451	0.594435487846236	1	1	1
ENSG00000105373	-0.172066215379746	-0.0250085788044323	0.231895802030133	0.513865690132751	0.919134868133083	0.408374246473002	0.43796767049968	0.685023928432725	0.424877410929454	1	1	1
ENSG00000105379	-0.21313219542368	0.302946596401797	0.368574631734247	0.117861485714155	0.140726827805867	0.108894953288244	0.194283365749433	0.281745794217392	0.202496116237549	1	1	1
ENSG00000105397	-0.505877311822729	-0.111692290250244	-0.0142508403945642	0.00664814747930559	0.54232134462922	0.927117725153166	0.0366673851366114	0.566203176164967	0.600671538833287	1	1	1
ENSG00000105401	-0.133736294080003	0.65552510532965	0.370208249053438	0.369483794146399	0.00121079537326659	0.0563071104982289	0.373324539000877	0.0142812673708427	0.135259911079098	1	1	1
ENSG00000105402	0.628232287221835	0.390512600427335	-0.254924113801537	0.00278131872892164	0.0261009746711365	0.0737705489760946	0.0220477413305753	0.101935460112484	0.159131426943959	1	1	1
ENSG00000105447	0.512029255763085	-0.160764529683628	-0.322359996161904	0.0077665756435166	0.469812347211923	0.174920136851958	0.0396916428434318	0.531214187889301	0.270047203253705	1	1	1
ENSG00000105486	0.575593595843417	0.614338917338542	0.0166697482983603	0.00441960434143748	0.00733421564428736	0.916355953221662	0.0288265866291084	0.0458256704855883	0.596938131534527	1	1	1
ENSG00000105518	0.0575969160879449	0.205095009116586	0.328351430962961	0.72886525512401	0.24235607892588	0.0633443652888742	0.516848197473305	0.382999494114909	0.144959584084637	1	1	1
ENSG00000105552	-0.0997946349967059	0.179593915825935	0.327553823204048	0.590410940036866	0.331347721813013	0.0254002042699954	0.46802358713205	0.448304644415158	0.0813224616955076	1	1	1
ENSG00000105568	0.300093936334018	0.0715201524817173	-0.0857825919244512	0.0287228026943672	0.58044094446175	0.466738221056788	0.0871092538749514	0.580587614524387	0.451806359656954	1	1	1
ENSG00000105576	-0.0163939950084321	0.384242815175287	0.322777611363157	0.915213537275805	0.122538334401628	0.115412225542222	0.572577245402631	0.259302898830684	0.21149647650073	1	1	1
ENSG00000105607	-0.0239665866664621	-0.550292428707959	-0.396534851742915	0.899214538398135	0.0320421278962665	0.088965755048285	0.567667281270879	0.116743573780377	0.179331245021127	1	1	1
ENSG00000105618	0.256403292956472	0.189937646946534	-0.0141131941976725	0.171907148258215	0.335902403509535	0.918306300618424	0.24397215053023	0.45051512044606	0.597441704467359	1	1	1
ENSG00000105639	-0.153112358555853	0.881728483527485	0.941465335804912	0.265239754353968	0.00106641000989731	0.000932591093780531	0.309951083757559	0.0130541250424557	0.00888738973309892	1	1	1
ENSG00000105669	-0.228164571936149	-0.188919239036259	0.106690330358838	0.154817916032407	0.262297531267925	0.458764714976262	0.230110180999329	0.394569241708307	0.450649133620724	1	1	1
ENSG00000105701	-0.193253386100848	0.0222828866540031	0.26341037940259	0.180631657251085	0.884959506108843	0.0720630475721158	0.250172554723425	0.680438638024011	0.156547745448845	1	1	1
ENSG00000105705	-0.173475467923791	0.326543426995492	0.605143249878057	0.665689340958088	0.360008668758137	0.139176278895553	0.494904912062924	0.466616506205036	0.236604750024732	1	1	1
ENSG00000105723	-0.319689970109498	-0.113068204730342	0.388803007222607	0.0649494849040282	0.565274806703699	0.0603006378258634	0.135750838016029	0.575800003292878	0.141340485606524	1	1	1
ENSG00000105726	0.18471980164069	1.01030471372701	0.357415426789105	0.337983206975229	0.000260485665348557	0.0277501284779909	0.358260820400093	0.004860125716954	0.0868200468466353	1	0.855955896335359	1
ENSG00000105771	0.412345372740224	-0.324124852284142	-0.448190163356226	0.0431576510749729	0.248633515708275	0.116196841775636	0.107775811824709	0.388409614860725	0.212296498102183	1	1	1
ENSG00000105810	0.217574225435962	-0.589186727219973	-0.740499650336793	0.218773521199789	0.00390452908083942	0.00023732379482241	0.278110796667957	0.0312208129288659	0.00341652605198478	1	1	0.779845989786439
ENSG00000105819	0.390242227754064	0.324018877823006	-0.160889974713462	0.0548565349507517	0.114123493506715	0.251706980687149	0.123633610864836	0.248221427536704	0.333638394667245	1	1	1
ENSG00000105821	-0.447248898502287	-0.274680563784548	-0.00421604506165203	0.0229486713699991	0.202141631341052	0.982610817873894	0.0755934718308695	0.347970043268636	0.613895422374331	1	1	1
ENSG00000105829	-0.323059034856851	-0.477879649869873	-0.0792193981879553	0.159940460903392	0.096024318723148	0.74707553580843	0.234859818005796	0.225772735907103	0.549264834438287	1	1	1
ENSG00000105835	-0.038090620772466	-0.000254004381521571	0.0432102640988078	0.867832809615139	0.999043167422287	0.803269244787514	0.560559095889874	0.703399498711792	0.567175980145328	1	1	1
ENSG00000105854	-0.582432047076321	-0.609619014946069	0.462463902381514	0.212341454362063	0.0648377617832107	0.299465615540789	0.273233653216757	0.177523832492265	0.367514115524328	1	1	1
ENSG00000105875	0.473882911410159	0.307751480657589	-0.401700295433121	0.0782308466496432	0.206200235577204	0.0699963951577553	0.152555012647294	0.352075027207717	0.154101660502115	1	1	1
ENSG00000105887	-0.229712394195037	-0.141136976690348	0.00903457403253471	0.162184806154705	0.425240530906442	0.954677889394835	0.236552319392143	0.504011212353782	0.606335029001453	1	1	1
ENSG00000105926	0.297158467367688	-0.277857935065784	-0.298358419306563	0.327524727295747	0.396145940469725	0.499073755031103	0.351703509005264	0.486266730452757	0.466227330799426	1	1	1
ENSG00000105939	-0.401993700569163	0.0988271369175975	0.278039613931695	0.07417945110209	0.639711411393524	0.115560677057728	0.14805991766051	0.599443654907375	0.211514963520672	1	1	1
ENSG00000105953	0.139098946610005	0.0572895168267322	-0.0247517584165859	0.280378142551676	0.674474964608985	0.841245550876756	0.318993466839751	0.610745518849334	0.578015420264664	1	1	1
ENSG00000105963	-1.85513498496233	-1.23868938637443	0.694581599054418	0.00136596863173579	0.0410541307787018	0.250734939071078	0.0144767593501827	0.135688856035259	0.332745350107974	1	1	1
ENSG00000106028	0.832592458838832	-0.0166409763366631	-0.882917166303385	0.000213570233678439	0.91305618793773	9.88466947451175e-05	0.005205940350776	0.684464636676327	0.00172968383976171	0.701791787867352	1	0.324810238932456
ENSG00000106049	-0.153045559457491	-0.117100540218591	-0.135045580183446	0.397548893056869	0.574095544375856	0.459442992422638	0.388407217052155	0.578884307152013	0.450649133620724	1	1	1
ENSG00000106077	-0.160802115298952	0.997621394104396	0.267119287431537	0.723300027162736	0.0480038357723814	0.570970068740853	0.514210719166704	0.149128285942106	0.496012308816034	1	1	1
ENSG00000106105	0.20957735332046	0.444178473814043	0.0268069451778319	0.16363347342821	0.0110705411358905	0.85809562266922	0.237884127947481	0.0610427935051416	0.582159550802519	1	1	1
ENSG00000106211	0.492267713125225	-0.831678189957053	-0.698678988564554	0.0238846577711925	0.0252088575348577	0.0627186828155173	0.0772715387449478	0.0994181248667075	0.144177931542953	1	1	1
ENSG00000106244	-1.35187682143562	2.88485516849977	5.65160016755438	0.0691491219688847	2.59962609888945e-06	3.73925715236032e-07	0.14119904202428	0.000214657121232789	3.30004652134213e-05	1	0.00854237136095074	0.0012287199002656
ENSG00000106245	0.15339657097088	-0.0754053308106484	-0.307741600326596	0.429263943330685	0.722055120441273	0.061720055540801	0.401399650418298	0.632322408508728	0.142773210737711	1	1	1
ENSG00000106263	0.144517716930969	0.127090040769019	0.0578970067722825	0.260282263923155	0.348949584491717	0.633532810562806	0.307564474673236	0.460042234460027	0.518608936347737	1	1	1
ENSG00000106305	0.267945763108237	0.170403365168641	-0.080079062291235	0.307442330295117	0.509951028827178	0.724989096948421	0.339485645625976	0.551262036529317	0.546053595420606	1	1	1
ENSG00000106344	0.829821410075961	0.567086073500461	0.0617062714375974	0.00116218569007802	0.0339690580767675	0.693570206046939	0.0133313783532128	0.121165447086251	0.538639028416469	1	1	1
ENSG00000106348	1.50342040567342	0.353299323827912	0.146130304693717	0.068131998030974	0.617759346170155	0.784981096002926	0.140149398992379	0.595954261708897	0.561843727706477	1	1	1
ENSG00000106367	-0.0174158767500435	0.495915948647635	0.300630685862529	0.910819011488682	0.00536055757827373	0.0707123690691273	0.571883421359588	0.0375821295178174	0.15483823733155	1	1	1
ENSG00000106397	-0.555578264422239	-0.774017707226783	-0.247308248070523	0.00329066197823353	0.00651072368213173	0.245167012472666	0.0246807513722138	0.0424312934417004	0.329548625360958	1	1	1
ENSG00000106399	0.108459002929795	-0.0452315285469037	-0.274991720086628	0.491702867564573	0.819335894640478	0.110018960232442	0.428249731478234	0.66489049388837	0.203574545497343	1	1	1
ENSG00000106459	0.368444855958416	0.544728681572872	0.311009228158541	0.191824979313917	0.0873950639397886	0.183488415707378	0.257447096136003	0.216124898702267	0.279409434707171	1	1	1
ENSG00000106588	-0.0341455786456744	0.278417773279677	0.407549668637773	0.885005436824997	0.255415936619508	0.0191985303922103	0.565458584420942	0.391500636169428	0.0692184955900332	1	1	1
ENSG00000106605	-0.119001156909202	-0.243266192568894	-0.260933085990285	0.541580236506133	0.295214061426878	0.11784996948442	0.448075994001075	0.422911867857393	0.214160250673762	1	1	1
ENSG00000106628	0.0243082801277431	-0.0499817060296584	-0.0703657147863265	0.874389072834384	0.770876770250139	0.664923771651796	0.562372371771138	0.648777199222322	0.529320318166215	1	1	1
ENSG00000106636	-0.13374695693574	0.0502998272280426	0.269304367804244	0.470817736156717	0.793053205795334	0.123960137304238	0.419043288279967	0.656246611119073	0.22137956871977	1	1	1
ENSG00000106638	-0.636224148402066	-0.578317068712978	0.0801709306557418	0.00282565350506299	0.00878816631925875	0.594587898210714	0.0221435710182399	0.0522677765519511	0.503093125450871	1	1	1
ENSG00000106682	-1.143270089385	-0.0215997374753788	1.89568750927236	0.00785501394595292	0.884399788099128	2.37250132998871e-05	0.0399941653966379	0.680438638024011	0.000752469767738635	1	1	0.0779603937034289
ENSG00000106803	-0.559216914900038	-1.20075908903477	-1.03193294513508	0.0349722091140432	0.0102119447252627	0.0014411151873651	0.0959183982155878	0.058278898925668	0.0116683316745642	1	1	1
ENSG00000107020	0.0168284939544001	0.257483212826967	0.202109845765534	0.933692961670656	0.130139377337481	0.316597621437418	0.57691993025969	0.270190981137486	0.378025669813866	1	1	1
ENSG00000107021	-0.0480282381750778	-0.00294391185955926	0.327145044372502	0.822242206452922	0.990898140587428	0.221718891722163	0.545382109211864	0.700649922129785	0.310133117035105	1	1	1
ENSG00000107099	0.150148549225262	0.0215058138205847	-0.0094501128664091	0.27873012998711	0.896752292756135	0.945914921897603	0.317488945821361	0.684464636676327	0.604552676217565	1	1	1
ENSG00000107164	0.318593653344773	-0.0901432440953534	-0.203060643094372	0.0601622261429432	0.591945389850248	0.251994150822739	0.129778849313211	0.585426852234264	0.333638394667245	1	1	1
ENSG00000107201	0.461704279874602	0.260538772126497	-0.10262806762574	0.108612677479927	0.466213824480484	0.603227564135705	0.186784812088778	0.530538098046366	0.50681191145597	1	1	1
ENSG00000107223	0.132982577498175	-0.711022640481656	-1.53371465284776	0.61596318657798	0.0940005636742409	0.000762209045131559	0.477600991273315	0.222388949091113	0.00785363000647614	1	1	1
ENSG00000107263	-0.271515263171638	-0.612256608860405	0.059815280537462	0.196793230512903	0.00967401871078495	0.721065278901403	0.261416232477632	0.0560024767263482	0.545728810015334	1	1	1
ENSG00000107341	0.213361600756305	-0.467784000072734	-0.298464654839953	0.271259241650056	0.0482254061382083	0.180180176841446	0.312078099532872	0.149162500663219	0.275197568963629	1	1	1
ENSG00000107371	0.681768134093403	0.242746352980017	-0.0925785045015927	0.00141918008819403	0.234641129691201	0.547646563529677	0.0147206881243077	0.378301095944797	0.489492224876467	1	1	1
ENSG00000107438	0.0536470224098569	-0.585607479925683	-0.154679017569966	0.723252798614412	0.119303974034225	0.576500565843877	0.514210719166704	0.255573908359658	0.496150873719465	1	1	1
ENSG00000107581	0.469945617629675	-0.256755664400341	-0.600753702433375	0.00354419567375929	0.153919607194368	0.00445588487267013	0.0257470596543026	0.297250427529226	0.0255384016015813	1	1	1
ENSG00000107625	-0.312020553283954	-0.164014535008887	-0.0272579659703018	0.0758373725814575	0.390968315778295	0.881109565711158	0.149571167320958	0.483079117658143	0.587306173997121	1	1	1
ENSG00000107651	-0.022812448973894	0.274165939756177	0.104974762268056	0.857749840625936	0.078077279474407	0.438467704381715	0.555947301345869	0.203650936776105	0.441259712468286	1	1	1
ENSG00000107669	0.357511759471698	0.46338380038797	0.119726511143656	0.158768563604912	0.0956979432013387	0.657077710617735	0.233666842076781	0.22523425716717	0.526971533143982	1	1	1
ENSG00000107758	-0.385583035573287	-0.198265535177876	-0.0432605152192157	0.0413279295249964	0.358672201037066	0.817593569162251	0.104849215754951	0.465405738989083	0.570893371156003	1	1	1
ENSG00000107789	0.763528085392861	1.17128220159262	0.581909244725767	0.0147225697037757	0.00538057356080854	0.0103443183136359	0.0566270727042845	0.0376084936771574	0.0442982020484113	1	1	1
ENSG00000107833	-0.309589816304997	0.105900849212175	0.150320984535872	0.143308242398976	0.636143008233275	0.496351398350912	0.219528655627378	0.598767527195772	0.466227330799426	1	1	1
ENSG00000107862	-0.131141517475193	-0.10508575735667	-0.0323065390895832	0.301718848457952	0.522476552368559	0.793106895068565	0.335444985692947	0.557561639889836	0.5642762955625	1	1	1
ENSG00000107929	0.147608791338174	0.0810530276124699	-0.0100701909576371	0.327493024828507	0.621250174981343	0.945073039387511	0.351703509005264	0.595954261708897	0.604552676217565	1	1	1
ENSG00000107937	1.11265758164209	0.234411089997472	-1.23670469522076	4.41642472817465e-05	0.209052436740381	2.87581693539419e-06	0.00173249910671274	0.353961645010657	0.000149678421717106	0.145123716567819	1	0.00944993444970531
ENSG00000107949	0.444328666954367	0.0560991093707772	-0.0351784989843799	0.0127449702800523	0.78659318078995	0.850698938907836	0.0515893160542094	0.654519712447737	0.580820552509536	1	1	1
ENSG00000107951	0.274468157168638	0.401665192851145	0.325097409401819	0.313267798481456	0.209141086436043	0.285661591064643	0.342806050982718	0.353961645010657	0.357931072271508	1	1	1
ENSG00000107959	-0.020711326473638	0.0786107077874748	0.049540586977526	0.900214672579249	0.681438991865915	0.751074729144718	0.567930946506817	0.61275949949844	0.549788745700043	1	1	1
ENSG00000108010	0.0272278949684681	0.16834111269399	0.157138549132908	0.906812971103004	0.505005461341935	0.396363813264509	0.570801048362564	0.548931798713945	0.419575166917784	1	1	1
ENSG00000108039	0.319943065379232	0.346559767544333	0.0486848776155617	0.0582923563090168	0.0495032562318258	0.727377934496655	0.127557431518369	0.150921086167179	0.546239674973972	1	1	1
ENSG00000108055	0.572152014867727	0.49818136864868	-0.0508039636303958	0.00922101832494066	0.0248127863764843	0.722915337622805	0.0438966728957785	0.0984673706907946	0.545728810015334	1	1	1
ENSG00000108061	0.0424525043055295	-0.132328128392575	-0.20215364499699	0.776832783605889	0.446057187079277	0.219489887524457	0.531625520878268	0.519545693237513	0.308112124269589	1	1	1
ENSG00000108064	0.0175965450945035	0.734849827189171	0.352495252234919	0.943892029085468	0.0211290209059419	0.125122188403024	0.579184428943584	0.0880788730533358	0.222983728395613	1	1	1
ENSG00000108091	0.0586906826446779	0.460356451509237	0.204657142209573	0.753131430813385	0.0285696672436925	0.258832592498355	0.523534268411202	0.108357931683276	0.338020332826036	1	1	1
ENSG00000108094	0.417818941865059	0.12633463096656	-0.0634679027350856	0.0307179136895331	0.530656267075714	0.709258808165716	0.0900906945901062	0.560346004638041	0.543292179450082	1	1	1
ENSG00000108179	-0.131594815900901	-0.807853602148939	-0.660379388197712	0.45736329284118	0.00019121114552321	0.000945110795161456	0.412225912725433	0.00402166487237937	0.00889198576589667	1	0.628319824189267	1
ENSG00000108187	-2.10175617476475	0.28582942910127	1.92003813705449	0.00154475379592701	0.381622273676968	0.0133541345889424	0.0156136234665415	0.476771553190858	0.0528397737100554	1	1	1
ENSG00000108256	0.1973327861234	-0.0456694225904501	-0.154445702151195	0.267370462337036	0.799395283403765	0.398096666895874	0.31053544811103	0.658009345919948	0.420215262686434	1	1	1
ENSG00000108262	-0.391359242041593	-0.165305833106216	0.153125151008105	0.0436677722375425	0.424467284361582	0.452530407828044	0.107939038737942	0.50361072580523	0.448956954000071	1	1	1
ENSG00000108270	0.696220869098893	-0.416156691999349	-1.04370341841899	0.000702018616198991	0.0168940490269395	2.0715997776906e-05	0.0102748417153995	0.0772446825937386	0.000689348104834448	1	1	0.0680727686949131
ENSG00000108294	1.46129894906147	0.743715839520741	-0.429843143934741	0.0828020226778298	0.366068016137056	0.334284291577208	0.157530819492122	0.469711821851102	0.387518453411943	1	1	1
ENSG00000108312	0.503347136635956	0.642825125834567	0.0457859328051797	0.0359641968598777	0.0149762954470193	0.776725628761835	0.0974061373375691	0.0717369037283277	0.559287515031444	1	1	1
ENSG00000108344	0.298434095580249	0.386533458780444	0.108349901294334	0.0213427192162998	0.0111237994481267	0.355339647220778	0.0716344730150791	0.0610427935051416	0.399944740608149	1	1	1
ENSG00000108424	0.453370183727059	0.473162312666696	-0.094859680923353	0.00805328872117927	0.0066833294633347	0.443201281814858	0.0400886099567461	0.0430708836375887	0.444700574222754	1	1	1
ENSG00000108433	-0.15215826983565	-0.411324046700053	-0.30135671261461	0.446244575658337	0.0918599945804854	0.141247700643719	0.407644832908185	0.220920848737792	0.238925611330782	1	1	1
ENSG00000108439	0.145534120066232	0.191101918583741	-0.0550287031981221	0.414497144092633	0.409812256931826	0.737117838643263	0.396331153531714	0.495627428914531	0.548875233937595	1	1	1
ENSG00000108443	-0.597643113661647	0.0855285180162579	0.56170768630776	0.139390013377532	0.802451391600579	0.191063462207402	0.215558436575944	0.659048304625715	0.285250833452796	1	1	1
ENSG00000108465	0.45307869582492	-0.121786724921376	-0.247893404594795	0.337547591498198	0.826293337006787	0.628991696393824	0.358127736900096	0.665350972161819	0.517243227062827	1	1	1
ENSG00000108479	-0.707997355067413	-0.0312803641648886	0.0553686524438272	0.0175043940299199	0.879231805895107	0.712560139995473	0.0630954827622888	0.679644853964817	0.543860980378653	1	1	1
ENSG00000108506	0.142031883638727	0.0147642118941494	-0.136873987387795	0.441532343213081	0.930816526043752	0.452999111900583	0.405756601522805	0.687257014439017	0.449202405383959	1	1	1
ENSG00000108515	1.18929165512791	1.07248651161813	-0.241068696248213	1.36581997170828e-05	3.74659963441937e-06	0.143403617419155	0.000807101158830746	0.000262668930715039	0.239658512507772	0.0448808442703342	0.012311326398702	1
ENSG00000108518	-3.86549108450661	0.266687803730539	1.69427974426015	1.13503929464342e-07	0.367076240683028	0.0436544907318946	2.01217923811586e-05	0.469721746190015	0.114319325099678	0.000372973912219826	1	1
ENSG00000108528	0.0696878709386377	0.127532102727404	0.128097263295112	0.710713356765392	0.535914993601569	0.444269929872304	0.510035780980737	0.563840201983547	0.445163391853694	1	1	1
ENSG00000108559	0.568753230886419	0.0907166682667969	-0.494904682527675	0.00113819208347491	0.545763157189328	0.00348169413903486	0.0133313783532128	0.566996575077863	0.02137641415434	1	1	1
ENSG00000108561	0.141582717353321	0.878282656534681	0.908867666301829	0.549502685370939	0.00142479907133138	9.60579933067267e-05	0.451818361707114	0.0159246038563021	0.00171115811956357	1	1	0.315646566005904
ENSG00000108578	0.259271981397726	-0.0518286407806197	-0.0955631196227669	0.091183562943552	0.745121610098258	0.532501130510796	0.167129545744246	0.640379562489501	0.482541956796201	1	1	1
ENSG00000108587	0.188532397907268	0.186260655586527	-0.0409547681431806	0.354641523698724	0.353460929229599	0.793939563951399	0.367662419203177	0.461490809885414	0.5642762955625	1	1	1
ENSG00000108588	0.162902270589172	0.22238417388198	-0.041976243782283	0.370414721107809	0.237054703545431	0.775578408463419	0.374071323510715	0.379284979015825	0.558926304533138	1	1	1
ENSG00000108591	-0.31652692446495	-0.410846620663939	0.407166767490695	0.122817650394127	0.0106317343299366	0.0441093444221972	0.199372379911078	0.0599936960726249	0.114641572486278	1	1	1
ENSG00000108592	0.597112835460165	-0.402026231156889	-0.84740165965791	0.0280744347107343	0.159642304108649	0.000266219926598789	0.0856842657376436	0.304000305639222	0.00370126575296136	1	1	0.874798678803622
ENSG00000108604	0.180224597380236	-0.091524126970063	-0.207535577254092	0.179904225555834	0.514297447789802	0.133407351198319	0.249697096112719	0.552600710694533	0.231659803485008	1	1	1
ENSG00000108651	0.548129003399067	0.0191138471902691	-0.229073023746607	0.00392783613576592	0.91737047962409	0.178827898211761	0.0272087178253691	0.684464636676327	0.273611793429035	1	1	1
ENSG00000108654	0.838179152296138	0.102504512845187	-0.540523697887422	0.000342373080385755	0.630583856817032	0.0115851745409125	0.00663208247555427	0.597179294100616	0.0480901672308942	1	1	1
ENSG00000108666	0.00900138251871192	-0.159323223036675	-0.220582685243592	0.973624625734323	0.648028565020818	0.479339365545889	0.586969297478146	0.602357903333754	0.457229284630497	1	1	1
ENSG00000108669	0.28320738033333	-0.165451410993497	-0.386939366580388	0.0494297137232691	0.488516960145975	0.19477501911138	0.116414267615253	0.539486992960199	0.287544539781171	1	1	1
ENSG00000108671	0.196492546838362	0.035835378044048	0.0305555660604394	0.147235564812084	0.790557037318784	0.806588609114204	0.22294621818027	0.655601920185179	0.567744472652929	1	1	1
ENSG00000108774	-0.151211306697373	0.136132376185837	0.160519834355203	0.322457108475799	0.402039712073732	0.265816196103288	0.348371967161163	0.490328324971232	0.3440884990471	1	1	1
ENSG00000108797	-0.160071297161858	-1.02375674973073	-0.879328067031529	0.485488272679831	0.00179460005626046	0.00309425204005186	0.425753901506051	0.0183714991699441	0.0195057376846769	1	1	1
ENSG00000108798	-0.705896515168278	-0.0337730446430232	0.0776398594367142	0.0160707348498386	0.886100186398187	0.620737392285605	0.0596239429240632	0.680859391017443	0.513329345534565	1	1	1
ENSG00000108819	-0.421018555959012	-0.0606448312058411	0.318538469975938	0.0228035878226045	0.734043598345495	0.0832655919213832	0.0753121659736816	0.637011202670328	0.171589974009794	1	1	1
ENSG00000108825	0.157009307356737	-0.461509202528001	-0.532153055571657	0.409305216697219	0.131828558014923	0.0717462043852054	0.394548002452092	0.27134920281692	0.156259195226114	1	1	1
ENSG00000108826	-0.260143545526984	0.0494344026654938	0.127372651653003	0.0591832079264733	0.728836709777706	0.405138144761088	0.128377011585798	0.634396271562731	0.424045678460945	1	1	1
ENSG00000108828	-0.444414586415182	-0.579750161274845	0.39636714625585	0.218248508795607	0.0144479393388789	0.145350306518124	0.277987038062332	0.0699299749301294	0.241636676211763	1	1	1
ENSG00000108829	0.114452068813106	-0.346398033175222	-0.189100521276171	0.474561456055229	0.0826714211724342	0.325839149719979	0.420212258658295	0.209460598841248	0.384089718482519	1	1	1
ENSG00000108848	0.664722475730969	-0.0201155336399969	-0.304884130384419	0.00120147690675647	0.909619349196382	0.066025469455024	0.0135430903718736	0.684464636676327	0.148552304096404	1	1	1
ENSG00000108861	-0.00501856577144872	-0.426868750847527	0.474929579298096	0.987457012265045	0.208045609646593	0.181977602366515	0.589912473027791	0.353659875567157	0.277525215443183	1	1	1
ENSG00000108883	0.257701609196404	0.333118825051199	0.106679366868954	0.0518341128120635	0.0781899181395723	0.483921953304905	0.119923279323751	0.203715067552224	0.458797689809525	1	1	1
ENSG00000108953	0.679746517372367	1.86198086881189	1.18913841644211	0.000266408338963567	1.65818225185637e-08	3.94094113673174e-07	0.00590355473873518	6.08800024355476e-06	3.3331224721573e-05	0.875417801834281	5.44878687960005e-05	0.00129499325753005
ENSG00000109016	0.0449174147886147	0.0523168878738796	-0.384470488982643	0.833790635247198	0.837006655471274	0.129510076016385	0.548188221810632	0.667445564842643	0.227606226837192	1	1	1
ENSG00000109062	-0.39646578853265	-0.205460330954992	0.0554562453684568	0.038673713828571	0.257326854254343	0.747890116324889	0.100823723737678	0.392968589191067	0.549416596169515	1	1	1
ENSG00000109084	-0.0271832509210123	0.156311734088215	0.0420223274420151	0.911758407946088	0.549770291386128	0.874602415982423	0.571883421359588	0.568174833941023	0.585716288273414	1	1	1
ENSG00000109107	-0.1593232279644	0.116184701583153	0.183649576509379	0.230852998357862	0.526727888059549	0.291835438284675	0.28692013590171	0.560031920723598	0.361465499680468	1	1	1
ENSG00000109111	0.420140132427416	-0.0518043020715693	-0.00733332731521888	0.101096486593927	0.838118978006744	0.963261072815123	0.178426575108602	0.667490205841969	0.608939722370138	1	1	1
ENSG00000109133	0.150413496048211	0.0930960704840547	0.0767185122499875	0.440417747170045	0.646352274935761	0.57904729805713	0.405305321793559	0.601766834083231	0.49656756274928	1	1	1
ENSG00000109180	0.339369442809613	0.137459669223843	-0.163924716473268	0.0295553053652825	0.334821941875441	0.201968246659133	0.0879918812000275	0.449794905489569	0.293040701973432	1	1	1
ENSG00000109270	0.0227393928077963	-0.46118825344644	-0.621709572582154	0.896757378614301	0.0274899228965363	0.00872590273387383	0.566911685750008	0.106177393285861	0.0399824319434699	1	1	1
ENSG00000109320	0.0896393305310473	-0.0650125629704476	-0.0619067204881208	0.435751136124188	0.664949779272035	0.665448840290314	0.403218361320877	0.609074422254575	0.529320318166215	1	1	1
ENSG00000109323	0.0247182747096227	-1.72442748481931	-1.96877481122302	0.922999748993447	0.00487540218172685	0.00317280705908639	0.574866455013086	0.0362689863406805	0.0198163136396657	1	1	1
ENSG00000109332	0.623017567154753	1.4971947888532	0.909705869023651	0.000969450452575233	3.26750433712879e-07	6.9719673311037e-06	0.0122882913233096	6.29970606347375e-05	0.000267018922506109	1	0.00107370192518052	0.0229098846500068
ENSG00000109458	-0.422604042645909	-4.68959331652497	-0.903822456488934	0.527768568093705	0.00263025728961173	0.431781658076596	0.442843988193987	0.0239857444435622	0.436696169459435	1	1	1
ENSG00000109519	-0.204521586119021	-0.0234480442927009	0.00267037208287424	0.265330786906255	0.871805055070274	0.985323916070821	0.309951083757559	0.676819154433116	0.614549817086739	1	1	1
ENSG00000109534	-0.172780360945629	0.152692842796461	0.336697085626938	0.419480075548249	0.530484772947193	0.116934992301826	0.397865863832628	0.560346004638041	0.212687938596229	1	1	1
ENSG00000109586	0.392776577627414	0.0185129688982716	0.0257773095062603	0.0729345813664723	0.947037309964094	0.895693339178591	0.146625738357777	0.690386177831002	0.590106246054622	1	1	1
ENSG00000109606	0.351856306596102	0.0138683608138931	-0.428623159373901	0.0553449731033058	0.931285317994476	0.0199490001466398	0.123768505713475	0.687257014439017	0.0708640224866341	1	1	1
ENSG00000109775	0.507202893357649	-0.768915874737387	-1.69055977715367	0.015597747649336	0.00743445364593804	1.90905412397198e-06	0.0586061218557277	0.0461625549102044	0.000107641144258121	1	1	0.00627315185137194
ENSG00000109805	0.632225672491305	1.35413114900672	0.766956049716892	0.00304378262823516	4.18236562580211e-06	4.62487386016919e-05	0.0232767265956243	0.000276464461198964	0.00113622577696355	1	0.0137432534463857	0.15197335504516
ENSG00000109814	0.126093705552299	-0.148411026540963	-0.0671826541462951	0.424964979550461	0.3737540756796	0.673316109869938	0.400209527584689	0.473295907775024	0.531386609764205	1	1	1
ENSG00000109854	-0.20564018458826	-0.727660429092175	-1.00948126079188	0.208052597223987	0.0187631635106895	0.000856647008661457	0.271092523997294	0.0820608008067178	0.00855801206563088	1	1	1
ENSG00000109861	-1.36936236721961	0.158024424750646	0.519401797039618	1.15031591228354e-05	0.461661946024958	0.0464184448348281	0.000801138398462813	0.5289569676645	0.118667733856896	0.037799380877637	1	1
ENSG00000109917	0.0451534972524898	-0.785468841893816	-0.857836288580014	0.838304159875175	0.021107832064344	0.0023612723535377	0.549653671719073	0.0880788730533358	0.0164782815210131	1	1	1
ENSG00000109919	-0.0994391621411832	-0.330820974988567	-0.245646405932728	0.637452148406774	0.0626168034270108	0.226504130596577	0.484628188716103	0.173704153122267	0.312659966710782	1	1	1
ENSG00000109920	0.0673895216372555	0.0549318212745397	-0.263272226320204	0.685943277442276	0.822708478307393	0.274079646621678	0.503088195096256	0.665350972161819	0.351445863485413	1	1	1
ENSG00000110047	-0.180802668081103	-0.156207841532902	-0.0345317423321291	0.250225031780486	0.390522691923493	0.841158971215486	0.301020581298575	0.483079117658143	0.578015420264664	1	1	1
ENSG00000110048	-0.0211619797762561	-0.129043625576448	-0.074286318451415	0.86434049987965	0.423420709940052	0.59981984614829	0.558967735516353	0.502908039247473	0.504784595237514	1	1	1
ENSG00000110063	0.0282611561006151	-0.134963582936119	-0.176563023107747	0.838889088881828	0.36195388297996	0.226692494544123	0.549653671719073	0.467535607213635	0.312659966710782	1	1	1
ENSG00000110074	-0.0463019701113125	0.334487918948686	0.597283684481253	0.801286908987521	0.23077850243401	0.0260819946606418	0.537516088321919	0.374710546307009	0.0828519069474333	1	1	1
ENSG00000110075	0.300034765631517	-0.287080098677735	-0.421386029765938	0.035577249998458	0.128334790086788	0.0377837869147942	0.096626529883492	0.267730727466844	0.105495427823844	1	1	1
ENSG00000110090	-0.0319153451477344	0.789387102679267	0.816529448004358	0.938514088448666	0.0774941690459232	0.00818399669120101	0.577519973722669	0.202586786091803	0.0383654338740809	1	1	1
ENSG00000110107	0.31112176511176	0.0328890231025534	-0.101465915184323	0.0455121395967093	0.814736899393885	0.419021074937964	0.110607974655108	0.663835969906673	0.429964969436657	1	1	1
ENSG00000110108	-0.024699714468878	0.0266415260961097	0.336680614656081	0.853787452714979	0.880110468204367	0.0416972197998548	0.55460979070057	0.679967998322547	0.112033381424499	1	1	1
ENSG00000110172	0.576653908840683	0.410279791473074	-0.175405190056739	0.511221200329989	0.629147245418159	0.797198285169609	0.437267818484528	0.596969148023644	0.565602165103402	1	1	1
ENSG00000110321	0.216079598242172	0.456600398617463	0.0546686556771232	0.189452119299234	0.00840948610555127	0.659410637742828	0.256024536517568	0.0506668135905899	0.527514388560958	1	1	1
ENSG00000110344	-0.115294169085212	-0.136803680465285	0.137113557993407	0.472519630896564	0.425616166129549	0.318401975708053	0.419409487996764	0.504198131250156	0.378470458020043	1	1	1
ENSG00000110367	0.286970655798519	-0.0332783999294672	-0.237404331696728	0.0878087945415252	0.824635735149608	0.160128231103869	0.162701440727508	0.665350972161819	0.256517965266433	1	1	1
ENSG00000110435	-0.0696580560273893	-0.0204753739099698	-0.127346554580374	0.692828113188125	0.899978215622166	0.499038762169683	0.503834440721062	0.684464636676327	0.466227330799426	1	1	1
ENSG00000110442	0.346700406512113	0.803132475625113	0.25154428970151	0.0962607341722456	0.000258326674067402	0.215260053243089	0.173180822362116	0.00485902910741882	0.3042787116124	1	0.848861450985482	1
ENSG00000110536	-0.0844626409547434	-0.558212636771586	-0.795212129217812	0.844220418268973	0.275137062711282	0.14851277901707	0.551149072637109	0.404417302568171	0.24510923066002	1	1	1
ENSG00000110583	-0.0744035847061421	0.00579051479213519	0.0851749125921683	0.831710227263692	0.987405355274277	0.789522106224937	0.547486143165107	0.699612499772936	0.562599448322366	1	1	1
ENSG00000110619	-0.133583013498526	0.0523405771490723	0.061282987895528	0.404181889261154	0.754209951741627	0.692959172685521	0.392416652820172	0.643589634681451	0.538639028416469	1	1	1
ENSG00000110651	-0.264542139552698	0.0264249954815156	0.214379612965011	0.316816194141586	0.912919151126621	0.191665587155487	0.345210840156311	0.684464636676327	0.285278214844508	1	1	1
ENSG00000110696	0.282605334454264	0.151247451991332	0.0933264611662951	0.0404571309287819	0.419661314173363	0.574408348560227	0.10331078495815	0.502027868329809	0.496012308816034	1	1	1
ENSG00000110711	0.121295288219874	-0.334034984064662	0.0473556972672326	0.596190803184043	0.173665490684217	0.688070396954831	0.47063099388065	0.319547844116311	0.537325536963207	1	1	1
ENSG00000110713	-0.00302630653108049	-0.233697979562236	-0.101338423466141	0.987313945098281	0.271326152966914	0.505730696262691	0.589912473027791	0.402137074091823	0.468746205493322	1	1	1
ENSG00000110717	-0.17801771086444	-0.0228170805156712	0.00261873480115743	0.442531082945286	0.913065063637713	0.988339165567235	0.406226800506535	0.684464636676327	0.614824969932922	1	1	1
ENSG00000110777	-0.0684362882937292	-0.143311886255093	-0.0974425221960053	0.704035248062552	0.462561780666539	0.505381896989064	0.508109728428265	0.529004853406625	0.468636903643587	1	1	1
ENSG00000110801	-0.1489014372331	-0.0468023452240576	-0.0273992810705183	0.622467638732957	0.880857150136365	0.931272344709514	0.479593274980566	0.679992465500426	0.601396473153168	1	1	1
ENSG00000110841	-0.464507895268177	-1.67740997607539	-1.33630047540713	0.13164576709841	0.000651578016795855	0.00170125847759472	0.207130067444752	0.0094810111816754	0.0132818790058513	1	1	1
ENSG00000110880	0.618976518301494	0.31398874056755	0.0142380098663865	0.011830468974851	0.160695032590534	0.909878529310552	0.0495067590325379	0.304738959938905	0.594435487846236	1	1	1
ENSG00000110917	-0.252983936758227	-1.06697491295415	-0.83597664924319	0.215893259859017	5.21063666981833e-05	9.14343799585327e-05	0.275888121546132	0.00162908757513317	0.00169790245117136	1	0.17122152097023	0.300453372543738
ENSG00000110958	-0.189559902006124	-0.146738037150491	0.851014691957952	0.87126326224514	0.879193898649637	0.21506509106237	0.561529888989413	0.679644853964817	0.3042787116124	1	1	1
ENSG00000111011	0.0551624500996378	-0.557776916609615	-0.559195985426624	0.824722464299884	0.0342337914266693	0.0438687431622227	0.546413721914746	0.121663238169956	0.114319325099678	1	1	1
ENSG00000111142	0.248262831304071	0.0602164044050333	-0.108706890116733	0.17019800139545	0.74432258006418	0.511677531922428	0.242969750899912	0.640316902193907	0.471278370194212	1	1	1
ENSG00000111144	0.458593346585977	0.512361677698216	0.0239719194737054	0.0517275843039706	0.0284778214811911	0.860265661196233	0.119923279323751	0.108266309516575	0.582845360673399	1	1	1
ENSG00000111229	1.68630508140449	0.100960176178317	-0.181390849190775	4.44495952115759e-06	0.670237826789943	0.464357279734756	0.000393997604530008	0.610446662729068	0.451795404092517	0.0146061369865238	1	1
ENSG00000111237	0.208401778793913	-0.43713394252908	-0.69646201077507	0.176676414225539	0.0236278146482541	0.000696433630799719	0.247174620176258	0.0961424639419841	0.00742581366903506	1	1	1
ENSG00000111275	1.10513718785892	0.676627788237874	0.0542105163655569	0.0795665412625471	0.348758061368536	0.885654008887616	0.153775718681483	0.460042234460027	0.588026915762998	1	1	1
ENSG00000111300	0.0316390408972199	0.258815738728285	0.321295631320608	0.852503236164688	0.23768844924352	0.104712075917682	0.554509228870746	0.379723277508531	0.198458572859686	1	1	1
ENSG00000111331	0.139634992426605	-6.2250596751137	-7.18345848112728	0.6651980085184	0.000848171513675651	1.30836239516954e-06	0.494728243916724	0.0110865335499206	8.04779080060826e-05	1	1	0.00429927883052712
ENSG00000111335	0.666149492825961	-1.35501583629869	-0.84855634226542	0.146427261099918	0.00935986282826966	0.0306434909774639	0.222384936848041	0.054961505688028	0.091897806206984	1	1	1
ENSG00000111348	0.129166526582214	0.421908179209204	0.139541626537542	0.477831490896664	0.0917065508916538	0.45426718398005	0.421629458025471	0.22078132315391	0.449508891202805	1	1	1
ENSG00000111361	0.104546922897293	0.0309591171035919	-0.0584125698506426	0.502884661949603	0.861951975452021	0.689297092687278	0.433242130301664	0.674328211337627	0.537649223346213	1	1	1
ENSG00000111364	0.0668382801454708	0.0371871498402617	-0.0229462655267984	0.785621767511518	0.90481497380002	0.925594004173453	0.533058896784441	0.684464636676327	0.600259110532744	1	1	1
ENSG00000111445	0.028093620169582	0.264317062370671	0.198347736243816	0.860173246802575	0.104985266324637	0.25452866141504	0.557087773829657	0.236968079318867	0.335344356832307	1	1	1
ENSG00000111481	-0.134995387033734	-0.419620611508455	-0.510742150915789	0.39369386408447	0.0497914177561445	0.00208980955428029	0.385986677321929	0.150978572278555	0.0152644540304561	1	1	1
ENSG00000111530	0.2048399306843	0.287727698555803	0.100595412641022	0.110712471936933	0.0676404405958594	0.471551250783535	0.188226853128417	0.182604285436883	0.45320798447189	1	1	1
ENSG00000111540	-0.373798321263763	-0.252426649313463	-0.139697096026085	0.0733298786474623	0.236553881401334	0.328938300560222	0.146815010750357	0.379222243046137	0.385545191286632	1	1	1
ENSG00000111581	0.338862985916836	0.194549536157117	-0.241166502835385	0.0505964298222875	0.229645987478812	0.142728562122085	0.118446797700424	0.373369915146847	0.239630373322423	1	1	1
ENSG00000111596	-0.0821005592816312	0.0423153872600239	0.0456260921061857	0.58388615332295	0.791854092364625	0.763970630803512	0.46606314975446	0.655933164067089	0.555688051078634	1	1	1
ENSG00000111605	0.413245692017566	-0.0128630937728462	-0.11843429729659	0.018045667417485	0.948189014405707	0.513418567942732	0.0644508661497333	0.690386177831002	0.471610000023332	1	1	1
ENSG00000111615	0.505681216406945	-0.0629784984357882	-0.606610721991064	0.0334318621207017	0.761262700845598	0.00482870109687094	0.0940753373288892	0.645732427436833	0.0267800758443374	1	1	1
ENSG00000111640	-0.190410298890239	0.233805283131151	0.725780324651797	0.176885697471381	0.182234469784213	4.64601026294643e-05	0.247174620176258	0.327393575087533	0.00113622577696355	1	1	0.15266789724042
ENSG00000111641	0.414738605058942	0.490446219684592	0.106244144909832	0.100995960393917	0.048298087159668	0.539537989292564	0.178426575108602	0.149171571627524	0.486005388416374	1	1	1
ENSG00000111642	0.433402490071039	0.00787683521117479	-0.155646170755348	0.0490685765195395	0.968574004592399	0.32498271555149	0.116414267615253	0.69765956054652	0.383737629892569	1	1	1
ENSG00000111652	-0.189524581695243	-0.0399291921895121	-0.0224200965229873	0.28545070890598	0.826887393050567	0.902466411693228	0.323255877927091	0.665350972161819	0.592660216035271	1	1	1
ENSG00000111667	-0.0969350519049698	0.607385394559492	0.68953981589133	0.517972301142011	0.00105930458967385	7.43393473199491e-05	0.440345886398128	0.0130361204424067	0.00152421458991664	1	1	0.244279095293353
ENSG00000111669	-1.04704499868696	0.100806534533358	1.02915633863529	0.000357934028987299	0.466353839378321	0.000949653945064311	0.00671147692738146	0.530538098046366	0.00889198576589667	1	1	1
ENSG00000111674	-1.00125565054121	-0.372333766514182	0.123986516967501	2.36538740007486e-05	0.106047000535036	0.543732193854607	0.00115316310697187	0.238159089168212	0.487711570778281	0.07772662996646	1	1
ENSG00000111678	0.713001453906464	0.256851668841845	0.433600472259275	0.0130189716447754	0.271173373662568	0.0586093745043542	0.0521310139124974	0.402137074091823	0.138543756704089	1	1	1
ENSG00000111679	0.296210688174197	0.517243668508226	-0.223469344503046	0.165633749181908	0.0167899207014589	0.150341115144449	0.239256373530361	0.07699570347937	0.246497821677808	1	1	1
ENSG00000111711	-0.840259544947194	0.363463506437021	0.274533105115762	0.00268765452579053	0.130798725247847	0.373364936706386	0.0217472753129651	0.270190981137486	0.410104116466084	1	1	1
ENSG00000111716	0.237358392570569	-4.15648354768264	-4.71522016858561	0.193783114237418	1.2664465562291e-07	1.27325990515856e-09	0.259539227661641	2.66366461745514e-05	5.16903680277803e-07	1	0.000416154338376883	4.18393204835104e-06
ENSG00000111726	-0.121366841534399	0.13356316043844	0.171132742332116	0.452332740401218	0.51299839726718	0.364902074353641	0.410459262048547	0.552051893150481	0.404165344138392	1	1	1
ENSG00000111731	-0.0762848829317814	-0.0193971782198331	0.0713538009771538	0.7410155714974	0.932176838481545	0.718285734213834	0.52129380052847	0.687275287714333	0.545471017161521	1	1	1
ENSG00000111737	0.363846091877059	-0.376142885666088	-0.49695494445621	0.0133012862048351	0.0359787662118728	0.0101675030626401	0.0527072535450631	0.126105599899879	0.0437323195437025	1	1	1
ENSG00000111786	0.727122263460206	-0.501376675303776	-0.841151263872368	0.0465820547803745	0.211463887420888	0.00735277518880238	0.112007277038382	0.356328889297266	0.0358319266779067	1	1	1
ENSG00000111790	-0.00900642126154408	0.00187111693383776	-0.0678235454880606	0.969463773511352	0.994417651597413	0.768011448375577	0.586219567343232	0.701723178756423	0.556368797271147	1	1	1
ENSG00000111832	-0.122636549646332	-0.0898537526869539	0.334295578547309	0.633028388405641	0.774873621121924	0.233795036966865	0.482959584170049	0.650347644325271	0.319144147256175	1	1	1
ENSG00000111843	0.668418533597665	-0.188505160297799	-0.876194403425513	0.0447673935931872	0.610302333394539	0.03602003409926	0.1095347548186	0.592524548030079	0.103071976042855	1	1	1
ENSG00000111845	0.301397009660967	0.712852468973942	-0.17267454931242	0.222227742992818	0.0600960391194124	0.504784938115918	0.281036257619163	0.169972203618682	0.46851140784622	1	1	1
ENSG00000111880	0.181361886868426	-0.100881269706703	-0.319215023396513	0.288256230060581	0.574668565516402	0.0419932715042611	0.325487876312632	0.578884307152013	0.112343797927889	1	1	1
ENSG00000111906	0.251364671215344	0.96311680839148	0.671758435765172	0.355214095679268	0.0183071214465349	0.00220896255730878	0.367723629908309	0.0808302896782343	0.0157881985606164	1	1	1
ENSG00000111911	-0.585428213451572	-2.70391605058083	-2.15849430918153	0.173886262356707	0.00768377241051769	0.0122160357995966	0.245288388091919	0.047405483966323	0.0498926386932143	1	1	1
ENSG00000112062	0.0174473248429131	0.104710073550804	0.146815826140219	0.913061514590109	0.545589736947624	0.342340966342776	0.572148681216186	0.566996575077863	0.391904020690358	1	1	1
ENSG00000112081	-1.80117016904084	0.544989779676827	1.82798083021404	4.27331495759624e-05	0.0843917369221321	5.09391153695277e-05	0.00173249910671274	0.211969250670901	0.00121779136918429	0.140421129506613	1	0.167385933104268
ENSG00000112096	-0.165498804140884	-0.267264362962127	0.388773721118492	0.641020183969669	0.334976584442789	0.200920776974647	0.485470798339948	0.449794905489569	0.292147380001229	1	1	1
ENSG00000112110	0.00413336557759184	0.0614932602145491	-0.0248169384735347	0.987593454642376	0.881655722563655	0.94942966632672	0.589912473027791	0.680381915899711	0.605678509580335	1	1	1
ENSG00000112118	0.332379012197792	0.368509505873606	0.0939812319933346	0.0289837957737999	0.0277867885479513	0.470927527168381	0.0874810681511673	0.106976073324054	0.452941072947975	1	1	1
ENSG00000112159	0.626948604340175	0.414816283083571	0.128350498829203	0.000980466198475695	0.0707841878905855	0.465629967902231	0.0122882913233096	0.189105308920031	0.451795404092517	1	1	1
ENSG00000112208	0.255380562420051	0.0696558252521526	0.108435168692427	0.231906069087992	0.762339996227525	0.565392938691809	0.287678910048949	0.64619800424326	0.495104247680564	1	1	1
ENSG00000112210	-0.562697580373407	0.752156670836286	0.366345636577596	0.309858586533413	0.215868390125281	0.512804877556778	0.340995203159792	0.36172889180449	0.471610000023332	1	1	1
ENSG00000112249	0.351481817430434	0.249942585478999	-0.0715909203130967	0.0320545670106585	0.174037031739082	0.66175790554244	0.0919241142822055	0.319776375688741	0.528428408281382	1	1	1
ENSG00000112282	-0.0738606819917506	0.156051434521367	0.786979881480303	0.621857320018186	0.351580764735083	0.000250250679578914	0.479501945256449	0.461117798043865	0.00352756754811134	1	1	0.822323733096311
ENSG00000112297	-0.245328060783184	-0.772416129737155	-0.860059958215912	0.186340093776095	0.00391342347054366	3.30709921466346e-05	0.254323091438555	0.0312208129288659	0.000919574520304515	1	1	0.108671280193841
ENSG00000112335	0.120333269473528	-0.100877001961641	-0.258930042093484	0.354207513946946	0.471114680432753	0.0801088399343011	0.367432831042852	0.531214187889301	0.167292604682151	1	1	1
ENSG00000112339	-0.0497300678624251	-0.0436850156838736	0.0768146934265899	0.748073110044209	0.79991148559313	0.614386846796244	0.521981356269645	0.658009345919948	0.510900932391924	1	1	1
ENSG00000112343	0.240905605461336	-0.026374903523002	-0.743569307984448	0.207801552628659	0.909106562367033	0.00109959628776677	0.271092523997294	0.684464636676327	0.00964463929679415	1	1	1
ENSG00000112367	-0.434438987768105	0.0437429776778594	0.404800287534552	0.0773390771456809	0.820397323594536	0.0754899773765302	0.151633336722328	0.665285139717965	0.161808704748051	1	1	1
ENSG00000112473	-0.37851381899834	-0.446663441948236	0.136530169380088	0.0603424722927386	0.0298173054996559	0.462609608471638	0.130023835328947	0.111697885131257	0.451795404092517	1	1	1
ENSG00000112531	-0.129226598694195	-0.373627667422219	-0.131607782389508	0.537748661468812	0.0610849231855305	0.507958318082857	0.446421161525469	0.171095798273469	0.469404351927338	1	1	1
ENSG00000112561	-0.165160644336583	0.0329056991272756	0.275072705935998	0.328805244680534	0.87276046828294	0.109534436328807	0.352690132470873	0.676904144064543	0.203233792222771	1	1	1
ENSG00000112578	0.611672710644816	-0.152981117376279	-0.441944991096138	0.00482156538880722	0.537178942213356	0.047463029644726	0.0303301682124731	0.564400025447576	0.120729980472963	1	1	1
ENSG00000112584	-0.990770230148007	-0.144372902090866	0.205124475140296	0.000166826820577752	0.50014701851357	0.39484949686923	0.00442315916011386	0.546963724139984	0.419537082607609	0.548192932418494	1	1
ENSG00000112640	-0.0557485938888549	0.603459041128243	0.0510975573560121	0.73079499841	0.00500403348996835	0.723152366205062	0.517463929696358	0.0366534483001662	0.545728810015334	1	1	1
ENSG00000112651	0.381012959146426	0.0737878161581051	0.0260806719490888	0.0323582980882594	0.659699635534129	0.861966943809232	0.0921177988155978	0.60707717311368	0.583044187169113	1	1	1
ENSG00000112664	-0.15923054871228	-0.0963881957038403	0.0724426211636451	0.368344444919955	0.6081309176928	0.678441438347057	0.372752754787189	0.591160606856907	0.533356629685557	1	1	1
ENSG00000112667	0.147071698591605	-1.30677055209309	-0.717264149458344	0.525629601441837	0.254651925208385	0.58681988569858	0.442577887835899	0.391186147546502	0.499915451253252	1	1	1
ENSG00000112685	-0.501640118526791	-0.00654948947853456	0.14459885183784	0.00656809277421414	0.97392178066558	0.463697204788075	0.0363869008122217	0.69781470345469	0.451795404092517	1	1	1
ENSG00000112697	-0.0510952149570032	-0.784417598155878	-0.979368183541575	0.795555458601446	0.00415062639810654	0.000451621536791678	0.535513491306935	0.0325933033295515	0.00558190935348717	1	1	1
ENSG00000112699	0.534948905716014	0.0269611697641257	-0.240148275807178	0.0380484890760947	0.919094967991493	0.283871743809985	0.100121490715552	0.685023928432725	0.357675497939737	1	1	1
ENSG00000112739	0.457334877686482	0.426568956997123	-0.00146275083039692	0.165487192630115	0.165827898991972	0.993761270436326	0.239221875375974	0.310226264940857	0.615932794341254	1	1	1
ENSG00000112855	0.139559586885408	0.181557030178068	0.150068991327449	0.539869992921799	0.435501999758607	0.41370150119698	0.44761055977358	0.511976962117268	0.426821631295722	1	1	1
ENSG00000112893	0.00407779614860686	0.0201089840489918	0.102379329269126	0.988498490912223	0.93138852105321	0.604787496355537	0.589912473027791	0.687257014439017	0.507316432619067	1	1	1
ENSG00000112972	0.267672745736757	1.30450503076855	0.897079759916773	0.138889958347514	6.09159758317078e-05	0.00209056418558536	0.215126330530305	0.00183031500520196	0.0152644540304561	1	0.200169896582992	1
ENSG00000112992	0.343774128345848	0.410597258799283	0.103536631192165	0.0222878220609859	0.0141252191623675	0.455467308283588	0.0739160511949175	0.0690906715210134	0.449891667309139	1	1	1
ENSG00000112996	0.349486019148686	0.759499010286282	0.431853475967872	0.0455214541837807	0.000499856912403357	0.0107863912660146	0.110607974655108	0.00770974125091134	0.0459008106926109	1	1	1
ENSG00000113013	0.393146452689632	0.0472320651046686	0.00549154527034255	0.022187627596687	0.755027870600374	0.964341350773482	0.0737091186892882	0.643589634681451	0.609421565194296	1	1	1
ENSG00000113048	-0.210701548059412	0.268620745283984	0.180956948211931	0.179831318764266	0.133875513906318	0.254738123214781	0.249697096112719	0.273857037417006	0.335344356832307	1	1	1
ENSG00000113068	0.318617448681173	1.83764389219896	0.319789137331945	0.432551340260316	0.000145145832842556	0.200353657179137	0.40224224823379	0.00329222690327078	0.291740730290358	1	0.476949206720639	1
ENSG00000113141	0.370016443995997	-0.198406330148921	-0.235866881352704	0.0780731029567568	0.361293149963163	0.284454754738164	0.15239980244558	0.467495648399603	0.357771211558445	1	1	1
ENSG00000113163	0.350139568485835	-0.0578337832342361	-0.227670580808129	0.0879055382668773	0.743093082559084	0.25894686241905	0.162701440727508	0.640316902193907	0.338020332826036	1	1	1
ENSG00000113194	0.1102566389495	-0.153612092972287	-0.195086527912501	0.511036315352201	0.394651637019545	0.200248095205341	0.437267818484528	0.485897309233677	0.291740730290358	1	1	1
ENSG00000113282	-0.29653765217204	0.12237728471017	0.569665082533436	0.1640738234206	0.525205108656146	0.0060664002182919	0.237884127947481	0.558966537428719	0.0310955639723268	1	1	1
ENSG00000113312	0.392643738188037	-0.0176018497165192	-0.14280933464823	0.0473278315280119	0.923423194188527	0.372931127220241	0.113520556805105	0.686135928580419	0.409849400023551	1	1	1
ENSG00000113318	0.209907148337777	0.23346255276798	0.118293350654544	0.438079982841885	0.460802095009398	0.735331758818102	0.404369483400254	0.528763500837553	0.548551424148257	1	1	1
ENSG00000113368	0.550942811492823	0.40807409497197	0.0206219308898077	0.00463016211108668	0.042531783459065	0.870904374915688	0.0296036192114588	0.138717062903741	0.584527457606967	1	1	1
ENSG00000113384	-0.179735297945888	-0.243115503413473	0.0917123603555908	0.200837137396927	0.148763264628953	0.491128954108505	0.264867528624134	0.289630888309104	0.463035270762822	1	1	1
ENSG00000113387	0.2964178315345	-0.121572394863185	-0.666236335059332	0.166115667004822	0.574897893846397	0.0105970137474172	0.239774888208441	0.578884307152013	0.0452847999292952	1	1	1
ENSG00000113407	0.193491195901299	0.196115436640257	-0.198735641681401	0.255998101115853	0.226143057872033	0.16036767882864	0.304610450640394	0.370014897971065	0.256517965266433	1	1	1
ENSG00000113441	-0.422350377495583	-1.00714674991148	-0.720804799485442	0.0116166384600091	0.000164968641302591	0.000116468113417679	0.0489572343028135	0.00356699893321865	0.00198665586876849	1	0.542086955320314	0.382714220690493
ENSG00000113460	0.846337262952415	0.0961263989394465	-0.493176284015127	0.000259416560817909	0.680358638602737	0.0500466535569422	0.00581469442664848	0.612715911799751	0.124799602877135	0.852442818847648	1	1
ENSG00000113522	0.398098239956147	-0.721738996865361	-1.11746749176898	0.00758160747993457	0.000520043732220964	1.06516636268363e-06	0.0390535757714399	0.00791555987091916	7.2070702238221e-05	1	1	0.00350013666777842
ENSG00000113552	-0.574086741742399	0.0285938588585101	0.279600211755334	0.0317435186585752	0.922281507098756	0.382461198948956	0.0911661768706037	0.685881121143317	0.41539419617334	1	1	1
ENSG00000113558	0.098286093116994	-1.97961435313704	-0.702846572287274	0.661239434976755	8.57881621787357e-05	0.140719585446898	0.493229183375873	0.0023295947163107	0.23823081098658	1	0.281899900919325	1
ENSG00000113569	0.395029370358941	0.319138575622941	0.116820561857278	0.0128311317429446	0.162778080954345	0.566325761596825	0.0516937032585015	0.306678208030452	0.495104247680564	1	1	1
ENSG00000113580	-0.392490424843708	-0.306089792829941	0.100174889452544	0.0212720246953308	0.107312798152056	0.53070468465812	0.0715202932974796	0.240113368260451	0.481343824487472	1	1	1
ENSG00000113593	0.0427189458666776	-0.340882265985027	-0.681198448019634	0.790353742096673	0.120071939749798	0.00108948008249189	0.533473965079921	0.256743599425334	0.009615104845168	1	1	1
ENSG00000113615	-0.0915310177645903	-0.352142118394654	-0.25034020058355	0.610699783210107	0.130579677522619	0.194843283098904	0.47575882857112	0.270190981137486	0.287544539781171	1	1	1
ENSG00000113643	0.383113808144132	0.12063837327457	0.0262944480219427	0.0160826638542925	0.474931283613072	0.868095972338198	0.0596239429240632	0.531853823180685	0.583849966673901	1	1	1
ENSG00000113648	0.254288972641292	0.322194371463396	0.129770808491924	0.0655823749889953	0.0560076242989484	0.337034646202494	0.136488481180143	0.162582646853065	0.389142634266477	1	1	1
ENSG00000113649	0.388324960245993	0.475503907552307	0.0622777449532509	0.0166862683195773	0.0109442888638641	0.700344901713755	0.0609349441882986	0.0608560702605788	0.540118001141707	1	1	1
ENSG00000113712	0.0357717795102475	0.380920004725707	0.316622396384422	0.779800025902979	0.0174109594009828	0.0325642777017856	0.532131328794732	0.0782731734296166	0.0953829566182974	1	1	1
ENSG00000113719	-0.319540086927292	-0.0340799297106801	0.176161062551289	0.0340237112570565	0.822194184779422	0.270183435074821	0.0942905801047918	0.665350972161819	0.348209588592745	1	1	1
ENSG00000113734	-0.0929061559299433	-0.278172857323388	-0.100436304883932	0.63239360371318	0.188915627253057	0.637245978513476	0.482728506861585	0.33492127245291	0.518905208135172	1	1	1
ENSG00000113758	-0.156234568746046	0.247283971299825	0.369498005428634	0.626976119059116	0.487470347357879	0.283637500237371	0.480815274057773	0.53889708784978	0.35760232880544	1	1	1
ENSG00000113790	-2.23894006572641	-1.07738156795675	1.20708111744541	0.0106722606048326	0.207372120697323	0.289720294368547	0.046997103410605	0.353033787399568	0.360126680825516	1	1	1
ENSG00000113810	0.743538002812781	0.718254018607506	-0.132948731665122	0.00126425818269288	0.00270574193351068	0.470855349524957	0.0138352302287707	0.024452978537939	0.452941072947975	1	1	1
ENSG00000114021	0.281479976633951	-1.73611004135658	-1.29347263541482	0.172355900550736	1.67725141077325e-05	0.0032429347231558	0.244080475674275	0.000825630384921439	0.0201921782798388	1	0.0551144813580089	1
ENSG00000114030	0.14976559573181	0.278095138670297	0.139912789059636	0.367299056900213	0.125103201659338	0.407970775625837	0.372661803782752	0.262960398486763	0.424877410929454	1	1	1
ENSG00000114054	0.472231505859421	-0.33466992936969	-1.08683276702488	0.0436724038610295	0.113301164108759	8.71794807185583e-06	0.107939038737942	0.247996039010398	0.000321746738756292	1	1	0.0286471773641183
ENSG00000114062	0.356166518949011	0.215125078078032	-0.251673756389325	0.495787738058372	0.724014356897619	0.565044804967864	0.430653407616138	0.632732611378068	0.495104247680564	1	1	1
ENSG00000114098	0.351149943992765	-0.0130907481984181	-0.313350337492312	0.0767861341899835	0.951772421360723	0.0974819901921413	0.150844220105704	0.691683782855172	0.189897493937374	1	1	1
ENSG00000114127	0.0905486522370995	0.0788376028219709	0.109682443138218	0.635830031411786	0.659927965881554	0.483032124766215	0.484149970757364	0.60707717311368	0.458596651620918	1	1	1
ENSG00000114209	0.176619273877041	-0.493528779939305	-0.054607406391326	0.198626895444637	0.0167318987646099	0.741563412212079	0.263135047450902	0.07699570347937	0.549264834438287	1	1	1
ENSG00000114302	-0.49887141544285	-0.619046402596822	-0.28503075875308	0.0731948186063685	0.0413861437587858	0.279157036394445	0.146695215824632	0.136204691776456	0.355021912357429	1	1	1
ENSG00000114316	0.0939482477891498	-0.0957727197237837	-0.113517924343478	0.530898420074482	0.577570124571398	0.478326915966852	0.443347939702251	0.579218581747987	0.457229284630497	1	1	1
ENSG00000114331	-0.0761450061317046	-0.0714636326654628	-0.0224727325549489	0.600264673352662	0.656078851918313	0.877118437690001	0.471382148672462	0.60565839634355	0.586052749259576	1	1	1
ENSG00000114353	-0.127168171111779	-0.326196815867619	-0.205325428217082	0.359363062001561	0.0565849594876975	0.127113558649551	0.369415025636894	0.163642604082646	0.225148897631789	1	1	1
ENSG00000114354	-0.296379906501629	-0.0937427765928225	-0.0491779191085904	0.0459664703613792	0.592889590143902	0.747111870058198	0.111334557411224	0.585603838171741	0.549264834438287	1	1	1
ENSG00000114416	0.81125329762149	0.288724832956649	-0.0467589836592445	0.0293182221286888	0.347386726837006	0.823400697401721	0.0875533769388182	0.459457298822945	0.572746483978046	1	1	1
ENSG00000114480	0.536501324036155	0.769523424185405	-0.0811342305495846	0.0454282070998528	0.00523690029233165	0.612666989703688	0.110607974655108	0.0373570113829854	0.509809181571932	1	1	1
ENSG00000114491	0.396720565576314	0.111177484020323	-0.0847376854841681	0.0119664441256059	0.577214645320991	0.667919055197531	0.0496495951135171	0.579218581747987	0.529805073746435	1	1	1
ENSG00000114503	0.224131946307816	0.550141378971565	0.453576863958985	0.152430294352602	0.0164802870783032	0.012140480360828	0.228301495250384	0.0764098921353632	0.0498851735035362	1	1	1
ENSG00000114573	0.0731423655140982	-2.17877222571	-0.0369123495994596	0.803035554290749	0.0153940905153438	0.946651639937844	0.537677338089114	0.073434079754076	0.604833088456561	1	1	1
ENSG00000114686	0.60599407060367	0.043209338011604	-0.101217284828742	0.00424515615298142	0.835060287805895	0.622987047802782	0.0282536461258488	0.667234407811759	0.51397916769074	1	1	1
ENSG00000114742	-0.211055067536401	-0.0302275168860068	0.0573696518493517	0.380901276565914	0.90710439737284	0.775027006656329	0.380328295203673	0.684464636676327	0.558926304533138	1	1	1
ENSG00000114744	0.260808100243093	0.275331255139212	-0.228540909028099	0.168982088086739	0.163953145635597	0.13731865711147	0.242610467641827	0.308389797442436	0.235268911333388	1	1	1
ENSG00000114767	0.740444659679238	0.380912878757082	-0.0922327485345323	0.0748307271993091	0.330406188644604	0.695961640789307	0.148620360122921	0.4482625034722	0.538669766833772	1	1	1
ENSG00000114779	0.00144380393212592	0.893496543046423	-0.00308767173486263	0.993855037592741	0.00242389902984754	0.986988582073643	0.591582750356046	0.0228893679265879	0.614549817086739	1	1	1
ENSG00000114850	0.251553255669912	-0.436284222411777	-0.461368854823099	0.074917517040128	0.0134374100510743	0.0196044298601642	0.148620360122921	0.0671967917626959	0.0703485998730728	1	1	1
ENSG00000114867	0.292968216659249	0.411974746119804	0.0434954855823267	0.113548148212264	0.0377359380664934	0.757284023420601	0.190354658128531	0.129148806819722	0.552540649798663	1	1	1
ENSG00000114942	1.28960937729759	3.09375128453938	1.94688382150278	0.00123545128004922	2.82877254252322e-06	1.61254763735818e-08	0.0136853925980887	0.000214657121232789	2.5178610884389e-06	1	0.00929534657473129	5.29883153635898e-05
ENSG00000114956	0.192358751480685	-0.726452138084014	-1.07877743565135	0.212610153609094	0.0118589695841015	0.000860083263301844	0.273233653216757	0.0632257043529384	0.00855801206563088	1	1	1
ENSG00000115073	-0.459483426557854	-1.29073238436798	-0.651185942318902	0.0371114839173216	8.237559788445e-05	0.0144445512514508	0.0990095967683585	0.00229617956171988	0.0562767353906893	1	0.270686214648303	1
ENSG00000115091	0.446935822618185	-0.0110731319458999	-0.000655490936531725	0.00139653594574712	0.943208537577868	0.9963619644658	0.0145632720982408	0.689694254269189	0.616414057008821	1	1	1
ENSG00000115128	0.266109311153518	-0.676881143564244	-0.855883322814291	0.175171109858378	0.00824260505855456	0.000198068756262367	0.245838152654025	0.0500523963801207	0.00306270086830183	1	1	0.650853933078138
ENSG00000115145	-0.137536662750766	-0.534127017050888	-0.308013440576077	0.524784351713372	0.125138892925371	0.297124572698941	0.442577887835899	0.262960398486763	0.36555638997034	1	1	1
ENSG00000115159	-0.248210563184696	0.113387427170789	0.0698863366848242	0.321597648377682	0.638187355620808	0.782892695057807	0.347919744950386	0.598887998060023	0.561140425351272	1	1	1
ENSG00000115207	0.27071455596407	0.126520044521279	-0.0838469181535071	0.100033956270491	0.473640547788409	0.633562577993825	0.177823547282616	0.531214187889301	0.518608936347737	1	1	1
ENSG00000115211	-0.0308908127957317	0.382154241861645	0.399516490548912	0.888182336873188	0.0971354199199402	0.0359362978047827	0.565646882192187	0.227378045750364	0.103029748843099	1	1	1
ENSG00000115216	0.168330007597195	-0.274737175127164	-0.227751512644951	0.193047161719919	0.0937041558695628	0.151378363082527	0.258747588230162	0.222388949091113	0.246671509637248	1	1	1
ENSG00000115232	-0.332412881320109	-0.0933874950034423	0.309559024996895	0.189012257748818	0.718423231794173	0.0933365781864687	0.255962256136254	0.631065895513354	0.185864778904633	1	1	1
ENSG00000115233	0.328771326044712	0.119016512293277	0.00323978234588794	0.0640344430950223	0.58940782740089	0.985492939463769	0.135180204437678	0.584753341967901	0.614549817086739	1	1	1
ENSG00000115234	0.149309389401552	0.0629812378123151	0.0904052302780269	0.25320670282546	0.710891835151777	0.569163570969524	0.302859058494346	0.628711126391156	0.495863548831889	1	1	1
ENSG00000115241	0.0766577529814749	0.0183384206265587	-0.0502228301732766	0.567568671611354	0.901543262480546	0.719001842030807	0.459647745326507	0.684464636676327	0.545728810015334	1	1	1
ENSG00000115267	0.579780777655946	-0.0791384489436648	-0.617999640255884	0.00806654449607841	0.683268657954588	0.0014723764972787	0.0400886099567461	0.61318842241313	0.0118598965511399	1	1	1
ENSG00000115271	0.168727692769146	-0.459563582499432	-0.558884439917032	0.455842618558409	0.130349110014062	0.083069152172067	0.411728316197929	0.270190981137486	0.171359128498211	1	1	1
ENSG00000115275	-0.580478853724113	-0.428370269786209	0.137388445361651	0.00184524464010196	0.0158244317919619	0.326920101421463	0.0174676782597352	0.0747166521903751	0.384470833176208	1	1	1
ENSG00000115286	-0.243934745797714	0.149814672603961	0.177174396894856	0.0834613605354361	0.380998943291798	0.310024748845278	0.158141211775408	0.476737446588651	0.373472840160854	1	1	1
ENSG00000115306	0.276856139397871	-1.9241766600739	0.00558429786799506	0.429381018848486	0.0156014841259431	0.985955455336145	0.401399650418298	0.07411776451028	0.614549817086739	1	1	1
ENSG00000115310	-0.089673596001072	0.432469749272412	0.553651100096299	0.489583308717396	0.05228418259189	0.0148993950167749	0.42754943005245	0.15459305296204	0.0575861701635431	1	1	1
ENSG00000115317	-0.00099288722052339	0.323847273985679	-0.0844648062586525	0.996463175262786	0.231825404736579	0.743520743636495	0.592417046486707	0.37486762564737	0.549264834438287	1	1	1
ENSG00000115355	0.617688451875187	-0.12296521333112	-0.341338920674	0.052331224178307	0.601127710374048	0.0690915336996072	0.120251428281938	0.588307839533126	0.152772335285112	1	1	1
ENSG00000115364	-0.00732118232361367	0.0372324321500834	0.0383140523609423	0.959114441477379	0.82915606976677	0.796605758253838	0.583385142030108	0.665930233128474	0.565379390707966	1	1	1
ENSG00000115365	-0.163806886802715	0.0173361802259335	0.114699978598077	0.359907854635517	0.913321937820799	0.508218511225364	0.369779208051162	0.684464636676327	0.469404351927338	1	1	1
ENSG00000115368	0.309743984532548	0.0548857420946599	-0.249831638324675	0.0756613612102036	0.798482524253759	0.206256302206873	0.149492744524502	0.657890585573502	0.297322367082257	1	1	1
ENSG00000115415	0.510846856319126	-0.034725039121903	-0.221083773033674	0.0249119675818286	0.857027044917685	0.221296791008664	0.0796391556501652	0.673049714139012	0.310133117035105	1	1	1
ENSG00000115419	-0.0896325944040083	-0.237633015322761	-0.133492063829053	0.689172747337234	0.33356025047486	0.337594905552378	0.503663908382243	0.449312079222538	0.389355022918447	1	1	1
ENSG00000115464	0.303032654442003	0.187527751596676	-0.296300782361126	0.127412293357709	0.406820752832897	0.0945431526579437	0.203521836141122	0.493298833386255	0.186502219457967	1	1	1
ENSG00000115484	0.225021777568667	0.206732875000732	0.143166328922412	0.122410524961487	0.286815680633801	0.357670221309911	0.199089350221307	0.415433218507316	0.400834473743607	1	1	1
ENSG00000115504	0.148763565496688	-0.201888896380181	-0.280061375449066	0.513678192771064	0.472990472080844	0.278258583960651	0.43796767049968	0.531214187889301	0.354531450813946	1	1	1
ENSG00000115524	0.349714167359956	-0.0262543161445315	-0.305715112244528	0.0290297796512745	0.870664677882672	0.0749403841611115	0.0874810681511673	0.676819154433116	0.160970640375593	1	1	1
ENSG00000115540	1.01078765048451	0.331748369686039	-0.16268941257025	0.0948329519647535	0.595189837538525	0.746602337137494	0.171612820231432	0.585603838171741	0.549264834438287	1	1	1
ENSG00000115541	-0.0991565760695679	-0.420571606110693	-0.512397787193665	0.676231280520622	0.341069072189032	0.200820047257273	0.499019200610866	0.454434685689543	0.292147380001229	1	1	1
ENSG00000115548	-0.85376091244582	-0.711272457921279	0.178304766981345	1.29827329133582e-05	0.00199557653337322	0.298833828965807	0.000807101158830746	0.0199867310296002	0.366960628660195	0.0426612603532951	1	1
ENSG00000115561	0.410862030447454	-1.18026432591298	-0.7508815509509	0.190551662563719	0.0281680797820536	0.164467888425273	0.25653192491574	0.108254537896858	0.260612085801528	1	1	1
ENSG00000115677	0.0116470446118857	-0.18543482367148	0.0411156861816379	0.935686610039703	0.253294500947229	0.73789659677704	0.577022422503564	0.391186147546502	0.549062452735885	1	1	1
ENSG00000115685	0.366341024798896	-0.269796942325747	-0.109284457468307	0.0120765219107735	0.180257191902762	0.518152422456978	0.0497885163324487	0.324998948316319	0.474388004192788	1	1	1
ENSG00000115760	0.296129312608769	0.0266750210078509	-0.100572583983808	0.0207619150149353	0.850927877508558	0.48111210740141	0.0705348859492006	0.670757459700653	0.458395554544156	1	1	1
ENSG00000115761	0.224555462999416	0.160364247837326	-0.0100639846640598	0.260833192388287	0.4494257630863	0.957756479824071	0.307707764499497	0.520795488707989	0.60756208767474	1	1	1
ENSG00000115806	-0.38266933948949	-0.261138159715628	-0.0243583619029456	0.0120699669757194	0.115842607462873	0.843527791340022	0.0497885163324487	0.250947244474407	0.578455893063925	1	1	1
ENSG00000115808	-0.125480406685838	0.0464089407672633	0.36502703788004	0.488113872310214	0.809997232221936	0.0942172983549086	0.427031128306205	0.661936102392008	0.186429389801529	1	1	1
ENSG00000115816	0.288950795854805	-0.386978418356237	-0.662727854750038	0.0644835912294594	0.0584520835237187	0.00410806954600683	0.135475419798073	0.166955348680856	0.0239618921154206	1	1	1
ENSG00000115839	-0.219049179655628	-0.0794719604183148	0.0045491449650298	0.139952877102974	0.596086747342662	0.97553634165895	0.215648068226408	0.585603838171741	0.612681357489191	1	1	1
ENSG00000115840	0.309266812928699	0.0432018686417547	-0.18762545470853	0.156524534083244	0.872017682471232	0.33088108572614	0.231587684923039	0.676819154433116	0.386156720883486	1	1	1
ENSG00000115866	0.234879838319579	0.212958446804195	0.00287007524210222	0.103694822264347	0.181550299817323	0.981009145006112	0.181681354503786	0.32661893733323	0.613272276550685	1	1	1
ENSG00000115875	0.444121906546966	0.348453580602872	-0.122194535809659	0.00807913929864451	0.0351962945587949	0.305865521358057	0.0400886099567461	0.123941553034045	0.370883604897284	1	1	1
ENSG00000115902	-0.036808391402454	-0.0736764818347918	0.0251673427728013	0.834062882570686	0.682466590173168	0.878726712084125	0.548188221810632	0.61308963890995	0.586736100520474	1	1	1
ENSG00000115919	0.492276765657955	0.283045174168317	-0.365048946322219	0.0549615747695484	0.30760801053771	0.0749196248868783	0.123633610864836	0.434479313017013	0.160970640375593	1	1	1
ENSG00000115935	-0.290945371134985	-0.054161500971794	0.18169905131968	0.0262489223523493	0.673597078191384	0.166448458108519	0.0818992477353432	0.610446662729068	0.262125640513462	1	1	1
ENSG00000115942	0.453049777461729	0.239751210150891	-0.146658992734625	0.051319191078434	0.260793984757501	0.497468016825984	0.11942197118158	0.394265078214312	0.466227330799426	1	1	1
ENSG00000115944	0.396012725732099	-0.603794954695831	-1.1260940400146	0.0659153788329215	0.118824680771956	0.00469867508111891	0.137035271914796	0.25523525990399	0.0264198761498276	1	1	1
ENSG00000115970	-0.136604005667465	0.0210982370756531	0.505590224096157	0.489452269104953	0.898705541851196	0.0221628246185951	0.42754943005245	0.684464636676327	0.0747293463825202	1	1	1
ENSG00000116001	0.205656413030755	0.357560251274538	0.127787202215601	0.209648285494737	0.119117568636366	0.545298597174479	0.272188538863622	0.255411080996858	0.488253567861124	1	1	1
ENSG00000116005	-0.192617912922641	0.125780197744785	0.0114004103633104	0.427081787575469	0.603180621907233	0.952004483243012	0.400209527584689	0.589568786180421	0.605964301180444	1	1	1
ENSG00000116030	0.184077465294077	0.746588900121344	0.439305369200061	0.563152367888431	0.029191744247077	0.110835656518396	0.457959793483092	0.109996035860476	0.20471250418199	1	1	1
ENSG00000116062	0.213925253675575	0.307152292771951	-0.118750331373031	0.261081778806632	0.12243468294297	0.498924496767626	0.307762252521266	0.259302898830684	0.466227330799426	1	1	1
ENSG00000116096	-1.11314606353755	0.697817203235938	0.979060897283304	0.0642846179781517	0.298126684623809	0.181719199832547	0.135230852260121	0.426292500848397	0.277339507548065	1	1	1
ENSG00000116120	-0.0183027534933976	0.351103965539018	0.178944503755156	0.898093970340347	0.0368417023499827	0.172713531213701	0.567153494194282	0.127537189804708	0.268054586839394	1	1	1
ENSG00000116133	0.787376495402661	0.599631916366102	0.0283656582241456	0.000158753420647016	0.0132616651499498	0.850755113910409	0.00429970883392743	0.0668452777363163	0.580820552509536	0.521663740246095	1	1
ENSG00000116161	0.00348481495630206	0.413210603960492	0.418595969139609	0.982271638135385	0.0515353085956119	0.0154213789052738	0.588982634386817	0.153763817649245	0.0588202716932236	1	1	1
ENSG00000116171	0.07020986935534	0.405626533846444	0.506407803978751	0.600939246291839	0.0557484567384069	0.00509995185743216	0.471577012405205	0.162033622487182	0.0275545913320689	1	1	1
ENSG00000116221	-0.0356659658650318	0.141413964752231	0.150123026063144	0.810455400901422	0.395801883913401	0.330022855982922	0.540690522669425	0.486266730452757	0.386106492440811	1	1	1
ENSG00000116251	-2.43418340858411	-0.48760570554312	2.62523932323102	6.47250758428457e-05	0.00868517161857368	4.41717976835934e-07	0.00220932846829077	0.0517883457194559	3.44853224851463e-05	0.212686599219591	1	0.00145148527188288
ENSG00000116266	-0.120112820036048	-0.163948139792446	-0.0882680234752994	0.528670743644362	0.528372946463012	0.741083507889218	0.442843988193987	0.560114087951949	0.549264834438287	1	1	1
ENSG00000116337	-0.251902985882359	0.225765425162917	0.303671054209851	0.113016030577836	0.254592168349087	0.173435805069403	0.19015382488648	0.391186147546502	0.268943888186852	1	1	1
ENSG00000116350	0.0893450545577291	-0.196911616033173	-0.209763298924513	0.493751505083609	0.1913138844792	0.143357202653099	0.429267106221626	0.337878497110181	0.239658512507772	1	1	1
ENSG00000116353	-0.233316509064949	0.259014525898284	0.404888379274095	0.475641210717383	0.421861707388381	0.175282487490021	0.420839346538586	0.502471416830579	0.270361721907561	1	1	1
ENSG00000116455	0.00474956144155809	0.253191193935567	0.545433046595908	0.977783729912936	0.196705307026409	0.00156572652501273	0.58849970308847	0.342949768400816	0.0124147651650016	1	1	1
ENSG00000116473	0.269365154292184	-0.251153794025657	-0.300125453407076	0.115689498846284	0.232025434071125	0.142856877565909	0.191838190740159	0.37486762564737	0.239630373322423	1	1	1
ENSG00000116489	0.112575977156581	0.0403627642235054	0.0365706235282922	0.481231950967678	0.824404808057058	0.803627208671265	0.423671426951433	0.665350972161819	0.567189674284087	1	1	1
ENSG00000116521	-0.500384364691948	0.0655041903932146	0.495409051443375	0.00594529836062824	0.692788570301816	0.00749918890483129	0.0343008913480931	0.618612456311442	0.0361571976289382	1	1	1
ENSG00000116560	0.780838946984766	0.348988523390734	-0.509898755029839	0.010293646787026	0.13290637950157	0.00534679426770929	0.0467412154126195	0.272699228123086	0.0284859733288528	1	1	1
ENSG00000116584	-0.343779629482567	-0.0519207486332439	-0.0144482222118344	0.0488721763834081	0.783387068654911	0.931755649191252	0.1162241233224	0.653128703680506	0.601396473153168	1	1	1
ENSG00000116586	-0.00955805998285155	-0.0592344681572429	-0.128536925734457	0.955942152705984	0.742477256909954	0.456390368818168	0.583257990468921	0.640247427418303	0.449921097330078	1	1	1
ENSG00000116604	-0.26719853670697	-0.461416098826997	-0.181497424580716	0.212569581146892	0.057187477465252	0.35480414287178	0.273233653216757	0.164562263058862	0.399887229121542	1	1	1
ENSG00000116641	0.580138043376997	0.192892755277956	-0.206887012647236	0.0396090344870914	0.59560276413156	0.421448301117626	0.101899840060281	0.585603838171741	0.430784061097099	1	1	1
ENSG00000116649	-0.182129131618859	0.273243104542972	0.218657022508386	0.407686910677208	0.232469559216111	0.222002608879591	0.393961750075037	0.375323071153749	0.310133117035105	1	1	1
ENSG00000116663	0.712803949122692	0.499057753290573	-0.0372695616697255	0.00686980924892987	0.130492250250246	0.861995304410959	0.0372126526718406	0.270190981137486	0.583044187169113	1	1	1
ENSG00000116685	-0.215989584403902	0.685949040624764	0.931524166914898	0.454794291986751	0.0176713673109842	0.0225692298749788	0.411292750840278	0.0787749535632851	0.0754728263742581	1	1	1
ENSG00000116688	0.0151508273292697	-0.0131801500946831	0.0707889708313887	0.928147106565619	0.935902800112135	0.673035455783437	0.576078888168388	0.687954285750673	0.531371713896257	1	1	1
ENSG00000116701	0.0477141055930209	-0.627927729839187	-0.270974681596414	0.887470222114325	0.0714072094294005	0.275706812252622	0.565562772953627	0.190330196404124	0.35229126443744	1	1	1
ENSG00000116711	1.79357805600567	0.247734865917195	0.66452232961864	0.0300733921875588	0.805236288694613	0.151220032953052	0.0889908705404017	0.660163773489059	0.246671509637248	1	1	1
ENSG00000116747	0.0157625413644995	0.377986141508543	0.124646576547896	0.907719768637196	0.0200797248135292	0.361570205241813	0.571187466722205	0.0861548936330746	0.402997062535239	1	1	1
ENSG00000116750	0.787398160765142	0.515980764848024	-0.268565912382075	0.000415406945742404	0.0160994896737311	0.105206924997135	0.00723276214100496	0.075399856712001	0.198813198978069	1	1	1
ENSG00000116752	1.03836103083551	0.373622943350569	-0.520631939651052	0.0118834810769218	0.44375768343939	0.206536288298032	0.0495160824843041	0.518116788342104	0.297322367082257	1	1	1
ENSG00000116754	0.0971610283116718	-0.00880089334083301	-0.119436979064784	0.453934752344939	0.958828055867017	0.454140269324466	0.411292750840278	0.694095649369232	0.449508891202805	1	1	1
ENSG00000116761	0.6915636092719	0.276332227234258	0.154533658348026	0.186367238879596	0.502622443314177	0.634131326176084	0.254323091438555	0.547517866357675	0.518608936347737	1	1	1
ENSG00000116791	0.627020908536056	-0.267370588128602	-0.371053464764696	0.0190967789899543	0.330248059285126	0.0477465227032628	0.0669321963999053	0.4482625034722	0.121067411472448	1	1	1
ENSG00000116863	0.111485612374381	-0.227618428656563	-0.27051535360905	0.438897605365028	0.203487004859491	0.120902593169259	0.404670262832662	0.349311492911293	0.217951464022097	1	1	1
ENSG00000116871	-0.00403761445054814	0.0479946723889909	0.0544101992519387	0.979746016913373	0.816142221302767	0.734317061825952	0.58859076389539	0.663979471131239	0.54846329169645	1	1	1
ENSG00000116874	0.448144247516451	-0.0328921433633115	-0.315783114709197	0.0442354981303557	0.888188467499764	0.155215392896937	0.108916629271581	0.682206130894323	0.250646749065534	1	1	1
ENSG00000116898	-0.012408200021896	-1.89765836630408	-1.86946249059411	0.956300952894163	0.00257635761581644	0.00260287076092838	0.583257990468921	0.0236532577705662	0.0173796724217446	1	1	1
ENSG00000116906	-0.338358261604383	-0.178414726254424	0.163156502584115	0.163897018266123	0.397453920849289	0.340952754277948	0.237884127947481	0.487479475557774	0.391006072260952	1	1	1
ENSG00000116918	0.590939514665867	-0.139247005471885	-1.05954865309158	0.0141848866608781	0.625377820505776	0.000494740197463873	0.055252888999043	0.595954261708897	0.00587892210877391	1	1	1
ENSG00000116957	-0.0912113947638992	-0.494944056072172	0.128390443064147	0.648197833894078	0.29498807963836	0.755306033993383	0.488406391217479	0.422911867857393	0.551890957043259	1	1	1
ENSG00000116984	-0.211211092809665	-0.163214108816738	0.011711459403904	0.201005731288315	0.327241156912557	0.931728240272411	0.264867528624134	0.447515150617816	0.601396473153168	1	1	1
ENSG00000117054	0.14161261509081	0.0540311494440588	-0.344733697479673	0.521675256647252	0.800333131046687	0.109909964914731	0.44096192897031	0.658009345919948	0.203574545497343	1	1	1
ENSG00000117090	0.139126800075533	-0.955314079627243	-1.01263152079377	0.444846435529342	0.110335887373154	0.0782244948242713	0.406884706568202	0.243323603789802	0.165399464573175	1	1	1
ENSG00000117091	0.10151772941717	-0.611044959459232	-0.127524738214375	0.654016836546118	0.147284433208031	0.686745183498314	0.490339667568729	0.28828678233303	0.537325536963207	1	1	1
ENSG00000117118	0.0439355140370987	-0.0920653290441396	-0.144451796907655	0.735318491523941	0.611600412778307	0.388602602393102	0.519346887022765	0.593535744233758	0.41696518352372	1	1	1
ENSG00000117143	0.587992845659691	0.46447861506449	0.106452270452412	0.123537844808901	0.25422349744147	0.638806628738744	0.19992238562278	0.391186147546502	0.519710425951669	1	1	1
ENSG00000117222	-0.0469484440989312	-0.295608784728028	-0.333296856874116	0.829268712290807	0.212758966954405	0.105290966527639	0.547124882418535	0.357729535534744	0.198813198978069	1	1	1
ENSG00000117228	-0.00368780285824376	0.59828323794908	0.715079394878479	0.992319719182384	0.113766910686115	0.0399673215677592	0.59113180366182	0.24808216170494	0.109103363244229	1	1	1
ENSG00000117280	-1.57499301019369	0.0970237661490493	0.347257619737347	0.000291781852218785	0.710165426978679	0.170452440053766	0.00602148167344129	0.628549234879185	0.266763134474182	0.958795166390926	1	1
ENSG00000117305	-0.585329006674919	-0.530619153961671	-0.358281758975743	0.00106310635068113	0.0827490805607649	0.106060255929107	0.0129570215681603	0.209460598841248	0.199893896033719	1	1	1
ENSG00000117308	-0.650622812992589	-0.373379917166019	0.136298464696203	0.00337558556241025	0.0618922627602182	0.435065797030829	0.0249948517977769	0.172279048824079	0.438706160142499	1	1	1
ENSG00000117360	0.271433999255773	0.422770660094902	0.229929733074526	0.44419710243496	0.281432877852366	0.527386953162366	0.40685068586199	0.411059807040391	0.479851573439817	1	1	1
ENSG00000117385	-0.202410035640756	-0.0217248641481293	0.200322280886583	0.291116957923056	0.910579327775366	0.322969283261167	0.327013916765306	0.684464636676327	0.382483731223114	1	1	1
ENSG00000117394	-1.04389232995548	-0.151013143218878	0.295260737348813	2.00420185560248e-05	0.355894538762128	0.120572028244516	0.00102850478162564	0.463100155414582	0.217616195916766	0.0658580729750974	1	1
ENSG00000117395	0.430903024949768	0.206505720165597	-0.125875589095008	0.0152274097728907	0.255857942793968	0.371654656145228	0.0577711972165191	0.391500636169428	0.408667825173188	1	1	1
ENSG00000117450	0.619956380675786	0.729493406858904	0.188314514096284	0.00250885595413164	0.000257024266105575	0.191291954443641	0.0210880388973985	0.00485902910741882	0.285278214844508	1	0.844581738422921	1
ENSG00000117481	0.119013340094729	0.0481318831484533	-0.505889886678478	0.539458221525878	0.853238441525742	0.0780970093121022	0.447459403137283	0.670757459700653	0.165375448962532	1	1	1
ENSG00000117500	0.133083752070071	-0.376079144619119	-0.387910256028017	0.399581110902423	0.0592544115497084	0.0333326603775323	0.389409294529298	0.168830155281851	0.0970732934749182	1	1	1
ENSG00000117505	-0.068188658105227	-0.469895765363021	-0.295208753079894	0.745978140748401	0.0340413508872517	0.19064342825419	0.521610995847394	0.121165447086251	0.285170473476263	1	1	1
ENSG00000117523	0.406482000209603	-0.0452985924531438	-0.266487311931113	0.0235145844452471	0.793197653874977	0.119475074914105	0.0766804364372135	0.656246611119073	0.216145908887054	1	1	1
ENSG00000117528	0.0886111572322862	-0.0832051897520337	-0.321770231712558	0.682276370546387	0.752823800784914	0.222233213978441	0.502068423714863	0.643413908735378	0.310133117035105	1	1	1
ENSG00000117593	0.23662683027971	-0.145667521940026	-0.366721973107124	0.185739649495584	0.388862998618085	0.0410365326441063	0.25413254938733	0.482654180745568	0.111211937189175	1	1	1
ENSG00000117597	0.278826570965785	0.407915358045632	0.497951295991917	0.287851589385431	0.0979708759764036	0.0417538177215121	0.325407819089189	0.227802911311984	0.112033381424499	1	1	1
ENSG00000117632	0.117883832424112	0.260048604273765	0.0883019007159376	0.42129578647735	0.0651972112586339	0.538014807451854	0.398618614842094	0.178086487814081	0.48537150434635	1	1	1
ENSG00000117676	-0.483103064928883	0.131334144164536	0.220191978524867	0.0113904940601704	0.365155677891372	0.277591295760114	0.0485025410709285	0.469711821851102	0.354158956780843	1	1	1
ENSG00000117691	-0.127272892330677	-0.591843250159238	-1.34306789936464	0.685170186604585	0.199357790727049	0.000128498869501838	0.503088195096256	0.345869887763976	0.00215564133040757	1	1	0.42224728518304
ENSG00000117713	0.123902751811734	0.100543218254242	-0.0448461735958597	0.379093509787293	0.514483887860801	0.716526963639922	0.379105591266784	0.552600710694533	0.544937292234325	1	1	1
ENSG00000117724	0.589254278948289	0.688388320668396	0.249593898484447	0.00107830069932857	0.0051115407231645	0.198868571612735	0.0130605799691038	0.0370339448968959	0.290830033625311	1	1	1
ENSG00000117748	-0.00675767472633685	0.105138714816795	0.0244517269015985	0.967413307297081	0.638883167512316	0.899064222317437	0.586219567343232	0.598910118228886	0.591559063040318	1	1	1
ENSG00000117751	-0.0865997095265163	0.243245113179848	0.277990774379224	0.631848778287113	0.195674653921543	0.0969243073576255	0.482728506861585	0.341667803513118	0.189352757350409	1	1	1
ENSG00000117758	0.202613941511769	0.0106392931850138	-0.0350189950017309	0.372095618447353	0.963833039323021	0.834851900374421	0.374992030992865	0.695542466425215	0.57600908979719	1	1	1
ENSG00000117899	0.312566265288702	-0.44047277637518	-0.433588138617598	0.10928967101112	0.0549492822397257	0.0516986898093009	0.187079118003145	0.160517431558359	0.127509419036785	1	1	1
ENSG00000117984	-0.655229789683197	-0.444593326860218	-0.0067701990240406	0.196944672450705	0.328820727208292	0.97815924017595	0.261439312775551	0.447766054436369	0.612811796615027	1	1	1
ENSG00000118007	0.106045137807808	0.673184297472195	0.340820063829309	0.611147633645833	0.00292871882940352	0.0737404582118025	0.47575882857112	0.0260609168779706	0.159131426943959	1	1	1
ENSG00000118246	0.578799584487045	0.389429311564579	0.0470176203740186	0.00610991150892912	0.17571893973685	0.838860386187291	0.0350432563081702	0.322069455820047	0.577400929549497	1	1	1
ENSG00000118260	0.216597056365314	-0.0802911969406393	-0.338732639012509	0.271024953559457	0.738550082899727	0.19245177629309	0.311992622415374	0.638765607094926	0.285560669666457	1	1	1
ENSG00000118308	0.476239167682066	0.982236673308644	0.482288306856607	0.086177026525452	0.00205761654085291	0.0152986091214297	0.16174259597975	0.0202573177250978	0.0584817005540241	1	1	1
ENSG00000118503	-0.145068418092127	-0.656027614166098	-1.41540340635182	0.32742937032984	0.0355785910048517	3.02593065104301e-07	0.351703509005264	0.124907550018631	2.79189354722934e-05	1	1	0.000994320811932732
ENSG00000118640	-0.0871623589552559	0.106440372819936	0.372299194558019	0.627012449253178	0.621543898867536	0.070697014689108	0.480815274057773	0.595954261708897	0.15483823733155	1	1	1
ENSG00000118705	-0.127994854812998	-0.0131703974822472	0.110008654013827	0.337424083024279	0.928178166659434	0.385097694940805	0.358127736900096	0.687257014439017	0.416214097133508	1	1	1
ENSG00000118873	0.654677684468591	0.661007916593078	0.0131817292934649	0.0152938716449498	0.0137173679196885	0.916951536739329	0.0579106799031067	0.067785181516176	0.596951475310913	1	1	1
ENSG00000118939	-0.046140937951108	-0.031169465737821	0.120872169727997	0.838261268016849	0.89129943143428	0.462765417214459	0.549653671719073	0.683945777413823	0.451795404092517	1	1	1
ENSG00000118961	0.445748812635532	0.851364279862413	-0.53606015493084	0.198869514154907	0.0109679521120034	0.0083783048444711	0.263277604487691	0.0608560702605788	0.0386514727691073	1	1	1
ENSG00000118965	0.678423673009898	-1.1953583991483	-1.84477626780874	0.00777524326731316	0.00502067799183688	0.000147379623366413	0.0396916428434318	0.0366534483001662	0.00239902354773415	1	1	0.484289442382032
ENSG00000119004	-0.0332092625342544	-2.04153872307688	-1.491124282465	0.914202688706153	0.00171186673478367	0.00511367445653692	0.572576538113112	0.0178559740500118	0.0275545913320689	1	1	1
ENSG00000119041	0.3530432764329	0.112868032147802	-0.462141060792721	0.191460424696066	0.662854362586413	0.0133389115661147	0.257312010010643	0.608317951740541	0.0528397737100554	1	1	1
ENSG00000119139	-0.0374992375923539	-0.731740119778787	-0.779482846067263	0.870779008395973	0.0447465125990286	0.0325178926815163	0.561529888989413	0.141814844446337	0.0953829566182974	1	1	1
ENSG00000119203	0.120218825584177	0.202365473029512	-0.061552944042172	0.425786760556799	0.221972369080573	0.714740358695928	0.400209527584689	0.366038364170823	0.544211445448898	1	1	1
ENSG00000119285	0.733874880961612	0.294235630846391	-0.0981733419628276	0.00226063996438164	0.178633137662586	0.550534287978427	0.019506143445679	0.324356913889477	0.489605185109436	1	1	1
ENSG00000119314	-0.0886184564738532	-0.173560953759134	-0.142877703770248	0.499651995825037	0.255735562451804	0.305312341622159	0.432085340527156	0.391500636169428	0.370883604897284	1	1	1
ENSG00000119318	0.297689273461768	-0.155127972304899	-0.287011832573085	0.0256375330289851	0.289373676560333	0.0793459578198525	0.080636746224271	0.417909140379787	0.166829147781784	1	1	1
ENSG00000119321	-0.437443875265936	-0.123687685491401	0.0564890898921944	0.0342499693762911	0.593911565599136	0.781727492879777	0.0946027886102714	0.585603838171741	0.560964475632832	1	1	1
ENSG00000119335	1.92060514059406	0.430301784648199	-1.36733823569878	0.0296971695739735	0.560618690012996	0.0150094131467086	0.0882794606846969	0.573403489136174	0.0577270127229127	1	1	1
ENSG00000119383	0.195917963520547	0.127243287115286	0.0986239781638052	0.174337377143976	0.538275311850328	0.617076537705513	0.24546477955358	0.564556352439902	0.511252582735797	1	1	1
ENSG00000119396	-0.0510150461350453	0.0351438509601031	0.124305179408751	0.745731337644721	0.82703695016682	0.385754212611942	0.521610995847394	0.665350972161819	0.416278946821324	1	1	1
ENSG00000119408	0.131010341236804	-0.965240434420009	-0.372348682274521	0.63843362712372	0.0976368389432587	0.206662876141883	0.485185209878859	0.22748345807105	0.297322367082257	1	1	1
ENSG00000119414	0.312691872481808	0.112740626783153	-0.00939704869805161	0.031001205836904	0.48751693381615	0.949553093047569	0.0903615570623287	0.53889708784978	0.605678509580335	1	1	1
ENSG00000119421	-0.198755319332374	0.0188351218352199	0.152442407639292	0.205761655905687	0.906012024645513	0.363043231913765	0.269837267073773	0.684464636676327	0.403571172709786	1	1	1
ENSG00000119471	0.633703012743683	0.211460558813201	-0.3736109692524	0.00883882224701243	0.35217594660618	0.0413323746213366	0.043182896577355	0.461311614554477	0.111828538263595	1	1	1
ENSG00000119523	-0.0649144737311691	-0.866086945405502	0.0871378213279565	0.740212242021552	0.0185429254645763	0.764411587470225	0.52129380052847	0.0816205806941128	0.555688051078634	1	1	1
ENSG00000119537	-0.339507036397374	-0.480082377633296	-0.208520916064099	0.0997665433305044	0.0996768470605691	0.291423914850348	0.177509999559849	0.229463487517191	0.361465499680468	1	1	1
ENSG00000119541	0.196173465528432	0.768836249282313	0.520182205034544	0.251668817111601	0.000376841978238362	0.00215208307268746	0.301826465808829	0.00618337409146584	0.0155458787773428	1	1	1
ENSG00000119596	0.460380638166693	0.0206392681344342	-0.468947641772556	0.0260638203314154	0.911974590457436	0.0054460080899815	0.08145203427972	0.684464636676327	0.0288470013056858	1	1	1
ENSG00000119616	0.392763609741204	-1.12453441951787	-1.71055728966612	0.572705215815772	0.377783081726439	0.131352796837075	0.461818402919393	0.474759950737299	0.229053815532979	1	1	1
ENSG00000119638	0.0509706402847038	0.0424094059821813	-0.00355930055922652	0.655127132975185	0.741631973875742	0.975412343547602	0.490794707023689	0.639756977653314	0.612681357489191	1	1	1
ENSG00000119640	0.049818040669037	-3.10472338608077	-3.71699428771039	0.85351333255485	0.0168063154091035	0.00199254636209245	0.55460979070057	0.07699570347937	0.0147611582993305	1	1	1
ENSG00000119655	0.116593382771987	-0.172937111363613	-0.633325633540463	0.625212934454139	0.510145589641513	0.0625662624706223	0.480249697863568	0.551262036529317	0.143990616892292	1	1	1
ENSG00000119689	0.0316588141809268	0.290325560850755	0.533189178366757	0.908660007886199	0.323798862818447	0.0442470040307554	0.571226139374317	0.445914297051141	0.114703544338642	1	1	1
ENSG00000119705	-0.0479712949814467	-0.193964671527803	-0.188147234044193	0.7881102365961	0.378184842345463	0.314255053411291	0.533299145210483	0.474982228180339	0.37686399919066	1	1	1
ENSG00000119707	0.557836244772397	0.526746371462648	0.0110333862461805	0.00937626036416964	0.0177563027612418	0.940618404460909	0.0443202484502922	0.0789277681312742	0.60376579092445	1	1	1
ENSG00000119711	-0.0394148047150947	-0.145350006579163	-0.123461332275745	0.789062200284208	0.400770066407458	0.404655035863238	0.533473965079921	0.489554065459304	0.424045678460945	1	1	1
ENSG00000119718	0.42964001608071	0.392494363804487	0.00490114906571089	0.0250783586935352	0.0426634725885072	0.976821731374021	0.07971454702778	0.138717062903741	0.612811796615027	1	1	1
ENSG00000119720	0.0956477359272099	1.45902987243252	0.541932903531	0.698689455196715	0.000180571570193883	0.0498705436704218	0.506124761481731	0.00383273008951899	0.124513408641298	1	0.5933581796571	1
ENSG00000119723	0.155394223790256	0.419384910793656	0.306537560820423	0.782481169651495	0.562049900911595	0.616402369960744	0.532341032388323	0.574105924824831	0.511111263340191	1	1	1
ENSG00000119777	0.895989222411793	-0.972819305808308	-1.89142496539967	0.00056848610060129	0.00227221256959811	5.05410229570261e-07	0.0090867477452414	0.0217896670259547	3.79964330660336e-05	1	1	0.00166077801436788
ENSG00000119787	-0.121516746100221	0.197343240062255	0.0592200657835402	0.431124536246874	0.300817697922263	0.747827259140728	0.401744081039285	0.428287478730553	0.549416596169515	1	1	1
ENSG00000119812	0.0246317736634757	0.0949106650916836	-0.0766083913793031	0.893709926246959	0.619451020789025	0.623152820779654	0.566911685750008	0.595954261708897	0.51397916769074	1	1	1
ENSG00000119820	-0.230425903719848	-0.291027859437736	-0.129729980929193	0.154814359521867	0.182832819312613	0.432753604260318	0.230110180999329	0.327906333792144	0.437419327028977	1	1	1
ENSG00000119844	0.098505413608218	-0.266351113815123	-0.100888938688374	0.582108181508241	0.306524469453123	0.569507581174568	0.465796934442549	0.433478148472226	0.495863548831889	1	1	1
ENSG00000119912	0.373634530727956	0.375055084632993	0.152078244940007	0.052594034231336	0.119415085343426	0.394821375887771	0.120660747322177	0.255575288091921	0.419537082607609	1	1	1
ENSG00000119917	0.465844537540451	-2.04318335365004	-2.05173068585881	0.344402749830135	0.0239433861606139	0.00106342749991383	0.36127313888414	0.0965195887679792	0.00954288628623454	1	1	1
ENSG00000119929	0.25203147565483	0.0487573021125765	-1.93920222730731	0.511728042383313	0.910093076532327	2.2280863835012e-05	0.437292499626238	0.684464636676327	0.00072946238167652	1	1	0.0732149185618495
ENSG00000119953	0.134327084964639	-1.15569894018096	-1.31545048964448	0.438156661047015	0.000275720829666607	3.7980753886948e-05	0.404369483400254	0.00506272562223621	0.000997042736896034	1	0.906018646284471	0.124804757272511
ENSG00000119969	0.146305465827142	0.00819201481426353	0.0346789828759341	0.454340291489383	0.970626488959423	0.815030152258415	0.411292750840278	0.69781470345469	0.570477136100514	1	1	1
ENSG00000120008	-0.0619281771946676	-0.0607844284579142	0.0210036952572388	0.672511852771974	0.670726797283314	0.884796607674181	0.497700154218317	0.610446662729068	0.587888276259607	1	1	1
ENSG00000120029	-0.0328462578344829	-0.338075053796994	-0.419639001996184	0.841732749631909	0.241631417501255	0.17887233256102	0.550631053850326	0.382638394229488	0.273611793429035	1	1	1
ENSG00000120053	0.0397684416099004	0.178731526316425	0.0387140949158083	0.812022234723505	0.402267805041285	0.832092686521669	0.541550554407377	0.490348021505219	0.575554626756276	1	1	1
ENSG00000120063	0.107052836708665	-0.571532904064658	-0.121274211778836	0.580020975123811	0.0870519963104196	0.567165283455704	0.464751733382774	0.215970947706413	0.495574459783615	1	1	1
ENSG00000120158	0.536794563400389	0.305495593813319	-0.373178282068294	0.0551791009732429	0.261291287074355	0.0850783404028717	0.123633610864836	0.394265078214312	0.17426409707978	1	1	1
ENSG00000120253	0.591897876694051	-0.735762145749982	-1.56500233217791	0.00407806801589449	0.00172880577580178	4.19167256458693e-07	0.027612798832672	0.0178559740500118	3.40337580155664e-05	1	1	0.00137738360472326
ENSG00000120254	-0.207828962422351	0.150644410462201	0.000752739034475252	0.2692797167809	0.453155298028144	0.995953047438019	0.311269817543077	0.522899280844151	0.616356097043525	1	1	1
ENSG00000120265	-0.0738585646315675	-1.97844102963158	-2.83488021462213	0.828405463944911	0.155413254461408	0.00648269601142404	0.547124882418535	0.298639278483682	0.0328151088831133	1	1	1
ENSG00000120333	0.0629445000190732	0.108656467568644	0.141486229722368	0.717282484106881	0.620917757131789	0.448200399871002	0.511832075301594	0.595954261708897	0.446560316066165	1	1	1
ENSG00000120437	0.325481252820851	0.624039669237351	0.32605371249692	0.0335490371916744	0.00240766568015453	0.0510994941438497	0.0940931549284719	0.0228292537554801	0.126184888579952	1	1	1
ENSG00000120438	-0.0677597494879939	0.0560903588964664	0.130486286568539	0.589934007961014	0.706956337194835	0.359155177289433	0.468003726860733	0.627389029421202	0.401226647650401	1	1	1
ENSG00000120526	0.0992016249373684	0.215851939634726	-0.248407937290241	0.610843735038051	0.293793298390805	0.11989134612438	0.47575882857112	0.421921546430733	0.216705855032064	1	1	1
ENSG00000120533	0.715492358488758	-0.745145447945836	-1.23629051564926	0.0259491002820817	0.093724749994632	0.00228917540753415	0.0812236888684288	0.222388949091113	0.0160784357355854	1	1	1
ENSG00000120686	0.0558948769194662	0.227201940941666	0.0985757530462248	0.779888651933633	0.380638054494547	0.63526377141515	0.532131328794732	0.476737446588651	0.518796999342551	1	1	1
ENSG00000120694	0.487385456969342	0.178942620244769	-0.115447718771493	0.0114163881418134	0.446768542125579	0.612349598676307	0.0485025410709285	0.519676600728899	0.509809181571932	1	1	1
ENSG00000120697	0.608335700832995	-0.393201819500422	-0.578206003388079	0.00607546128663346	0.152871190223525	0.0688325798286982	0.0349484574347537	0.296214749549946	0.152532061078657	1	1	1
ENSG00000120699	0.537255870969391	0.246181711711681	0.080243283308139	0.0158822261006697	0.23608594079115	0.640891017314346	0.0592121627751617	0.379222243046137	0.520571626829857	1	1	1
ENSG00000120705	0.289862573813307	0.800692185466263	0.277678366779151	0.0792414677170407	0.0001994170479427	0.102100602982866	0.153399172042032	0.00411935878863362	0.196072138173475	1	0.655284419539713	1
ENSG00000120733	-0.0673390503562983	-0.127259913195825	-0.0545378602139494	0.636266156311989	0.428669410285061	0.681503405844475	0.484201519015416	0.506777153081198	0.534401815983518	1	1	1
ENSG00000120800	0.908765799763313	0.642968060337527	-0.217984403170886	0.00362820832657238	0.0121345680040699	0.393802859261262	0.0258220135509489	0.0632305135875332	0.419537082607609	1	1	1
ENSG00000120802	1.21868818988857	0.359112802551218	-0.114900930569651	0.000110447971622236	0.0889913247274239	0.534947236989667	0.00347387755624486	0.21695357900562	0.483894472670882	0.362932034750669	1	1
ENSG00000120805	-0.11712480667607	-0.0259954898597339	0.0210561413109702	0.52594587693294	0.896530419838201	0.902630871194423	0.442653062188447	0.684464636676327	0.592660216035271	1	1	1
ENSG00000120868	-0.0319493373832279	-0.245852403275445	0.197685876005238	0.876387046641128	0.199443648111836	0.364608237763535	0.562914757673897	0.345869887763976	0.404165344138392	1	1	1
ENSG00000120899	-1.08811587722185	-0.208292739549139	-0.0389333421479258	1.5027257377224e-05	0.264954234252687	0.832968877127058	0.000837259593120212	0.397244016000107	0.575688287230826	0.0493795677415582	1	1
ENSG00000120948	0.766449545386421	1.24956472252104	1.2989376287248	0.433561067604334	0.204260039065024	0.0646972970690133	0.402611210085345	0.349794858146087	0.146896410431457	1	1	1
ENSG00000120963	-0.265562743531892	0.147187681431434	0.473292699068724	0.266943161755502	0.549911487455182	0.0312532217638	0.310408917525163	0.568174833941023	0.0930192822606702	1	1	1
ENSG00000120992	0.588928958521058	0.164938632271191	-0.35706934366509	0.0432753837979456	0.590980379745491	0.201797573331676	0.107820248521381	0.58540100517322	0.293002504941737	1	1	1
ENSG00000121022	3.66633957706823	3.5512260412082	-0.2024996884064	6.41127589296863e-07	1.87400389994457e-05	0.424208249287337	8.93027601574218e-05	0.000867133262335236	0.431833689643873	0.00210674525842949	0.0615797681521786	1
ENSG00000121058	-0.363169492092936	0.511175476665331	0.251320339524308	0.722512240223337	0.659295196776651	0.813273362783746	0.51419370203906	0.60707717311368	0.569661485188761	1	1	1
ENSG00000121060	-0.0259650582771859	-0.382404422004559	-0.362795403471368	0.900737644943574	0.187690334901701	0.100533928895358	0.56807709710973	0.333004174233852	0.193796910506655	1	1	1
ENSG00000121064	0.595848840261946	-0.0332874203261263	-0.720475661111291	0.00958956408069152	0.862152594236802	0.00134431048362022	0.0448447143976366	0.674328211337627	0.0110787977944956	1	1	1
ENSG00000121152	0.142305165754029	1.15185836933334	0.845096765673075	0.430627338654248	3.31122963129915e-05	2.05418768229486e-05	0.401744081039285	0.00119866130740935	0.000689348104834448	1	0.10880700568449	0.0675006072402091
ENSG00000121390	0.408520585208569	0.648159309902483	0.227761700147897	0.0154811334263726	0.0010965341743998	0.086758791911043	0.0583213910376115	0.0132230078013091	0.176283056911891	1	1	1
ENSG00000121486	-0.0822256040683669	-0.0705821111164547	-0.0467142333995576	0.62340201835609	0.764565893555684	0.809180058983044	0.4797445451098	0.646759698126719	0.568364937154977	1	1	1
ENSG00000121579	0.845196527838403	0.370736982039822	-0.191839741249731	0.00044242320673776	0.0989910775264452	0.228468604737767	0.00743752368678887	0.228748557699804	0.314197508729204	1	1	1
ENSG00000121680	0.0263749414086964	-0.211692123298394	-0.147964015712707	0.908370536655358	0.401077459843539	0.419407023260564	0.571226139374317	0.489671018817158	0.429964969436657	1	1	1
ENSG00000121691	0.0998498487541817	0.110962915045251	0.0476056264761069	0.530959366478779	0.561447359651742	0.745338584729921	0.443347939702251	0.573743767504183	0.549264834438287	1	1	1
ENSG00000121741	0.0879963084061368	0.0744801242356863	0.00158404110045806	0.61689861245276	0.723920606865234	0.993148075532651	0.477756406529207	0.632732611378068	0.615740748854518	1	1	1
ENSG00000121749	-0.229971430160822	0.321682696780889	0.423179564061796	0.229767323848677	0.0818335718942475	0.0246173471404113	0.286117854704527	0.20894637166226	0.0793400323641856	1	1	1
ENSG00000121774	0.249047470948692	0.213789367881784	0.086356377410917	0.0690740784338273	0.178238481639549	0.448711883360599	0.14119904202428	0.324356913889477	0.446560316066165	1	1	1
ENSG00000121892	0.259423809103528	-0.117615577268635	-0.37776418513786	0.0811302485126279	0.475252610045866	0.0215745195819009	0.155411617352015	0.531853823180685	0.0737943451586086	1	1	1
ENSG00000122026	-0.36993070976544	0.48339026212253	0.848757514619346	0.445305679754171	0.269048997085859	0.106405057650853	0.407113806461181	0.40025647618158	0.200357717604816	1	1	1
ENSG00000122122	-0.0198462391361246	0.524273308865246	0.658295784969096	0.916908247725911	0.0439862933538009	0.00212788211214493	0.573103605462623	0.140612853470587	0.0154812464977031	1	1	1
ENSG00000122140	0.257337100798161	-0.232803796220497	-0.465709555191886	0.082259488877796	0.217101852761933	0.00887233422576888	0.157019528841445	0.362253845082629	0.0404706749882507	1	1	1
ENSG00000122218	-0.228171787492872	-0.114602349431694	0.0231425387426487	0.138197503160521	0.450604524523112	0.868651627103695	0.214394367136176	0.521255814067811	0.583849966673901	1	1	1
ENSG00000122257	0.51731848414529	0.10827383647507	-0.761383930426092	0.0624796609432908	0.654630005741035	0.000952947640090938	0.133303305971043	0.605246185874908	0.00889198576589667	1	1	1
ENSG00000122299	-0.163965783109495	-0.265173416996311	-0.198525609936822	0.334798815565657	0.292598326686836	0.345977677615546	0.356374725180339	0.421118681561296	0.39443953611721	1	1	1
ENSG00000122359	0.247096550988135	0.211890412424959	0.109557944053302	0.0748591346335708	0.292688185788611	0.482785413825555	0.148620360122921	0.421118681561296	0.45857690994609	1	1	1
ENSG00000122378	-0.1318461360525	0.0390586442868889	0.0127256406009373	0.756091160468168	0.923074280649547	0.98083070727768	0.523853955073689	0.686135928580419	0.613272276550685	1	1	1
ENSG00000122406	1.96453078307325	-0.321763361707785	-1.83468285957687	6.22098378035007e-08	0.261988616744198	4.47629812908976e-05	1.34792277518554e-05	0.394360958948625	0.00112175121841247	0.000204421527022303	1	0.14709115652189
ENSG00000122507	-0.407122956202029	-0.434062738498425	0.354240252400338	0.395887178482901	0.350433832878653	0.385988703272365	0.387163791662222	0.460658109104011	0.416310668610342	1	1	1
ENSG00000122545	0.133413380287327	0.298175463268907	0.0773351536615223	0.576751625405709	0.328037586761034	0.789286626535881	0.463889536147372	0.447515150617816	0.562599448322366	1	1	1
ENSG00000122565	4.76622049522156	0.73067448641974	-1.94631904040006	8.56272182000765e-06	0.332452695701222	0.00892013696253275	0.000667913587281869	0.449163562193004	0.0405974942746467	0.0281371039005451	1	1
ENSG00000122566	0.6032040030334	0.543074081230396	-0.161308329533085	0.00501424134499153	0.0064620350777614	0.259911262519334	0.0311495903943627	0.0423525891588474	0.338843416097756	1	1	1
ENSG00000122643	0.743818368439686	0.34477683550002	0.0666709864641476	0.00577824717654553	0.273682321283055	0.810733721391325	0.03374975005063	0.403047210103287	0.569039630782618	1	1	1
ENSG00000122705	-0.011088525226223	0.138843626910566	0.119425485844962	0.936468104059659	0.360495991510792	0.417358739037264	0.577022422503564	0.466725196377359	0.429165624606232	1	1	1
ENSG00000122729	-0.246149383961241	-0.00341351911763799	0.108123863391084	0.231275057045764	0.985597763095531	0.590355005448936	0.287219690625723	0.699612499772936	0.500985670907864	1	1	1
ENSG00000122873	1.36368143073929	0.399373845619769	0.0765170523008143	0.000229095631324696	0.282856039889961	0.721511021857993	0.00550843538632962	0.412570829195536	0.545728810015334	0.752808244532952	1	1
ENSG00000122884	-0.259960012714199	-0.389500915452902	-0.0559286201554291	0.111726050922804	0.12288157911285	0.741967157739949	0.188797870493871	0.259631883619126	0.549264834438287	1	1	1
ENSG00000122965	0.371179841036621	0.221919104544395	0.188982072287996	0.187684726308263	0.418074240492374	0.256857066457598	0.25522794980981	0.500814888002148	0.337040301629357	1	1	1
ENSG00000122966	0.162167712799593	0.532754153966174	0.383321916852323	0.547616425476946	0.137569277837168	0.137347363752793	0.451435401697893	0.278284724692003	0.235268911333388	1	1	1
ENSG00000122971	0.206703502425687	0.080368109127156	0.112842498918136	0.355266277237479	0.75667234484304	0.583116243569904	0.367723629908309	0.643612273049751	0.498305177250498	1	1	1
ENSG00000122986	-0.310674110325901	-0.645468719266019	0.152608520145703	0.273021106523891	0.125643260429358	0.447579339746086	0.313550132334417	0.26378066747385	0.446558339699477	1	1	1
ENSG00000123064	0.207654868126833	-0.123173894105484	-0.123578846355431	0.377964897062233	0.57430758048269	0.402877145951619	0.378559341560539	0.578884307152013	0.422624069615539	1	1	1
ENSG00000123104	0.479834073093207	-0.253017650158086	-0.0800370700721881	0.129181679092425	0.343497775343948	0.609307530905206	0.204920038871792	0.455779662819932	0.509172440379607	1	1	1
ENSG00000123130	0.314483336748849	-0.224092141788324	-0.443736855753345	0.0681312752893261	0.376012944591385	0.103918540321791	0.140149398992379	0.474080494566458	0.197692950725921	1	1	1
ENSG00000123131	0.846444252765376	0.315866989965063	0.0282314853145671	0.00224924211719201	0.224536141499954	0.861643559602034	0.0194940529261373	0.369213453429193	0.583044187169113	1	1	1
ENSG00000123136	0.209771315359244	0.553987078544577	0.359553802533693	0.185966969743634	0.00371282014106999	0.0230443735090628	0.25413254938733	0.0304607198670996	0.0763040026831196	1	1	1
ENSG00000123143	-0.258795269590551	-0.057856968497224	0.262331818189607	0.079293044988323	0.677524777721833	0.0703430678663828	0.153399172042032	0.612069816829906	0.154362618749485	1	1	1
ENSG00000123144	0.0651216755607822	0.0865027498936421	0.0704109133079205	0.574385280455487	0.531798082140703	0.578632840263665	0.462564005418751	0.560964110753017	0.49656756274928	1	1	1
ENSG00000123146	0.100014816387116	0.0986045576830138	0.0531754951867321	0.578219072725342	0.650608201959649	0.753979675738083	0.464272554347794	0.603300658428501	0.551325691287638	1	1	1
ENSG00000123213	0.00875434097999556	0.0370261588620178	-0.347319893923604	0.958753534449787	0.850030491359812	0.0383805925369662	0.583385142030108	0.670757459700653	0.106460596557377	1	1	1
ENSG00000123297	0.630050000219127	0.210279022900399	-0.0102561750705561	0.00912342662665535	0.408618181011172	0.951960292472064	0.0437828463117457	0.494959516236933	0.605964301180444	1	1	1
ENSG00000123338	0.191920818642139	0.0380321848589303	-0.0690398426106282	0.242278182519328	0.808737631516834	0.633655544655308	0.29547061436291	0.661904468850052	0.518608936347737	1	1	1
ENSG00000123349	0.432958366349939	-0.860783496587858	-0.474124715313421	0.0250202071547104	4.49295367305844e-05	0.0493316520655004	0.07971454702778	0.00148497540333503	0.123930118290731	1	0.1476384576967	1
ENSG00000123374	-0.0666914612118106	-0.0296998713972202	0.0589083443319446	0.740066091060869	0.872480816776241	0.755775788249561	0.52129380052847	0.676904144064543	0.552035482659761	1	1	1
ENSG00000123545	-0.0992171463147808	-0.0674261501346497	0.138383488344045	0.734807461716437	0.872065804913955	0.750829115239973	0.519346887022765	0.676819154433116	0.549788745700043	1	1	1
ENSG00000123609	0.7939169849078	0.149633196980118	-0.405381887109644	0.00800818081220107	0.478988615075144	0.103801828097558	0.0400886099567461	0.533548685176403	0.197692950725921	1	1	1
ENSG00000123684	-0.036614890849901	-0.62167620513239	-0.413433732114234	0.918668729454168	0.25939747538784	0.207349116870585	0.57336828041813	0.394265078214312	0.297656482838484	1	1	1
ENSG00000123728	0.161584697309278	-0.597199835138181	-0.726656638863925	0.449339172231595	0.111408169182649	0.0374291226793783	0.408693708104165	0.244546688405304	0.105083351477915	1	1	1
ENSG00000123737	1.10581393887014	0.42417678746653	-1.10483519922969	0.00090517422413913	0.0941045310351979	2.34807776247533e-05	0.0117676399293815	0.222388949091113	0.000752469767738635	1	1	0.0771578352749394
ENSG00000123908	-0.0664434828369238	0.12840119545711	0.24450151673668	0.740270191824394	0.517516448594308	0.238553957955682	0.52129380052847	0.554827625690697	0.323249140204912	1	1	1
ENSG00000123983	-0.013720115474829	0.435390028973177	0.449708462216326	0.93720312912024	0.0845647181960088	0.0438444381796683	0.577259742440533	0.211969250670901	0.114319325099678	1	1	1
ENSG00000123992	-0.0705887225263627	-0.114977704338729	-0.10913188909652	0.689764272474414	0.524802283920134	0.450386502974305	0.503663908382243	0.558966537428719	0.447486116716919	1	1	1
ENSG00000124126	-0.295667087235623	-0.155774187625435	0.525962386399179	0.0816437220336468	0.350912913170601	0.00510399060926249	0.156241738704918	0.461025931143873	0.0275545913320689	1	1	1
ENSG00000124151	-0.0153611816187467	-0.923852750073248	-0.629964471983434	0.940021353423602	0.000328541271123251	0.00539687533065818	0.577863591018177	0.00563042949059391	0.0286775197924531	1	1	1
ENSG00000124155	-0.308123016744634	0.229391711858455	0.638681064101059	0.0501152327179185	0.168540629566592	0.000758603578483267	0.117744359309384	0.313955702426608	0.00785363000647614	1	1	1
ENSG00000124160	0.719418912136968	0.660104821025278	-0.0307704803371495	0.001915445936417	0.00640520536605297	0.855224331371523	0.0177868505333397	0.0423399532424891	0.581954941256282	1	1	1
ENSG00000124164	-0.0734310156609716	-0.634666286409752	-0.413839141297242	0.713047565901792	0.0407142609674676	0.143080984236645	0.510582332850716	0.135124477647997	0.239630373322423	1	1	1
ENSG00000124181	1.00697699561802	0.620142581981659	-0.104796965947993	0.000276988194700038	0.0340271637916069	0.637108085941937	0.00594509381365189	0.121165447086251	0.518905208135172	0.910183207784325	1	1
ENSG00000124193	-0.814032712344662	0.497465440412524	1.30879736382451	0.000468968685807743	0.0255133804910273	5.46098406400667e-05	0.00775015323331436	0.100386667981189	0.0012885081448509	1	1	0.179447936343259
ENSG00000124198	0.0648775325503419	-0.132772849770189	-0.0749257513539734	0.63346531257262	0.413852986753854	0.615694021350891	0.483079828901974	0.497956071420043	0.511111263340191	1	1	1
ENSG00000124207	0.610810371206541	0.497078776479649	0.286971052320907	0.000983031977233799	0.0517125783564199	0.148925569149027	0.0122882913233096	0.153780742891459	0.24510923066002	1	1	1
ENSG00000124214	0.0191944784268086	0.0864321874517917	0.0124604477157177	0.892640181769902	0.582424435563837	0.925131675440175	0.566911685750008	0.5813622549462	0.600259110532744	1	1	1
ENSG00000124226	-0.223603263184443	-0.152537903688902	-0.0371336338348559	0.120574644726149	0.383206931323329	0.793555242723443	0.197573021840555	0.4781202256075	0.5642762955625	1	1	1
ENSG00000124228	0.579980285587187	0.101344473826885	-0.0134475981084874	0.00301305472644013	0.626085082376459	0.934332134507525	0.0231324565503496	0.595954261708897	0.602133985394579	1	1	1
ENSG00000124299	0.0211942278847976	0.125475612916095	0.281149425085982	0.929207512848373	0.595207220543802	0.217037921779722	0.576523193110566	0.585603838171741	0.30636510768488	1	1	1
ENSG00000124356	-0.400534636843672	-0.917527987540348	-0.401065032649892	0.0166848518840151	0.000151846870751372	0.0506368192452826	0.0609349441882986	0.00334581486994184	0.125448109103645	1	0.49896881728901	1
ENSG00000124357	0.258237795925479	-0.484582701731507	-0.495149752326845	0.178024607028316	0.0260519198856103	0.0599173433828327	0.247970747928734	0.101935460112484	0.140767167573714	1	1	1
ENSG00000124370	-0.215503733246179	0.349720245106506	0.592747812540802	0.410818322467157	0.282926630901279	0.0453753888979731	0.395155694669164	0.412570829195536	0.116884442030971	1	1	1
ENSG00000124380	-0.202963586192212	0.289521787804349	0.565697199910387	0.334733363472273	0.192320966076316	0.00788324747013203	0.356374725180339	0.33893173431884	0.037355453871336	1	1	1
ENSG00000124383	0.307894475990491	-0.111366359775789	-0.781618985746705	0.111842409543814	0.625492050591681	0.000697754546420757	0.188830865014753	0.595954261708897	0.00742581366903506	1	1	1
ENSG00000124406	0.593259106765273	0.168218618058045	-0.585201272883249	0.0105218877975601	0.354982626493085	0.00118454330819389	0.0468566209947002	0.462694248037936	0.0100604083246058	1	1	1
ENSG00000124486	0.173767874762495	-0.0112472156474765	-0.083037368909608	0.316840137918363	0.95094889360287	0.595259314630089	0.345210840156311	0.691638034569812	0.503283708300887	1	1	1
ENSG00000124523	-0.109653747534887	-0.496343997055308	-0.0347385492466697	0.628915902672098	0.0403971263305959	0.87138739822917	0.481706635658492	0.134671705964859	0.584527457606967	1	1	1
ENSG00000124535	-0.542407777564467	0.42295701776364	0.810471727987943	0.037017092371808	0.0914416966665566	0.00409659107615365	0.0990095967683585	0.220373009302117	0.0239618921154206	1	1	1
ENSG00000124571	0.462058174422159	0.408700462578965	0.204610731206568	0.00638441467728139	0.0700320057883023	0.186464581768923	0.0356733678571641	0.187963991528405	0.28161750590605	1	1	1
ENSG00000124596	0.0145186189073191	0.381333352223583	0.230902040945341	0.932561954032677	0.0503757291036602	0.254108847787759	0.57691993025969	0.15215209439336	0.335344356832307	1	1	1
ENSG00000124608	-0.0120206020745077	0.204155384200547	0.258113530486551	0.961142067389229	0.415348271061198	0.191818897426615	0.583889956973234	0.49893214320115	0.285278214844508	1	1	1
ENSG00000124614	1.15114728382877	3.04250226486522	2.02382260107838	0.0870517249174618	7.01685714945335e-05	3.70769974793025e-05	0.1626017944883	0.0020245143662146	0.00099026979017935	1	0.230573925931037	0.121835013716988
ENSG00000124641	-0.196741292164214	0.268671024675468	0.322248676206103	0.368987014710113	0.252331937524508	0.174945538490706	0.373015868065537	0.390495819980322	0.270047203253705	1	1	1
ENSG00000124767	-0.145369381064081	-0.136110941318906	-0.0953560300969173	0.404172308935421	0.49876708640545	0.558996766298431	0.392416652820172	0.54637300337953	0.49286685425773	1	1	1
ENSG00000124783	-0.293117680442752	-0.407130038911828	-0.27358196873038	0.0787966458220004	0.0454626147572603	0.069202227824729	0.153324533966243	0.143690709392083	0.152850593631378	1	1	1
ENSG00000124789	0.432528468112611	0.292655814925607	-0.0842855581793662	0.0128191728577169	0.120525182835863	0.611512785854805	0.0516937032585015	0.257237260831497	0.50971844421552	1	1	1
ENSG00000124795	0.0498880389455021	-0.947476883643205	-0.641453109493512	0.865329274023665	0.0367781921929536	0.072567896293468	0.559312515911552	0.127537189804708	0.157373371760537	1	1	1
ENSG00000124802	0.228421731050039	0.0519083373762043	0.0513254245812721	0.320711190681271	0.823769782606049	0.74971709673433	0.347462619383147	0.665350972161819	0.54978627544783	1	1	1
ENSG00000125037	0.154068641315713	-0.266342193444648	-0.301112628922735	0.38700110919659	0.288685247112789	0.232234605789539	0.383668639165532	0.417175329926803	0.317654929794488	1	1	1
ENSG00000125107	0.120854138097591	0.07035933990518	0.0429618197885627	0.388351838758311	0.641640063077724	0.724571538712292	0.383836908173071	0.600035764972808	0.545941671034772	1	1	1
ENSG00000125166	0.145231682460159	-0.268602780592045	-0.451706123428442	0.353449117400869	0.155169140162522	0.0217145887528591	0.367011578348188	0.298418048416111	0.0738311856665715	1	1	1
ENSG00000125257	0.900293533065858	0.806731620829631	-0.0502577279619592	0.00948876434441118	0.00977012905333649	0.780289761038202	0.0445871810935821	0.0563691242050414	0.560964475632832	1	1	1
ENSG00000125351	0.149808163640869	-0.443795014112201	-0.566426468163876	0.490640882260886	0.170238811194656	0.0495607948911667	0.428089580062714	0.316101018498047	0.12419834526518	1	1	1
ENSG00000125354	-0.052825556591235	-0.0665354207488036	-0.026355773825549	0.671180186204549	0.644192051683568	0.844101836205249	0.497646723549906	0.600964807958867	0.578561342395036	1	1	1
ENSG00000125445	0.770365419234018	0.110520466428025	-0.0952614270323594	0.000789643419461057	0.592538780468848	0.60149869516044	0.0110652216980145	0.585599537740359	0.505568631281819	1	1	1
ENSG00000125447	0.0409115408223714	-0.10899690534977	-0.128432675375926	0.792207414361352	0.500961235091265	0.395673153825093	0.533997127543294	0.546963724139984	0.419575166917784	1	1	1
ENSG00000125450	0.345781288393697	0.905678110722895	0.596198595210657	0.0360959388976393	0.000134245319260489	0.00215066142086948	0.0975028334686907	0.00310587885241397	0.0155458787773428	1	0.441130119089967	1
ENSG00000125454	0.470035246320644	-0.234495151681429	-0.0434343301090392	0.143846134342626	0.492646434367686	0.870815342794849	0.219889329300846	0.541977716434952	0.584527457606967	1	1	1
ENSG00000125458	0.558542571917939	0.0779438976170314	0.018083927795417	0.0292770917344161	0.736818350859941	0.91541814454791	0.0875533769388182	0.63835787615433	0.596840819131254	1	1	1
ENSG00000125484	0.152853673992959	0.0680247699030605	-0.240086789090242	0.542928246935902	0.798393451794787	0.333498912082599	0.44900077267647	0.657890585573502	0.386890754019482	1	1	1
ENSG00000125485	0.610744978953551	0.0495323510683364	-0.0476432280525849	0.014195289855273	0.824876995786639	0.807812553550573	0.055252888999043	0.665350972161819	0.567774618605886	1	1	1
ENSG00000125630	-0.291549011887906	0.251689391167962	0.615854681976271	0.125319792634171	0.189388800285092	0.000882180855616112	0.200971532627001	0.335503052318207	0.00869266561426709	1	1	1
ENSG00000125633	0.486854537647037	-0.529358906885641	-0.617343070842571	0.195430762466892	0.205151442896945	0.056970323096863	0.260671772856661	0.351061532110659	0.135908784516789	1	1	1
ENSG00000125637	0.262522695997117	0.552980284972298	0.136237856446535	0.067973880807473	0.00300648424426143	0.305319722300605	0.140119758808355	0.0263475577426538	0.370883604897284	1	1	1
ENSG00000125651	0.126713427831118	0.134376739747566	-0.132361109489564	0.411987972750446	0.448284973771174	0.364035546746116	0.395375073811559	0.520393954615358	0.404165344138392	1	1	1
ENSG00000125656	0.290692879949469	0.226231940509545	0.151374219929388	0.190587240596656	0.328190998023819	0.400793557644039	0.25653192491574	0.447515150617816	0.421746094570528	1	1	1
ENSG00000125676	0.445782783778452	0.125723122446553	-0.739048137951922	0.0424331294524421	0.523229993613061	0.000927266123892202	0.106633040531436	0.558000755465661	0.00888738973309892	1	1	1
ENSG00000125686	0.142602457438058	0.0383364569774887	-0.127819166563496	0.313396253285579	0.812572905327365	0.394244134935096	0.342806050982718	0.662890003899456	0.419537082607609	1	1	1
ENSG00000125691	-0.437991260017539	0.0573883533441999	0.58265773043739	0.0109605261125074	0.729748886514165	0.00126252563536849	0.0476980786198717	0.634712664564374	0.0106337324196274	1	1	1
ENSG00000125726	-0.0313201652882644	-0.324904923146188	-0.114660059655555	0.868271220304154	0.24987282489208	0.616831164461299	0.560656569066317	0.38859232804979	0.511252582735797	1	1	1
ENSG00000125755	0.0488788602708788	-0.00253168846521919	0.0666810968109903	0.749322830814572	0.989628139973643	0.728301497961806	0.522053847703004	0.700393826801463	0.546239674973972	1	1	1
ENSG00000125772	0.405891910751133	-0.824895604735955	-0.944271824535947	0.19820553887579	0.0618936910318102	0.0323317129946037	0.262755348982419	0.172279048824079	0.0951135057485276	1	1	1
ENSG00000125818	0.577624224315688	0.553684554927967	-0.0415263036841277	0.00517496872537034	0.0203844625621661	0.802314504410064	0.0316348295126203	0.0868529943399508	0.567051852008388	1	1	1
ENSG00000125821	0.699497628863574	-0.257720615790796	-0.346706536798024	0.00402329464267193	0.252094691812993	0.146701794485773	0.0275286827442704	0.390389801123061	0.243376646676034	1	1	1
ENSG00000125827	0.8371579975821	0.289457997710435	-0.112494512364254	0.00341819690867808	0.293778687747942	0.649878573497291	0.0250590090106793	0.421921546430733	0.524154200396153	1	1	1
ENSG00000125844	0.0912958321350308	0.0841356520037668	0.244862165638041	0.662760128940264	0.772536490877423	0.325367741359814	0.494045657060205	0.649465270538859	0.383756891347641	1	1	1
ENSG00000125868	-0.289004809043497	0.17905895965735	0.140388076396753	0.301369378337239	0.445233328767358	0.554518992801658	0.335411254287271	0.519196024734164	0.490766121474968	1	1	1
ENSG00000125870	0.724572997155865	0.477411459664852	-0.141720408698973	0.000672950084065027	0.0277891821195184	0.340424390214088	0.0101880188319298	0.106976073324054	0.391006072260952	1	1	1
ENSG00000125871	-0.0558386877250927	0.519164619919888	0.244594343430127	0.846100669634256	0.0939493136626953	0.388649720626026	0.55200698794853	0.222388949091113	0.41696518352372	1	1	1
ENSG00000125877	-0.0858650075241143	0.194638737185417	0.410402195800125	0.551130548289132	0.238853176774217	0.012564286161612	0.452140857948886	0.380472119558694	0.0509052598411168	1	1	1
ENSG00000125901	-0.571958240116626	0.0493061535245534	0.079250939841459	0.0030085736479726	0.799804744071654	0.696449965715588	0.0231324565503496	0.658009345919948	0.538669766833772	1	1	1
ENSG00000125912	-0.0733469287007602	0.378907672031004	0.471892317017	0.683520854530722	0.0529670180324609	0.00241574016146168	0.502728838160926	0.155907977248435	0.0165661303261723	1	1	1
ENSG00000125944	0.336068059097484	0.240255145503051	-0.253780940777929	0.0552212529852278	0.105470218608808	0.0800590526555638	0.123633610864836	0.237830662157047	0.167292604682151	1	1	1
ENSG00000125970	0.6507871109319	0.201798493752418	-0.117116073740859	5.89473423971823e-05	0.184846449524144	0.41149039311879	0.0020900178359196	0.329474479328997	0.426627965842444	0.193700967117141	1	1
ENSG00000125977	-1.82999466007317	0.965473227153327	3.00700373323525	0.00114588246452359	0.00522160295196414	3.79043675061565e-06	0.0133313783532128	0.0373570113829854	0.000183190323245556	1	1	0.012455375162523
ENSG00000125991	0.344869418345817	0.210549720531653	0.117233134967079	0.0374213887814654	0.225650437468996	0.454644570346319	0.0994026628321435	0.369731832024863	0.449516486618571	1	1	1
ENSG00000126001	0.266581425323369	0.542146628940435	0.19799266237543	0.164208272015527	0.0195738652498899	0.331021855905816	0.237902180687088	0.0851236664979855	0.386156720883486	1	1	1
ENSG00000126012	-0.086829111587777	-0.184012360741056	-0.111104006302198	0.584736216895159	0.352757178946528	0.478139239126373	0.46606314975446	0.461311614554477	0.457229284630497	1	1	1
ENSG00000126067	0.0924586558064736	-0.0863667464874203	-0.128762052159125	0.425837936462603	0.543745917281099	0.333160657791131	0.400209527584689	0.566996575077863	0.386890754019482	1	1	1
ENSG00000126088	0.165459668594205	0.0985559759387786	0.0270149328559152	0.405649319500763	0.644609077708125	0.865250446307206	0.392764886939461	0.601071640774387	0.583230497102212	1	1	1
ENSG00000126107	-0.206557275090633	-0.2291101138899	-0.0370305210233998	0.164625242153381	0.240531081776378	0.830875682705702	0.238329215208889	0.381679680609802	0.575554626756276	1	1	1
ENSG00000126216	0.437450136009304	0.114306040146781	-0.194270168002914	0.155076849486497	0.690916116725188	0.449686055023345	0.230144211414076	0.617693685375023	0.447008979774639	1	1	1
ENSG00000126226	0.165775084042956	-0.243679086188554	-0.384056674394389	0.2618922403235	0.163849409483773	0.0458596957751845	0.308025418580337	0.308389797442436	0.117832920898221	1	1	1
ENSG00000126261	0.0344290560171188	-0.0117951158113433	-0.000622031261747232	0.85686619759786	0.951572541417213	0.997142297241061	0.555684182086562	0.691683782855172	0.616420053734985	1	1	1
ENSG00000126267	0.0408130622911287	0.0509160035700219	0.0643662875888964	0.836446085581511	0.815813418444075	0.729487535715424	0.549199275450555	0.663979471131239	0.546239674973972	1	1	1
ENSG00000126353	-1.23620965180252	0.212954087019065	0.252627300896177	0.017070825471259	0.386817639004608	0.459366388391094	0.0620824928204688	0.480877818528407	0.450649133620724	1	1	1
ENSG00000126456	0.0051505047208656	-0.102526068957559	0.097459003841529	0.979164051347469	0.682383054178233	0.635383619908274	0.58859076389539	0.61308963890995	0.518796999342551	1	1	1
ENSG00000126457	0.636219416748738	-0.153060413554235	-0.504650579998376	0.000167847870199956	0.378370558539633	0.0214418005670796	0.00442315916011386	0.474982228180339	0.0737943451586086	0.551548101477055	1	1
ENSG00000126458	-0.755603828576119	-0.642554911543922	0.481392213750704	0.234100403747239	0.023946497209359	0.269887135245567	0.289368470401024	0.0965195887679792	0.348048703772147	1	1	1
ENSG00000126461	-0.246382352134147	0.281809237604092	0.538293277192978	0.196163785353347	0.250316560080475	0.0395279124589406	0.261113701091442	0.388937881076853	0.108426321632229	1	1	1
ENSG00000126522	0.0779926790678146	-0.260816984125343	-0.660337202100442	0.685393142472667	0.303834199531063	0.00494034350552689	0.503088195096256	0.430990854813117	0.0271764888394131	1	1	1
ENSG00000126561	-0.12972538021919	-0.0150871363283457	0.0266163819794081	0.477227187198792	0.927079824925331	0.866375741671104	0.42128685942544	0.687120250050246	0.583285972801814	1	1	1
ENSG00000126581	0.1231630700784	-0.000887768936547976	0.0360118377415948	0.528541646623864	0.996616147489303	0.819087823076835	0.442843988193987	0.702760023514757	0.571450668035703	1	1	1
ENSG00000126602	0.164070483193306	-0.0490587825708954	-0.713665268479375	0.347104394467561	0.775987469312487	3.07394933156515e-05	0.362803100767991	0.650453339830473	0.000878822001784446	1	1	0.101009975035231
ENSG00000126749	-0.0447754612935525	-0.174364308798296	-0.163819358238419	0.831651819820356	0.432298989371504	0.347953285205731	0.547486143165107	0.509505973699199	0.395459535513489	1	1	1
ENSG00000126756	-0.0106651368012457	-0.575222599474796	-0.31133859439894	0.944889379882247	0.00376920506010251	0.0454449808167485	0.579614033097548	0.0305833145920533	0.116915337170613	1	1	1
ENSG00000126768	0.086010563376917	-0.0677401409096019	-0.0434646970879258	0.701589587840075	0.835250619838051	0.872448718936434	0.507307728269013	0.667234407811759	0.584659756258499	1	1	1
ENSG00000126777	-0.035529247115022	-0.520645965500294	-0.378662784430761	0.804944092048796	0.0170105338512792	0.0216310441496945	0.53774957279825	0.077623879432979	0.0737943451586086	1	1	1
ENSG00000126858	-0.368301097270207	0.0477716998098734	0.110430691883426	0.112791805721021	0.807375056434054	0.566210719434106	0.189940440965559	0.661214296850957	0.495104247680564	1	1	1
ENSG00000126883	0.244627976150359	0.0165708833317247	-0.10661223246351	0.109468677037665	0.916657569584415	0.46160403126301	0.187079118003145	0.684464636676327	0.451776260297092	1	1	1
ENSG00000126934	0.203633189869725	0.694358056220545	0.727952337378217	0.548950415070008	0.0427690078691591	0.0114108790503897	0.451682457418628	0.138717062903741	0.0477573179367036	1	1	1
ENSG00000127022	0.154457192651704	0.161685211194608	0.000340788949334954	0.342849296610893	0.334594937378699	0.997699051413614	0.361002934594092	0.449794905489569	0.616420053734985	1	1	1
ENSG00000127054	-0.447788439434931	-0.186527220674896	0.156585801927943	0.0325153083666279	0.349285923401178	0.343143369481385	0.0924298425494985	0.460042234460027	0.392188825470298	1	1	1
ENSG00000127125	-0.0486102898599377	-0.65438540639444	-0.633770936878513	0.846001120301053	0.0648142148073303	0.0624498957799626	0.55200698794853	0.177523832492265	0.143885945429	1	1	1
ENSG00000127314	-1.36913106615376	-0.119073979642034	1.15622171074994	0.000120064900888715	0.499448546674335	0.000856030514999765	0.00360206181852151	0.546855010935913	0.00855801206563088	0.394533264320316	1	1
ENSG00000127445	0.321983312568581	-0.19733391981697	0.0149819051442396	0.416693871467265	0.81905941801356	0.986462075854393	0.396740009113268	0.66489049388837	0.614549817086739	1	1	1
ENSG00000127463	-0.06543811825458	-0.310033815969086	-0.254051223877794	0.642115872052577	0.0643060532768611	0.0819784688546421	0.485470798339948	0.177116054661147	0.169799455050191	1	1	1
ENSG00000127481	0.250661528953117	-0.0279155439225728	-0.135130088128827	0.0521890937280888	0.833267650258183	0.303689616773543	0.120155815911881	0.667234407811759	0.370883604897284	1	1	1
ENSG00000127483	0.25189321572175	0.442831273664612	0.0460627056547917	0.0873899213195427	0.00590636393050009	0.728819972319183	0.162701440727508	0.0401907995255914	0.546239674973972	1	1	1
ENSG00000127527	0.203305656929478	0.0341496729355556	-0.064104500780988	0.190559265412962	0.841728599642706	0.690757695257946	0.25653192491574	0.668128103424238	0.538245700519212	1	1	1
ENSG00000127586	0.101278371683807	0.15381300259354	-0.277426441128926	0.727591014835983	0.536253440818678	0.347729826127945	0.516320122016694	0.563939831993545	0.39542697112614	1	1	1
ENSG00000127603	-0.120273653701686	-0.0146519839383225	0.00960777363996475	0.408423139582975	0.927504655867049	0.949144365840193	0.394282427609329	0.687120250050246	0.605678509580335	1	1	1
ENSG00000127616	0.0881905868083745	-0.0488452697670531	-0.0373775367949252	0.563444995679908	0.754629857768923	0.788016209444852	0.458004483969033	0.643589634681451	0.562599448322366	1	1	1
ENSG00000127804	0.584290528282473	-0.191365436818409	-0.627452643123187	0.0631419481606728	0.49786790737034	0.0273770842809964	0.134422186560562	0.545646355513976	0.0860235260794264	1	1	1
ENSG00000127838	0.0491058200603549	0.176099768884291	0.238004812458186	0.871522846166556	0.526456242717267	0.377917753023755	0.561529888989413	0.560000452896759	0.412934331913052	1	1	1
ENSG00000127914	-0.242124002341724	-0.36019622465594	0.0773722821174191	0.215468829508947	0.0871251500144349	0.6885908485289	0.275526300275675	0.215970947706413	0.537382425991361	1	1	1
ENSG00000127947	0.0591689380255282	0.0886531167006301	0.229475366279222	0.742284905713045	0.670485455882432	0.178791936459446	0.521610995847394	0.610446662729068	0.273611793429035	1	1	1
ENSG00000127948	-0.0314643461322005	0.00504572854259813	0.249941042647289	0.838626987669175	0.975790193237734	0.079993002537167	0.549653671719073	0.698290452493338	0.167292604682151	1	1	1
ENSG00000127980	0.390143534945003	1.09756612264441	0.643756210452263	0.262708155799453	0.00529670188257539	0.00374583133281742	0.308426989698754	0.0375821295178174	0.022764825020541	1	1	1
ENSG00000128050	0.667727521435469	0.56226698030693	-0.0623595562409558	0.0381254022858255	0.036657508568485	0.74911590644172	0.100121490715552	0.127534199063655	0.549543942249358	1	1	1
ENSG00000128059	-0.0411379901998139	0.665800917503447	0.0369903513583437	0.908551560876851	0.0582990569617878	0.908870847544007	0.571226139374317	0.166748149438575	0.594435487846236	1	1	1
ENSG00000128228	-0.640246095283263	-0.782030671336537	-0.0429408569578195	0.00903949060360722	0.000284753737729866	0.816880905407573	0.0436325951460678	0.00514688925138681	0.570893371156003	1	0.93570078218034	1
ENSG00000128245	-0.153272021041927	0.104348623795464	0.0760802764213605	0.237010643380041	0.492574229873428	0.595556967667111	0.291048793256809	0.541977716434952	0.503283708300887	1	1	1
ENSG00000128309	-0.274833085640813	0.560530643922824	0.187291141183034	0.190868195531295	0.012076002637221	0.426133533901998	0.256692995068876	0.0632305135875332	0.433358919689357	1	1	1
ENSG00000128311	0.078541258697497	0.43418161067144	0.149050799616293	0.758126912642489	0.0912878374282578	0.504364353844585	0.524744045553885	0.220231618963912	0.468424101260621	1	1	1
ENSG00000128340	-0.00352895683737885	-0.443492137679272	-0.398678257513376	0.979637374593869	0.011941821104323	0.026850241297753	0.58859076389539	0.0632305135875332	0.0847617247555232	1	1	1
ENSG00000128463	0.585585806390401	-0.16279827852794	-0.416534204643864	0.0107104777099111	0.4808524244916	0.126002479779582	0.0470407593250483	0.534852259434822	0.224355544221289	1	1	1
ENSG00000128534	0.0673886128566279	-0.542295576943483	-0.651980223577052	0.645167879153298	0.00701804895529716	0.000535471252031473	0.486699210254945	0.0443629755270058	0.00614080714815984	1	1	1
ENSG00000128595	-0.0865317729163673	0.00440467379555937	0.108010750211204	0.5803500350352	0.980565890244744	0.490959962405515	0.464771513081519	0.699044705353722	0.463035270762822	1	1	1
ENSG00000128604	0.338827108469843	0.221599912153844	-0.382054997544448	0.116717042381112	0.292233493853652	0.0202821150688141	0.192886005135895	0.42098808951005	0.0718490757067747	1	1	1
ENSG00000128609	1.4953203367156	0.931901733099805	0.301967208136112	0.000116164466337269	0.0371707185418669	0.223730985990587	0.00353949888179455	0.128163333829236	0.311480725682435	0.381716436384266	1	1
ENSG00000128626	-0.360124818250061	-0.0210776405817224	-0.0338751292768813	0.0906801156787511	0.918475748240149	0.876845840449414	0.1666652789046	0.685023928432725	0.586052749259576	1	1	1
ENSG00000128654	0.0332830067974049	-0.197969735646342	-0.165480862390547	0.843799998975953	0.268364077889043	0.378773372860036	0.551149072637109	0.40005345474921	0.413328756403348	1	1	1
ENSG00000128708	0.376522458508517	0.550872729035857	0.0978174012172113	0.0271039536549389	0.00411324760807681	0.541717175590685	0.0837629065147821	0.0325621040497912	0.486549164978906	1	1	1
ENSG00000128731	-0.680147836478141	0.120910588565527	0.771110317240595	0.00452201965329055	0.616926431797457	0.0071385630890907	0.0292514047561934	0.595954261708897	0.0350363640021993	1	1	1
ENSG00000128789	0.0743972952004427	-0.479547272942104	-0.669706171342943	0.69248640557883	0.0868075428921241	0.00692187016392738	0.503834440721062	0.215953314780199	0.0344370428464155	1	1	1
ENSG00000128829	0.402799594413827	-0.217361491894127	-0.0765072997361438	0.0531925389246738	0.328443044546919	0.695003428730654	0.121747366866339	0.447515150617816	0.538639028416469	1	1	1
ENSG00000128928	-0.0763400738798424	-0.369801685270288	-0.335256831584162	0.69294405476327	0.0949048289988841	0.102542580134244	0.503834440721062	0.223595048978574	0.196363579733725	1	1	1
ENSG00000128951	0.367449137623796	1.01428570042243	0.774909848252168	0.124689420852584	0.00617528938406561	0.000345684591636346	0.200429717240607	0.0414842975688128	0.00461635287780588	1	1	1
ENSG00000129003	0.0828054323680539	0.358806992258283	0.232257724295475	0.569968918415151	0.0845258957771886	0.167446372730141	0.460428671005243	0.211969250670901	0.263276482615088	1	1	1
ENSG00000129083	0.0795111593524209	-0.0604995070084846	-0.208449128690028	0.531318521091336	0.685038407925314	0.195908041609345	0.443347939702251	0.614300084892091	0.288161357935215	1	1	1
ENSG00000129084	0.0538295448620764	-0.0803880769868425	-0.169748715066033	0.690384986109921	0.584753025064918	0.245658103391493	0.503663908382243	0.582132321468796	0.329548625360958	1	1	1
ENSG00000129128	0.118491929201612	0.59961832363391	0.547863840387865	0.457937099193601	0.00292338556524114	0.000787378488049142	0.412283380458037	0.0260609168779706	0.00807199566943836	1	1	1
ENSG00000129187	0.193936452009613	0.0223330186082444	-0.110503933810162	0.286086268494234	0.908890652297026	0.498216868830182	0.323787581244687	0.684464636676327	0.466227330799426	1	1	1
ENSG00000129235	-0.127703876852154	0.0375846863022074	0.148679432547026	0.641376817918051	0.911041317586373	0.647738143188165	0.485470798339948	0.684464636676327	0.524154200396153	1	1	1
ENSG00000129245	-0.20693701848901	0.105033174419763	0.232936565528739	0.50020360495323	0.702193679618161	0.384686308613119	0.432323751663744	0.624840149659989	0.416214097133508	1	1	1
ENSG00000129250	-0.615874138465811	-0.651274431566111	-0.633706382200619	0.0505373030505241	0.278508939400207	0.229050001256286	0.118446797700424	0.408077236079949	0.314583097892003	1	1	1
ENSG00000129255	0.323081892084971	0.174702442627684	0.158232867435309	0.0586481538807892	0.363768440411739	0.396514032647726	0.127750637674872	0.468601900260885	0.419575166917784	1	1	1
ENSG00000129351	0.28149050367796	0.408227776690156	0.189548158591689	0.0434031783513636	0.0237964528030879	0.135024230844233	0.107820248521381	0.0965195887679792	0.233456612937114	1	1	1
ENSG00000129460	0.202450209713307	-0.190643334316836	-0.378338335874912	0.194205288357893	0.248571019777669	0.0332867441578459	0.259926136751144	0.388409614860725	0.0970732934749182	1	1	1
ENSG00000129472	0.326670001950442	0.0226966308346782	-0.0191650647301554	0.389095207052118	0.946864509263088	0.939154456328143	0.38418219452924	0.690386177831002	0.603238379366247	1	1	1
ENSG00000129515	0.75170238112302	0.334322342951009	-0.235052366655183	0.00358568815255473	0.211894565554132	0.279984165158521	0.0258220135509489	0.35679474180783	0.355436238438853	1	1	1
ENSG00000129562	-0.170867417960357	-0.342863469121479	-0.155757756025246	0.25407743325795	0.0384971498572387	0.199683409919523	0.303408931154159	0.130980011596401	0.291602581921918	1	1	1
ENSG00000129566	-0.178243889340428	-0.307539367771299	0.0203579373465971	0.270443535833621	0.104135231688023	0.891688732707438	0.311691313046026	0.236136114592649	0.58899727285809	1	1	1
ENSG00000129625	-0.381475061830487	-0.225696276843643	-0.095875076077717	0.030796319905094	0.299631199206174	0.55670291641405	0.0901722787716038	0.427658258703179	0.491740566645262	1	1	1
ENSG00000129675	-0.0517757102631016	1.22467862369942	0.331006744552789	0.797383099240821	6.93305357885109e-05	0.396394832407159	0.535634377245013	0.0020245143662146	0.419575166917784	1	0.227820140601047	1
ENSG00000129680	-0.12922447992163	0.102876703654761	0.443796404017994	0.624107030574895	0.650868151012626	0.0989606575708049	0.479908318197204	0.603300658428501	0.191857356369256	1	1	1
ENSG00000129691	0.216653538018103	0.00627470414780554	-0.052804940752195	0.23340740353468	0.975387038260996	0.746835473114535	0.288989804488183	0.698217914548109	0.549264834438287	1	1	1
ENSG00000129932	-0.226227108962658	0.697942466835898	0.760310317892682	0.275135086766609	0.00378063913498511	0.00297700014100912	0.314865327201353	0.0305833145920533	0.0190026557355022	1	1	1
ENSG00000129933	-0.193337606396085	0.030429099283846	0.35886633634684	0.315056494286793	0.868756876978374	0.0636790118407612	0.344306051861765	0.676101486067112	0.14515342726125	1	1	1
ENSG00000130150	-0.495947178702167	0.342978420469843	0.551030035363878	0.161003368622997	0.426606559134369	0.275765613623608	0.235532391378249	0.505112747288893	0.35229126443744	1	1	1
ENSG00000130159	0.298102562804305	0.229623103858191	0.123970707085581	0.409288189646413	0.558716268889748	0.681612286832726	0.394548002452092	0.57221659161928	0.534401815983518	1	1	1
ENSG00000130175	0.0418990574554477	0.039122614230535	0.0536281938302054	0.711185454778084	0.779880205081042	0.687276386243204	0.510035780980737	0.6516657649429	0.537325536963207	1	1	1
ENSG00000130193	1.12380108072543	1.42522824607134	0.471512980952333	0.17877375365075	0.103507177689326	0.331079816135133	0.248659008252444	0.235144477270039	0.386156720883486	1	1	1
ENSG00000130204	-0.591853168805303	0.213274886706997	0.307527680443425	0.0112319300669176	0.333559754903914	0.211472596901027	0.0480328106190888	0.449312079222538	0.301444021111068	1	1	1
ENSG00000130227	-0.187928710354019	0.260121716745456	0.534389950661019	0.170619584333761	0.1423701110615	0.00480718000414248	0.243316102512381	0.283919311980212	0.0267337624872354	1	1	1
ENSG00000130254	0.360419212510875	0.125500103739243	0.127403889082796	0.0641218996047693	0.470700886811287	0.412687173919975	0.135180204437678	0.531214187889301	0.426821631295722	1	1	1
ENSG00000130303	0.812527079634368	0.0530099579968851	-0.598202782448966	0.00591543235636602	0.817106758706161	0.0131345353683793	0.0343008913480931	0.663979471131239	0.0522765722600033	1	1	1
ENSG00000130304	-2.30597179698622	0.0693234247541019	1.37488076947531	0.000432657595787159	0.825511846265943	0.036338376656233	0.0073366017341468	0.665350972161819	0.103451920536716	1	1	1
ENSG00000130309	-0.485919660532961	-0.0338051336350568	0.0831296915927281	0.0388737810013487	0.831222256174738	0.634003512003631	0.100922241146427	0.667049219381116	0.518608936347737	1	1	1
ENSG00000130311	1.14176514545898	0.475054345944311	-0.409636888261758	0.173704834443444	0.666992330351484	0.672412117068227	0.245282564884943	0.60969699497391	0.531086146443183	1	1	1
ENSG00000130313	-0.051480179185357	0.198648440447771	0.1622469938095	0.787903029845514	0.327536399171481	0.357516846994336	0.533299145210483	0.447515150617816	0.400834473743607	1	1	1
ENSG00000130332	-0.180424314977274	-0.61052163989854	-0.207635540965877	0.325875141559634	0.00446922110351373	0.19315419610392	0.351448670763658	0.0344664017303803	0.286184524396786	1	1	1
ENSG00000130348	0.156863892128271	0.0212401417804241	-0.0172398214666021	0.689109603582623	0.94950506800521	0.955121987656616	0.503663908382243	0.690805086632883	0.606427338967561	1	1	1
ENSG00000130396	0.641903286427031	0.102683972233638	-0.236499358883817	0.0338449984296474	0.788835225301889	0.421182816123257	0.0940931549284719	0.655544871874587	0.430784061097099	1	1	1
ENSG00000130402	-0.246720026207493	0.062094793378245	0.0850002839711522	0.220558230409428	0.766285838047292	0.555148486427945	0.279832307064903	0.647031755924935	0.490772842174596	1	1	1
ENSG00000130414	0.2322383933812	-0.0574464732720798	-0.148829976080621	0.235746483737768	0.782264223053651	0.36193116770058	0.2904107983751	0.652511761477806	0.402997062535239	1	1	1
ENSG00000130429	0.261111159361449	0.115097087238396	0.00867574786041226	0.133328476072467	0.527408479884534	0.947532734161534	0.209170405536004	0.560114087951949	0.605205539789248	1	1	1
ENSG00000130479	-0.563257055288499	-0.102315439201349	0.0134714614460982	0.00194039490800213	0.565450549502399	0.925438725247053	0.0178485408351604	0.575800003292878	0.600259110532744	1	1	1
ENSG00000130520	-0.174153356858199	0.881186073970865	1.67481035315826	0.764767750440069	0.0737558737506536	0.00194594770931549	0.526604745794397	0.195185420735714	0.0144687523787759	1	1	1
ENSG00000130592	-0.229300682878182	0.0782607185543448	0.455867635404767	0.357092962544513	0.72208587848728	0.0525260987880431	0.368867860138443	0.632322408508728	0.129037793151281	1	1	1
ENSG00000130638	0.0121086931000455	-0.00582873277433426	-0.0939262047155412	0.92383564157316	0.966246861318416	0.464749628332621	0.574919392353972	0.696632511196909	0.451795404092517	1	1	1
ENSG00000130640	0.0898852069812693	0.33672573077697	0.0105135427931247	0.548187161003918	0.0472552042913367	0.938985105216317	0.451435401697893	0.147675454444835	0.603238379366247	1	1	1
ENSG00000130695	0.11918075078411	0.687577629025948	0.390222663573841	0.600449201127466	0.0299340072561999	0.160365468782241	0.471382148672462	0.111881832287147	0.256517965266433	1	1	1
ENSG00000130699	-0.108428175582756	-0.0664348767833492	0.206659893948215	0.744551791117582	0.851717675255669	0.57192041068182	0.521610995847394	0.670757459700653	0.496012308816034	1	1	1
ENSG00000130706	0.0979169501496178	0.044849921719333	-0.0965295031842891	0.576869884819252	0.787642721120575	0.497999954045579	0.463889536147372	0.655024429960322	0.466227330799426	1	1	1
ENSG00000130713	0.747603058692985	0.217390217512378	-0.243194682293242	0.00733441923519677	0.421314742947091	0.171711632263095	0.0384477777107965	0.502471416830579	0.267673570276101	1	1	1
ENSG00000130724	-0.0907785365266848	0.0160292873153639	-0.0301132539261049	0.462452781604822	0.903286587269922	0.817454620033571	0.414054941874421	0.684464636676327	0.570893371156003	1	1	1
ENSG00000130726	0.309537681707306	0.391791182123233	0.171435752686937	0.0788613367721264	0.0516404255309827	0.187191048713563	0.153324533966243	0.153763817649245	0.282085035023748	1	1	1
ENSG00000130749	0.451985036674646	0.497601688535841	0.112820095598585	0.010957021477796	0.016290782943949	0.455771345763384	0.0476980786198717	0.0759881095848952	0.449921097330078	1	1	1
ENSG00000130755	0.168283963169735	0.122147340853718	-0.0967804971267328	0.319586198561056	0.497491244569305	0.5484049578688	0.346614542813434	0.545491950371896	0.489508000428735	1	1	1
ENSG00000130764	-0.133328330421252	-0.438423975017744	-0.350669234124291	0.436051050899072	0.0521876146649453	0.0783533159641578	0.403218361320877	0.15459305296204	0.165499451352432	1	1	1
ENSG00000130770	0.667001409286156	0.470748882048968	-0.223830851314066	0.008117504876569	0.0349833667544399	0.151305464330774	0.0401767486654691	0.123556006019883	0.246671509637248	1	1	1
ENSG00000130772	1.55107377044232	0.477148474371188	-0.252184563444635	0.00027742886981448	0.166087949603041	0.261036551917557	0.00594509381365189	0.310386510622542	0.339656000183996	0.911631266210382	1	1
ENSG00000130779	0.233181693681332	-0.107955422060213	-0.0469211863991217	0.263226164868103	0.675291388479719	0.78887211734662	0.308663487531771	0.611245565823494	0.562599448322366	1	1	1
ENSG00000130787	0.153403496938079	0.941879612107759	0.89857110329207	0.597180159172491	0.00416998727660397	0.0361033613137686	0.470901100822709	0.0325933033295515	0.103071976042855	1	1	1
ENSG00000130811	-0.254164971378898	0.119054154559268	0.32189997299449	0.0476980071775262	0.393693944323529	0.0236754153449691	0.114124751991719	0.485007557959935	0.0775119178170439	1	1	1
ENSG00000130816	0.214491791103029	0.333822170408739	0.105222953406769	0.303874796268748	0.122613794966066	0.501943313890989	0.336997021487086	0.259302898830684	0.467584394844143	1	1	1
ENSG00000130826	0.149899269862624	0.269111292683753	0.0412491502493846	0.331982898671767	0.128135365783346	0.769606056494977	0.35415059277421	0.267555949269127	0.556955978768422	1	1	1
ENSG00000130939	-0.140519200873879	0.324064502510527	0.866462186294674	0.380899298263481	0.11387246376131	0.00029816125723124	0.380328295203673	0.24808216170494	0.00411714764476458	1	1	0.979757891261856
ENSG00000130985	0.0250063286201625	0.258126347453379	0.0526667708649138	0.881492232634774	0.165868113056593	0.659370102170911	0.564219661533329	0.310226264940857	0.527514388560958	1	1	1
ENSG00000131018	0.15192438331751	1.50041114814007	0.530773308575194	0.508079516971015	0.00143633024468339	0.0776462041576265	0.435893811198565	0.015973517568207	0.164863646875114	1	1	1
ENSG00000131051	0.52167273426952	0.560714639846498	-0.0136404007411529	0.00797179008070416	0.0140819505188966	0.93728472420646	0.0400886099567461	0.0690249617967177	0.603215392701134	1	1	1
ENSG00000131100	-0.211340181628305	-2.03258609479664	-1.29629148275972	0.592448294319306	0.0243727020515911	0.0757958327027069	0.468884512327958	0.0973891275561969	0.161882674125489	1	1	1
ENSG00000131143	0.121496683437453	-0.299010482004142	-0.381147178853297	0.569043189474412	0.184159468740733	0.0534551669898354	0.460252834028412	0.329052057438519	0.130258854425689	1	1	1
ENSG00000131148	-0.0851339024837735	0.219028853100635	0.229576673025741	0.643767510790506	0.25638264979315	0.202918776732801	0.486145690986279	0.391785281275135	0.293789849783548	1	1	1
ENSG00000131165	0.172860603334907	0.227172340073108	-0.0673875598058817	0.224410669565552	0.130783016592196	0.649949659780572	0.282514365219004	0.270190981137486	0.524154200396153	1	1	1
ENSG00000131171	0.0984730872033257	0.183112749177775	0.18413554911793	0.469190845125104	0.243333398627057	0.163899317960892	0.417976841482918	0.383757580820004	0.259914041268715	1	1	1
ENSG00000131236	0.265389531951293	0.0105981747448635	-0.00732159815186558	0.181668341558207	0.95784316542445	0.957807159077593	0.251055349550742	0.694034158520411	0.60756208767474	1	1	1
ENSG00000131238	0.123855802954715	0.197605523323392	-0.0667437340540093	0.411151463254954	0.193520154088024	0.653453543560572	0.395155694669164	0.339563193851004	0.52545498738653	1	1	1
ENSG00000131269	0.26982838365869	-0.0626369199628645	-0.359231016637431	0.0593119473166438	0.687870690562736	0.025721443552481	0.128513314696683	0.615885040299597	0.0819356532034323	1	1	1
ENSG00000131368	0.680910012389671	0.198359331511834	-0.000892748902917421	0.00587922685787387	0.42436429962854	0.995962473008344	0.0342234559380603	0.50361072580523	0.616356097043525	1	1	1
ENSG00000131374	0.379983781474008	0.184810875241585	-0.325199211215577	0.0338358355559253	0.310614731968077	0.0440494548040122	0.0940931549284719	0.435799526207409	0.114632694303607	1	1	1
ENSG00000131375	-0.177209408111068	-0.132992945067675	-0.00586826961253465	0.39076769296715	0.555639195305023	0.97807415422219	0.384859235185213	0.570525262620868	0.612811796615027	1	1	1
ENSG00000131378	-0.209291604826701	-2.07636225213031	-2.16268333447758	0.213763815105665	0.0145476436141012	0.00574425746618263	0.274064907215876	0.0700548760471438	0.0298208285080552	1	1	1
ENSG00000131437	0.0395516474746857	-0.388926817453184	-0.432288895405104	0.831675191876756	0.0787656311021125	0.0970157862622909	0.547486143165107	0.204524063471652	0.189352757350409	1	1	1
ENSG00000131467	0.56879749320772	0.479896571036775	-0.127895437738682	0.000706043544905693	0.00532628930078258	0.368564165852447	0.0102748417153995	0.0375821295178174	0.406370230034579	1	1	1
ENSG00000131473	0.0797213452732272	0.108254238071948	0.111407779904281	0.599923684544226	0.467854875469937	0.396361997172552	0.471382148672462	0.53062612578054	0.419575166917784	1	1	1
ENSG00000131495	0.392779207257333	-3.26289520413412	-3.10846934717164	0.0313863449236713	0.0171090152989507	0.0212233168614694	0.0908090847409547	0.077919590590587	0.0736410474609795	1	1	1
ENSG00000131503	0.306524272164156	-0.0908145367850695	-0.393719726597757	0.190221573116974	0.728223913604992	0.131437583425319	0.25653192491574	0.634341324184999	0.229053815532979	1	1	1
ENSG00000131504	0.126249056984094	-0.07075946740416	-0.112170578857673	0.377907221455904	0.737674513211557	0.600886054398271	0.378559341560539	0.638394802519221	0.505472308184101	1	1	1
ENSG00000131508	0.236391451328118	-0.233875867746837	-0.656244525198021	0.201117248606568	0.436504193834374	0.0863689754459863	0.264867528624134	0.512793154005072	0.175666841101302	1	1	1
ENSG00000131558	0.150696409308024	-0.0876391112273752	-0.0977533879388216	0.304929285149001	0.570976445847164	0.540604070057509	0.33785855452646	0.578884307152013	0.486105510904668	1	1	1
ENSG00000131626	-0.472148783571311	-0.153281385356791	0.211969676055151	0.109736301161235	0.604952772390164	0.434907907381145	0.187079118003145	0.590198218900589	0.438706160142499	1	1	1
ENSG00000131652	0.607840013126944	0.606900942187224	0.325713661243133	0.0955685287757546	0.113629822413226	0.27709700573776	0.172442268358979	0.24808216170494	0.353750672217855	1	1	1
ENSG00000131725	-0.0705837121820896	0.509473326698561	0.576652899557279	0.644844827989579	0.00839122099995705	0.00301575131498479	0.486643764962719	0.0506668135905899	0.0190701038763241	1	1	1
ENSG00000131747	0.568740502171265	0.904530279672226	0.326802062197329	0.0103596143046154	0.000712294630395496	0.100632042469237	0.0467636381839781	0.00982149174964761	0.193801994277288	1	1	1
ENSG00000131778	0.251408159480758	0.350566481323078	-0.146834876746554	0.238631665099971	0.100933155550095	0.377387530427803	0.292486849016077	0.232124632962565	0.412931705277836	1	1	1
ENSG00000131779	0.0872629002069773	-0.158017671808551	-0.0933559908846783	0.60401500889676	0.642654708487258	0.771180973155973	0.473419133460917	0.600057874921749	0.557307453544489	1	1	1
ENSG00000131828	0.451828350416432	-0.230260004264394	-0.957939143449097	0.0344232826024316	0.362536527953182	0.00402392406031983	0.0949470160119238	0.467535607213635	0.0237440008287357	1	1	1
ENSG00000131844	0.14058580705	-0.0740121512900457	-0.036072335342716	0.456965792094839	0.763760673256146	0.858540584007189	0.412225912725433	0.646576002718319	0.582159550802519	1	1	1
ENSG00000131876	2.4459233148245	3.6036752090317	0.82719520797992	0.00524866619641199	0.000207284084312962	0.0157692619272132	0.0317896016771746	0.00424397555278526	0.0596108237622827	1	0.681135501052394	1
ENSG00000131966	0.103293470766964	0.676362071148456	0.752943359967138	0.786267251889242	0.0889328620187469	0.00258101855990013	0.533119989784393	0.21695357900562	0.0172906398250109	1	1	1
ENSG00000131981	-1.28027063456019	-1.45299380798349	-0.228458733171866	0.0269684109035159	0.121748993049328	0.577411217001174	0.0834763130511205	0.258893914559051	0.496150873719465	1	1	1
ENSG00000132005	-0.319554924788447	0.0146209427989294	0.333318838301366	0.152950550691174	0.947550620093791	0.15920227167114	0.228554083530813	0.690386177831002	0.255863581730413	1	1	1
ENSG00000132024	0.183476527582814	0.65096050399845	0.456387923580145	0.354231645396878	0.00211989209117994	0.0216070905992166	0.367432831042852	0.0206943013132108	0.0737943451586086	1	1	1
ENSG00000132109	0.502260187181586	-0.117925189054629	-0.603541784185094	0.0119560086979611	0.593313110669689	0.012887635518827	0.0496495951135171	0.585603838171741	0.05169446101734	1	1	1
ENSG00000132142	0.450414006583911	0.143609522206751	0.0885950145464298	0.0682095680378522	0.575903903560375	0.660859323994778	0.140161113360169	0.578884307152013	0.52812639129757	1	1	1
ENSG00000132153	0.0812406796070824	0.220047421165659	0.296244942514387	0.71879517060588	0.365717159151362	0.0339327319580839	0.512502834527487	0.469711821851102	0.0981170042410039	1	1	1
ENSG00000132182	0.320766838933148	0.188795065532531	-0.359872742230489	0.0942963501170713	0.27342735331005	0.0300882890626506	0.171179046865657	0.403047210103287	0.0910474031016013	1	1	1
ENSG00000132185	0.304368336071941	0.117736917986202	-0.0357867473505274	0.420242854229809	0.751794969286221	0.848706847981802	0.39800858760177	0.643009671857084	0.580243219323014	1	1	1
ENSG00000132254	-0.392857373753157	-0.110303438919334	0.231963652670386	0.156325933051615	0.635373645835529	0.368838309072478	0.231587684923039	0.598767527195772	0.406451716253872	1	1	1
ENSG00000132286	-0.199599660249497	0.182648283238308	0.779939599600266	0.388136021788239	0.447858427762616	0.00453859305653398	0.383825197828977	0.520159789823834	0.0257336140379547	1	1	1
ENSG00000132294	-0.105488629426689	-0.079958414251123	-0.136793274036785	0.56315517298343	0.707969121746552	0.44591646740236	0.457959793483092	0.627565656056354	0.446101854901295	1	1	1
ENSG00000132300	-0.553955320697493	-0.101660424291673	0.0737742865007586	0.00312996101043649	0.538750702491904	0.649198780678357	0.0238422596982787	0.564556352439902	0.524154200396153	1	1	1
ENSG00000132305	0.00492445285631327	0.141828838438589	-0.0356547441462165	0.974578966824667	0.408975517907998	0.792489317701216	0.587248238835733	0.49513312669078	0.564233366234605	1	1	1
ENSG00000132323	-0.368022918336504	-0.0210967285666723	0.416517739226058	0.0640842404594848	0.91287017525582	0.0318619910834	0.135180204437678	0.684464636676327	0.0943779029977256	1	1	1
ENSG00000132341	0.315067354906129	0.747837739679538	0.0226420898238732	0.0515710980800391	0.000124846051174212	0.868234969201322	0.119865132488836	0.00304044089060546	0.583849966673901	1	0.41024412415846	1
ENSG00000132356	0.0806401095758565	0.389159952057369	0.100427602313836	0.656879862268072	0.164361905383297	0.656464439179017	0.491710286393524	0.308528888077952	0.526687788662189	1	1	1
ENSG00000132361	0.374591503976125	0.405957738421735	0.281701149755334	0.0584783126278727	0.0832635551233247	0.0976316471957629	0.127557431518369	0.210532533002038	0.189991741291051	1	1	1
ENSG00000132382	0.158481074734989	0.0176382104863676	-0.00910891448586972	0.426944565871247	0.929863438498901	0.948624712591635	0.400209527584689	0.687257014439017	0.605678509580335	1	1	1
ENSG00000132383	0.0824123406936175	0.397319896806298	0.163459781620068	0.706361876880607	0.123452343059291	0.342466440158916	0.508748589950281	0.260125157707688	0.391904020690358	1	1	1
ENSG00000132388	0.335237741829594	-0.0473534643996734	-0.266163300248518	0.0579642974661835	0.817352278151907	0.153394449431051	0.127147336634977	0.663979471131239	0.249492574705745	1	1	1
ENSG00000132394	0.218808023721324	0.527498949853466	0.0809025907257104	0.284995066015269	0.0240690788974565	0.697213420145412	0.322927420010166	0.0966225869852834	0.538726365189482	1	1	1
ENSG00000132434	0.183786739782013	0.804314550282272	0.362978242579061	0.422146472317383	0.00227919036384094	0.0720359835781409	0.398849297850671	0.0217896670259547	0.156547745448845	1	1	1
ENSG00000132463	0.37291341622327	-0.271048991249622	-0.576057274335878	0.0508680530146839	0.140776419852477	0.00832798927526107	0.118797442622437	0.281745794217392	0.0385947837556217	1	1	1
ENSG00000132465	0.936134994868729	1.27388991593141	-0.682108515996057	0.12477637049407	0.0203548776754653	0.102235458589578	0.200429717240607	0.0868529943399508	0.196076216131279	1	1	1
ENSG00000132466	0.111807749414198	-0.0861911570403827	-0.308891628353805	0.425537982915482	0.616076420760652	0.0794157823048742	0.400209527584689	0.595954261708897	0.166829147781784	1	1	1
ENSG00000132467	0.605957484316891	0.454760286936934	-0.446464618034553	0.0567203618632441	0.11415515742273	0.0335921553720057	0.125801481474797	0.248221427536704	0.0974097425598222	1	1	1
ENSG00000132471	0.158431875130354	0.061828089500576	0.0526546535056851	0.298781164248703	0.709319173902478	0.739029765866664	0.333128552392274	0.628280942573887	0.549264834438287	1	1	1
ENSG00000132507	4.87135817474101	4.71634968011113	0.271978329423311	8.39899964330497e-12	7.35517261907609e-08	0.050739328041432	1.44605283101347e-08	1.70168131144415e-05	0.125448109103645	2.75991128279001e-08	0.00024169097226284	1
ENSG00000132541	1.39322051521641	0.231610168302852	-1.10100806266325	0.100151214389953	0.822225623065799	0.20291600622078	0.177869846984538	0.665350972161819	0.293789849783548	1	1	1
ENSG00000132589	-1.76048565761858	-0.967096507954756	0.73132576173103	3.52962425748068e-05	0.000508349999320951	0.00513125040693016	0.0015622823123357	0.00778881232844738	0.0275545913320689	0.115983453100815	1	1
ENSG00000132603	1.99114704406391	0.913391135823083	-0.602872674306758	0.00557612065472061	0.207193179463066	0.148752791664725	0.033051008530308	0.353033787399568	0.24510923066002	1	1	1
ENSG00000132604	0.286612960938576	0.200503644660693	-0.524628208986885	0.220780873180116	0.36717749031692	0.0125464648748781	0.279932654875034	0.469721746190015	0.0509052598411168	1	1	1
ENSG00000132612	-0.361193473885426	-0.241805032960983	-0.00327408533862076	0.0307222577733745	0.193479457628098	0.984027335473983	0.0900906945901062	0.339563193851004	0.614402195140916	1	1	1
ENSG00000132646	0.0953199131392855	0.526851601041832	0.290923782071025	0.545634460911698	0.00299833572679982	0.0560511028950296	0.450474643269447	0.0263475577426538	0.135183971025355	1	1	1
ENSG00000132676	0.299017176860001	-0.0216036796011273	-0.0893956971793307	0.0674617287192176	0.91027232147882	0.621796477056367	0.139358647704188	0.684464636676327	0.513329345534565	1	1	1
ENSG00000132768	0.47491811945379	-1.87451838122003	-1.59995862070313	0.53477867061186	0.0975894974379383	0.150804722697781	0.444712853595419	0.22748345807105	0.246671509637248	1	1	1
ENSG00000132773	0.799434800903011	0.313347894230119	-0.357414699039155	0.0329998742155551	0.427260391961885	0.235298222053127	0.0931195501616687	0.505628135895365	0.320334391359049	1	1	1
ENSG00000132780	0.708257591827837	0.257923473727729	-0.103063275624506	0.00191173072952458	0.179504561178885	0.448016177672551	0.0177868505333397	0.324705992396911	0.446560316066165	1	1	1
ENSG00000132792	0.431256152441194	0.209740680612364	-0.205938163436343	0.0184437304173987	0.323668028551393	0.286548549697919	0.0651565588864785	0.445914297051141	0.358318706541225	1	1	1
ENSG00000132842	0.648171646656231	0.114409925351545	0.0213326192428218	0.00511674179843212	0.572280861390098	0.882236009099572	0.0314995196380915	0.578884307152013	0.587443929538034	1	1	1
ENSG00000132849	0.290545205245063	-4.71220464643617	-3.9008180536087	0.616798567929439	0.00126653690669828	0.00612023076545727	0.477756406529207	0.0147248246866463	0.0312924708357803	1	1	1
ENSG00000132912	-0.866355409166275	-0.142715920138045	0.894958015390502	0.000293344886649734	0.347534436214214	7.58448324892652e-05	0.00602148167344129	0.459457298822945	0.00152515942348186	0.963931297531027	1	0.249226119559726
ENSG00000132953	0.35463265133091	0.138590163076669	-0.198182590910543	0.0756639162501993	0.553493639377728	0.318406242607434	0.149492744524502	0.569600968072323	0.378470458020043	1	1	1
ENSG00000133026	-0.237799127023287	-0.385804301243216	-0.153726862401556	0.691682491673471	0.635791341010497	0.78967938852178	0.503785265999809	0.598767527195772	0.562599448322366	1	1	1
ENSG00000133028	-0.167418651296579	0.0388622241484039	0.16910477617341	0.344147834483093	0.846120167193191	0.317978397945521	0.361200034670124	0.669483746573273	0.378470458020043	1	1	1
ENSG00000133056	-0.864742341715472	-0.0949804443599217	0.249540757761341	0.0115241024973908	0.781098873137207	0.445343170926484	0.048853730519292	0.652285720030889	0.445768473639014	1	1	1
ENSG00000133119	1.12048647378806	0.0150125775713912	-0.784718320123821	7.97324091134076e-07	0.929476361390009	0.000986486436926729	0.000103655435177803	0.687257014439017	0.00906069288514454	0.00262000696346657	1	1
ENSG00000133226	0.126722726262475	0.445511810242765	0.279950569883467	0.473586959313575	0.0303952038349188	0.0802158756825151	0.419974534730115	0.113158688010648	0.167343964618498	1	1	1
ENSG00000133265	0.43003200447276	0.48013181199459	0.236934786209396	0.0636780175566262	0.1472255900598	0.4211967451423	0.134974012528026	0.28828678233303	0.430784061097099	1	1	1
ENSG00000133313	0.0173004973214129	-0.379525636488344	-0.227762378648911	0.893979331491287	0.0329162223102293	0.234685993476128	0.566911685750008	0.118946008407473	0.320145060006984	1	1	1
ENSG00000133318	-0.235507211322336	0.87605450668676	0.339582276196297	0.275585294355292	0.0081235974282191	0.194649754883992	0.31519557203949	0.0495900496463735	0.287544539781171	1	1	1
ENSG00000133703	-0.668833631285688	0.77536985402234	1.25741003422702	0.168175158596094	0.0847256401366903	0.0676307607905093	0.24185251516249	0.211984599538618	0.150856992669702	1	1	1
ENSG00000133704	0.0251556495914377	-0.120276752706032	-0.239923307588388	0.850158126583405	0.50637444774931	0.185845382193548	0.553912856726004	0.549760702096718	0.28096636338836	1	1	1
ENSG00000133706	0.0885443403942901	0.158108436041729	0.0691355532302655	0.530372195253326	0.423440282797001	0.712828206371772	0.443347939702251	0.502908039247473	0.543860980378653	1	1	1
ENSG00000133731	0.0619011605376567	-1.16941856812552	-0.266286470573638	0.706485782976873	0.000660420893219824	0.400312501777651	0.508748589950281	0.00950147110550936	0.421458375664262	1	1	1
ENSG00000133789	0.477195346708237	0.317386218398966	-0.173649850843412	0.0452129425403317	0.161014522539761	0.295308219261826	0.110347994650982	0.305094756845997	0.36520162573393	1	1	1
ENSG00000133835	0.37999776197206	0.284379521172795	-0.0785348120582825	0.0139645880207802	0.0940142429831074	0.580005759318113	0.0547093158507771	0.222388949091113	0.496759893431492	1	1	1
ENSG00000133858	0.0982850695518156	-0.043372255798309	-0.197519013800843	0.639559021474667	0.873568312459611	0.393581300353349	0.485470798339948	0.677076742875185	0.419537082607609	1	1	1
ENSG00000133884	-0.177608503824422	-0.176900576811994	0.02447659156961	0.433309209131097	0.39069150599035	0.895448329167452	0.402611210085345	0.483079117658143	0.590106246054622	1	1	1
ENSG00000133895	-0.386067663978014	0.744714345331384	1.16224090432615	0.225361520001463	0.0148998410407283	0.00144284580725204	0.283248152752822	0.0715187567926323	0.0116683316745642	1	1	1
ENSG00000133935	-0.0485989485734431	0.248913514051603	0.42657017441009	0.764627869927895	0.174761764368743	0.0082556970555831	0.526604745794397	0.32063925713836	0.0384144182444748	1	1	1
ENSG00000133943	-0.202877187293148	-0.343592535704699	-0.682908854228626	0.387563852623653	0.309310997581465	0.0203249417718206	0.383825197828977	0.435456858915312	0.0718753517189786	1	1	1
ENSG00000133985	0.80671232089317	0.419280237044425	-0.844026609710422	0.415219868049449	0.697655981714998	0.0689738845490584	0.396331153531714	0.621288068941322	0.152678510820884	1	1	1
ENSG00000134001	0.352764186971131	0.105860420933584	-0.440568215548849	0.0322421102532672	0.530618335400807	0.0154522194377922	0.0920558106733823	0.560346004638041	0.0588202716932236	1	1	1
ENSG00000134014	0.561053394398681	0.388616061831043	0.0747467902191142	0.00119805824323951	0.126696829269651	0.70730847967121	0.0135430903718736	0.264941602233169	0.542397262101185	1	1	1
ENSG00000134046	-0.114959856808358	-0.134638046621743	-0.271915266524885	0.502989192093304	0.578347227740322	0.304865897662695	0.433242130301664	0.579305208722976	0.370883604897284	1	1	1
ENSG00000134056	0.450279560539544	-0.63848789653916	-0.0509156886603447	0.593943509241445	0.574999520774635	0.950221941409938	0.46948794236984	0.578884307152013	0.605779483488807	1	1	1
ENSG00000134058	0.160717061212551	-0.149221932477056	-0.74036045559304	0.52791666524757	0.60563368640006	0.0369808190175386	0.442843988193987	0.590221014655921	0.104257328921827	1	1	1
ENSG00000134077	0.0570854826852783	-0.275335709258527	-0.489890904558621	0.727947013899311	0.221817181051141	0.0484682553926179	0.516384836522022	0.366038364170823	0.122270287332407	1	1	1
ENSG00000134108	-0.699518669641016	-0.0869189632540519	0.122601703789869	0.00085887307458176	0.657554159259842	0.469202253042287	0.0114716155504856	0.60634001126194	0.452599386301337	1	1	1
ENSG00000134153	-0.0433569429361895	-0.183276324717014	-0.139342629194782	0.776999523999742	0.246541236093415	0.387240510366041	0.531625520878268	0.387232840457419	0.416795813275108	1	1	1
ENSG00000134186	0.192479928879574	0.555447094561545	0.178389602630473	0.377655428233767	0.0111996001913097	0.350396288072112	0.378559341560539	0.0610427935051416	0.397654491575129	1	1	1
ENSG00000134265	0.593441742333134	-0.118780102212837	-0.566938664842376	0.00240885166480338	0.52440342318647	0.0071508006569864	0.0204235236748193	0.558844594045601	0.0350363640021993	1	1	1
ENSG00000134283	0.040438277690252	-0.0705464300110888	-0.125080663373215	0.819060513035422	0.763362275290719	0.558919067548155	0.544382720242475	0.646576002718319	0.49286685425773	1	1	1
ENSG00000134285	-0.480269887661423	0.121943322252259	0.287384846245652	0.0267276341183572	0.470261754512449	0.131748563753478	0.0828625556883904	0.531214187889301	0.229355893553872	1	1	1
ENSG00000134308	-0.0436483124142997	-2.00028348642504	-1.82159578810151	0.77345128662182	0.00465373564597626	0.00504105218168268	0.530393142216255	0.0352225494032675	0.0274919443629952	1	1	1
ENSG00000134313	0.176800747431994	0.288790702736551	0.171318412889163	0.322196859701714	0.144052595264856	0.233772397431884	0.348283758006205	0.285432399667892	0.319144147256175	1	1	1
ENSG00000134318	-0.0553957446146742	-0.096126263304366	-0.223824931519644	0.74336281550564	0.679751306892742	0.329079875264665	0.521610995847394	0.612532473288755	0.385545191286632	1	1	1
ENSG00000134330	-0.275854621118384	-0.143829881979053	-0.0218169962174814	0.071598891034542	0.405192420280965	0.887188498824705	0.144986798601127	0.491582007972596	0.588129931021786	1	1	1
ENSG00000134333	0.318647289851994	-7.48968987958498	-7.74005417006116	0.0455463452082823	3.38669567222247e-13	6.32857976484188e-14	0.110607974655108	7.83540649749383e-10	1.28460267936067e-10	1	1.1128681978923e-09	2.07957131072704e-10
ENSG00000134371	0.358898540129187	0.331507823332807	0.0225311441926388	0.0979284104805764	0.126768811778133	0.875232515957358	0.175038025874329	0.264941602233169	0.585944945291699	1	1	1
ENSG00000134440	0.272221215760895	0.690703490500774	0.7376398787694	0.114474202745241	0.0120833776789109	0.000905967958387847	0.19071611174608	0.0632305135875332	0.00875701530280011	1	1	1
ENSG00000134444	-0.184949222908846	0.383988584288994	0.553959545405428	0.46200689722582	0.274412700081967	0.0810624108476617	0.413845733189624	0.403609001980638	0.168245410547629	1	1	1
ENSG00000134453	-0.0976944006198235	0.171650884235958	0.291294253557467	0.520829278407903	0.283116350405434	0.0614246557227678	0.440437753683518	0.412570829195536	0.142494218296378	1	1	1
ENSG00000134516	0.466365548785992	0.658330973062797	0.322989585192386	0.00802817681845489	0.00643655540389525	0.0278184782859021	0.0400886099567461	0.0423525891588474	0.0868200468466353	1	1	1
ENSG00000134574	-0.0957961216664996	0.0969090781412161	0.230609737005369	0.569915377488292	0.554387560736444	0.134484527695384	0.460428671005243	0.569600968072323	0.232920265046505	1	1	1
ENSG00000134602	-0.147331062109341	-0.240695544742834	0.0196515651100326	0.262346234910398	0.144270007380456	0.894967318301949	0.308361467911877	0.285526816039172	0.590010924099799	1	1	1
ENSG00000134644	0.0196927415853619	-0.0640600748158675	-0.139763524430327	0.909084737703644	0.728499401386443	0.385591776991565	0.571308969989725	0.634341324184999	0.416278946821324	1	1	1
ENSG00000134684	0.0515230249779954	-0.0106370305416929	-0.0914018597458861	0.692239988346759	0.941682921360897	0.526384690954192	0.503834440721062	0.689694254269189	0.479353327888071	1	1	1
ENSG00000134697	0.241570744781129	0.113676722277565	-0.0223756134306275	0.163563211662152	0.482715757960495	0.882517504192981	0.237884127947481	0.535123947768369	0.587443929538034	1	1	1
ENSG00000134717	0.0203468521919343	-0.0567744311449646	0.610857253238587	0.978989307850102	0.936688945708795	0.367937815953107	0.58859076389539	0.6881895821011	0.406107077364171	1	1	1
ENSG00000134748	1.33624834517911	0.824167585157918	-0.313347180547203	0.0194057387267305	0.187107404712015	0.549709275950249	0.0673262267207673	0.332735422728259	0.489520754321822	1	1	1
ENSG00000134759	0.15680545878157	-0.478881438451793	-0.0704211223016904	0.248976619666001	0.0145017367217454	0.637268111594638	0.300445470964593	0.0700438263171189	0.518905208135172	1	1	1
ENSG00000134824	-0.178196036377788	0.194413802426785	0.39384383948417	0.368324975698856	0.365747792530391	0.0694795883926516	0.372752754787189	0.469711821851102	0.153296406637025	1	1	1
ENSG00000134851	-0.61409160157929	0.0882076692732796	0.409734554627275	0.000194255127181913	0.582471799457507	0.0224614527778886	0.00479505784874058	0.5813622549462	0.0754728263742581	0.638322347919766	1	1
ENSG00000134884	0.364584284484877	-0.0388971386439691	-0.168851808657195	0.0366653914019006	0.837197456087347	0.374354313067379	0.0986204025047573	0.667445564842643	0.410524411912833	1	1	1
ENSG00000134899	0.366415591519573	0.219547761249478	0.135984384966715	0.0479480784942958	0.374418946391554	0.514982693433726	0.114445205400546	0.473522558118543	0.472360730582651	1	1	1
ENSG00000134900	0.395176263044868	0.109636602440263	0.177019936962828	0.0380527853515722	0.608788475146157	0.396677487775934	0.100121490715552	0.591464192325605	0.419575166917784	1	1	1
ENSG00000134905	0.0267490370085478	-0.651617567305838	-0.986371485728431	0.876756862018252	0.00968237426474437	9.20116577256163e-05	0.562966864427275	0.0560024767263482	0.00169790245117136	1	1	0.302350307286375
ENSG00000134910	-0.109742867242693	0.207061655788698	0.120082392785667	0.567872716572142	0.326994449341353	0.413501718740319	0.459647745326507	0.447515150617816	0.426821631295722	1	1	1
ENSG00000134987	0.189099022955182	-0.241815180076599	-0.283326677024157	0.127654377496242	0.219610084760579	0.161961318750116	0.203710285792946	0.364412920713114	0.257444117175421	1	1	1
ENSG00000134996	-0.876360252708158	-0.326453271131451	0.35349851068839	0.00101739583445858	0.0971306291975913	0.130178055204368	0.0125568677441601	0.227378045750364	0.228187465665649	1	1	1
ENSG00000135018	0.102074928934483	0.379159769548908	0.224595652200063	0.546014895438794	0.0403321419851994	0.145102380483857	0.450597959531314	0.134671705964859	0.241545727315155	1	1	1
ENSG00000135040	0.220030436098345	-0.0377899653885133	-0.264171072065005	0.208948918532997	0.851014444776817	0.154324434870891	0.271642250890259	0.670757459700653	0.250020322915896	1	1	1
ENSG00000135046	0.506493956641171	0.247328586059491	0.458861825789793	0.447783806619119	0.744201235935319	0.33355221920008	0.407855142236387	0.640316902193907	0.386890754019482	1	1	1
ENSG00000135069	1.27404163016512	0.550012140527104	-0.122854339508476	0.144472910928805	0.490597991505669	0.756339136996657	0.220446912852511	0.540930623121993	0.552248243212283	1	1	1
ENSG00000135090	0.458288132519352	-0.184966052096946	-0.172041252201018	0.0181755328167896	0.305723926083935	0.281107337326991	0.0647960119139385	0.432951858659694	0.355934023219553	1	1	1
ENSG00000135249	-0.600542424783015	-0.066306375822395	0.233615482420591	0.0179552137235917	0.791633521844687	0.323957729972388	0.0642454726484208	0.655933164067089	0.383207172199394	1	1	1
ENSG00000135269	-0.613960536966427	0.0502137694498367	0.476909751318929	0.00653627641915036	0.834292348190103	0.0536868745701246	0.0363138040350151	0.667234407811759	0.130666613756718	1	1	1
ENSG00000135297	0.76757041233108	0.097867965079387	0.0421460330843356	0.00427695486660801	0.740205959081935	0.846873802231157	0.0282941702332514	0.639284152254429	0.5796471723187	1	1	1
ENSG00000135316	0.712869835606361	1.3260615567513	0.612097266351881	0.00137967461420675	9.06941576142812e-06	0.00547050092850087	0.0145429796649437	0.000511777059002788	0.0288470013056858	1	0.0298021001920528	1
ENSG00000135336	0.642665780861773	0.590417546693811	-0.108222952733203	0.107102490755477	0.138200801739619	0.68821553570414	0.185320774526213	0.278761314786119	0.537325536963207	1	1	1
ENSG00000135372	0.106704033210157	-0.41246358546922	-0.232736063689355	0.37476419424865	0.0317977475524049	0.176179488682111	0.376707973517115	0.116681391997435	0.271127216157116	1	1	1
ENSG00000135387	0.229182738058213	-0.163897018751268	-0.543692849698385	0.210809519998204	0.418071597018956	0.00239673569012349	0.273233653216757	0.500814888002148	0.0165476138539056	1	1	1
ENSG00000135404	0.215691192731465	0.112937763522709	0.0508696424091934	0.244097855530454	0.576381444998424	0.70727330011299	0.297132326980111	0.578884307152013	0.542397262101185	1	1	1
ENSG00000135439	-0.239084853209555	0.19988448677816	0.482088595894624	0.240787126522804	0.374708435701699	0.0229722391268282	0.294204173252461	0.473522558118543	0.0761928943434393	1	1	1
ENSG00000135446	0.132971412731009	-0.0183129105833242	0.0898368620511076	0.43651261109873	0.91994451775758	0.552929220006058	0.403233879135756	0.685023928432725	0.490327570489707	1	1	1
ENSG00000135457	0.00958571061811575	0.0812903355019856	0.0822811002644944	0.95534440531082	0.622358705548926	0.623630883991581	0.583257990468921	0.595954261708897	0.514164551264182	1	1	1
ENSG00000135486	3.89216609121828	1.64680768515608	-1.63387841297575	5.87817238766391e-05	0.142253806012988	0.0329826786531882	0.0020900178359196	0.283919311980212	0.0963304710899232	0.193156744658636	1	1
ENSG00000135521	0.665987267792517	1.52129446154505	1.0832239449598	0.000794400856118866	3.31582117747154e-05	3.88041612143383e-05	0.0110652216980145	0.00119866130740935	0.000997042736896034	1	0.108957883891715	0.127510473750316
ENSG00000135597	-0.422015490911775	-0.550475820098251	-0.204684531177631	0.0584512933131492	0.0838564003639372	0.417219090681552	0.127557431518369	0.21133863315484	0.429165624606232	1	1	1
ENSG00000135632	0.101490910805704	0.0775360408157431	0.0798537337519399	0.557159508719281	0.687052969309278	0.648649376894157	0.455172043089623	0.615531153377655	0.524154200396153	1	1	1
ENSG00000135655	0.228776393324086	0.164043025437014	-0.0353251442373564	0.121838017287197	0.428163159579935	0.865248054017085	0.198489311087563	0.506437441110812	0.583230497102212	1	1	1
ENSG00000135677	0.298622391975407	0.525443306430138	0.230775990752498	0.0735759913101378	0.00434269447874398	0.114661283513109	0.147156672264424	0.0337154043139006	0.210438034685533	1	1	1
ENSG00000135698	-0.274609854278336	0.078093062768731	0.473615144076116	0.395631944977978	0.836067399689684	0.191839791766914	0.387108318804969	0.667234407811759	0.285278214844508	1	1	1
ENSG00000135720	0.045894089844815	-0.0623392527466486	0.19121402736146	0.878694614894373	0.831856168811259	0.548096049930534	0.563334301217099	0.66709515074671	0.489508000428735	1	1	1
ENSG00000135723	0.0425528327500933	0.165810055640931	0.35521091818834	0.802260949172073	0.29982121071606	0.0507257629846752	0.537677338089114	0.427658258703179	0.125448109103645	1	1	1
ENSG00000135763	0.152667957578146	-0.108720955149255	-0.295715720910405	0.426960491547619	0.632712976343784	0.204121496628097	0.400209527584689	0.59815011045423	0.295110187047109	1	1	1
ENSG00000135776	0.0977841758357981	-0.343860345429133	-0.702215734187177	0.919124166834663	0.743248346812436	0.475447259215162	0.57336828041813	0.640316902193907	0.455873193564633	1	1	1
ENSG00000135778	-0.264297095832109	-0.351330125811877	-0.0761210969534199	0.151209339725684	0.161573021590242	0.727916561565666	0.227082382478154	0.305652357184213	0.546239674973972	1	1	1
ENSG00000135823	-0.300692104569327	-0.214699739648012	-0.098728012967651	0.125030246039335	0.490759423197677	0.652556416196735	0.200672222074518	0.540930623121993	0.525004926708494	1	1	1
ENSG00000135828	-0.00939333872960654	0.318338241028389	-0.0303592231915732	0.974801010152259	0.254807003192849	0.89717731324313	0.587248238835733	0.391186147546502	0.59070047981584	1	1	1
ENSG00000135829	1.17567043002166	0.901615594550425	0.0604621235595529	0.00318613761605227	0.0407665623599872	0.831979034086076	0.0240820401349725	0.135124477647997	0.575554626756276	1	1	1
ENSG00000135837	0.195600245792723	-0.750916811196556	-0.958776509292942	0.261581317927786	0.00852927141887771	0.00158022974779437	0.307845398921055	0.051122253520529	0.0124505392414147	1	1	1
ENSG00000135842	-0.0814165861457438	0.0436945442424799	0.751190765549281	0.786792295019388	0.871681492902162	0.00949153850270041	0.533119989784393	0.676819154433116	0.0421582892236557	1	1	1
ENSG00000135899	0.74974664670054	-0.424272764335682	-1.21344081284663	0.071686082073285	0.31020681230765	0.000456209540682738	0.1450127748931	0.435491299833967	0.00558190935348717	1	1	1
ENSG00000135900	-0.0530126577138722	0.199710018008866	0.163028274616753	0.710921072849539	0.244843438096454	0.305163967159809	0.510035780980737	0.385436214267523	0.370883604897284	1	1	1
ENSG00000135905	-0.0195067834424313	-0.0189961307943184	-0.0115966653730219	0.890936914636196	0.913151765519119	0.943546312173476	0.566711735039737	0.684464636676327	0.604370903283213	1	1	1
ENSG00000135930	0.356990965055422	-0.00918924088325094	-0.235682307774379	0.124591622890068	0.971384262528356	0.283106254276125	0.200429717240607	0.69781470345469	0.357154383586554	1	1	1
ENSG00000135931	1.12892725909569	-0.0357821491285786	-1.14687697756302	0.00331110404549991	0.937323120595841	0.0048031125302358	0.024738922062543	0.688370574367009	0.0267337624872354	1	1	1
ENSG00000135932	0.219133574151053	-0.0211156996534014	-0.103104483172295	0.0911898305903945	0.882422222914737	0.451137022437744	0.167129545744246	0.680438638024011	0.448012511517604	1	1	1
ENSG00000135968	-0.00891404544848189	-0.687363757770374	-0.485075656466483	0.954102600852724	0.0011030677908791	0.00973847371822028	0.58288200647495	0.0132230078013091	0.0426829640874866	1	1	1
ENSG00000135972	0.77815328178645	1.17960536987719	0.499414967796653	0.00764371694839448	0.00165438569238675	0.0303086884366304	0.0392255870277768	0.0176385301302923	0.0913792066583967	1	1	1
ENSG00000136026	-0.426691990830138	-2.51136467761477	-1.4063176937832	0.261216814764121	0.00109846789051536	0.0685978694914261	0.307762252521266	0.0132230078013091	0.152214300787267	1	1	1
ENSG00000136045	-0.0239461688399872	-0.0164883369129989	-0.20830866413909	0.895132600083558	0.934592853021179	0.377566658450618	0.566911685750008	0.687304356819934	0.412931705277836	1	1	1
ENSG00000136051	0.550981038851109	0.873410732721048	-0.0759880279672535	0.0254568821172867	8.65951291462078e-05	0.654498142425364	0.0801979033192708	0.0023295947163107	0.525720285738265	1	0.284551594374439	1
ENSG00000136068	-0.535440790036452	-0.373940117880062	-0.142456610172957	0.0543758010352593	0.228653772565478	0.559058046875341	0.123441433317761	0.372804662610135	0.49286685425773	1	1	1
ENSG00000136100	-0.0572529302599977	-0.528683642288738	-0.177898340000526	0.789069122067318	0.043085829823654	0.505084241154005	0.533473965079921	0.139006861639612	0.468574948491757	1	1	1
ENSG00000136104	0.0675822964636534	0.405165701259231	0.310597166594732	0.694537012535281	0.136616195351388	0.21250973657592	0.504355143969243	0.277257111697834	0.302285576270476	1	1	1
ENSG00000136111	0.477568714330546	-0.777764806709238	-0.499190654046281	0.109371664010286	0.0360288559884566	0.214219570650055	0.187079118003145	0.126105599899879	0.303891330065917	1	1	1
ENSG00000136141	0.0293611071959463	-0.112073599305681	-0.0342530650180252	0.862470185050041	0.679162115818006	0.887169497465433	0.558204599843214	0.612532473288755	0.588129931021786	1	1	1
ENSG00000136143	1.31379557981088	0.0170626552710857	-0.966607833158351	0.0963762981203971	0.981813618462898	0.0505484503108531	0.173180822362116	0.699044705353722	0.125434530127779	1	1	1
ENSG00000136231	-0.396601444709577	-0.149711955427778	0.190064209294898	0.0646257745837682	0.57146341574731	0.501849787683105	0.135509974868139	0.578884307152013	0.467584394844143	1	1	1
ENSG00000136238	-0.940415627235033	-0.258429259862168	0.84391473333942	0.000355674941244651	0.210728710764807	0.000200493329943737	0.00671147692738146	0.355867643586899	0.00306270086830183	1	1	0.658821082195119
ENSG00000136270	0.314745661082071	0.762533673100298	0.483662192868612	0.039497309300267	0.00208793277100437	0.0165413326725501	0.101746641622443	0.0204686814599011	0.0619489250450195	1	1	1
ENSG00000136271	0.0104957749230249	0.0836113383828962	0.355257421232894	0.951673391888946	0.681250796105126	0.0609277000456838	0.582309533575663	0.61275949949844	0.142174671011483	1	1	1
ENSG00000136279	0.161772278311135	0.762668952009319	0.519187783747114	0.430483151378177	0.00635121471239456	0.0231676708106066	0.401744081039285	0.0421033572987711	0.0763421218835496	1	1	1
ENSG00000136286	0.00688552699888129	-0.250339401335842	-0.363792908820386	0.953210794402335	0.191001339501343	0.0286444846870657	0.582519676173047	0.337734077222061	0.0889049271900414	1	1	1
ENSG00000136448	-0.0286590185581438	-0.186712091651707	-0.614009821424184	0.870293001301668	0.381594911305249	0.000566469008644265	0.561529888989413	0.476771553190858	0.00635272630628709	1	1	1
ENSG00000136450	0.608808059216672	-0.591333767727933	-1.02185001926007	0.000701339453529486	0.0125357583814186	0.000891464738915438	0.0102748417153995	0.0645872016409133	0.00870013129214373	1	1	1
ENSG00000136451	-0.198905657409508	1.00883627519207	1.13168943452293	0.668726330720145	0.0608955851721609	0.0379514956700729	0.496594784124807	0.170966394517853	0.105807991364484	1	1	1
ENSG00000136463	-0.21223145497625	-0.0484966247670264	0.166625142582475	0.212835226935566	0.800143227502695	0.39121628688317	0.273233653216757	0.658009345919948	0.418391915268902	1	1	1
ENSG00000136485	0.210690619249025	0.230790887313227	-0.220024473761133	0.216401326915477	0.273511719787491	0.227606726714785	0.276175416108298	0.403047210103287	0.313363809102124	1	1	1
ENSG00000136490	0.332788029933076	0.932239739630749	0.635764147975915	0.0342250007443989	7.82893404892209e-05	0.000698738783732376	0.0946027886102714	0.0022088902681716	0.00742581366903506	1	0.25725877284758	1
ENSG00000136518	0.393888954205917	0.32903516128521	-0.0642569115667721	0.0370057667364369	0.08780187955459	0.595534906872197	0.0990095967683585	0.216504678360606	0.503283708300887	1	1	1
ENSG00000136522	0.524059355208467	0.0951515615820228	0.077670916581696	0.00573136853044424	0.678848021660582	0.637305612133883	0.0336642313616274	0.612532473288755	0.518905208135172	1	1	1
ENSG00000136527	0.28048741766221	0.0360707588602103	-0.0712343860912008	0.0380722615341	0.796933811037356	0.56946012603452	0.100121490715552	0.657890585573502	0.495863548831889	1	1	1
ENSG00000136628	0.144034394381525	0.686716820455381	0.256710567443593	0.302238646876112	0.000882678711204838	0.123338955042469	0.335449142927648	0.0114727626657091	0.220939909823156	1	1	1
ENSG00000136631	0.323980748717404	0.360643334508979	-0.0520208665566046	0.167521576769058	0.109159296801349	0.821508697693296	0.241335173378647	0.241978271562687	0.572407131039115	1	1	1
ENSG00000136653	-0.457879005782229	-0.427307665180339	-0.00730009198252421	0.0062419577251085	0.044180571281969	0.970285117507842	0.0352403227929728	0.140742608666342	0.610736244300845	1	1	1
ENSG00000136699	-0.86791601664647	-0.528232889436	0.339874797990802	0.069499851942036	0.171624186232876	0.527404618073887	0.141618631532974	0.317476033836173	0.479851573439817	1	1	1
ENSG00000136709	0.695677687468362	0.0858784882222348	-0.140376481691232	4.83530855914314e-05	0.572595463398948	0.321114951477439	0.0018132984965568	0.578884307152013	0.381177258428254	0.158888239253444	1	1
ENSG00000136718	-0.371459561679123	-0.26914366701727	0.102921936346048	0.0560769357459956	0.180168053896614	0.513699546891508	0.124690432865955	0.324998948316319	0.471610000023332	1	1	1
ENSG00000136731	0.189275466894564	0.020135166389917	-0.209344227573029	0.236085931409722	0.919736737404939	0.161641164896926	0.290645352198975	0.685023928432725	0.257338255215888	1	1	1
ENSG00000136738	0.0619766098391928	-0.0204734835803475	-0.116235708795192	0.797340759794971	0.94182425922155	0.60378852816838	0.535634377245013	0.689694254269189	0.506863625847443	1	1	1
ENSG00000136758	0.0923880226635475	0.266388230347521	0.0518134485821812	0.572493775711537	0.143503555399775	0.674794064584757	0.461818402919393	0.285229893946342	0.531822372004632	1	1	1
ENSG00000136783	0.478185754308803	-0.34593309802239	-0.733045029133395	0.105612404810819	0.444446615902847	0.0960107458428846	0.183721818670485	0.518539983061139	0.188296418198273	1	1	1
ENSG00000136807	-0.12394672080133	-0.202994551376479	-0.0967914693625513	0.449644437163635	0.369679344724184	0.587384359423947	0.408780697325685	0.470453459441356	0.499915451253252	1	1	1
ENSG00000136813	-0.102857962837697	0.0774501419706108	0.0719957739098077	0.401928373990553	0.575869472200583	0.565828843034683	0.391501152470719	0.578884307152013	0.495104247680564	1	1	1
ENSG00000136824	0.751925638510556	1.20028397490202	0.244524647304009	0.00285884113086409	7.08794799112136e-05	0.161782740855678	0.0222108281624034	0.0020245143662146	0.257361796588132	1	0.232909970988248	1
ENSG00000136827	0.517688580484872	0.438888615966857	-0.126792319529825	0.0299112935872831	0.0818797455367257	0.574367910698554	0.0887806413119008	0.20894637166226	0.496012308816034	1	1	1
ENSG00000136874	-0.247825597517524	-0.188230659528416	-0.0213090734311275	0.268489777988653	0.447172380241722	0.927474690466842	0.311094327070288	0.519694664390551	0.600711076867564	1	1	1
ENSG00000136875	0.263674528687516	0.303277320301395	-0.326559858999851	0.211810491027723	0.170147827554305	0.0425276755095983	0.273233653216757	0.316101018498047	0.112509969132342	1	1	1
ENSG00000136888	0.181649382481026	0.433685039042889	-0.22117194981739	0.33589101716644	0.0709019667210436	0.304484065526334	0.356783377319417	0.189201486502064	0.370883604897284	1	1	1
ENSG00000136891	0.250264537323864	-0.175198287133763	-0.434577751901016	0.223099934322517	0.478200541291325	0.0972021670296119	0.281591415239007	0.53349140378668	0.189534285727327	1	1	1
ENSG00000136930	-0.225722361332271	0.219996035252401	0.226649629030558	0.0923275583329152	0.098316695362365	0.0938124539410911	0.168738965767798	0.228167312681864	0.186174246805014	1	1	1
ENSG00000136937	0.334433273923068	0.257234134607919	0.256446635335455	0.0518470958989442	0.197776871009118	0.103001157298384	0.119923279323751	0.344342088942941	0.197055828854768	1	1	1
ENSG00000136938	0.390208564592808	0.444394497033341	0.264012198234549	0.0503198249324595	0.0511925485999883	0.0589192453983774	0.118082774680615	0.15341746787998	0.138904587725037	1	1	1
ENSG00000136986	0.177246476470903	0.330927030131114	0.282446932970389	0.230543448839866	0.0822520551138483	0.0674211513731843	0.286718145684082	0.209117667019593	0.150554883395385	1	1	1
ENSG00000137055	-0.00546804453618764	-0.377963331798091	-0.565474071626594	0.969584190857782	0.0819137411677854	0.00588593347965973	0.586219567343232	0.20894637166226	0.0303236651986985	1	1	1
ENSG00000137073	-0.0334623132088548	0.304785397023481	0.471485820722487	0.823055497180472	0.0790842895962765	0.00698194959527779	0.545735929460663	0.205121282393745	0.0346510154702595	1	1	1
ENSG00000137076	0.175420478833391	0.282167081374302	0.0901397664115427	0.333578291571609	0.173752544524941	0.483756379323264	0.355463605951989	0.319547844116311	0.458797689809525	1	1	1
ENSG00000137100	-0.173261203162211	0.998169588784372	1.23841861862969	0.256187546829428	0.000262897180430882	6.53470935485436e-06	0.304610450640394	0.00486587866188558	0.000255085338684956	1	0.863880134895879	0.0214730549400514
ENSG00000137106	0.329865821452575	-0.369709869819082	-0.0697575793630552	0.187930698789548	0.322870872998424	0.746517778980595	0.255384349583142	0.445914297051141	0.549264834438287	1	1	1
ENSG00000137145	0.0815559652830708	0.199582887553365	0.00757099126469541	0.75332838017102	0.470757793938982	0.962410514490582	0.523534268411202	0.531214187889301	0.608939722370138	1	1	1
ENSG00000137154	0.842486671379243	-7.63303210420042	-9.4583949467313	0.000170631907437743	1.44789365321837e-06	2.839394896784e-09	0.00443657097969304	0.000152264739279608	6.51427862249179e-07	0.560696447840425	0.00475777854447556	9.33025163083223e-06
ENSG00000137161	0.0764521565536796	-0.57364699536356	-0.483998693101512	0.686951984631819	0.0428097544651116	0.106682156432749	0.503230300855929	0.138717062903741	0.200507487733464	1	1	1
ENSG00000137200	-0.000386115867697467	0.165769156769601	0.016292439490915	0.998316403736188	0.417086546320917	0.904578802417646	0.592781879111364	0.500241033926132	0.592689943288235	1	1	1
ENSG00000137265	0.414957214042884	-0.098222292688152	-0.0223324262311233	0.0496595043269017	0.665258212016475	0.915912536649325	0.116814378218242	0.609074422254575	0.596840819131254	1	1	1
ENSG00000137288	0.516488432180023	-0.878116726332662	-0.398659133267891	0.00878304450419193	0.0346682532077283	0.259394872185603	0.0430338759000712	0.122642097975938	0.33838753681096	1	1	1
ENSG00000137312	0.515235305772721	0.106095310028494	-0.331392830953641	0.00449069763960351	0.537044508752788	0.0697670808339321	0.0291904649101314	0.564400025447576	0.153763581740106	1	1	1
ENSG00000137337	0.390031918945989	0.0271143006139652	-0.367965915547038	0.116207209235126	0.912569444338083	0.108144379523335	0.192532947954072	0.684464636676327	0.202496116237549	1	1	1
ENSG00000137404	-0.0161806498350869	-0.214880818766282	-0.264279462622869	0.921885770805061	0.208593412098512	0.112724280405032	0.57453964332058	0.353961645010657	0.207270299151812	1	1	1
ENSG00000137409	-0.0843132941594279	0.00459885264210368	0.160831749717537	0.694953376282014	0.981061295276428	0.490584058115932	0.504355143969243	0.699044705353722	0.463032940949478	1	1	1
ENSG00000137411	-0.318121977080746	-0.429978334575002	0.0604180382031102	0.0755654024628504	0.0387460747583266	0.746861854872278	0.149492744524502	0.131440347023239	0.549264834438287	1	1	1
ENSG00000137497	-0.0392516747867958	-0.0133764392249975	-0.0148713093968964	0.778929513629908	0.92637072102644	0.90056506041492	0.531849075069023	0.687019207331961	0.591970911918965	1	1	1
ENSG00000137502	0.916362202689409	-1.03576943517704	-0.881624167265661	0.00169783051977352	0.039652336041423	0.0420221735630373	0.0166375629435591	0.133535704070359	0.112343797927889	1	1	1
ENSG00000137513	-0.233768155842585	0.430291051190335	0.724341429234668	0.364628457543637	0.0984755239683291	0.0101396820342122	0.37050146509734	0.228167312681864	0.0437323195437025	1	1	1
ENSG00000137547	0.332587579036012	-0.0579461203662352	-0.085629496579519	0.130306366543908	0.793367088372543	0.703273981819869	0.205720423164469	0.656246611119073	0.541143348504657	1	1	1
ENSG00000137628	1.94102674934922	2.06234083346712	0.133897874567507	0.00709625885423759	0.00379830560775083	0.496649285395407	0.0379151615159194	0.0306191667257237	0.466227330799426	1	1	1
ENSG00000137692	0.0862263166522733	0.58806261691865	0.200042706446437	0.721114861643301	0.0372534800197503	0.330388800112747	0.513593423708391	0.128252423970849	0.386156720883486	1	1	1
ENSG00000137710	0.576999403200523	-0.291065719216753	-0.543489402259268	0.0652917417368578	0.755555190993559	0.576997557417865	0.136174282312974	0.643589634681451	0.496150873719465	1	1	1
ENSG00000137713	-0.131156558352782	0.314207082302891	0.306043449995083	0.434599789174109	0.1305698094485	0.105076080302671	0.402611210085345	0.270190981137486	0.198813198978069	1	1	1
ENSG00000137767	0.185730101645237	0.0762120691699713	-0.239720061616615	0.311018027876005	0.681466449808189	0.224300206790277	0.341590342968176	0.61275949949844	0.311543731159634	1	1	1
ENSG00000137770	0.0972646296667707	0.229967805278774	-0.0615893114000859	0.591377714682286	0.178543149521881	0.735630700605528	0.468409136874056	0.324356913889477	0.548572825189334	1	1	1
ENSG00000137776	0.384783843602111	-0.104641987471059	-0.0636093529253701	0.0420991190724718	0.595352049578384	0.695048687066984	0.1059301915539	0.585603838171741	0.538639028416469	1	1	1
ENSG00000137806	-0.423610363894845	-0.765328776066649	-0.433260288832342	0.138769847814809	0.0185723994201074	0.129179051648092	0.215111150345447	0.0816205806941128	0.227606226837192	1	1	1
ENSG00000137815	-0.0939537845622832	-0.0936414164411794	-0.104283303682711	0.460465938743039	0.553775080402764	0.457898391579694	0.413605341478139	0.569600968072323	0.45029718140185	1	1	1
ENSG00000137822	0.0898689975443287	0.179335451697875	0.047912276435029	0.718593110803887	0.47326326452726	0.854094920913137	0.512502834527487	0.531214187889301	0.581576337885705	1	1	1
ENSG00000137845	0.489479360382374	0.600709295528635	0.0940049495324313	0.00273926761052981	0.00457082159823611	0.551634684223696	0.0218923855458095	0.0349802700994527	0.489804465307787	1	1	1
ENSG00000137944	0.103023091187744	-0.101801678687107	-0.265499268954101	0.531668780400923	0.566436573404374	0.119452194699793	0.443450454450312	0.576296770916399	0.216145908887054	1	1	1
ENSG00000137947	0.265125225256825	-0.14665377671488	-0.101175321697809	0.0823436559442107	0.410448105488519	0.573377553651483	0.157019528841445	0.495877995225502	0.496012308816034	1	1	1
ENSG00000137955	0.169496706597381	-0.0198843960730006	-0.137474994265236	0.454938559622089	0.931112395892943	0.515879209154815	0.411292750840278	0.687257014439017	0.47275579387364	1	1	1
ENSG00000137959	3.28317474226399	0.79835699034293	-2.0348769574986	2.94504685360875e-05	0.281383706599969	0.00022495107495792	0.00136738675842786	0.411059807040391	0.00328500350907466	0.0967742396095835	1	0.739189232311725
ENSG00000137965	2.58601699762752	-0.215771307892798	-2.23900282861624	2.3514601925775e-05	0.71325462020545	0.000864463141322811	0.00115316310697187	0.629781740828616	0.00855963379767621	0.0772689819280965	1	1
ENSG00000137992	-0.274971395086222	0.0186632764212627	-0.215740115315645	0.178292959377989	0.962374507588763	0.574780804058301	0.248167273989244	0.695172420081011	0.496012308816034	1	1	1
ENSG00000137996	-0.101253942793075	-0.245458429291223	-0.293842314893223	0.502800127010508	0.171894586203774	0.0717134486986092	0.433242130301664	0.317476033836173	0.156259195226114	1	1	1
ENSG00000138029	-0.176451596147254	-0.398087688355989	-0.159040507108208	0.313437800108636	0.0883218142765503	0.385284023439611	0.342806050982718	0.21688653504512	0.416214097133508	1	1	1
ENSG00000138032	-0.393259100567098	-0.13713183225149	0.016317169587138	0.0315186624097237	0.523370405223265	0.92709985629344	0.0910259276865544	0.558000755465661	0.600671538833287	1	1	1
ENSG00000138035	0.622871866416727	0.0665158506471366	-0.0358220124401736	0.0519037564689941	0.813098786674181	0.855738537536623	0.119923279323751	0.663085203374579	0.582045141654004	1	1	1
ENSG00000138069	-0.0970379970017438	-1.22517305076553	-0.689724004669713	0.698583823289084	0.00465861535506216	0.061266606484668	0.506124761481731	0.0352225494032675	0.142371415305086	1	1	1
ENSG00000138071	1.00858429988393	0.138112879948223	-0.0204121431577392	1.06693106910229e-06	0.419295320775789	0.879861130377242	0.000111353402075662	0.501849529596821	0.587107310070169	0.00350593549307011	1	1
ENSG00000138073	-0.429906404928605	-0.522570690036997	0.225457615852017	0.0892605794591203	0.0208111611738587	0.390199246116794	0.16452143390546	0.0880788730533358	0.417964866250296	1	1	1
ENSG00000138095	0.311774627695914	0.344752861772595	0.231159010915946	0.0381476394382789	0.0879522177775128	0.154452367824831	0.100121490715552	0.216504678360606	0.250020322915896	1	1	1
ENSG00000138107	0.0386009920540839	-0.279057693655596	-0.215071117190108	0.80392419110803	0.148972627621507	0.185655166095915	0.53774957279825	0.289630888309104	0.28096636338836	1	1	1
ENSG00000138134	-1.43411091843573	-0.191300480821842	0.448239714564357	0.000952390153771655	0.456630236442711	0.257901632030511	0.0122185525423644	0.525859941079105	0.337379370966775	1	1	1
ENSG00000138138	0.345453560557005	-1.77834337618854	-0.42118400471817	0.210988995853677	0.0362512995428447	0.524449347152859	0.273233653216757	0.126692512818368	0.478029417569923	1	1	1
ENSG00000138160	0.54629782130734	0.648731003159829	0.0918991001671847	0.00952499314658188	0.0036703234349879	0.590420621806936	0.0446498282921148	0.0303271545838743	0.500985670907864	1	1	1
ENSG00000138175	-0.15114004252504	-0.217632558252899	-0.49906496773148	0.459358497506173	0.377277241820267	0.0215927926285471	0.412991063676749	0.474639894485204	0.0737943451586086	1	1	1
ENSG00000138185	0.435136522466476	-0.105275537562692	-0.158921352123465	0.124685216641149	0.672602118427725	0.379151460113318	0.200429717240607	0.610446662729068	0.413328756403348	1	1	1
ENSG00000138190	2.28425812680555	1.80260032985295	0.375362427000504	0.0129420452597549	0.036414273354078	0.312187946926821	0.0519296142880285	0.127000762129662	0.375205071876248	1	1	1
ENSG00000138231	0.0229125057665256	-0.095279969542227	-0.299067248371942	0.905467302811159	0.655059917570873	0.161203945072934	0.570506465599724	0.605246185874908	0.257247474498557	1	1	1
ENSG00000138246	0.00916167799742477	-0.00558826161433877	-0.0203077544182587	0.94292199088079	0.970156410861087	0.886819344569536	0.578953551763306	0.69781470345469	0.588129931021786	1	1	1
ENSG00000138279	-0.0175938270799054	-0.00649405403363119	-0.025351372021156	0.898109834233205	0.9636894270607	0.835528039132588	0.567153494194282	0.695542466425215	0.576279713923914	1	1	1
ENSG00000138303	-0.332806080352415	0.33482666639028	0.680346884101633	0.101295807033302	0.154540077233127	0.00193067864335533	0.178601373213943	0.297951268352627	0.0144079984720841	1	1	1
ENSG00000138326	0.703733090337368	1.7643451756802	0.80967334126367	0.32667046954014	0.0531321638930493	0.357227909739752	0.351560550023184	0.156195360882988	0.400834473743607	1	1	1
ENSG00000138363	0.46738079805823	0.341365515824281	-0.139718784909076	0.00570134204707629	0.0533339213256766	0.356260637010796	0.0335890371706574	0.15658950745798	0.400638977770838	1	1	1
ENSG00000138375	-0.628677568958092	-0.450885131666545	0.19752829404334	0.00354222462668809	0.0319453916267111	0.305527656115347	0.0257470596543026	0.116743573780377	0.370883604897284	1	1	1
ENSG00000138385	0.0252865288323504	0.414815172128717	0.301508212764825	0.925401744693828	0.176105503083782	0.296697284978804	0.575236071452477	0.322337781858086	0.365442396329892	1	1	1
ENSG00000138398	0.56113088389126	-0.182070632834834	-0.175340890524238	0.0558177837910369	0.587896507657111	0.559659816499247	0.124397882521364	0.584256111506507	0.49286685425773	1	1	1
ENSG00000138399	0.348466486634458	-0.273692561425786	-0.869709829870781	0.242053851852065	0.394836218379078	0.000954976505649226	0.295381760715915	0.485897309233677	0.00889198576589667	1	1	1
ENSG00000138413	-0.196967270250324	0.228860733108505	0.192905536121878	0.255693936957349	0.254669743499261	0.34077015322207	0.304610450640394	0.391186147546502	0.391006072260952	1	1	1
ENSG00000138430	-0.714236121733093	-0.0832952441916585	-0.0272134385097932	0.0405813022257405	0.757286698891562	0.931739705418673	0.10331078495815	0.643693657168209	0.601396473153168	1	1	1
ENSG00000138442	0.781288845195422	0.927789980833544	0.159623715645657	0.00453007318643698	0.00148591270052558	0.460828710849494	0.0292514047561934	0.0162159648179441	0.451452791852505	1	1	1
ENSG00000138496	1.01612420240115	0.0320190289654206	-0.91673849273727	0.00179319025271134	0.902025325871741	0.00227114748029048	0.0170913403585152	0.684464636676327	0.0160784357355854	1	1	1
ENSG00000138592	-0.71149074401685	-0.410433339743234	0.15880440267177	0.143249649890878	0.367964218920326	0.77566823285166	0.219528655627378	0.469721746190015	0.558926304533138	1	1	1
ENSG00000138594	0.0476066266244039	0.095359785118991	0.0760182800422027	0.715573945768955	0.552971974384761	0.620372820313482	0.511140536196574	0.569524597625939	0.513329345534565	1	1	1
ENSG00000138614	0.436328030531101	-0.47039874121191	-1.35029520428539	0.0758570104219154	0.148430726158502	0.000176905134537316	0.149571167320958	0.28957094705832	0.0027836414392822	1	1	0.58131027208962
ENSG00000138623	-0.220865600785958	0.281365061383344	0.536039476629166	0.137904055777589	0.112981037242959	0.00346731187910041	0.214280062834323	0.247529519592997	0.02137641415434	1	1	1
ENSG00000138663	0.244255642272693	0.0867050917100776	-0.0226810373076933	0.124199721378968	0.59073384351478	0.87791340183261	0.200429717240607	0.58540100517322	0.586385933865408	1	1	1
ENSG00000138668	0.729092685129567	0.81560073286986	-0.041562058215798	0.00128663815860293	0.000210953424795399	0.758539147191423	0.0139390242655968	0.004243987535691	0.552860248698754	1	0.69319295387768	1
ENSG00000138674	-0.101131671620609	-0.0783286586014974	0.0862980041531709	0.453664216018516	0.584471605782916	0.511713097171935	0.411292750840278	0.582132321468796	0.471278370194212	1	1	1
ENSG00000138698	0.0895198207507585	0.361652635170984	0.0309898183482298	0.665185202425651	0.148418242597599	0.890926728731019	0.494728243916724	0.28957094705832	0.58884962946698	1	1	1
ENSG00000138750	0.311068872962517	0.105174211255086	-0.0186254479284485	0.0689560228248916	0.62891958344419	0.929547457162924	0.14119904202428	0.596969148023644	0.601286139899363	1	1	1
ENSG00000138757	0.0467819786553522	-0.181531118296439	-0.371387759906272	0.721412512355983	0.34357065571779	0.0442890943535067	0.513617828222308	0.455779662819932	0.114703544338642	1	1	1
ENSG00000138758	0.218281044782069	0.072294068921242	0.047120113359629	0.0914437206355123	0.673575097894845	0.764609040636356	0.167437500505103	0.610446662729068	0.555688051078634	1	1	1
ENSG00000138768	0.0294342411866045	-0.171316918704807	-0.098860587724239	0.808856527773615	0.286580023264323	0.46979090243075	0.539845656427882	0.415430507531369	0.452765552456095	1	1	1
ENSG00000138777	0.0752467273677411	-0.438730143433383	-0.557848522478742	0.530455992495116	0.0159769947906226	0.00171469648458709	0.443347939702251	0.0751303393435653	0.0133355003574384	1	1	1
ENSG00000138796	0.398917725514232	0.397005169725644	0.225545724299335	0.134363625328165	0.171073928699028	0.262308810620709	0.210118219293937	0.317142615331539	0.340626080672915	1	1	1
ENSG00000138801	-0.20721043515246	0.221336143001225	0.0615424916527109	0.251338725416674	0.235178159377158	0.67491626766345	0.301801806703447	0.378639204050009	0.531822372004632	1	1	1
ENSG00000138802	-0.495340665859124	-0.248351741836584	0.384020628425002	0.0116238344181379	0.181306096525561	0.0407286541805139	0.0489572343028135	0.326433438496676	0.110525128131404	1	1	1
ENSG00000138814	0.40971659034632	0.633386018418001	0.324171377633531	0.358428539099441	0.165762429864863	0.285600876737129	0.369228475537924	0.310226264940857	0.357931072271508	1	1	1
ENSG00000138835	-0.53949372116641	-0.185487287768628	0.295158248471119	0.00966680072050966	0.331306835083309	0.138688486151505	0.0448830051222739	0.448304644415158	0.236171081020165	1	1	1
ENSG00000138964	0.308971260409857	0.442587016005073	-0.0230346407974057	0.308588710707592	0.106676927648382	0.916964612031858	0.340366042546363	0.238921667629984	0.596951475310913	1	1	1
ENSG00000139116	-0.155134119444184	-0.315827608328368	0.129787165331035	0.637052481879361	0.201004249252142	0.668240130530491	0.484513233030791	0.347304188663567	0.529852051583265	1	1	1
ENSG00000139131	-0.0982546074164226	0.168507995546689	0.112400606162901	0.685842461823515	0.500552500777578	0.642684803158917	0.503088195096256	0.546963724139984	0.521194406739136	1	1	1
ENSG00000139180	0.131758367179143	0.0532832392422536	0.0990462924898969	0.485227214657351	0.789866683783036	0.574477295089827	0.425753901506051	0.655601920185179	0.496012308816034	1	1	1
ENSG00000139218	0.126951940273495	-0.0549289085461998	-0.380654044584175	0.405844115832415	0.72235448950559	0.0261876157221784	0.392764886939461	0.632322408508728	0.0830574418273983	1	1	1
ENSG00000139428	0.340062508893987	0.616404322771768	-0.739568069034575	0.257695164298626	0.145040348480415	0.00914988592932232	0.305856107686603	0.286561141888976	0.0412729708978326	1	1	1
ENSG00000139496	-0.807127627120178	-0.575872337000197	0.220761132136874	0.000178862195527497	0.00665185595950574	0.287481087454343	0.00458937364112937	0.0429877950177452	0.358318706541225	0.587741174503357	1	1
ENSG00000139613	-0.242945120404196	-0.137386826222136	-0.00691103408129749	0.121469738866315	0.355430520930939	0.961951265819762	0.198288821498642	0.462926522193419	0.608858923880697	1	1	1
ENSG00000139626	-0.17801333956942	0.365683075731738	0.242005283594513	0.276965737161318	0.11043028156567	0.26543003836314	0.316403280367387	0.243323603789802	0.343829898146037	1	1	1
ENSG00000139637	-0.388979501126723	-0.0357345287708838	-0.0734184284076631	0.0652626524154	0.864604548280548	0.719491329470233	0.136174282312974	0.675111961971977	0.545728810015334	1	1	1
ENSG00000139645	0.247176089043906	0.0624523735218157	-0.133567095628708	0.182498025309656	0.736778032023637	0.41387830912165	0.251329442620638	0.63835787615433	0.426821631295722	1	1	1
ENSG00000139684	0.711747612320521	-0.081014312076081	-0.769495258710869	0.000315394386891475	0.746776226863838	0.0298738042906564	0.00621251166385275	0.641087153197537	0.0910474031016013	1	1	1
ENSG00000139687	0.35885373947332	0.734304768684279	0.505060066863634	0.163883775799651	0.0386884768366213	0.0569243343066244	0.237884127947481	0.131437678433086	0.135908784516789	1	1	1
ENSG00000139697	0.318467096485511	0.0309337904272762	-0.208180798169666	0.0194721957768215	0.853014884431731	0.222300669380147	0.0673262267207673	0.670757459700653	0.310133117035105	1	1	1
ENSG00000139719	0.0904581497482438	-0.419247434796689	-0.606763279905297	0.820907788235497	0.390020587170148	0.163461277185752	0.54521001586343	0.483079117658143	0.25942206300506	1	1	1
ENSG00000139726	0.0471042047334776	0.348932941381942	0.275255584823842	0.93189886325334	0.471622351857515	0.597928483349603	0.57691993025969	0.531214187889301	0.504360313391206	1	1	1
ENSG00000139746	0.088242904100676	-0.0498239228758419	-0.0589804083287419	0.519293447649242	0.76990597152249	0.704230840165078	0.440345886398128	0.648627089673737	0.541264076521067	1	1	1
ENSG00000139842	-0.0123584721288665	-0.0498609696721143	-0.129739636144511	0.93233171864048	0.76053393583183	0.332310478935956	0.57691993025969	0.645709908117463	0.386890754019482	1	1	1
ENSG00000139921	0.120502994213804	0.159296059395252	-0.0392088977240552	0.390519121914335	0.371668117953008	0.794503028185011	0.384859235185213	0.47187416066076	0.564479119483629	1	1	1
ENSG00000140105	0.219326208196539	-0.0685720960121065	-0.196853155522786	0.357876640832734	0.794034100101697	0.336183430557101	0.369054304590093	0.656563602314187	0.388389167288778	1	1	1
ENSG00000140259	0.520099225124311	-0.271243254265784	-0.789986801240696	0.0377059471527284	0.272786166091983	0.00124759153597303	0.0998682520585483	0.403047210103287	0.010551731782712	1	1	1
ENSG00000140263	0.149795713581513	-0.0222548137069799	0.0254277776421436	0.839053796867576	0.978338917298403	0.977143993838603	0.549653671719073	0.699033267852137	0.612811796615027	1	1	1
ENSG00000140264	0.212355916880759	-0.0573855203159547	-0.335951141428968	0.506747728938998	0.888442632118796	0.323804969867392	0.435325798866749	0.682206130894323	0.383207172199394	1	1	1
ENSG00000140319	-0.305515530718583	-0.114178834505147	0.18535795257246	0.0768003739117393	0.452811254749396	0.238520641969621	0.150844220105704	0.522763016420791	0.323249140204912	1	1	1
ENSG00000140350	1.18464050300753	0.853986286987648	0.231903915037434	0.00116970416734806	0.0495137074513088	0.305039512720728	0.0133391568301806	0.150921086167179	0.370883604897284	1	1	1
ENSG00000140374	0.189281718149011	0.0310802568125774	-0.251284442410725	0.371362939209181	0.876490364163749	0.112394639064652	0.374640874249445	0.678205515355604	0.207026799234566	1	1	1
ENSG00000140395	0.124131589981463	0.0974600508374065	0.156252053356187	0.446304606420153	0.530511532541029	0.359020747604255	0.407644832908185	0.560346004638041	0.401226647650401	1	1	1
ENSG00000140400	0.0701008187178047	-0.80442798239993	-0.433421983898099	0.746774611368263	0.00149423259788053	0.0794784159418705	0.521768864460925	0.016230203411649	0.166829147781784	1	1	1
ENSG00000140464	-0.0919682373426167	-0.238329257248226	-0.162036330800227	0.490496947622128	0.17734235474875	0.29668972569854	0.428089580062714	0.324088876040389	0.365442396329892	1	1	1
ENSG00000140497	-0.0998231071944485	-0.19724567888572	0.0722667350286507	0.466014205613577	0.229431164026866	0.573459003938365	0.416273207952223	0.373282965578524	0.496012308816034	1	1	1
ENSG00000140521	-0.441709544786227	-0.134783404978261	-0.00352545489368111	0.0589667626329151	0.551893335018271	0.985190092969121	0.128049946149369	0.569126251809825	0.614549817086739	1	1	1
ENSG00000140525	0.558973685965832	0.016443005330669	-0.480939354971559	0.0178697697877828	0.937530361193251	0.019812283847094	0.0640572823687903	0.688370574367009	0.0708640224866341	1	1	1
ENSG00000140575	-0.370098767045589	0.51399247002247	0.367069458440496	0.0388099733232436	0.0294723870841967	0.14303616262885	0.100922241146427	0.110872938092224	0.239630373322423	1	1	1
ENSG00000140598	0.228628204206428	0.678945780843468	0.296015492253342	0.447459161941914	0.0311216772146188	0.219207607917872	0.407855142236387	0.115204206323177	0.308112124269589	1	1	1
ENSG00000140612	0.0131128874611126	0.127339143617132	-0.0616817145029502	0.956373403680586	0.662439806108553	0.826770372868117	0.583257990468921	0.608178747980377	0.574141124094946	1	1	1
ENSG00000140632	0.0753442668850844	-0.387698016866979	-0.0992124479984247	0.691204742550509	0.0905065792571521	0.542742768834569	0.503785265999809	0.219721527615926	0.487254713259473	1	1	1
ENSG00000140650	-0.0919144939662865	-0.176007153005679	0.00445577090584608	0.618575902019453	0.38609041766838	0.979626673037852	0.478510507348301	0.480501771218102	0.613272276550685	1	1	1
ENSG00000140694	0.177470066666928	0.620845528978047	-0.273591153568646	0.391297670442425	0.0134475810356785	0.165324492756948	0.384992318203393	0.0671967917626959	0.261561071462381	1	1	1
ENSG00000140718	0.110222296190357	-0.095400241631552	-0.0744076570637256	0.495714497788741	0.676103739204772	0.710706962366725	0.430653407616138	0.61174153627809	0.543593748187426	1	1	1
ENSG00000140740	0.321383131786932	0.0194962067640619	-0.0605802760479615	0.0205981650170779	0.882533552219724	0.642563775144535	0.0702116769536155	0.680438638024011	0.521194406739136	1	1	1
ENSG00000140750	0.131006313268918	0.37024013383816	-0.0479250534995318	0.648923588110317	0.184270911290616	0.765085982466771	0.488587383928545	0.329052057438519	0.555795807417918	1	1	1
ENSG00000140829	0.188139674887489	-0.00582998684463668	-0.010041362636599	0.20404613730344	0.97452214960575	0.95178212802779	0.267793640191049	0.69781470345469	0.605964301180444	1	1	1
ENSG00000140968	0.436923930893993	0.389727977705661	0.235018868838513	0.0790422979529848	0.218872872612904	0.189888587567816	0.153370540414632	0.363881924402194	0.284670697201983	1	1	1
ENSG00000140983	0.164073564139977	-0.101560383885322	-0.131883832804274	0.525322581701923	0.74752309975585	0.695242870785243	0.442577887835899	0.641490293541622	0.538639028416469	1	1	1
ENSG00000140990	-0.0475739236947437	0.128119428458552	0.086713531537682	0.781547745130954	0.528499854704916	0.636445817765191	0.532134653224933	0.560114087951949	0.518905208135172	1	1	1
ENSG00000141030	0.356680647890932	0.0818367128853588	-0.170617758640664	0.0228246521257868	0.665906708226348	0.313130022792943	0.0753121659736816	0.609426984095954	0.375875195714691	1	1	1
ENSG00000141068	-0.0794303642940698	0.182935917775471	0.271054970519202	0.677636454528142	0.355561010247893	0.187857105139489	0.499596672309933	0.462926522193419	0.282669038187324	1	1	1
ENSG00000141076	0.839409553363166	0.80972485826201	-0.184509997075746	0.000592640262507609	0.00128677809907408	0.312202074647436	0.009320043078264	0.0148607855429572	0.375205071876248	1	1	1
ENSG00000141127	0.00997988864433745	0.0888449645769434	0.0134690783240677	0.949726846503977	0.589263645029731	0.928295806510645	0.581841839850456	0.584753341967901	0.600782336512078	1	1	1
ENSG00000141141	0.522633888783022	0.0751101988063195	-0.339962269596156	0.0462059453437582	0.741312863997257	0.15480572686646	0.111403307179557	0.639720226187414	0.250184240149068	1	1	1
ENSG00000141252	0.0509945811562298	-0.288883056990513	-0.329764105930843	0.744833459876992	0.162641185723618	0.0812525306299516	0.521610995847394	0.306670025087326	0.168467747628914	1	1	1
ENSG00000141279	0.309747490722477	0.0122521260370812	0.0660511371991014	0.181844584493869	0.954334666378931	0.738180751007204	0.251055349550742	0.692863458515931	0.549062452735885	1	1	1
ENSG00000141367	0.593496554799848	0.14515579157947	-0.481398656943015	0.00757950979551696	0.446365491097809	0.00658383326260394	0.0390535757714399	0.519545693237513	0.0332441578575563	1	1	1
ENSG00000141378	0.113176086725733	-0.0213792720017804	-0.0979227518194838	0.505187557117647	0.915393117723055	0.568017632029242	0.43460052846196	0.684464636676327	0.495624595650303	1	1	1
ENSG00000141385	0.24559111174379	0.246686211322094	-0.0346945610104145	0.232382336663698	0.255320634922904	0.827097947560397	0.288086457703351	0.391500636169428	0.574172172060403	1	1	1
ENSG00000141425	-0.299241271392356	0.0647969546488559	0.249056032509022	0.244322296177049	0.786752914042886	0.257282538907331	0.297220000643127	0.654519712447737	0.337040301629357	1	1	1
ENSG00000141456	-0.0249119810591478	0.0785310463291883	0.122823233329012	0.87877350392181	0.655052509901947	0.431428773665297	0.563334301217099	0.605246185874908	0.436670494929721	1	1	1
ENSG00000141522	-0.0364865196072611	-0.0128136527574363	-0.0360697029155069	0.763770273644347	0.925089540991655	0.762765902719718	0.526289575388539	0.686645104738781	0.555342699088018	1	1	1
ENSG00000141526	-0.623575648976941	0.331390545798116	0.699164883668711	0.0040690593185175	0.155912977951151	0.00443862261536282	0.027612798832672	0.299144373227941	0.0255232562910615	1	1	1
ENSG00000141556	-0.326002007653776	-0.0830197196552876	-0.0265600477813377	0.0833770693227909	0.682628593513053	0.865819051215845	0.158141211775408	0.61308963890995	0.583230497102212	1	1	1
ENSG00000141560	0.147116032950269	0.245584724290504	0.158858235048835	0.4642876012609	0.242219692770392	0.409459784379127	0.415316365026277	0.382999494114909	0.425570558544033	1	1	1
ENSG00000141564	-0.163326598305102	0.322433490578671	0.329446360044544	0.434333599150315	0.0837318969213023	0.0880110518334884	0.402611210085345	0.21133863315484	0.178114322609155	1	1	1
ENSG00000141627	0.0349372204975163	-0.0567245104742656	-0.0487907020274312	0.856131267568934	0.776591576461082	0.802229377408335	0.555392274220037	0.650510574777915	0.567051852008388	1	1	1
ENSG00000141759	0.059541649680129	0.114415550421095	-0.144641728239673	0.804821728602322	0.642701157474624	0.609693546833133	0.53774957279825	0.600057874921749	0.509172440379607	1	1	1
ENSG00000141867	0.107094813701673	-0.255997926176251	-0.193170526987457	0.47110731689051	0.179233465402759	0.240805675034818	0.419109737704557	0.324705992396911	0.325214800670915	1	1	1
ENSG00000141959	0.121271261673414	0.117935007019875	0.1784469933733	0.442890563848447	0.510963007419042	0.227708002049247	0.406239004269709	0.551378767042999	0.313363809102124	1	1	1
ENSG00000141968	0.360879244582828	0.269739169984439	0.166131971563293	0.0943417631548019	0.2311102892236	0.282855663836464	0.171179046865657	0.374710546307009	0.357154383586554	1	1	1
ENSG00000141985	-0.647610780146905	-0.837580044668799	-0.173620780974624	0.0107799281298433	0.00270166138356886	0.486876048866612	0.047239392753275	0.024452978537939	0.460635068405602	1	1	1
ENSG00000142002	-0.267368146159412	-0.0817641415305558	0.225158910617433	0.163176740626224	0.67220129137343	0.148911033881201	0.237643603353873	0.610446662729068	0.24510923066002	1	1	1
ENSG00000142082	-0.533765960243644	-0.600846979503089	-0.305003394504401	0.0492120617665464	0.123275489504448	0.377098765813946	0.116414267615253	0.260036076644987	0.412864884653021	1	1	1
ENSG00000142168	0.0467325184111209	-0.163811470585411	-0.246259836194303	0.771313941775194	0.374283939801057	0.134295053351661	0.529616239439555	0.473522558118543	0.232790732161134	1	1	1
ENSG00000142186	-0.470247992208159	-0.576032679479888	-0.253664611520422	0.0323446749986328	0.0222940981695358	0.0969117529129945	0.0921177988155978	0.0917780768737663	0.189352757350409	1	1	1
ENSG00000142207	0.0712047266874163	-0.0531197598593833	-0.321608312098664	0.653778399059538	0.791589377316416	0.0635106390447794	0.490339667568729	0.655933164067089	0.14501311675302	1	1	1
ENSG00000142208	-0.348922858191986	-0.284701094235293	0.242598213073394	0.108112839570149	0.166268540175412	0.275780278820543	0.186407388035453	0.310473213634871	0.35229126443744	1	1	1
ENSG00000142230	0.325719812555114	0.111195984690367	0.10165632199115	0.182224135418412	0.636733250235614	0.60710502648754	0.251129603139169	0.598887998060023	0.508176585570699	1	1	1
ENSG00000142444	-0.448964689594433	0.00825506195202166	0.190069356789819	0.016494929084125	0.960772029037475	0.278445149819028	0.0606321517359231	0.694633512972838	0.354531450813946	1	1	1
ENSG00000142453	-0.0122101973601123	0.038552924527084	0.0338215832259697	0.946819136797696	0.842282784906296	0.836703711534945	0.580495011974641	0.668128103424238	0.576545588012562	1	1	1
ENSG00000142507	0.0947186156514987	0.0171055400529477	-0.00371047735708441	0.411098525558927	0.905080404629265	0.976182371479799	0.395155694669164	0.684464636676327	0.612811796615027	1	1	1
ENSG00000142634	-0.191915274039795	0.511233125253051	0.496354862480168	0.380232266268892	0.0152690454004704	0.0778152361724464	0.380049486867106	0.0729880707550354	0.16504990068655	1	1	1
ENSG00000142655	-0.282960986624275	-0.945078163816972	-0.638248131180659	0.269907122129189	0.0120317197872459	0.0877519910832274	0.311625613744604	0.0632305135875332	0.17794486791702	1	1	1
ENSG00000142669	-0.334523132132698	0.0927591634074962	0.158755416375909	0.0265090679923755	0.529992135250629	0.342611643594093	0.0825435099386	0.560346004638041	0.391904020690358	1	1	1
ENSG00000142676	0.0413091564204541	-0.315180096769231	-0.472577454130735	0.726359094081627	0.106478259857229	0.0177124214658938	0.515633554158274	0.238707798397595	0.0651330514562364	1	1	1
ENSG00000142864	0.316972162386913	1.37933934564046	0.851570056931033	0.0836094325159238	2.25768578242439e-05	0.00152062465583915	0.158141211775408	0.000949699409958753	0.0121044319379113	1	0.0741875548104653	1
ENSG00000142867	0.0247941390898399	-0.302692450093967	-0.535203934542586	0.871639387522035	0.137335426803274	0.0110456579005394	0.561529888989413	0.278228642775741	0.0468365615344947	1	1	1
ENSG00000142875	-0.474837901019714	0.443718893372851	0.542364734322596	0.113597474922713	0.107439965516575	0.184030836254976	0.190354658128531	0.240165637894114	0.279606141701079	1	1	1
ENSG00000142945	0.76887834875251	0.660954159419375	-0.0166898599022106	0.0013457197803447	0.00290257290666956	0.909620644378488	0.0143739078185459	0.0260284790216753	0.594435487846236	1	1	1
ENSG00000143093	0.241532426353355	0.768479281279184	0.408291557947074	0.501436526930661	0.048467949202804	0.183815752506468	0.432901869755114	0.149171571627524	0.279491518703914	1	1	1
ENSG00000143106	0.0456357705442537	-0.0802865658886239	-0.173866888503667	0.73520028087392	0.586743124425135	0.150929843825899	0.519346887022765	0.583611254539375	0.246671509637248	1	1	1
ENSG00000143119	0.0656861453726536	-0.323243110093367	-0.325423125267834	0.689582063684435	0.200031653363565	0.137962327202349	0.503663908382243	0.346399794821293	0.235626959442675	1	1	1
ENSG00000143149	0.00698315958483015	0.0671698138503849	0.0760100823583409	0.968842113020491	0.732877538578918	0.56876109652665	0.586219567343232	0.636237931916322	0.495863548831889	1	1	1
ENSG00000143155	0.266720809274819	-0.00368447492979411	-0.0673485510246132	0.137597003503333	0.984493011451661	0.670649684323644	0.213973451228403	0.699612499772936	0.530177500546658	1	1	1
ENSG00000143179	0.368969604601958	0.05401030725615	0.0389556889862048	0.0414788341259064	0.750539673426615	0.783350242773966	0.104850959793568	0.642660179170425	0.561150237177587	1	1	1
ENSG00000143183	0.459971608429536	0.024650956650327	-0.464852862571809	0.00199449472649342	0.868047598897466	0.00176581047685846	0.0180901798379637	0.676101486067112	0.0135257320778668	1	1	1
ENSG00000143198	0.0151795046181781	-0.0921472694837432	-0.142504259328742	0.933686218696617	0.62819617500289	0.407500437613447	0.57691993025969	0.596919087651718	0.424877410929454	1	1	1
[truncated: 1,287 more rows]
